# Supplementary material for: Integrated multi-omics profiling uncovers miRNA-guided regulatory networks after spinal cord injury in rats
Source: Mol Ther Nucleic Acids. 2025 Oct 16;36(4):102746. doi: 10.1016/j.omtn.2025.102746 (PMC12617769; doi:10.1016/j.omtn.2025.102746)
Supplement: Table S1. Differentially expressed mRNAs across time points post-injury. [file mmc2.xlsx]

## Sheet: 3 hpi
baseMean	log2FoldChange	lfcSE	stat	pvalue	padj	Ensembl	symbol
0.553247	0.919872	2.96621	0.310117	0.756472		ENSRNOG00000000001
16.2319	0.0171756	0.659153	0.0260571	0.979212	0.989382	ENSRNOG00000000007	Gad1
0						ENSRNOG00000000008	Alx4
0						ENSRNOG00000000009	Tmco5b
114.008	0.486288	0.27986	1.73761	0.0822795	0.209035	ENSRNOG00000000010	Cbln1
4.97057	-1.55895	0.720727	-2.16302	0.0305397	0.103281	ENSRNOG00000000012	Tcf15
7.21123	5.83162	1.17954	4.94398	7.65438e-07	1.65976e-05	ENSRNOG00000000017	Steap1
0						ENSRNOG00000000021
9.03371	1.52373	0.607959	2.5063	0.0122001	0.0515369	ENSRNOG00000000024	Hebp1
480.157	1.34816	0.219956	6.12923	8.83072e-10	4.02326e-08	ENSRNOG00000000033	Tmcc2
27.2399	1.95561	0.441102	4.43347	9.27291e-06	0.000144383	ENSRNOG00000000034	Nuak2
0						ENSRNOG00000000035	Tmed11
10.817	-1.26533	0.507016	-2.49564	0.0125731	0.0527338	ENSRNOG00000000036	Klhdc8a
27.0437	-0.719715	0.321114	-2.2413	0.0250065	0.0891591	ENSRNOG00000000040	RGD1304622
2.03013	-0.884396	1.21831	-0.725918	0.467889	0.657281	ENSRNOG00000000041	Slc26a1
1.07458	-0.697042	1.60642	-0.43391	0.664354		ENSRNOG00000000042	Xpr1
24.1566	-0.65214	0.389427	-1.67461	0.0940099	0.229855	ENSRNOG00000000043	Idua
39.7489	-0.180022	0.289334	-0.622196	0.533813	0.713062	ENSRNOG00000000044	Tmem175
215.261	0.771291	0.228633	3.37349	0.000742216	0.00558029	ENSRNOG00000000047	Cd82
88.7426	0.414247	0.194094	2.13426	0.0328218	0.108837	ENSRNOG00000000048	Gak
0.191939	1.17663	3.53381	0.332965	0.739161		ENSRNOG00000000053	Crp
60.1595	-1.3632	0.286119	-4.76445	1.89372e-06	3.6791e-05	ENSRNOG00000000054	Abhd8
0						ENSRNOG00000000055	Fcrl6
1488.69	-2.16975	0.201475	-10.7693	4.8044e-27	3.88526e-24	ENSRNOG00000000060	Cplx1
32.3114	-0.119201	0.405253	-0.29414	0.768651	0.872419	ENSRNOG00000000062	Pcgf3
2006.84	-0.879036	0.275985	-3.18508	0.00144714	0.00963693	ENSRNOG00000000064	Atp5me
0.135272	1.17663	3.53381	0.332965	0.739161		ENSRNOG00000000065	Pde6b
5.6318	0.00452241	0.721724	0.00626612	0.995	0.997439	ENSRNOG00000000066	Fbxo28
73.6607	0.460927	0.288027	1.60029	0.109535	0.255134	ENSRNOG00000000068	Ppp2r5a
0						ENSRNOG00000000070	LOC100910207
6.65199	0.445012	0.667035	0.66715	0.504676	0.688456	ENSRNOG00000000073	Tmed5
42.707	-0.0432811	0.304337	-0.142214	0.886911	0.938711	ENSRNOG00000000075	Mtf2
45.6616	2.20995	0.717246	3.08117	0.00206192	0.0127469	ENSRNOG00000000081	Antxr2
39.3053	-0.0541859	0.308722	-0.175517	0.860673	0.92371	ENSRNOG00000000082	Hltf
0						ENSRNOG00000000091	Smad9
74.0436	-0.681814	0.219464	-3.10673	0.00189172	0.0118763	ENSRNOG00000000095	Gpr89b
0.236735	-1.11063	3.5201	-0.315511	0.752374		ENSRNOG00000000096	Pdzk1
0						ENSRNOG00000000097	Cd160
28.9647	-0.197448	0.364815	-0.541228	0.58835	0.753308	ENSRNOG00000000098	Rnf115
32.2931	-0.317679	0.290722	-1.09272	0.274515	0.473909	ENSRNOG00000000104	Thoc3
99.4293	-1.1788	0.288768	-4.08216	4.46187e-05	0.000542596	ENSRNOG00000000105	Cplx2
115.02	-0.293135	0.216988	-1.35093	0.176719	0.354601	ENSRNOG00000000108	Aga
0						ENSRNOG00000000109	Fgf20
0.524185	1.69019	3.02165	0.559361	0.575915		ENSRNOG00000000111	Coprs
226.345	-0.482592	0.261471	-1.84568	0.0649387	0.176893	ENSRNOG00000000112	Champ1
4.41066	-0.945617	0.749368	-1.26189	0.20699	0.394498	ENSRNOG00000000113	Elac1
7.27594	-0.104723	0.63188	-0.165732	0.868368	0.928042	ENSRNOG00000000121	Pigv
29.1991	1.69686	0.466724	3.63569	0.000277238	0.00244859	ENSRNOG00000000122	Ak2
5.5757	1.00193	0.698751	1.43389	0.151603	0.319998	ENSRNOG00000000123	Rnf19b
0						ENSRNOG00000000124	LOC103690615
11.0583	-0.291703	0.535497	-0.544733	0.585937	0.751903	ENSRNOG00000000127	Kpna6
0.420111	-1.98813	3.33717	-0.595755	0.551339		ENSRNOG00000000129	Phf24
8.1194	1.84432	0.848085	2.17469	0.0296535	0.101284	ENSRNOG00000000130	Dnajb5
1.22841	3.15874	1.72726	1.82876	0.0674362	0.18201	ENSRNOG00000000133	Txndc15
3.78447	1.85923	0.965272	1.92611	0.05409	0.155631	ENSRNOG00000000137	Ly86
0						ENSRNOG00000000138	Glis1
43.1938	0.308588	0.288045	1.07132	0.284026	0.483794	ENSRNOG00000000142	Plxdc2
28.9565	-1.23163	0.41227	-2.98743	0.00281333	0.0162634	ENSRNOG00000000145	Pik3r3
73.2051	0.790658	0.244799	3.22983	0.00123865	0.00851136	ENSRNOG00000000150	Dnajc1
146.131	-0.142927	0.297519	-0.480396	0.630946	0.784003	ENSRNOG00000000151	Ldlrap1
6.97837	0.29026	0.767658	0.37811	0.705349	0.83408	ENSRNOG00000000155	Cog3
11.3782	0.419589	0.503017	0.834146	0.404199	0.601506	ENSRNOG00000000156	Megf6
150.413	-0.19412	0.19276	-1.00706	0.313908	0.515177	ENSRNOG00000000157	Atg12
88.3241	0.0427752	0.275283	0.155386	0.876517	0.932709	ENSRNOG00000000158	Cdo1
12.1039	-0.423582	0.512322	-0.826789	0.408356	0.605584	ENSRNOG00000000161	Chm
364.426	0.971047	0.228495	4.24975	2.14011e-05	0.000292406	ENSRNOG00000000164	Lamp2
1.11309	3.8593	1.7226	2.24039	0.0250657		ENSRNOG00000000165	Pfkfb1
8.4801	0.169493	0.682891	0.248199	0.803981	0.893511	ENSRNOG00000000166	Apex2
153.104	6.11531	0.392611	15.576	1.06007e-54	6.8581e-51	ENSRNOG00000000167	Alas2
109.673	1.13036	0.621323	1.81929	0.0688679	0.184852	ENSRNOG00000000168	Gatm
4.49902	0.371586	0.792381	0.468949	0.639106	0.789338	ENSRNOG00000000169	Spata5l1
14.3164	1.41745	0.473929	2.99086	0.00278192	0.0161341	ENSRNOG00000000170	Slc30a4
1.42623	2.59416	1.55031	1.67332	0.0942645	0.230211	ENSRNOG00000000172	Sqor
7.76202	-0.58009	0.605869	-0.957452	0.338339	0.537942	ENSRNOG00000000175	Mier2
49.6625	0.267324	0.327589	0.816033	0.414481	0.610192	ENSRNOG00000000177	Plpp2
0.246581	1.82036	3.52927	0.515791	0.606		ENSRNOG00000000184	Tmprss6
61.7981	0.32005	0.27218	1.17588	0.239645	0.432947	ENSRNOG00000000185	Mpst
228.392	-1.31787	0.277779	-4.74431	2.09216e-06	3.9977e-05	ENSRNOG00000000186	Tst
5.06019	3.20294	0.901496	3.55292	0.000380984	0.00319479	ENSRNOG00000000187	Csf2rb
8.85122	-0.299645	0.573261	-0.522704	0.60118	0.762615	ENSRNOG00000000190
0						ENSRNOG00000000195	Vwa5a
0						ENSRNOG00000000196	Cyp19a1
0						ENSRNOG00000000199	Dppa5
0						ENSRNOG00000000201	Gsta2
132.383	0.558274	0.228906	2.43888	0.0147329	0.0595717	ENSRNOG00000000204	Syncrip
5.80404	-0.280803	0.695232	-0.403897	0.686288	0.821005	ENSRNOG00000000219	Ano10
52.3098	0.874077	0.343317	2.54598	0.0108971	0.0472411	ENSRNOG00000000221	Abhd5
15.8913	-0.581991	0.523302	-1.11215	0.266073	0.463479	ENSRNOG00000000230	Lmf1
55.0628	-1.46135	0.29179	-5.00822	5.49358e-07	1.24051e-05	ENSRNOG00000000231	Kctd17
0.234739	-1.11063	3.5201	-0.315511	0.752374		ENSRNOG00000000233	Grm6
39.0605	0.440224	0.32978	1.3349	0.181909	0.361764	ENSRNOG00000000236	Zfp207
5.45669	-2.22454	0.829303	-2.68242	0.0073091	0.0349492	ENSRNOG00000000237	RGD1310429
67.1741	3.84788	1.46924	2.61895	0.00882009	0.0404262	ENSRNOG00000000239	Ccl7
47.9652	-0.0593933	0.335194	-0.177191	0.859359	0.923172	ENSRNOG00000000244	Coil
29.6158	0.531508	0.328418	1.61839	0.105579	0.248518	ENSRNOG00000000245	Slc16a6
107.921	-0.255687	0.252958	-1.01079	0.312118	0.513452	ENSRNOG00000000246	Amz2
10.5805	0.702614	0.563022	1.24793	0.212056	0.400495	ENSRNOG00000000247	Mfsd11
474.497	0.815353	0.189543	4.30167	1.69513e-05	0.000238924	ENSRNOG00000000248	Srsf2
12.9567	-0.169514	0.553795	-0.306096	0.759532	0.868058	ENSRNOG00000000249	Mettl23
31.8992	0.284447	0.423481	0.671688	0.501782	0.686099	ENSRNOG00000000250	Jmjd6
0.12329	1.17663	3.53381	0.332965	0.739161		ENSRNOG00000000251	St6galnac1
0						ENSRNOG00000000252
25.2382	0.950611	0.381846	2.48951	0.0127919	0.0534436	ENSRNOG00000000257	Smpd3
18.6596	-0.339587	0.401285	-0.84625	0.397414	0.595047	ENSRNOG00000000258	Prmt7
10.0745	-0.382921	0.556879	-0.687619	0.491693	0.678038	ENSRNOG00000000262	Zfp821
46.7926	-0.313134	0.288127	-1.08679	0.277128	0.476612	ENSRNOG00000000264	Def8
69.5974	-0.748385	0.257995	-2.90078	0.00372239	0.0203739	ENSRNOG00000000274	Phyhipl
70.6534	-0.112478	0.298838	-0.376387	0.70663	0.834935	ENSRNOG00000000275
17.6692	-0.958872	0.494664	-1.93843	0.0525708	0.152412	ENSRNOG00000000277	Tet1
12.7004	-0.847668	0.489484	-1.73176	0.083317	0.210637	ENSRNOG00000000279	Rtn4ip1
41.4248	-1.01817	0.354117	-2.87523	0.00403736	0.021708	ENSRNOG00000000281	Prodh1
0						ENSRNOG00000000282	Gsc2
5.20045	0.372486	0.678145	0.549272	0.582819	0.749937	ENSRNOG00000000283	Ess2
6.1567	0.59447	0.783544	0.758694	0.448036	0.641063	ENSRNOG00000000288	Scarf2
1.33414	1.70433	1.58327	1.07646	0.28172	0.481325	ENSRNOG00000000299	Foxo3
28.0529	-0.127563	0.349789	-0.364684	0.715347	0.841214	ENSRNOG00000000302	Sesn1
18.4627	-0.927606	0.447185	-2.07432	0.0380494	0.12133	ENSRNOG00000000303	Cep57l1
113.265	1.27699	0.347753	3.67213	0.000240541	0.00218105	ENSRNOG00000000304	Cd164
10.2246	-0.0627329	0.528739	-0.118646	0.905556	0.94859	ENSRNOG00000000306	Smpd2
12.1091	0.386544	0.513548	0.752693	0.451634	0.644097	ENSRNOG00000000307	Mical1
8.69137	-0.243535	0.570748	-0.426695	0.669602	0.809829	ENSRNOG00000000308	Zbtb24
32.3267	0.37064	0.303723	1.22032	0.222342	0.412279	ENSRNOG00000000312	Fig4
169.08	0.251051	0.216711	1.15846	0.246676	0.441114	ENSRNOG00000000314	Sec63
98.6456	-0.548511	0.251551	-2.18051	0.0292196	0.100046	ENSRNOG00000000316	Sobp
0.782693	0.0176945	2.03511	0.00869462	0.993063		ENSRNOG00000000320
73.6433	-0.180549	0.29052	-0.621468	0.534292	0.713325	ENSRNOG00000000321	Cd24
19.6747	0.425398	0.411154	1.03465	0.300835	0.502517	ENSRNOG00000000322	Atg5
7.18007	3.98454	0.938563	4.24536	2.18242e-05	0.000297246	ENSRNOG00000000323	Prdm1
8.9681	0.0472038	0.624491	0.0755876	0.939747	0.966994	ENSRNOG00000000327	Hace1
2.67353	3.58588	1.40255	2.55669	0.0105673	0.0463807	ENSRNOG00000000335	Ermap
181.353	0.471461	0.305685	1.54231	0.122999	0.276779	ENSRNOG00000000340	Rtraf
10.933	1.10896	0.694301	1.59723	0.110213	0.256162	ENSRNOG00000000341	Nid2
0						ENSRNOG00000000345
59.3835	-0.880472	0.255725	-3.44304	0.000575214	0.00450254	ENSRNOG00000000368	Grik2
9.97783	0.0298541	0.510872	0.0584375	0.9534	0.974642	ENSRNOG00000000373
0						ENSRNOG00000000376	LOC108349010
1.88415	0.286153	1.1475	0.249369	0.803075	0.893132	ENSRNOG00000000378	Ctnna3
0.236735	-1.11063	3.5201	-0.315511	0.752374		ENSRNOG00000000383	Mypn
0						ENSRNOG00000000384	Atoh7
31.2887	0.0426613	0.338938	0.125868	0.899837	0.946019	ENSRNOG00000000386	Pbld1
22.3725	0.324514	0.409861	0.791766	0.428497	0.623589	ENSRNOG00000000387	Slc25a16
0						ENSRNOG00000000390	Rufy2
19.5106	0.681852	0.490468	1.39021	0.164466	0.338051	ENSRNOG00000000392	Supv3l1
65.6688	3.76949	0.464057	8.12291	4.55139e-16	7.64811e-14	ENSRNOG00000000394	Srgn
47.2652	-0.150574	0.389303	-0.386778	0.69892	0.829511	ENSRNOG00000000395	Kifbp
34.1178	0.0952441	0.302957	0.314381	0.753231	0.864933	ENSRNOG00000000396	Ddx50
193.612	0.530379	0.173097	3.06406	0.00218357	0.0132956	ENSRNOG00000000397	Ccar1
15.6428	-0.0741716	0.408996	-0.18135	0.856093	0.921469	ENSRNOG00000000398	Zup1
0						ENSRNOG00000000401	Gprc6a
0.214978	0.4553	3.53381	0.128841	0.897483		ENSRNOG00000000405	Vgll2
0.117369	-0.266038	3.53381	-0.0752837	0.939989		ENSRNOG00000000406	Ros1
1.33034	0.428858	1.41549	0.302974	0.761909	0.868597	ENSRNOG00000000407	Dcbld1
39.1739	0.0363403	0.316689	0.114751	0.908643	0.950208	ENSRNOG00000000408	Gopc
0.474619	-2.17736	3.4505	-0.631029	0.528022		ENSRNOG00000000410	Nepn
67.7856	0.489961	0.309914	1.58096	0.113888	0.262206	ENSRNOG00000000411	Nus1
18.4027	-0.450024	0.425631	-1.05731	0.29037	0.490341	ENSRNOG00000000412	Slc35f1
1.19271	-2.59725	1.62506	-1.59825	0.109988	0.255868	ENSRNOG00000000413	Pln
26.932	0.502405	0.382987	1.31181	0.189585	0.372488	ENSRNOG00000000414	Cep85l
4.10481	0.834439	0.913217	0.913736	0.360856	0.561461	ENSRNOG00000000415	Asf1a
265.967	-0.287469	0.166259	-1.72905	0.0838008	0.211488	ENSRNOG00000000417	Numa1
3.0817	-0.361097	0.894246	-0.4038	0.68636	0.821005	ENSRNOG00000000418	Zbtb12
0						ENSRNOG00000000419
112.663	-0.179645	0.218307	-0.822901	0.410564	0.60698	ENSRNOG00000000420	Nelfe
3.57406	0.993673	0.926	1.07308	0.283234	0.482923	ENSRNOG00000000421	Skiv2l
7.94572	-0.719179	0.691286	-1.04035	0.298178	0.499483	ENSRNOG00000000422	Dxo
0.135272	1.17663	3.53381	0.332965	0.739161		ENSRNOG00000000423
0						ENSRNOG00000000428	Cyp21a1
96.9779	0.470403	0.377652	1.2456	0.212912	0.401428	ENSRNOG00000000431	Atf6b
20.7909	0.398971	0.387632	1.02925	0.303361	0.505278	ENSRNOG00000000432	Fkbpl
262.867	-0.633119	0.239665	-2.64168	0.00824965	0.0383551	ENSRNOG00000000433	Prrt1
20.5933	-0.304202	0.378438	-0.803834	0.421493	0.617213	ENSRNOG00000000435	Ppt2
26.2901	2.2514	0.416134	5.41028	6.29261e-08	1.80532e-06	ENSRNOG00000000436	Egfl8
159.094	-0.458349	0.188261	-2.43465	0.0149061	0.0600653	ENSRNOG00000000437	Agpat1
1.64582	0.314031	1.40898	0.222879	0.82363	0.903992	ENSRNOG00000000438	Rnf5
13.048	-1.0116	0.475805	-2.12609	0.0334959	0.110421	ENSRNOG00000000439	Ager
30.8806	-0.426278	0.331156	-1.28724	0.198009	0.382795	ENSRNOG00000000440	Pbx2
25.54	1.41283	0.382304	3.69556	0.000219404	0.00201625	ENSRNOG00000000441	Gpsm3
9.50224	0.115503	0.507336	0.227666	0.819906	0.901989	ENSRNOG00000000442	Notch4
0						ENSRNOG00000000443	LOC103689965
0						ENSRNOG00000000446	LOC100911983
71.9141	1.60136	0.795402	2.01327	0.0440864	0.134695	ENSRNOG00000000451	RT1-Ba
1.43087	3.37216	1.63069	2.06793	0.0386466	0.122561	ENSRNOG00000000454	RT1-DOb
0						ENSRNOG00000000455	Tap2
0						ENSRNOG00000000456	Psmb8
19.9701	2.02115	0.610165	3.31247	0.000924766	0.00665492	ENSRNOG00000000457	Tap1
6.42277	1.10837	0.6234	1.77794	0.0754143	0.19685	ENSRNOG00000000459	Psmb9
0						ENSRNOG00000000461	Brd2
175.337	-0.685767	0.302165	-2.26951	0.0232372	0.0843383	ENSRNOG00000000463	Col11a2
124.723	-0.705343	0.235056	-3.00074	0.00269321	0.0157325	ENSRNOG00000000464	Rxrb
98.0252	0.298334	0.206124	1.44736	0.147797	0.313975	ENSRNOG00000000465	Slc39a7
51.459	-0.40282	0.262453	-1.53483	0.124826	0.279723	ENSRNOG00000000466	Hsd17b8
1.99075	-0.849199	1.13693	-0.746926	0.455108	0.647104	ENSRNOG00000000467	Ring1
27.5777	-0.291094	0.324948	-0.895816	0.370351	0.569494	ENSRNOG00000000470	Vps52
2.0953	-2.05597	1.32827	-1.54785	0.121659	0.274912	ENSRNOG00000000471	B3galt4
10.0958	-0.581404	0.518393	-1.12155	0.262053	0.45901	ENSRNOG00000000473	Pfdn6
24.0917	-0.502995	0.348367	-1.44386	0.148777	0.315578	ENSRNOG00000000474	Rgl2
51.0277	0.0389974	0.241499	0.161481	0.871715	0.930083	ENSRNOG00000000476	Zbtb22
18.725	0.160579	0.560617	0.286432	0.774547	0.876114	ENSRNOG00000000477	Daxx
0.246581	1.82036	3.52927	0.515791	0.606		ENSRNOG00000000478	AA926063
5.33087	0.673285	0.737698	0.912684	0.361409	0.561999	ENSRNOG00000000479	Kifc1
3.53284	-0.170495	0.791581	-0.215385	0.829467	0.907072	ENSRNOG00000000480	Phf1
212.279	-0.575959	0.246591	-2.33568	0.0195078	0.0732902	ENSRNOG00000000481	Cuta
1.48297	1.03247	1.66449	0.620294	0.535065	0.713765	ENSRNOG00000000483	Syngap1
27.3398	0.706704	0.312086	2.26445	0.0235465	0.0851265	ENSRNOG00000000485	Bak1
0.960659	-1.33029	1.64487	-0.808751	0.418658		ENSRNOG00000000486	Ggnbp1
69.3182	-2.41934	0.311772	-7.75996	8.49546e-15	1.13322e-12	ENSRNOG00000000487	Grm4
9.2822	1.22288	0.558552	2.18937	0.02857	0.0982373	ENSRNOG00000000488	Hmga1
8.45011	0.475676	0.619502	0.767836	0.442584	0.63636	ENSRNOG00000000490	Rps10
0.189848	-0.954391	3.52715	-0.270584	0.786711		ENSRNOG00000000491	Spdef
79.5912	0.133686	0.334782	0.399321	0.689657	0.82322	ENSRNOG00000000493	Snrpc
2.74604	-1.21064	1.07254	-1.12875	0.259001	0.455962	ENSRNOG00000000495	Uhrf1bp1
139.86	-0.224468	0.240672	-0.932673	0.350989	0.551749	ENSRNOG00000000498	Anks1a
0.633877	1.12691	2.26293	0.497984	0.618495		ENSRNOG00000000499	Tcp11
0						ENSRNOG00000000500	Scube3
40.1527	-0.720158	0.37586	-1.91603	0.0553615	0.158443	ENSRNOG00000000501	Zfp523
3.70924	0.607753	0.854761	0.71102	0.477072	0.66654	ENSRNOG00000000502	Def6
31.2028	2.02351	0.385175	5.25349	1.49246e-07	3.87182e-06	ENSRNOG00000000503	Ppard
45.8699	-0.492702	0.279055	-1.76561	0.0774617	0.200369	ENSRNOG00000000504	Fance
105.338	0.163689	0.398148	0.411127	0.680979	0.81719	ENSRNOG00000000505	Rpl10a
2.23024	0.413466	1.16106	0.35611	0.721758	0.845296	ENSRNOG00000000506	Tead3
0.135272	1.17663	3.53381	0.332965	0.739161		ENSRNOG00000000507	Tulp1
0						ENSRNOG00000000508	Armc12
0						ENSRNOG00000000510	Clps
82.8419	-0.179202	0.222132	-0.806736	0.419819	0.615737	ENSRNOG00000000511	Srpk1
11.2072	-0.0271284	0.608004	-0.0446188	0.964411	0.981233	ENSRNOG00000000512	Slc26a8
135.534	-0.00982351	0.223138	-0.0440243	0.964885	0.981343	ENSRNOG00000000513	Mapk14
2.06765	3.94792	1.3607	2.90138	0.00371522	0.0203519	ENSRNOG00000000515	Mapk13
0						ENSRNOG00000000516
6.27111	0.909096	0.73796	1.2319	0.217985	0.406999	ENSRNOG00000000517	Kctd20
88.6699	0.50121	0.262365	1.91035	0.0560879	0.15985	ENSRNOG00000000519	Stk38
102.02	0.60016	0.252168	2.38	0.0173127	0.0671643	ENSRNOG00000000520	Srsf3
219.038	2.14697	0.277796	7.72859	1.08741e-14	1.43571e-12	ENSRNOG00000000521	Cdkn1a
43.2887	-1.29547	0.331073	-3.91294	9.11789e-05	0.000976626	ENSRNOG00000000522	Cpne5
29.8536	0.114122	0.314925	0.362379	0.717069	0.84232	ENSRNOG00000000523	Ppil1
65.2964	0.224526	0.251271	0.893559	0.371558	0.570633	ENSRNOG00000000524	RGD735065
100.319	2.13656	1.19783	1.78369	0.0744742	0.195263	ENSRNOG00000000525	Pi16
1215.26	-0.78912	0.249417	-3.16386	0.00155694	0.0101846	ENSRNOG00000000527	Mtch1
6.56383	0.49176	0.608881	0.807645	0.419295	0.615178	ENSRNOG00000000528	Fgd2
0.246581	1.82036	3.52927	0.515791	0.606		ENSRNOG00000000529	Pim1
4.63306	-0.260422	0.864584	-0.301211	0.763253	0.869419	ENSRNOG00000000531	Ccdc167
201.211	-0.26054	0.206658	-1.26073	0.207405	0.39494	ENSRNOG00000000532	Cmtr1
3.88813	0.311781	0.780996	0.39921	0.689739	0.82322	ENSRNOG00000000536	Mdga1
4.71651	0.686966	0.78748	0.87236	0.383012	0.581651	ENSRNOG00000000540	Btbd9
140.932	0.136822	0.217128	0.630146	0.528599	0.708908	ENSRNOG00000000541	Glo1
1.20424	0.267562	1.57169	0.170239	0.864823	0.926396	ENSRNOG00000000542	Dnah8
6.37705	3.18265	0.83348	3.81851	0.000134261	0.00134147	ENSRNOG00000000543	Frk
8.2999	1.05381	0.583624	1.80562	0.0709771	0.188888	ENSRNOG00000000546	Nt5dc1
318.619	-1.84852	0.188443	-9.80944	1.02534e-22	5.30677e-20	ENSRNOG00000000547	Tspyl4
80.1135	-0.508514	0.223614	-2.27408	0.0229614	0.0835713	ENSRNOG00000000549	Tspyl1
13.1919	0.222713	0.429771	0.518213	0.60431	0.76516	ENSRNOG00000000551	Fam241b
3.1346	1.9075	0.956897	1.99342	0.046215	0.139412	ENSRNOG00000000552	Col13a1
0						ENSRNOG00000000556	Nodal
245.334	0.316874	0.2046	1.54875	0.121442	0.274526	ENSRNOG00000000557	Ppa1
0						ENSRNOG00000000559	Npffr1
10.3822	-0.464515	0.548339	-0.847131	0.396922	0.594694	ENSRNOG00000000560	Lrrc20
0.811634	3.40585	2.75608	1.23576	0.216549		ENSRNOG00000000561	Pald1
0.775688	3.35327	2.40384	1.39496	0.163028		ENSRNOG00000000562	Prf1
1.49025	0.979344	1.36381	0.718093	0.4727	0.662148	ENSRNOG00000000563	Adamts14
0						ENSRNOG00000000564	Tbata
101.593	0.699484	0.242299	2.88686	0.00389105	0.0211308	ENSRNOG00000000565	Sgpl1
17.197	-0.843648	0.423231	-1.99335	0.0462229	0.139412	ENSRNOG00000000566	Pcbd1
183.662	1.25465	0.345132	3.63526	0.000277697	0.00245097	ENSRNOG00000000567	Unc5b
115.956	-0.399415	0.242355	-1.64806	0.09934	0.238693	ENSRNOG00000000568	Slc29a3
58.429	0.426982	0.391001	1.09202	0.274824	0.474126	ENSRNOG00000000569	Vsir
3476.67	-0.101388	0.155378	-0.652528	0.51406	0.696047	ENSRNOG00000000571	Psap
8.71	2.03701	0.733758	2.77613	0.00550105	0.0279222	ENSRNOG00000000572	Chst3
0.25364	0.4553	3.53381	0.128841	0.897483		ENSRNOG00000000574
35.3681	0.100831	0.278587	0.361937	0.717399	0.842555	ENSRNOG00000000576	Anapc16
309.113	0.527663	0.226738	2.32719	0.0199551	0.0746479	ENSRNOG00000000579	Marcks
0						ENSRNOG00000000580	Calhm4
28.6866	0.216811	0.309516	0.700485	0.483625	0.672067	ENSRNOG00000000581	Cdc40
0						ENSRNOG00000000582	Ddo
338.332	-0.318023	0.198132	-1.60511	0.10847	0.253337	ENSRNOG00000000583	Cdk19
680.785	0.108825	0.191762	0.567498	0.570376	0.740825	ENSRNOG00000000585	Amd1
51.192	-0.451638	0.416421	-1.08457	0.278111	0.477353	ENSRNOG00000000586	Gtf3c6
46.4262	1.01957	0.297137	3.43132	0.000600646	0.00466212	ENSRNOG00000000587	Rpf2
8.13623	2.32321	0.602453	3.85625	0.000115139	0.00118519	ENSRNOG00000000588	Slc16a10
2.02507	-3.42554	1.42614	-2.40196	0.0163074	0.0639982	ENSRNOG00000000589	RGD1310495
0.118368	-0.266038	3.53381	-0.0752837	0.939989		ENSRNOG00000000590	Naglt1
81.4384	-0.291834	0.24686	-1.18218	0.237133	0.429608	ENSRNOG00000000593	Rev3l
24.3275	0.52338	0.370505	1.41261	0.15777	0.329113	ENSRNOG00000000595	Traf3ip2
300.669	0.525959	0.222543	2.36341	0.0181078	0.0692795	ENSRNOG00000000596	Fyn
0						ENSRNOG00000000597	Ccn6
13.677	-0.608297	0.427011	-1.42455	0.154288	0.323922	ENSRNOG00000000598	Tube1
24.8477	0.684927	0.426278	1.60676	0.108107	0.2529	ENSRNOG00000000599	Lama4
27.879	0.583674	0.348017	1.67714	0.0935152	0.228949	ENSRNOG00000000604	Hdac2
2.68628	0.376858	0.991068	0.380254	0.703757	0.832807	ENSRNOG00000000605	Hs3st5
9.83269	-0.791764	0.516422	-1.53317	0.125234	0.2802	ENSRNOG00000000606	Pcdh15
0.191939	1.17663	3.53381	0.332965	0.739161		ENSRNOG00000000607	RGD1559903
53.169	0.376046	0.283436	1.32674	0.184594	0.365599	ENSRNOG00000000609	Ipmk
758.326	-0.733189	0.230619	-3.17922	0.00147671	0.00979287	ENSRNOG00000000610	Cisd1
114	0.753613	0.323299	2.33101	0.0197527	0.0741242	ENSRNOG00000000611	Ube2d1
45.086	0.434331	0.338814	1.28192	0.199872	0.384844	ENSRNOG00000000613	Tfam
31.1136	1.28649	0.350748	3.66785	0.000244596	0.00221007	ENSRNOG00000000614	Bicc1
12.9009	-0.0678815	0.540358	-0.125623	0.90003	0.946019	ENSRNOG00000000618	Mdga2
0						ENSRNOG00000000620
9.62386	0.298931	0.51313	0.582563	0.560187	0.733185	ENSRNOG00000000622	Hint1
0						ENSRNOG00000000630
2.06172	3.18855	2.78609	1.14445	0.252436	0.447801	ENSRNOG00000000632	Cdk1
3.40164	0.41731	0.850644	0.490581	0.623723	0.779292	ENSRNOG00000000633	Rhobtb1
7.85896	-0.784599	0.573728	-1.36755	0.171454	0.347828	ENSRNOG00000000634	Cabcoco1
56.7119	1.07228	0.247319	4.33562	1.45347e-05	0.00020896	ENSRNOG00000000635	Arid5b
88.187	-0.715397	0.348305	-2.05394	0.0399815	0.125655	ENSRNOG00000000636	Rtkn2
72.2217	-0.563924	0.259508	-2.17305	0.0297768	0.10155	ENSRNOG00000000638	Zfp365
4.73621	0.0288844	0.819392	0.035251	0.97188	0.985359	ENSRNOG00000000639	Ado
24.546	4.66509	0.585365	7.96955	1.59254e-15	2.42423e-13	ENSRNOG00000000640	Egr2
0.135272	1.17663	3.53381	0.332965	0.739161		ENSRNOG00000000641	Nrbf2
387.363	-0.0240521	0.213923	-0.112434	0.91048	0.950976	ENSRNOG00000000645	Reep3
570.964	1.71123	0.167129	10.239	1.32626e-24	9.03182e-22	ENSRNOG00000000648	Jmjd1c
0						ENSRNOG00000000650
2.35475	3.31689	1.35217	2.45302	0.0141663	0.0579039	ENSRNOG00000000653	Nr5a2
159.213	2.74035	0.732486	3.74116	0.000183174	0.00173887	ENSRNOG00000000655	Ptprc
35.5479	-0.336096	0.325824	-1.03153	0.302294	0.504239	ENSRNOG00000000657	Nek7
15.4484	-0.946341	0.460188	-2.05642	0.0397418	0.125114	ENSRNOG00000000658	Acacb
41.2897	-0.191536	0.321307	-0.596115	0.551098	0.725915	ENSRNOG00000000661	Hps4
0.135272	1.17663	3.53381	0.332965	0.739161		ENSRNOG00000000662	Srrd
47.7135	0.187214	0.310335	0.603265	0.546332	0.722511	ENSRNOG00000000663	Tfip11
20.3299	1.60931	0.572177	2.8126	0.00491421	0.0254952	ENSRNOG00000000664	Tpst2
11.609	0.648164	0.533388	1.21518	0.224297	0.414952	ENSRNOG00000000665	Pitpnb
0						ENSRNOG00000000691	Foxn4
13.7787	1.18595	0.533822	2.22162	0.0263089	0.0924276	ENSRNOG00000000692	Ung
6.10695	-1.68591	0.709881	-2.37492	0.0175527	0.0678359	ENSRNOG00000000693	Svop
8.11843	1.16548	0.5819	2.00289	0.0451893	0.136994	ENSRNOG00000000695	Ssh1
402.516	1.07093	0.261405	4.09684	4.18828e-05	0.000515624	ENSRNOG00000000697	Coro1c
0						ENSRNOG00000000699	Selplg
51.2383	-0.344235	0.759758	-0.453085	0.650488	0.796504	ENSRNOG00000000700	Tmem119
404.486	-0.332648	0.199785	-1.66502	0.0959078	0.232867	ENSRNOG00000000701	Iscu
63.0979	0.082692	0.262513	0.315002	0.75276	0.864468	ENSRNOG00000000702	Sart3
9.35358	2.59129	0.665686	3.89265	9.91532e-05	0.00104645	ENSRNOG00000000704	Cmklr1
48.0756	-1.25131	0.344775	-3.62935	0.000284132	0.00249924	ENSRNOG00000000708	Sgsm1
0						ENSRNOG00000000713
0						ENSRNOG00000000715	Pou1f1
0.399903	-1.92633	3.00005	-0.642097	0.52081		ENSRNOG00000000716	Htr1f
38.8549	0.715706	0.344598	2.07693	0.0378081	0.120832	ENSRNOG00000000718	Cggbp1
0.497435	1.61848	2.72778	0.593334	0.552958		ENSRNOG00000000720	MGC95208
0.517126	2.76673	2.95303	0.936913	0.348803		ENSRNOG00000000723	RT1-CE5
0						ENSRNOG00000000726	Olr1671
13.7313	2.18386	0.538575	4.05489	5.01577e-05	0.000594859	ENSRNOG00000000728	Clic2
4.05785	1.35946	0.791799	1.71692	0.0859934	0.215717	ENSRNOG00000000729	Tmlhe
0						ENSRNOG00000000746	Olr1695
0						ENSRNOG00000000747	Olr1694
2.28797	1.41209	1.14461	1.23368	0.217322	0.406406	ENSRNOG00000000748
0						ENSRNOG00000000749	Olr1693
0						ENSRNOG00000000759	Olr1730
5.8087	0.19533	0.666343	0.293138	0.769417	0.872885	ENSRNOG00000000763	RT1-M3-1
0						ENSRNOG00000000765	Olr1743
0						ENSRNOG00000000767
0.533938	2.80306	3.38748	0.827478	0.407966		ENSRNOG00000000768	Ubd
1023.34	-1.26089	0.226012	-5.57885	2.42118e-08	7.81237e-07	ENSRNOG00000000774	Gabbr1
576.29	-0.0394724	0.24652	-0.160119	0.872788	0.930622	ENSRNOG00000000775	Mog
5.17789	0.974219	0.802973	1.21326	0.225029	0.41589	ENSRNOG00000000777	RT1-S3
11.7341	0.115612	0.562283	0.205611	0.837095	0.911534	ENSRNOG00000000778	Znrd1as1
49.1203	0.977863	0.390216	2.50595	0.0122123	0.0515545	ENSRNOG00000000779	Znrd1
114.587	-0.0936963	0.187937	-0.498551	0.618096	0.775592	ENSRNOG00000000780	Ppp1r11
2.19889	-2.70981	1.33133	-2.03541	0.0418097	0.129389	ENSRNOG00000000781	Rnf39
2.85867	4.41923	1.31099	3.3709	0.000749223	0.00561117	ENSRNOG00000000782	Trim10
0						ENSRNOG00000000783	Trim40
50.807	0.0809126	0.330894	0.244527	0.806822	0.895065	ENSRNOG00000000785	Trim39
46.6795	0.259686	0.249142	1.04232	0.297262	0.498609	ENSRNOG00000000786	Rpp21
0						ENSRNOG00000000787	LOC100909797
2.01252	2.4165	1.2105	1.99628	0.0459039	0.138741	ENSRNOG00000000795	RT1-N3
151.76	0.607594	0.206115	2.94784	0.0032	0.0180256	ENSRNOG00000000796	Ranbp2
221.56	-0.457011	0.18212	-2.5094	0.0120938	0.0512214	ENSRNOG00000000798	Gnl1
455.404	0.0653595	0.21352	0.306105	0.759525	0.868058	ENSRNOG00000000799	Abcf1
20.5576	1.50129	0.422429	3.55396	0.00037948	0.0031863	ENSRNOG00000000800	Man1a1
2.38246	-1.70283	1.2374	-1.37614	0.168779	0.344344	ENSRNOG00000000801	Msl3l2
6.12214	-1.13844	0.755816	-1.50623	0.132007	0.290554	ENSRNOG00000000802	Tbc1d32
98.8023	-0.0314243	0.202535	-0.155155	0.876699	0.932709	ENSRNOG00000000804	Mrps18b
709.584	-0.33733	0.15201	-2.21913	0.0264779	0.0928953	ENSRNOG00000000805	Gja1
113.178	-0.222625	0.197746	-1.12582	0.260244	0.457513	ENSRNOG00000000808	Hsf2
119.844	-0.0646539	0.261437	-0.247302	0.804674	0.89409	ENSRNOG00000000809	Atat1
12.6542	0.296617	0.520189	0.570211	0.568535	0.739763	ENSRNOG00000000811	Pkib
72.5854	-1.01416	0.311236	-3.25849	0.00112006	0.00783377	ENSRNOG00000000812	RGD1302996
32.4146	0.391076	0.451618	0.865943	0.386521	0.584935	ENSRNOG00000000814	Fabp7
61.5064	1.01102	0.340973	2.96511	0.00302574	0.0172164	ENSRNOG00000000815	Smpdl3a
145.259	1.34447	0.276526	4.862	1.16203e-06	2.39801e-05	ENSRNOG00000000816	Ppp1r18
0.539302	2.81975	2.91767	0.966436	0.333826		ENSRNOG00000000818	Nrm
235.724	-0.530411	0.192248	-2.759	0.00579782	0.0290542	ENSRNOG00000000823	Gcc2
9.67586	1.28411	0.57111	2.24844	0.0245479	0.087954	ENSRNOG00000000824	Dse
0.857112	2.57338	2.4291	1.0594	0.289419		ENSRNOG00000000825	Calhm5
125.537	-0.19305	0.234112	-0.824607	0.409595	0.606217	ENSRNOG00000000826	Flot1
311.016	2.98498	0.334197	8.93179	4.19181e-19	1.35595e-16	ENSRNOG00000000827	Ier3
14.0844	-0.771426	0.44758	-1.72355	0.0847896	0.213193	ENSRNOG00000000831	Gtf2h4
6.51792	0.717509	0.718774	0.99824	0.318163	0.519243	ENSRNOG00000000833	Vars2
0						ENSRNOG00000000836	LOC103694381
0						ENSRNOG00000000837	LOC103694380
0						ENSRNOG00000000838	Lta
15.0828	-0.936086	0.593693	-1.57672	0.114861	0.263788	ENSRNOG00000000839	Nfkbil1
254.059	-1.46331	0.180695	-8.09821	5.57727e-16	9.13472e-14	ENSRNOG00000000840	Atp6v1g2
245.691	0.117441	0.212625	0.552341	0.580715	0.748468	ENSRNOG00000000841	Ddx39b
84.6475	0.383999	0.249611	1.53839	0.123953	0.278587	ENSRNOG00000000842	Ddah2
0						ENSRNOG00000000843	Ly6g6c
2.18103	-0.0591905	1.14711	-0.0515996	0.958848	0.977968	ENSRNOG00000000844	Ly6g6d
0.533938	2.80306	3.38748	0.827478	0.407966		ENSRNOG00000000846	Ly6g5c
95.5591	0.298391	0.267116	1.11708	0.263958	0.461423	ENSRNOG00000000847	Csnk2b
62.4181	-1.0242	0.264078	-3.8784	0.000105147	0.00109629	ENSRNOG00000000848	Gpank1
3.96396	0.770661	0.907087	0.8496	0.395548	0.593322	ENSRNOG00000000850	Apom
100.303	0.0657361	0.256222	0.256559	0.797519	0.890192	ENSRNOG00000000851	Bag6
234.335	0.375488	0.285238	1.3164	0.188038	0.370657	ENSRNOG00000000852	Prrc2a
73.022	0.697106	0.341069	2.04389	0.0409648	0.127836	ENSRNOG00000000853	Aif1
0.969652	3.61085	1.99421	1.81066	0.070193		ENSRNOG00000000854	Ncr3
25.987	3.7904	1.04573	3.62465	0.000289354	0.00253312	ENSRNOG00000000855	Lst1
2.42241	0.662485	1.14611	0.57803	0.563244	0.735767	ENSRNOG00000000857	Msh5
19.8998	-0.199633	0.383231	-0.520921	0.602422	0.76358	ENSRNOG00000000858	Sapcd1
0.487357	-2.21672	2.70194	-0.820417	0.411978		ENSRNOG00000000860	Vwa7
7.30278	-0.937921	0.596879	-1.57138	0.116095	0.26601	ENSRNOG00000000861	Zic3
20.0911	0.0938602	0.365235	0.256986	0.79719	0.889978	ENSRNOG00000000866	Rbmx
87.9258	-0.0165758	0.248128	-0.0668035	0.946738	0.971075	ENSRNOG00000000867	Vars1
13.1468	-0.82625	0.449967	-1.83624	0.0663217	0.179894	ENSRNOG00000000869	Arhgef6
1.39532	2.56687	1.90324	1.34869	0.177438	0.355386	ENSRNOG00000000871	Cd40lg
0						ENSRNOG00000000873	Brs3
48.7524	0.420397	0.286468	1.46752	0.142236	0.305205	ENSRNOG00000000875	Fhl1
0						ENSRNOG00000000878	Slc44a4
25.463	0.571613	0.498884	1.14578	0.251885	0.447034	ENSRNOG00000000879	Slc9a6
36.9367	-0.329003	0.320766	-1.02568	0.305043	0.506995	ENSRNOG00000000881	Mmgt1
44.1553	-0.693545	0.299529	-2.31545	0.0205884	0.0766821	ENSRNOG00000000885	LOC100362819
0.0916878	-0.266038	3.53381	-0.0752837	0.939989		ENSRNOG00000000886	Caln1
0.135272	1.17663	3.53381	0.332965	0.739161		ENSRNOG00000000887
122.664	0.103124	0.240389	0.428989	0.667931	0.808453	ENSRNOG00000000888	Sbds
0.236735	-1.11063	3.5201	-0.315511	0.752374		ENSRNOG00000000889
0.183376	-0.925553	3.52853	-0.262306	0.793086		ENSRNOG00000000891
90.6129	0.248152	0.241824	1.02617	0.304813	0.506883	ENSRNOG00000000893	Tmem248
8.50438	-0.751379	0.608702	-1.2344	0.217055	0.406143	ENSRNOG00000000894	Fry
99.5068	0.424277	0.242297	1.75106	0.0799356	0.20489	ENSRNOG00000000895	Rabgef1
0						ENSRNOG00000000896
0						ENSRNOG00000000897	Rxfp2
48.8507	1.40393	0.470041	2.98682	0.00281892	0.0162696	ENSRNOG00000000900	Tpst1
38.174	0.475849	0.292593	1.62632	0.103882	0.246133	ENSRNOG00000000901	Crcp
528.802	-0.314533	0.218458	-1.43979	0.149927	0.317653	ENSRNOG00000000902	Hsph1
32.2852	1.9901	0.389595	5.10813	3.25362e-07	7.79603e-06	ENSRNOG00000000903	Asl
0						ENSRNOG00000000904	Wdr95
0.767755	3.26518	2.84312	1.14845	0.250784		ENSRNOG00000000905	Tex26
63.1321	4.14091	1.01577	4.07663	4.56931e-05	0.000552545	ENSRNOG00000000906	Medag
120.34	2.62044	0.671823	3.90049	9.59969e-05	0.00102063	ENSRNOG00000000907	Alox5ap
81.0848	0.467085	0.261654	1.78512	0.0742413	0.194929	ENSRNOG00000000909	Uspl1
12.8015	0.422796	0.424718	0.995476	0.319505	0.520468	ENSRNOG00000000913	Gusb
0						ENSRNOG00000000916	Katnal1
0						ENSRNOG00000000917	Nupr2
3.4915	0.51858	0.819633	0.632698	0.526931	0.707619	ENSRNOG00000000918	Zbed5
3.14643	-1.63767	0.977557	-1.67527	0.0938808	0.229626	ENSRNOG00000000920	Phkg1
86.2852	1.22939	0.421391	2.91746	0.00352891	0.0195465	ENSRNOG00000000921	Ubl3
14.7248	0.474964	0.401438	1.18316	0.236747	0.429089	ENSRNOG00000000922	Sumf2
153.329	0.473115	0.251571	1.88064	0.0600206	0.167228	ENSRNOG00000000923	Cct6a
291.351	0.102099	0.251708	0.405624	0.685019	0.820049	ENSRNOG00000000924	Slc7a1
12.0369	0.77515	0.479687	1.61595	0.106105	0.249391	ENSRNOG00000000925	Psph
27.8978	-0.0983967	0.311449	-0.315932	0.752054	0.864117	ENSRNOG00000000926	Mrps17
146.274	0.211215	0.219884	0.960574	0.336767	0.536562	ENSRNOG00000000931	Sfswap
0						ENSRNOG00000000934	Piwil1
64.4724	-0.140847	0.275881	-0.510533	0.609678	0.7695	ENSRNOG00000000936	Stx2
4.57927	-0.942961	0.714518	-1.31972	0.18693	0.369209	ENSRNOG00000000937	Slc46a3
156.992	1.52197	0.656507	2.31829	0.0204334	0.0761926	ENSRNOG00000000938	Ran
100.884	0.686217	0.288917	2.37513	0.0175426	0.0678169	ENSRNOG00000000940	Flt1
6.60485	-0.277905	0.635944	-0.436996	0.662114	0.804625	ENSRNOG00000000942	Pan3
0.268757	1.9049	3.52319	0.540674	0.588732		ENSRNOG00000000943
0						ENSRNOG00000000952	Gsx1
24.236	1.00148	0.423639	2.36399	0.0180791	0.0692338	ENSRNOG00000000954	Polr1d
7.54013	2.0318	0.807848	2.51508	0.0119006	0.0505689	ENSRNOG00000000955	Lnx2
2.86486	3.73915	2.93459	1.27416	0.202605	0.388314	ENSRNOG00000000956	Rasl11a
172.681	0.505455	0.193934	2.60632	0.0091521	0.0415662	ENSRNOG00000000957	Rpl21
0.720571	-0.614583	2.35299	-0.261193	0.793944		ENSRNOG00000000958
9.82619	-0.945259	0.537986	-1.75703	0.0789124	0.203153	ENSRNOG00000000961	Glt1d1
88.05	-0.178652	0.210123	-0.850226	0.395199	0.592868	ENSRNOG00000000962	Slc15a4
0						ENSRNOG00000000963	Tmem132c
32.5592	-0.650849	0.414586	-1.56988	0.116444	0.266714	ENSRNOG00000000964	Frg1l1
60.4518	0.25218	0.317777	0.793577	0.427442	0.622814	ENSRNOG00000000967	Aacs
16.2652	-1.07198	0.486317	-2.20427	0.0275051	0.0956688	ENSRNOG00000000968	Rnf6
0						ENSRNOG00000000969	Cyp3a18
0.118368	-0.266038	3.53381	-0.0752837	0.939989		ENSRNOG00000000973	Tex45
85.5874	-1.55899	0.400313	-3.89443	9.84292e-05	0.00104221	ENSRNOG00000000974	Zfp358
16.4737	-1.05117	0.490326	-2.14381	0.0320481	0.106929	ENSRNOG00000000975	Mcoln1
1.37377	-0.0297272	1.54218	-0.0192762	0.984621	0.992674	ENSRNOG00000000977	Pnpla6
0						ENSRNOG00000000978
5.79453	0.313706	0.634496	0.494417	0.621012	0.777794	ENSRNOG00000000979	Bri3bp
0.423347	-1.99761	2.91563	-0.685137	0.493257		ENSRNOG00000000981	Scarb1
9.06185	-0.269254	0.531384	-0.506703	0.612363	0.7717	ENSRNOG00000000983	Zfp394
1.74364	1.30713	1.27091	1.0285	0.303717	0.505569	ENSRNOG00000000985	Cpsf4
20.2874	-1.75701	0.425886	-4.12555	3.69851e-05	0.000462654	ENSRNOG00000000986	Camsap3
43.0817	-0.208247	0.259739	-0.801755	0.422695	0.618008	ENSRNOG00000000987	Ptcd1
16.0962	0.0746317	0.403725	0.184858	0.853341	0.919655	ENSRNOG00000000988	Xab2
61.9128	0.743212	0.267694	2.77635	0.00549724	0.0279222	ENSRNOG00000000989	Bud31
1016.94	0.0223839	0.182694	0.122522	0.902486	0.946777	ENSRNOG00000000990	Pdap1
172.81	2.36452	0.624313	3.7874	0.000152231	0.00149902	ENSRNOG00000000991	Arpc1b
0						ENSRNOG00000000993	Pcp2
36.523	1.73387	0.442204	3.92098	8.81893e-05	0.000953285	ENSRNOG00000000994	Stxbp2
87.3169	0.665173	0.290309	2.29125	0.0219487	0.0806104	ENSRNOG00000000996	Arpc1a
24.4571	1.00142	0.423067	2.36704	0.0179312	0.0688666	ENSRNOG00000000999	Smurf1
9.53928	0.42272	1.34996	0.313134	0.754179	0.865326	ENSRNOG00000001001	Retn
149.019	-0.519227	0.195885	-2.65067	0.00803321	0.0376248	ENSRNOG00000001003	Trappc5
161.733	0.186434	0.200678	0.929018	0.35288	0.55283	ENSRNOG00000001004	Ncor2
0.12329	1.17663	3.53381	0.332965	0.739161		ENSRNOG00000001005	Fcer2
43.2073	0.345002	0.317795	1.08561	0.277651	0.477222	ENSRNOG00000001006	Nptx2
6.08438	2.73276	0.841952	3.24575	0.00117143	0.00812717	ENSRNOG00000001007	Baiap2l1
174.783	0.0334797	0.237097	0.141207	0.887707	0.939162	ENSRNOG00000001009	Bri3
59.0286	-1.23767	0.295516	-4.18818	2.812e-05	0.000370514	ENSRNOG00000001010	Tecpr1
1.49969	-0.297082	1.35166	-0.219791	0.826034	0.904924	ENSRNOG00000001011	Rflna
0						ENSRNOG00000001017	Cd209
0						ENSRNOG00000001027	LOC100363064
59.0033	-0.247998	0.251079	-0.987731	0.323284	0.523464	ENSRNOG00000001030	Tsc22d1
0						ENSRNOG00000001031	Ocm2
71.6876	0.0440671	0.236084	0.186658	0.851929	0.918668	ENSRNOG00000001032	Ccz1b
57.5581	0.832311	0.257433	3.23312	0.00122446	0.00843842	ENSRNOG00000001033	Nufip1
130.656	-0.555111	0.313506	-1.77065	0.0766183	0.198866	ENSRNOG00000001034	Evi5l
7.52759	-0.25039	0.652706	-0.383619	0.701261	0.830917	ENSRNOG00000001035	Gtf2h3
7.16298	-0.846564	0.704157	-1.20224	0.229272	0.421014	ENSRNOG00000001036	Rsph10b
32.2977	0.0278185	0.301952	0.0921287	0.926596	0.959598	ENSRNOG00000001037	Gpalpp1
31.5247	0.493644	0.315179	1.56624	0.117294	0.267854	ENSRNOG00000001039	Eif2b1
3.03032	-0.806422	1.04443	-0.772119	0.440044	0.634469	ENSRNOG00000001040	Pms2
25.7441	1.01191	0.38587	2.62242	0.00873077	0.0401113	ENSRNOG00000001043	Ddx55
53.3129	0.118284	0.328213	0.360386	0.718558	0.843304	ENSRNOG00000001044	Aimp2
9.34123	-0.479369	0.594989	-0.805678	0.420429	0.616422	ENSRNOG00000001047	Map2k7
0.655129	0.464556	2.42505	0.191565	0.848083		ENSRNOG00000001048	Ankrd61
203.741	2.70444	0.72921	3.70872	0.000208307	0.00192687	ENSRNOG00000001049	Tpt1
90.9955	-0.28236	0.20104	-1.4045	0.16017	0.332388	ENSRNOG00000001050	Eif2ak1
1.14543	2.18008	1.71456	1.27151	0.203549	0.389603	ENSRNOG00000001052	Slc25a30
51.7621	0.836023	0.339709	2.461	0.0138552	0.0568217	ENSRNOG00000001053	Tmed2
123.529	-0.549064	0.311047	-1.76521	0.0775287	0.200468	ENSRNOG00000001055	Rilpl1
226.679	-0.637052	0.316077	-2.0155	0.0438526	0.134188	ENSRNOG00000001056	Snapc2
65.2656	-0.376179	0.324186	-1.16038	0.245894	0.440241	ENSRNOG00000001057	Ctxn1
31.0605	-0.238928	0.34049	-0.701717	0.482856	0.67172	ENSRNOG00000001058	Timm44
66.0505	-0.0402173	0.268896	-0.149564	0.881108	0.935017	ENSRNOG00000001059	Usp42
20.0521	-0.413361	0.368922	-1.12046	0.262519	0.459639	ENSRNOG00000001060	Snrnp35
14.9548	0.819569	0.618099	1.32595	0.184856	0.366062	ENSRNOG00000001061	Rilpl2
42.189	0.230713	0.277222	0.832233	0.405277	0.602607	ENSRNOG00000001062	Kmt5a
261.4	-0.0878156	0.168214	-0.522047	0.601637	0.762896	ENSRNOG00000001064	Sbno1
49.7554	0.191357	0.367568	0.520604	0.602643	0.763721	ENSRNOG00000001065	Cyth3
0						ENSRNOG00000001066	Itih2
999.699	0.429866	0.145577	2.95284	0.00314867	0.0177985	ENSRNOG00000001068	Rac1
118.026	0.88191	0.274146	3.21693	0.0012957	0.00882368	ENSRNOG00000001069	Elavl1
597.798	0.107858	0.235212	0.458555	0.646554	0.794618	ENSRNOG00000001070	Cdk2ap1
0						ENSRNOG00000001071
123.053	-0.158788	0.20307	-0.781935	0.434253	0.628782	ENSRNOG00000001072	Cers4
3.55972	0.702883	0.851222	0.825734	0.408955	0.605923	ENSRNOG00000001073	RGD1563482
20.0924	0.108275	0.358491	0.302031	0.762629	0.869014	ENSRNOG00000001074	Mphosph9
62.8628	0.167028	0.255577	0.653532	0.513413	0.69539	ENSRNOG00000001079	Daglb
124.633	-0.850711	0.221307	-3.84404	0.000121027	0.00123208	ENSRNOG00000001080	Arl6ip4
17.8265	-0.165559	0.418715	-0.395398	0.692549	0.824889	ENSRNOG00000001081	Ogfod2
51.1804	-1.64776	0.287228	-5.73677	9.64965e-09	3.42073e-07	ENSRNOG00000001082	Abcb9
3.27832	3.28505	1.09461	3.00112	0.00268989	0.0157202	ENSRNOG00000001083	Kdelr2
61.7684	1.26524	0.320793	3.9441	8.00986e-05	0.000882039	ENSRNOG00000001086	Vps37b
65.5942	-0.867532	0.301956	-2.87305	0.00406536	0.0218083	ENSRNOG00000001088	Rfc3
19.7711	1.32483	0.381089	3.47643	0.000508128	0.00406848	ENSRNOG00000001090	Stard13
108.598	-0.197369	0.265576	-0.743173	0.457377	0.648335	ENSRNOG00000001091	Hip1r
0.903322	2.68828	2.39076	1.12445	0.260824		ENSRNOG00000001092	Kl
1.69292	1.11015	1.28421	0.864458	0.387336	0.585625	ENSRNOG00000001094	Zfp316
161.158	-0.530634	0.202433	-2.62128	0.00876003	0.0401936	ENSRNOG00000001098	Pds5b
1.27141	3.24567	1.70291	1.90595	0.0566561	0.160938	ENSRNOG00000001099	Rbak
66.1672	0.256011	0.247589	1.03402	0.301129	0.50262	ENSRNOG00000001101	Rnf216
1.98919	-0.0918542	1.10349	-0.0832398	0.933661	0.963591	ENSRNOG00000001103	Sdk1
6.57448	0.924293	0.653062	1.41532	0.156974	0.328192	ENSRNOG00000001104	Foxk1
27.3842	0.952763	0.392074	2.43006	0.0150963	0.0606431	ENSRNOG00000001106	Denr
0						ENSRNOG00000001107
90.7955	1.05661	0.250058	4.22546	2.38448e-05	0.000323744	ENSRNOG00000001108	N4bp2l2
16.2037	-1.60685	0.427768	-3.75635	0.000172409	0.00165612	ENSRNOG00000001111	Brca2
362.9	-0.82299	0.201526	-4.08379	4.43066e-05	0.000539307	ENSRNOG00000001113	Mmd2
10.1956	0.163204	0.468704	0.348202	0.727688	0.848937	ENSRNOG00000001114	Wipi2
32.5764	-1.55723	0.397816	-3.91444	9.06139e-05	0.000972184	ENSRNOG00000001115	Slc29a4
0						ENSRNOG00000001117	Fbxl18
424.841	0.349876	0.275805	1.26856	0.204597	0.391263	ENSRNOG00000001120	Med13l
7.47821	0.189035	0.618436	0.305665	0.759859	0.868058	ENSRNOG00000001123	RGD1562310
50.1724	-1.43307	0.348973	-4.10654	4.01634e-05	0.000496821	ENSRNOG00000001124	Rnft2
57.5361	-0.249991	0.269111	-0.928949	0.352915	0.55283	ENSRNOG00000001126	Fbxw8
4.61346	-0.706784	0.857699	-0.824047	0.409913	0.606433	ENSRNOG00000001128	Tesc
0.918477	0.393113	1.7506	0.224559	0.822322		ENSRNOG00000001129	Fbxo21
0.471474	-2.13889	3.13975	-0.68123	0.495726		ENSRNOG00000001130	Nos1
27.1361	-1.02192	0.332857	-3.07016	0.00213945	0.0130886	ENSRNOG00000001134	Rfc5
12.8684	0.0226732	0.514774	0.044045	0.964869	0.981343	ENSRNOG00000001135	Wsb2
1604.78	-0.348133	0.226937	-1.53405	0.125016	0.280004	ENSRNOG00000001136	Pebp1
121.755	-0.226727	0.186259	-1.21727	0.223503	0.413838	ENSRNOG00000001138	Taok3
151.261	-0.186935	0.203208	-0.919922	0.357613	0.557691	ENSRNOG00000001139	Suds3
20.9556	-0.722539	0.387527	-1.86449	0.0622534	0.171783	ENSRNOG00000001141	Srrm4
24.6101	1.38125	0.419211	3.29488	0.000984645	0.00701902	ENSRNOG00000001142	Prkab1
104.484	-1.55725	0.23142	-6.72909	1.70725e-11	1.11005e-09	ENSRNOG00000001143	Cit
428.12	1.09447	0.253488	4.31764	1.57703e-05	0.00022448	ENSRNOG00000001148	Rplp0
80.9121	2.29552	0.301154	7.62242	2.48957e-14	3.01052e-12	ENSRNOG00000001149	Pxn
2.69049	1.28762	1.11323	1.15665	0.247414	0.441898	ENSRNOG00000001151	Sirt4
2.02838	-3.38397	1.39149	-2.4319	0.0150198	0.0604278	ENSRNOG00000001152	Glp1r
0.603486	-2.51718	2.74545	-0.916857	0.359218		ENSRNOG00000001153	Pla2g1b
58.7508	-0.303831	0.712748	-0.42628	0.669904	0.809829	ENSRNOG00000001156	Msi1
0						ENSRNOG00000001157	Umodl1
29.1218	0.115651	0.420021	0.275345	0.783051	0.881955	ENSRNOG00000001158	Abcg1
1.3794	0.726432	1.56047	0.46552	0.641559	0.791036	ENSRNOG00000001159	Tff3
0						ENSRNOG00000001160	Triap1
71.3717	-0.143247	0.226612	-0.632123	0.527306	0.707835	ENSRNOG00000001161	Gatc
0						ENSRNOG00000001162	Tff2
43.1673	0.945746	0.371136	2.54825	0.0108266	0.0470086	ENSRNOG00000001163	Srsf9
0.12329	1.17663	3.53381	0.332965	0.739161		ENSRNOG00000001164	Tff1
0.51355	2.75803	2.96343	0.930687	0.352015		ENSRNOG00000001165	Tmprss3
0						ENSRNOG00000001167	Ubash3a
3.39951	1.38068	1.0654	1.29592	0.195003	0.379134	ENSRNOG00000001169	Slc37a1
877.989	-0.281849	0.206745	-1.36327	0.172798	0.349677	ENSRNOG00000001170	Cox6a1
64.0722	-0.148986	0.26126	-0.570258	0.568503	0.739763	ENSRNOG00000001171	Coq5
374.766	2.09217	0.287668	7.27287	3.51928e-13	3.25257e-11	ENSRNOG00000001172	Rnf10
136.565	-1.63112	0.228415	-7.14103	9.26314e-13	7.5381e-11	ENSRNOG00000001173	Cabp1
16.8098	-1.7844	0.573446	-3.11171	0.00186004	0.0117207	ENSRNOG00000001174	Pde9a
89.3529	-1.00144	0.282329	-3.54707	0.000389536	0.00325732	ENSRNOG00000001177	Acads
92.26	-0.237704	0.276841	-0.858628	0.390546	0.587521	ENSRNOG00000001178	Sppl3
13.7686	0.456999	0.441332	1.0355	0.300436	0.50211	ENSRNOG00000001181	Wdr4
43.4667	-0.29257	0.326076	-0.897245	0.369588	0.568959	ENSRNOG00000001182	Ndufv3
0						ENSRNOG00000001183	Hnf1a
60.2477	0.760796	0.24924	3.05246	0.00226971	0.0137233	ENSRNOG00000001184	Pknox1
380.985	-0.991486	0.23032	-4.30482	1.6712e-05	0.000236066	ENSRNOG00000001185	RGD1311899
67.9185	4.14288	0.984369	4.20866	2.56889e-05	0.000345518	ENSRNOG00000001187	Oasl
6.1293	3.4423	0.924258	3.72439	0.000195789	0.00183043	ENSRNOG00000001189	Sik1
30.3669	0.302702	0.354337	0.854277	0.392951	0.59018	ENSRNOG00000001190	Git2
91.1663	-0.224204	0.26744	-0.838333	0.401844	0.599223	ENSRNOG00000001191	Tchp
202.868	0.949274	0.331008	2.86782	0.00413304	0.0220881	ENSRNOG00000001192	Gltp
4.09731	0.243179	0.721361	0.337112	0.736033	0.853745	ENSRNOG00000001193	Hsf2bp
81.6085	0.766812	0.248671	3.08364	0.00204485	0.0126595	ENSRNOG00000001194	Rrp1b
9.66896	4.15285	0.786603	5.27947	1.29555e-07	3.42805e-06	ENSRNOG00000001195	Trpv4
0.325423	1.95608	3.51967	0.555757	0.578377		ENSRNOG00000001198	Fam222a
18.8054	0.0707741	0.446675	0.158447	0.874105	0.931256	ENSRNOG00000001199	Pop5
42.0545	2.31729	0.950919	2.43689			ENSRNOG00000001201	Cstb
82.4193	-0.0423391	0.247824	-0.170843	0.864347	0.926194	ENSRNOG00000001203	Rrp1
238.444	0.231732	0.174522	1.32781	0.184241	0.36511	ENSRNOG00000001204	Ankrd13a
232.897	-0.617703	0.285115	-2.16651	0.0302725	0.102727	ENSRNOG00000001205	Agpat3
19.9007	0.700853	0.417918	1.67701	0.09354	0.228966	ENSRNOG00000001210	Pwp2
60.8196	-0.162975	0.252048	-0.646606	0.517887	0.699764	ENSRNOG00000001211	Gatd3a
0.118368	-0.266038	3.53381	-0.0752837	0.939989		ENSRNOG00000001212	Dnmt3l
0						ENSRNOG00000001213	Aire
70.9845	0.338801	0.257073	1.31792	0.187532	0.369921	ENSRNOG00000001214	Pfkl
126.236	-0.0190488	0.228153	-0.0834914	0.933461	0.963546	ENSRNOG00000001215	Cfap410
2.65992	0.488593	1.05849	0.461593	0.644373	0.793167	ENSRNOG00000001216	Trpm2
0						ENSRNOG00000001217	Lrrc3
0						ENSRNOG00000001218
0						ENSRNOG00000001219	Tspear
0						ENSRNOG00000001220	LOC100361664
41.3312	0.810172	0.353703	2.29054	0.0219899	0.0806977	ENSRNOG00000001222	Ube2g2
394.808	0.44833	0.277114	1.61785	0.105695	0.248693	ENSRNOG00000001223	Pttg1ip
14.5594	3.3348	0.616021	5.41345	6.18205e-08	1.7815e-06	ENSRNOG00000001224	Itgb2
28.7405	-0.296477	0.345712	-0.857584	0.391122	0.588047	ENSRNOG00000001225	Fam207a
0						ENSRNOG00000001226
178.972	-0.696224	0.224334	-3.10352	0.00191233	0.0119882	ENSRNOG00000001227	Adarb1
29.1451	0.709928	0.346717	2.04757	0.0406021	0.127034	ENSRNOG00000001228	Pofut2
55.7978	1.86852	0.429735	4.34808	1.37338e-05	0.000200339	ENSRNOG00000001229	Col18a1
17.7035	0.42807	0.429972	0.995576	0.319456	0.520454	ENSRNOG00000001232	Slc19a1
161.536	1.44495	0.718693	2.01053	0.0443752	0.135322	ENSRNOG00000001235	Gna12
3.53968	1.24232	1.038	1.19684	0.231371	0.423079	ENSRNOG00000001236	Brat1
69.0873	-0.413728	0.292245	-1.41569	0.156867	0.328072	ENSRNOG00000001237	Cabin1
239.971	0.579291	0.16115	3.59473	0.000324722	0.00279175	ENSRNOG00000001238	Rsrc2
120.004	-0.528456	0.242775	-2.17673	0.0295007	0.100795	ENSRNOG00000001239	Ddt
11.2793	-1.5449	0.550202	-2.80788	0.00498691	0.0257896	ENSRNOG00000001241	Iqce
178.462	-0.381317	0.27758	-1.37372	0.169528	0.3456	ENSRNOG00000001242	Gstt3
24.0404	0.345046	0.350787	0.983634	0.325296	0.52534	ENSRNOG00000001243	Zcchc8
71.3193	-0.607222	0.271811	-2.23399	0.0254837	0.0904124	ENSRNOG00000001245	Pcbp3
142.14	0.0348216	0.266968	0.130433	0.896224	0.944077	ENSRNOG00000001247	Clip1
11.2674	1.79329	0.753592	2.37965	0.0173289	0.0671716	ENSRNOG00000001249	Col6a1
0.369871	2.29467	3.49899	0.655808	0.511948		ENSRNOG00000001250	Lfng
4.24873	0.331662	0.979298	0.338673	0.734856	0.853097	ENSRNOG00000001251	Grifin
4.39375	1.17228	0.762952	1.53651	0.124413	0.279282	ENSRNOG00000001252	Chst12
76.0384	0.551054	0.267618	2.05911	0.039484	0.124575	ENSRNOG00000001253	Eif3b
236.641	2.42857	0.790075	3.07385	0.00211318	0.0129585	ENSRNOG00000001254	Col6a2
1.57305	0.2328	1.24646	0.18677	0.851841	0.918651	ENSRNOG00000001255	Mlxip
141.924	0.0454218	0.209358	0.216957	0.828242	0.90656	ENSRNOG00000001256	Atxn2
123.54	-0.124271	0.284343	-0.437046	0.662078	0.804625	ENSRNOG00000001258	Snx8
3.67087	-0.567057	0.8943	-0.634079	0.526029	0.707221	ENSRNOG00000001259	Cux2
14.6133	-0.128375	0.42008	-0.305597	0.759912	0.868058	ENSRNOG00000001260	Nudt1
3.08089	-4.04107	1.27959	-3.15809	0.00158804	0.0103359	ENSRNOG00000001261	Ftcd
0						ENSRNOG00000001262	Spatc1l
25.9045	-1.01922	0.369406	-2.75907	0.00579659	0.0290542	ENSRNOG00000001265	Mad1l1
186.702	-0.0136336	0.180394	-0.0755766	0.939756	0.966994	ENSRNOG00000001269	Ppp1cc
0						ENSRNOG00000001270	Hvcn1
13.8029	1.59747	0.510026	3.13212	0.00173546	0.0110726	ENSRNOG00000001271	Card6
67.7281	-0.427736	0.308154	-1.38806	0.165119	0.338986	ENSRNOG00000001272	Mcm3ap
44.3464	-0.0539671	0.340414	-0.158534	0.874036	0.931256	ENSRNOG00000001273	Psmg3
32.4719	-0.359037	0.30728	-1.16843	0.242631	0.436423	ENSRNOG00000001274	Vps29
0.365469	1.19012	3.52273	0.337839	0.735485		ENSRNOG00000001275	Tmem184a
55.2172	-0.547891	0.256071	-2.1396	0.0323869	0.107809	ENSRNOG00000001276	Pcnt
96.9812	2.16502	0.266477	8.12463	4.48747e-16	7.63992e-14	ENSRNOG00000001277	Mafk
5.68218	0.405494	0.785602	0.516157	0.605745	0.766133	ENSRNOG00000001278	Gpn3
73.5673	-0.790374	0.284805	-2.77514	0.00551788	0.0279436	ENSRNOG00000001283	Anapc7
1.22494	-0.994978	1.58111	-0.629292	0.529158	0.709364	ENSRNOG00000001284	Uncx
570.696	-0.408659	0.15888	-2.57212	0.0101079	0.0448205	ENSRNOG00000001285	Atp2a2
0						ENSRNOG00000001287	Gper1
8.43176	0.140196	0.696025	0.201424	0.840367	0.913434	ENSRNOG00000001288	Gpr146
42.5498	-0.00972805	0.301533	-0.032262	0.974263	0.986616	ENSRNOG00000001289	LOC498154
59.5086	0.379616	0.246206	1.54186	0.123107	0.276873	ENSRNOG00000001293	Get4
9.25032	-0.736716	0.560926	-1.31339	0.18905	0.371966	ENSRNOG00000001294	Ift81
11181.3	-0.30516	0.273526	-1.11565	0.264572	0.461672	ENSRNOG00000001295	S100b
5.39381	-0.00729047	0.750366	-0.00971588	0.992248	0.996484	ENSRNOG00000001296	P2rx7
57.9546	-0.483401	0.258984	-1.86653	0.0619676	0.171178	ENSRNOG00000001297	Prmt2
0						ENSRNOG00000001298	Slc5a4b
13.8467	0.834385	0.553627	1.50713	0.131779	0.290178	ENSRNOG00000001299	Sun1
7.97885	1.57759	0.7639	2.06517	0.0389066	0.123204	ENSRNOG00000001300	P2rx4
7.53143	1.62451	0.675645	2.40439	0.0161995	0.0638068	ENSRNOG00000001302	Adora2a
63.4156	-0.360345	0.256499	-1.40486	0.160064	0.33222	ENSRNOG00000001303	Specc1l
57.4663	-0.0976187	0.242336	-0.402823	0.687078	0.821637	ENSRNOG00000001304	Bcr
8.26536	-0.869656	0.698079	-1.24578	0.212844	0.401428	ENSRNOG00000001309	Camkk2
5.5537	-0.838628	0.804895	-1.04191	0.297453	0.498801	ENSRNOG00000001311	Rab36
151.997	1.60865	0.24593	6.54108	6.10768e-11	3.51232e-09	ENSRNOG00000001312	Pdgfa
2.61374	-0.689827	1.01874	-0.677138	0.498318	0.682734	ENSRNOG00000001313	Gnaz
81.0492	-0.57421	0.243214	-2.36093	0.0182293	0.0696584	ENSRNOG00000001314	Fam20c
0.721854	-2.77176	2.51406	-1.1025	0.270243		ENSRNOG00000001315	Rsph14
253.376	-0.182705	0.202592	-0.901835	0.367145	0.56729	ENSRNOG00000001316	Anapc5
32.567	-0.483647	0.328267	-1.47334	0.140661	0.303183	ENSRNOG00000001317	Zfp68
17.063	-0.57262	0.389872	-1.46874	0.141904	0.304718	ENSRNOG00000001323	Zfp157
0.189848	-0.954391	3.52715	-0.270584	0.786711		ENSRNOG00000001324	Asmt
31.9909	0.198197	0.350243	0.565883	0.571473	0.741483	ENSRNOG00000001325	Il3ra
0.670999	3.13668	2.5855	1.21318	0.22506		ENSRNOG00000001329	Gjc3
38.2115	-0.411654	0.373122	-1.10327	0.26991	0.467832	ENSRNOG00000001331	Rnf34
0						ENSRNOG00000001333	Azgp1
14.1694	-0.384955	0.445677	-0.863753	0.387724	0.585798	ENSRNOG00000001335	Zkscan1
49.5254	1.1484	0.290412	3.9544	7.67266e-05	0.000849243	ENSRNOG00000001336	Orai1
5.22865	0.117105	0.851085	0.137595	0.89056	0.940957	ENSRNOG00000001337
0.919263	-3.10094	2.09963	-1.4769	0.139703		ENSRNOG00000001338	Hpd
30.6355	0.642168	0.350072	1.83439	0.0665965	0.180346	ENSRNOG00000001339	Psmd9
0.352108	-1.71733	3.47535	-0.494146	0.621203		ENSRNOG00000001341	Zfp113
2.46298	0.00881254	0.920412	0.00957456	0.992361	0.99652	ENSRNOG00000001342	Wdr66
258.894	0.138463	0.213495	0.648557	0.516625	0.698569	ENSRNOG00000001344	Aldh2
21.5677	1.60387	0.923345	1.73702			ENSRNOG00000001345	Mapkapk5
192.471	-0.359679	0.240849	-1.49338	0.135338	0.295153	ENSRNOG00000001346	Cops6
4.51079	-0.453301	0.918958	-0.493278	0.621817	0.778224	ENSRNOG00000001347	Adam1a
208.007	0.204239	0.203681	1.00274	0.315985	0.517142	ENSRNOG00000001348	Erp29
25.6995	-0.135434	0.33229	-0.407578	0.683584	0.818744	ENSRNOG00000001349	Mcm7
76.5865	0.275719	0.251543	1.09611	0.273031	0.471913	ENSRNOG00000001350	Naa25
77.4963	0.294672	0.318172	0.926141	0.354373	0.554307	ENSRNOG00000001351	Trafd1
84.1322	-0.788973	0.342084	-2.30637	0.02109	0.0781609	ENSRNOG00000001352	Hectd4
0.135272	1.17663	3.53381	0.332965	0.739161		ENSRNOG00000001353	Ap4m1
15.3088	-0.121068	0.396136	-0.305622	0.759893	0.868058	ENSRNOG00000001355	Taf6
12.606	-0.339449	0.479851	-0.707406	0.479314	0.668231	ENSRNOG00000001357	Mblac1
0.241658	0.4553	3.53381	0.128841	0.897483		ENSRNOG00000001360	Stag3
4.28748	-2.70163	0.930244	-2.90422	0.00368175	0.0202113	ENSRNOG00000001367	Gpc2
97.6037	-1.83783	0.240452	-7.64324	2.11823e-14	2.61026e-12	ENSRNOG00000001368	Rph3a
0.186612	-0.94004	3.52783	-0.266464	0.789882		ENSRNOG00000001369	Oas1a
4.75849	-0.790039	0.769285	-1.02698	0.304431	0.506545	ENSRNOG00000001374	Rasal1
7.52186	-1.70968	0.821958	-2.08002	0.0375242	0.120121	ENSRNOG00000001375	Gal3st4
8.29695	1.8783	1.31474	1.42865	0.153104	0.32217	ENSRNOG00000001376	Mettl7a
138.365	0.290403	0.240302	1.20849	0.226858	0.418089	ENSRNOG00000001377	Ddx54
2.9844	-0.126063	1.03124	-0.122245	0.902705	0.946779	ENSRNOG00000001378	Iqcd
1.19881	-2.54002	1.68939	-1.50352	0.132706	0.291525	ENSRNOG00000001379	Cyp3a62
20.1613	1.05342	0.501798	2.0993	0.0357905	0.116034	ENSRNOG00000001383	Slc8b1
153.22	-0.35033	0.191064	-1.83357	0.0667176	0.180586	ENSRNOG00000001385	Plbd2
0						ENSRNOG00000001387	LOC100910540
0						ENSRNOG00000001388	Sds
0.996982	-0.584525	1.68684	-0.346521	0.728952		ENSRNOG00000001389	Irs3
14.3621	-0.773229	0.462407	-1.67218	0.0944882	0.230633	ENSRNOG00000001391	Sdsl
1.20079	0.290531	1.48521	0.195616	0.844911	0.915901	ENSRNOG00000001392	Lhx5
29.5153	0.610907	0.333928	1.82946	0.0673311	0.18184	ENSRNOG00000001396	Mospd3
27.3746	0.587539	0.416161	1.41181	0.158006	0.329409	ENSRNOG00000001397	Rbm19
0						ENSRNOG00000001399	Tbx5
22.4863	0.63381	0.346579	1.82876	0.0674356	0.18201	ENSRNOG00000001402	Lrch4
73.1739	-0.294478	0.252829	-1.16473	0.244127	0.43817	ENSRNOG00000001404	Agfg2
0.981418	-2.27542	1.69141	-1.34528	0.178535		ENSRNOG00000001407	Tfr2
80.5131	-1.5347	0.266559	-5.75745	8.53943e-09	3.06071e-07	ENSRNOG00000001408	Actl6b
2.87592	1.12715	1.10303	1.02187	0.306844	0.50855	ENSRNOG00000001409	Gnb2
12.6994	0.907434	0.646244	1.40417	0.160269	0.33254	ENSRNOG00000001410	Gigyf1
0.117369	-0.266038	3.53381	-0.0752837	0.939989		ENSRNOG00000001412	Epo
468.736	7.53927	1.54045	4.89419	9.87139e-07	2.07011e-05	ENSRNOG00000001414	Serpine1
151.639	-0.429833	0.1997	-2.1524	0.0313662	0.105387	ENSRNOG00000001415	Ap1s1
112.93	2.35706	0.726943	3.24243	0.00118515	0.00819597	ENSRNOG00000001416	Vgf
54.5581	0.704536	0.273756	2.57359	0.0100649	0.0446606	ENSRNOG00000001417	Plod3
109.686	-0.633243	0.253462	-2.49838	0.0124763	0.0524168	ENSRNOG00000001418	Znhit1
0.809544	-0.741115	2.06117	-0.359561	0.719176		ENSRNOG00000001419	Cldn15
345.105	-0.269491	0.305149	-0.883146	0.377157	0.576901	ENSRNOG00000001420	Fis1
0.12329	1.17663	3.53381	0.332965	0.739161		ENSRNOG00000001422	Col26a1
4.38734	-0.0185934	0.741402	-0.0250787	0.979992	0.989706	ENSRNOG00000001424	Cux1
40.0654	1.64476	0.379532	4.33366	1.46652e-05	0.000210603	ENSRNOG00000001425	Sh2b2
134.351	0.520711	0.201226	2.58769	0.00966222	0.0433363	ENSRNOG00000001426	Prkrip1
35.333	-0.288949	0.326839	-0.88407	0.376658	0.576346	ENSRNOG00000001427	Orai2
11.8705	0.590025	0.479185	1.23131	0.218207	0.407132	ENSRNOG00000001428	Alkbh4
14.699	0.22169	0.472713	0.468974	0.639088	0.789338	ENSRNOG00000001429	Lrwd1
84.9035	-0.454187	0.218279	-2.08077	0.0374551	0.120102	ENSRNOG00000001430	Polr2j
12.1147	0.208854	0.458897	0.455121	0.649022	0.795786	ENSRNOG00000001431	Rasa4
0.495298	0.324715	2.80082	0.115936	0.907703		ENSRNOG00000001432	Dtx2
0						ENSRNOG00000001434	Zp3
0.505284	0.355289	3.11682	0.113991	0.909245		ENSRNOG00000001435	Ssc4d
915.789	-0.776016	0.186441	-4.16225	3.15124e-05	0.000408147	ENSRNOG00000001436	Ywhag
85.9621	-1.0726	0.272949	-3.92968	8.50593e-05	0.000925637	ENSRNOG00000001439	Srrm3
1069.81	-0.855244	0.158539	-5.39453	6.87017e-08	1.94941e-06	ENSRNOG00000001440	Mdh2
46.7411	1.28041	0.316293	4.04818	5.16164e-05	0.000609365	ENSRNOG00000001441	Tmem120a
285.427	0.875625	0.287481	3.04586	0.00232019	0.0139438	ENSRNOG00000001442	Por
1.75164	-0.437648	1.1734	-0.372973	0.709168	0.836685	ENSRNOG00000001443	Rhbdd2
0						ENSRNOG00000001444	Ccl26
477.813	-0.392816	0.195754	-2.00668	0.0447833	0.136213	ENSRNOG00000001448	Hip1
128.309	-0.483636	0.212715	-2.27363	0.0229879	0.0835978	ENSRNOG00000001449	Pom121
28.8449	-0.446681	0.319907	-1.39628	0.162629	0.336165	ENSRNOG00000001450	Nsun5
0.755247	-2.82887	2.18768	-1.2931	0.195978		ENSRNOG00000001451	Fkbp6
26.0957	-2.26149	0.404444	-5.59161	2.24973e-08	7.29554e-07	ENSRNOG00000001452	Fzd9
297.019	-0.27097	0.181815	-1.49036	0.136129	0.29608	ENSRNOG00000001453	Baz1b
158.083	0.429759	0.247685	1.73511	0.0827219	0.209665	ENSRNOG00000001454	Eif4h
164.155	0.688477	0.334386	2.05893	0.0395008	0.124588	ENSRNOG00000001455	Kif13a
35.9429	0.996912	0.308351	3.23305	0.00122477	0.00843842	ENSRNOG00000001456	Nup153
109.775	-0.526553	0.253765	-2.07496	0.03799	0.121192	ENSRNOG00000001457	Rfc2
1.12697	0.92272	1.72661	0.534412	0.593057	0.756687	ENSRNOG00000001465
0						ENSRNOG00000001466	LOC100361492
150.579	2.12284	0.71066	2.98714	0.00281603	0.0162664	ENSRNOG00000001469	Eln
355.537	-0.900986	0.224626	-4.01106	6.04476e-05	0.000697709	ENSRNOG00000001470	Limk1
0.483836	0.455747	2.82185	0.161506	0.871694		ENSRNOG00000001474	Tmem270
8.28313	1.73211	0.788852	2.19573	0.0281112	0.0970208	ENSRNOG00000001476	Cldn4
12.1627	-0.231594	0.461165	-0.502193	0.615532	0.77384	ENSRNOG00000001478	Gtf2ird1
179.464	-0.50017	0.239944	-2.08453	0.0371123	0.119224	ENSRNOG00000001479	Gtf2i
63.6946	1.17703	0.385976	3.04951	0.00229218	0.0138075	ENSRNOG00000001480	Ncf1
2.28241	-0.426404	0.973119	-0.438183	0.661254	0.803905	ENSRNOG00000001482	Gtf2ird2
22.9596	0.500772	0.395066	1.26757	0.204953	0.391671	ENSRNOG00000001483	Rcc1l
0						ENSRNOG00000001484	Castor2
426.878	-0.0946883	0.18044	-0.524763	0.599748	0.761715	ENSRNOG00000001488	Psmb1
5.00998	0.413679	0.692541	0.597335	0.550284	0.725348	ENSRNOG00000001489	Tbp
21.7808	0.412073	0.427665	0.963541	0.335276	0.535375	ENSRNOG00000001490	Pdcd2
0.643248	-0.542933	2.21463	-0.245158	0.806334		ENSRNOG00000001492	Slc8a2
44.5249	-0.695096	0.323808	-2.14663	0.0318227	0.106424	ENSRNOG00000001493
145.545	-0.186043	0.201325	-0.924094	0.355437	0.555365	ENSRNOG00000001494	Napa
6.04989	-0.168532	0.676239	-0.24922	0.80319	0.893132	ENSRNOG00000001499	Mia
172.729	-0.218069	0.234842	-0.928575	0.353109	0.553066	ENSRNOG00000001500	Rab4b
20.8754	0.167237	0.357578	0.467695	0.640003	0.789859	ENSRNOG00000001501	Snrpa
115.297	-1.18079	0.36405	-3.24348	0.0011808	0.00817463	ENSRNOG00000001506	Tmem35a
0						ENSRNOG00000001510
0						ENSRNOG00000001512
1.68507	2.84123	1.72382	1.64822	0.0993076	0.238659	ENSRNOG00000001514	Cdca7
9.10189	0.132561	0.596509	0.222229	0.824136	0.904146	ENSRNOG00000001515	Map3k20
3.7736	-1.23078	0.979077	-1.25708	0.208724	0.39675	ENSRNOG00000001516	Rapgef4
6.08091	-0.252392	0.771006	-0.327355	0.7434	0.859035	ENSRNOG00000001517	Pdk1
113.724	0.155376	0.218557	0.710918	0.477135	0.666557	ENSRNOG00000001518	Itga6
0						ENSRNOG00000001519	Dlx2
0.542033	0.0306527	2.99485	0.0102351	0.991834		ENSRNOG00000001520	Dlx1
3.59362	1.03213	0.807265	1.27855	0.201056	0.386317	ENSRNOG00000001524	Hat1
58.5321	0.750359	0.395843	1.8956	0.058013	0.163692	ENSRNOG00000001525	Igsf11
1.03729	3.77235	2.13054	1.77061	0.0766256		ENSRNOG00000001527	Cd80
651.571	-1.07394	0.208569	-5.14909	2.61746e-07	6.45093e-06	ENSRNOG00000001528	Gap43
0.589751	-2.49089	2.47124	-1.00795	0.313479		ENSRNOG00000001531	Chac2
8.66659	-0.355157	0.535613	-0.663085	0.507276	0.690764	ENSRNOG00000001544	Cyyr1
274.061	0.193193	0.247574	0.780346	0.435187	0.629628	ENSRNOG00000001547	Agps
187.744	0.936399	0.210733	4.44353	8.84932e-06	0.000139127	ENSRNOG00000001548	Nfe2l2
77.2606	0.311454	0.350556	0.888458	0.374294	0.573407	ENSRNOG00000001551	Atp5pf
8.23039	1.94667	0.631892	3.08071	0.00206509	0.0127592	ENSRNOG00000001554	RGD1563888
17.7866	2.62881	0.509642	5.15816	2.49388e-07	6.18166e-06	ENSRNOG00000001555	Btg3
0.980751	0.937515	1.88287	0.497919	0.618541		ENSRNOG00000001557	Cxadr
9.19415	1.59699	0.815087	1.95928	0.0500798	0.147514	ENSRNOG00000001559	Mtx2
0						ENSRNOG00000001566
0						ENSRNOG00000001567	Krtap14
0						ENSRNOG00000001570	LOC100363136
0						ENSRNOG00000001571	Cldn8
5.00732	-0.509337	0.776539	-0.655907	0.511884	0.694566	ENSRNOG00000001572	Hoxd1
27.5942	0.0855547	0.335109	0.255304	0.798488	0.890889	ENSRNOG00000001573	Usp25
20.4744	-1.45489	0.459777	-3.16433	0.00155439	0.0101835	ENSRNOG00000001575	Grik1
5.05056	-1.35158	0.730397	-1.85048	0.0642447	0.175525	ENSRNOG00000001577	Hoxd3
7.79123	-1.36313	0.61821	-2.20497	0.0274565	0.0956026	ENSRNOG00000001578	Hoxd4
16.8074	-2.40527	0.714643	-3.36569	0.000763527	0.00570068	ENSRNOG00000001580	Hoxd9
0						ENSRNOG00000001581	Hoxd10
2.15385	1.97983	1.24348	1.59217	0.111346	0.258098	ENSRNOG00000001582	Bach1
7.99531	-2.15038	0.702479	-3.06113	0.00220504	0.0134011	ENSRNOG00000001584	Map3k7cl
20.3319	0.462432	0.39355	1.17503	0.239984	0.433317	ENSRNOG00000001585	Nrip1
0						ENSRNOG00000001587	Hoxd12
0						ENSRNOG00000001588	Hoxd13
0.183376	-0.925553	3.52853	-0.262306	0.793086		ENSRNOG00000001589	Evx2
251.719	-0.271539	0.218552	-1.24244	0.214073	0.402543	ENSRNOG00000001592	Cct8
11.2939	0.0536591	0.511156	0.104976	0.916395	0.953956	ENSRNOG00000001593	Lnpk
577.314	-0.0692079	0.296575	-0.233357	0.815484	0.900086	ENSRNOG00000001596	Atp5mc3
32.9142	-0.0926577	0.295083	-0.314006	0.753517	0.865008	ENSRNOG00000001597	Atf2
106.434	0.929774	0.229125	4.05793	4.95105e-05	0.000589851	ENSRNOG00000001598	Usp16
9.15121	-0.743895	0.566638	-1.31282	0.189243	0.372187	ENSRNOG00000001599	Rwdd2b
0						ENSRNOG00000001601
37.9104	-0.25047	0.275543	-0.909005	0.363348	0.563577	ENSRNOG00000001602	Ltn1
13.3564	0.244853	0.4449	0.550356	0.582075	0.749326	ENSRNOG00000001603	N6amt1
39.5931	3.27709	0.436879	7.50116	6.32575e-14	6.87806e-12	ENSRNOG00000001607	Adamts1
3.04566	0.62378	1.05799	0.58959	0.555465	0.729736	ENSRNOG00000001608	Nxpe3
32.6494	-0.476171	0.316278	-1.50554	0.132184	0.290774	ENSRNOG00000001609	Cep97
457.638	0.704345	0.152677	4.61331	3.96302e-06	6.94818e-05	ENSRNOG00000001611	Rpl24
52.4275	-0.220673	0.256111	-0.861631	0.38889	0.586736	ENSRNOG00000001613	Zbtb11
32.5391	-0.539259	0.33036	-1.63234	0.102609	0.24394	ENSRNOG00000001616	Senp7
0.341505	1.09903	3.52926	0.311405	0.755493		ENSRNOG00000001618	Ripk4
13.161	-0.390634	0.532891	-0.733048	0.463529	0.654189	ENSRNOG00000001620	Prdm15
6.5139	-0.312003	0.617103	-0.505593	0.613143	0.771825	ENSRNOG00000001621	C2cd2
0.443796	-2.06001	3.26391	-0.63115	0.527943		ENSRNOG00000001622	Impg2
30.4099	1.11546	0.395865	2.81777	0.00483578	0.0251488	ENSRNOG00000001623	Zbtb21
96.2718	1.64134	0.418687	3.92022	8.84694e-05	0.000955514	ENSRNOG00000001627	Abi3bp
231.8	-1.29098	0.218654	-5.90419	3.54376e-09	1.38528e-07	ENSRNOG00000001628	Pcp4
64.0222	-0.428022	0.26302	-1.62733	0.103666	0.245847	ENSRNOG00000001629	Get1
107.312	0.0418542	0.198918	0.210409	0.833348	0.909011	ENSRNOG00000001632	Brwd1
37.7043	0.585893	0.401565	1.45903	0.144558	0.308907	ENSRNOG00000001633	Tfg
0						ENSRNOG00000001634	Adgrg7
8.79275	-0.803988	0.518955	-1.54924	0.121323	0.274441	ENSRNOG00000001640	Tomm70
52.5164	0.193962	0.266028	0.729104	0.465938	0.655658	ENSRNOG00000001642	Tbc1d23
18.7964	0.311593	0.508588	0.612663	0.540099	0.717294	ENSRNOG00000001643	Psmg1
0						ENSRNOG00000001644	Tmem30c
22.5428	0.812132	0.368584	2.20338	0.0275679	0.0957843	ENSRNOG00000001645	Filip1l
180.875	1.67211	0.301037	5.55448	2.78432e-08	8.80839e-07	ENSRNOG00000001647	Ets2
15.5997	1.38763	0.449782	3.08512	0.00203467	0.0126122	ENSRNOG00000001652	Erg
27.3921	-0.628049	0.348323	-1.80306	0.0713785	0.189488	ENSRNOG00000001653	St3gal6
215.377	-0.178544	0.251406	-0.710181	0.477592	0.666713	ENSRNOG00000001654	Cpox
0.0949239	-0.266038	3.53381	-0.0752837	0.939989		ENSRNOG00000001656	Kcnj15
68.6251	0.751248	0.358136	2.09766	0.0359353	0.116337	ENSRNOG00000001657	Cldnd1
6.01446	-0.487084	0.653817	-0.744986	0.45628	0.647718	ENSRNOG00000001658	Kcnj6
64.4872	0.450931	0.226993	1.98654	0.0469734	0.140888	ENSRNOG00000001662	Dyrk1a
0						ENSRNOG00000001675
0						ENSRNOG00000001679	Gabrr3
1.97546	0.905472	1.20778	0.749697	0.453437	0.645778	ENSRNOG00000001680	Riox2
3.16252	1.31815	0.95385	1.38192	0.166996	0.341568	ENSRNOG00000001681	Vps26c
1007.72	-0.656009	0.144206	-4.54911	5.38727e-06	9.04845e-05	ENSRNOG00000001682	Ttc3
1.21378	1.01804	1.93668	0.525663	0.599122	0.761348	ENSRNOG00000001684	Ripply3
0.361893	1.17699	3.52365	0.334025	0.738361		ENSRNOG00000001686	Hlcs
10.704	0.725894	0.56536	1.28395	0.199159	0.383984	ENSRNOG00000001687	Crybg3
1.13003	1.16481	1.56161	0.745905	0.455725	0.647583	ENSRNOG00000001689	Arl6
7.85223	1.92456	0.674079	2.85509	0.00430245	0.0227932	ENSRNOG00000001691	Cldn14
12.7016	-0.803872	0.48321	-1.66361	0.0961907	0.233379	ENSRNOG00000001692	Chaf1b
59.1709	-0.0860344	0.251559	-0.342004	0.732348	0.851695	ENSRNOG00000001699	Setd4
96.7016	-0.0592031	0.290476	-0.203814	0.838499	0.912092	ENSRNOG00000001700	Whrn
31.7398	1.61284	0.462833	3.48471	0.000492674	0.00397534	ENSRNOG00000001701	Cbr3
176.453	1.71622	0.343403	4.99769	5.80198e-07	1.30333e-05	ENSRNOG00000001704	Runx1
22.8657	-1.04758	0.401404	-2.6098	0.00905963	0.0412755	ENSRNOG00000001706	Kalrn
2.91167	-1.33836	1.03934	-1.2877	0.19785	0.382624	ENSRNOG00000001707	Vwa5b2
12.7595	-1.34505	0.506121	-2.65756	0.0078708	0.0370733	ENSRNOG00000001708	Dvl3
464.197	-0.288212	0.237969	-1.21113	0.225845	0.416922	ENSRNOG00000001709	Ap2m1
30.4404	-0.298394	0.361901	-0.824518	0.409645	0.606217	ENSRNOG00000001710	Abcf3
12.5513	-1.11465	0.558955	-1.99417	0.0461338	0.139275	ENSRNOG00000001711	Plaat1
34.4746	-0.222502	0.295335	-0.753391	0.451215	0.643974	ENSRNOG00000001712	Alg3
0.375932	1.14618	3.1711	0.361445	0.717767		ENSRNOG00000001713	LOC100360218
5.18741	-1.80236	0.802066	-2.24715	0.0246306	0.0881592	ENSRNOG00000001714	Atp13a4
23.7409	-1.46043	0.403954	-3.61535	0.000299943	0.00261168	ENSRNOG00000001715	Ece2
78.0511	-0.557328	0.2945	-1.89246	0.0584302	0.16439	ENSRNOG00000001717	Opa1
345.783	-0.282676	0.171593	-1.64736	0.0994835	0.238949	ENSRNOG00000001719	Psmd2
22.7216	2.17695	0.447338	4.86645	1.13621e-06	2.35223e-05	ENSRNOG00000001720	Hes1
3.74634	-0.135493	0.827455	-0.163746	0.869931	0.929176	ENSRNOG00000001724	Atp13a3
2.38754	-0.351309	1.10892	-0.316803	0.751393	0.863654	ENSRNOG00000001726	Tmem44
27.5169	0.0208816	0.365798	0.0570851	0.954477	0.975171	ENSRNOG00000001727	Lsg1
58.5115	1.24376	0.276742	4.49428	6.98048e-06	0.000113754	ENSRNOG00000001728	Fam43a
0						ENSRNOG00000001729	Xxylt1
73.7577	0.545733	0.214189	2.54791	0.0108372	0.0470387	ENSRNOG00000001730	Acap2
25.4553	0.916938	0.350614	2.61524	0.00891654	0.0408104	ENSRNOG00000001733	Ppp1r2
14.5218	-0.0517272	0.459946	-0.112464	0.910456	0.950976	ENSRNOG00000001736	Bdh1
91.9461	0.122197	0.29166	0.418969	0.675239	0.814024	ENSRNOG00000001738	Eif4g1
0.936308	-1.23823	1.82467	-0.678606	0.497388		ENSRNOG00000001739	Meltf
0						ENSRNOG00000001742	Clcn2
0						ENSRNOG00000001746	Ncbp2
1.2073	1.0356	1.76982	0.585142	0.558452	0.731802	ENSRNOG00000001747	LOC100910732
0						ENSRNOG00000001748	LOC100912534
2.31429	0.427589	1.11341	0.384037	0.700951	0.830626	ENSRNOG00000001750	Chrd
10.8898	1.79456	0.56292	3.18795	0.00143285	0.00957922	ENSRNOG00000001752	Nrros
19.6845	-0.415551	0.391016	-1.06275	0.287896	0.488152	ENSRNOG00000001754	Wdr53
0						ENSRNOG00000001756	LOC100911374
3.41599	2.42139	1.0143	2.38726	0.0169746	0.066175	ENSRNOG00000001757	Tm4sf19
7.60906	0.291108	0.646625	0.450195	0.65257	0.798223	ENSRNOG00000001758	Tctex1d2
69.4411	1.18368	0.248248	4.76812	1.85953e-06	3.62305e-05	ENSRNOG00000001762	Pcyt1a
6.86109	0.00435689	0.618747	0.00704148	0.994382	0.997233	ENSRNOG00000001764	Vps8
0.483316	0.26532	3.19409	0.083066	0.933799		ENSRNOG00000001765	Slc51a
85.2479	0.472154	0.320252	1.47432	0.140395	0.302867	ENSRNOG00000001766	Tfrc
0.60461	0.758891	2.85011	0.266267	0.790033		ENSRNOG00000001767	RGD1562339
484.561	-0.756871	0.184799	-4.09565	4.20989e-05	0.000517793	ENSRNOG00000001769	Tnk2
1.21877	-2.56121	1.73722	-1.47431	0.140397	0.302867	ENSRNOG00000001770	Ehhadh
14.3437	-0.853552	0.514685	-1.6584	0.0972376	0.235082	ENSRNOG00000001773	Senp2
25.2948	-0.139399	0.374753	-0.371976	0.709911	0.83718	ENSRNOG00000001774	Lrch3
1.96723	0.491523	1.32674	0.370473	0.71103	0.838118	ENSRNOG00000001776	Muc20
0						ENSRNOG00000001777	Muc4
7.91985	0.209226	0.565936	0.369699	0.711607	0.838227	ENSRNOG00000001781	Lmln
7.48584	1.00027	0.695322	1.43857	0.150273	0.318138	ENSRNOG00000001782	Osbpl11
61.118	1.40178	0.313465	4.47188	7.75351e-06	0.000124921	ENSRNOG00000001783	Tra2b
73.372	-0.502183	0.288	-1.74369	0.0812126	0.207342	ENSRNOG00000001785	Etv5
54.1092	0.386136	0.360652	1.07066	0.284322	0.484058	ENSRNOG00000001786	Snx4
164.499	-0.251684	0.223622	-1.12549	0.260381	0.457587	ENSRNOG00000001789	Zfp148
0.307217	-1.54151	3.48707	-0.442064	0.658443		ENSRNOG00000001792	Slc12a8
8.18774	0.856333	0.561195	1.52591	0.127033	0.282807	ENSRNOG00000001793	Heg1
0						ENSRNOG00000001794	Muc13
108.069	-0.295019	0.201413	-1.46475	0.142989	0.306264	ENSRNOG00000001795	Itgb5
26.7645	-1.43999	0.346211	-4.15928	3.19255e-05	0.000413085	ENSRNOG00000001796	Dgkg
25.1852	-0.0451272	0.389415	-0.115885	0.907744	0.949673	ENSRNOG00000001797	Umps
42.053	0.588044	0.288443	2.03868	0.041482	0.128806	ENSRNOG00000001803	Dnajb11
114.353	-0.186772	0.27493	-0.679346	0.496919	0.682044	ENSRNOG00000001804	Itpr2
4.84913	3.52436	1.90498	1.85008	0.0643023	0.175603	ENSRNOG00000001806	Fetub
64.809	0.379497	0.336842	1.12663	0.259897	0.45709	ENSRNOG00000001807	Sspn
45.6434	0.281318	0.357073	0.787845	0.430788	0.625936	ENSRNOG00000001808	Ints13
0						ENSRNOG00000001809	Hrg
186.687	-0.0185601	0.190009	-0.09768	0.922186	0.9571	ENSRNOG00000001811	Fgfr1op2
52.9169	-0.660078	0.283557	-2.32785	0.01992	0.0746098	ENSRNOG00000001813	Dnm1l
274.871	0.185188	0.308716	0.599867	0.548595	0.724275	ENSRNOG00000001815	Eif4a2
11.4091	-0.152605	0.495419	-0.308033	0.758057	0.867238	ENSRNOG00000001816	Rfc4
9.13431	1.90573	0.81335	2.34306	0.0191262	0.0721921	ENSRNOG00000001817	Tm7sf3
24.3313	1.11181	0.42531	2.61413	0.00894562	0.0409146	ENSRNOG00000001820	Med21
3.69894	1.11673	2.35088	0.475025	0.634769	0.786471	ENSRNOG00000001821	Adipoq
14.4737	1.9287	0.573875	3.36084	0.000777049	0.00576174	ENSRNOG00000001823	St6gal1
0.836224	-0.806731	1.87363	-0.430572	0.66678		ENSRNOG00000001825
61.3298	-0.26229	0.308837	-0.849283	0.395724	0.593517	ENSRNOG00000001827	Masp1
36.9756	-0.0483663	0.318724	-0.15175	0.879384	0.933953	ENSRNOG00000001828	Stk38l
103.04	-0.170362	0.224524	-0.758771	0.44799	0.641063	ENSRNOG00000001829	Ube2v2
0						ENSRNOG00000001830	Arntl2
9.32428	1.10475	0.597227	1.84979	0.0643432	0.175604	ENSRNOG00000001833	Mcm4
11.0643	1.20124	0.589062	2.03925	0.0414251	0.12866	ENSRNOG00000001834	Mzt2b
38.1104	0.268073	0.322244	0.831896	0.405468	0.602821	ENSRNOG00000001837	Sst
0.533938	2.80306	3.38748	0.827478	0.407966		ENSRNOG00000001839	Vpreb2
0.0949239	-0.266038	3.53381	-0.0752837	0.939989		ENSRNOG00000001840	Rep15
77.3947	-0.503505	0.247042	-2.03813	0.0415365	0.128877	ENSRNOG00000001842	Mrps35
30.6721	1.34751	0.359446	3.74885	0.000177647	0.00170139	ENSRNOG00000001843	Bcl6
19.0593	0.181292	0.44809	0.404589	0.685779	0.820614	ENSRNOG00000001844	Klhl42
80.7582	-0.26747	0.202923	-1.31808	0.187476	0.369891	ENSRNOG00000001845	Top3b
60.2792	-0.187054	0.306232	-0.610824	0.541316	0.718515	ENSRNOG00000001847	Ccdc91
2.11232	1.14473	1.30822	0.87503	0.381558	0.580539	ENSRNOG00000001849	Mapk1
2.86579	-0.487976	1.0768	-0.453172	0.650425	0.796503	ENSRNOG00000001851	Far2
62.5054	0.525522	0.308028	1.70609	0.0879922	0.219159	ENSRNOG00000001852	Ergic2
4.45669	-0.604946	0.81106	-0.745871	0.455745	0.647583	ENSRNOG00000001854	Tmtc1
0.234739	-1.11063	3.5201	-0.315511	0.752374		ENSRNOG00000001858	Ypel1
41.5595	-0.0209022	0.280426	-0.0745373	0.940583	0.967655	ENSRNOG00000001859	Sdf2l1
1.053	-0.154899	1.96055	-0.0790082	0.937026		ENSRNOG00000001860	Ccdc116
18.5165	-0.354575	0.383733	-0.924015	0.355478	0.555365	ENSRNOG00000001861	Ydjc
295.46	-0.0941283	0.158802	-0.592739	0.553356	0.728147	ENSRNOG00000001862	Ube2l3
0.117369	-0.266038	3.53381	-0.0752837	0.939989		ENSRNOG00000001864	Tmem191c
0.369871	2.29467	3.49899	0.655808	0.511948		ENSRNOG00000001865	Serpind1
100.289	0.0897496	0.226193	0.396783	0.691527	0.824254	ENSRNOG00000001867	Snap29
0.12329	1.17663	3.53381	0.332965	0.739161		ENSRNOG00000001868	Crkl
0.133485	1.17663	3.53381	0.332965	0.739161		ENSRNOG00000001869	Rab44
23.8696	-0.493697	0.347899	-1.41908	0.155875	0.326566	ENSRNOG00000001870	Lztr1
0						ENSRNOG00000001872	Lrrc74b
9.81933	-2.749	0.662138	-4.1517	3.30014e-05	0.000423295	ENSRNOG00000001873	P2rx6
2.89425	-1.33079	1.15497	-1.15223	0.249226	0.444162	ENSRNOG00000001874	Slc7a4
40.9493	-0.873017	0.855357	-1.02065	0.307422	0.508841	ENSRNOG00000001875	Smpd4
0.213291	-1.00079	3.52499	-0.283913	0.776477		ENSRNOG00000001876	Ccdc74a
32.4276	1.49566	0.44159	3.387	0.000706612	0.00535296	ENSRNOG00000001877	Med15
27.987	-0.964284	0.334896	-2.87936	0.00398486	0.0215282	ENSRNOG00000001878	Klhl22
3.4398	2.99737	2.21815	1.35129	0.176601	0.354458	ENSRNOG00000001880	Dgcr6
137.885	0.436244	0.184552	2.3638	0.0180888	0.0692458	ENSRNOG00000001884	Ranbp1
15.3127	-0.393902	0.433434	-0.908794	0.363459	0.56365	ENSRNOG00000001885	Trmt2a
47.5819	-0.251074	0.286821	-0.875369	0.381373	0.580517	ENSRNOG00000001886	Dgcr8
9.73173	-0.150111	0.519984	-0.288684	0.772823	0.874814	ENSRNOG00000001888	Arvcf
38.4103	0.307813	0.976143	0.315336	0.752506	0.864362	ENSRNOG00000001889	Comt
14.0085	0.139881	0.423707	0.330137	0.741296	0.857161	ENSRNOG00000001890	Txnrd2
3.614	-0.316311	0.893523	-0.354005	0.723335	0.8463	ENSRNOG00000001891	Gnb1l
0.706562	0.443354	2.35668	0.188127	0.850777		ENSRNOG00000001892	Tbx1
0.685217	-0.412976	2.17985	-0.189451	0.849739		ENSRNOG00000001893	LOC100362453
5.50065	1.49308	0.710879	2.10033	0.0357001	0.115829	ENSRNOG00000001908	Klhl6
4.73742	-0.618152	0.699381	-0.883856	0.376774	0.576455	ENSRNOG00000001911	Map6d1
0						ENSRNOG00000001912	Tecrl
219.938	-1.00761	0.392235	-2.56889	0.0102025	0.0451315	ENSRNOG00000001915	Chodl
0						ENSRNOG00000001916	Tmprss15
0.191939	1.17663	3.53381	0.332965	0.739161		ENSRNOG00000001923	Tprg1
0						ENSRNOG00000001924	Tp63
4.23773	1.96869	0.895243	2.19906	0.0278735	0.0963997	ENSRNOG00000001926	Cldn1
9.47245	0.885983	0.4909	1.80481	0.0711039	0.189003	ENSRNOG00000001928	Il1rap
166.697	0.231689	0.25447	0.910476	0.362572	0.563183	ENSRNOG00000001930	Ccdc50
15.8246	-1.30553	0.450953	-2.89505	0.00379098	0.0207056	ENSRNOG00000001931	Fgf12
0						ENSRNOG00000001942	Smr3b
0.785883	3.37562	2.13091	1.58412	0.113166		ENSRNOG00000001943	Retnlg
0						ENSRNOG00000001945	Vcsa2
0						ENSRNOG00000001949	Smr3a
0						ENSRNOG00000001950	Cabs1
0						ENSRNOG00000001951	Csn3
40.1603	1.47247	0.414203	3.55494	0.000378064	0.00317647	ENSRNOG00000001953	Bace2
0						ENSRNOG00000001955	Retnla
64.6538	-0.964402	0.240819	-4.00467	6.21035e-05	0.000713639	ENSRNOG00000001956	Dzip3
0.117369	-0.266038	3.53381	-0.0752837	0.939989		ENSRNOG00000001957	Sult1e1
57.4085	-0.424346	0.26094	-1.62622	0.103902	0.246135	ENSRNOG00000001958	Ift57
10.5216	2.33253	1.23735	1.88511	0.0594156	0.166071	ENSRNOG00000001959	Mx1
6.42838	-2.38775	0.732592	-3.25932	0.00111679	0.00781937	ENSRNOG00000001960	Sult1d1
0.530152	-1.20053	2.37175	-0.506178	0.612732		ENSRNOG00000001962	Fam3b
23.1458	-0.172066	0.411231	-0.418418	0.675642	0.814208	ENSRNOG00000001963	Mx2
138.027	0.735117	0.313025	2.34843	0.0188527	0.071368	ENSRNOG00000001964	Cd47
0.475565	1.39571	3.20536	0.43543	0.66325		ENSRNOG00000001967	Sult1b1
30.1283	-0.28607	0.347566	-0.823067	0.41047	0.60691	ENSRNOG00000001971	Bbx
0						ENSRNOG00000001973	Ugt2a1
0						ENSRNOG00000001976	Tmprss2
145.312	1.49291	0.375616	3.97455	7.05111e-05	0.000791964	ENSRNOG00000001979	Rcan1
0						ENSRNOG00000001980	Ugt2b35
78.1699	1.05543	0.288515	3.65813	0.00025406	0.00227967	ENSRNOG00000001982	Cblb
0						ENSRNOG00000001984	Kcne1
0						ENSRNOG00000001986	Fam243a
148.363	0.134119	0.253502	0.529066	0.59676	0.759539	ENSRNOG00000001989	Alcam
0						ENSRNOG00000001990	Ugt2b1
372.128	-0.658637	0.159428	-4.13125	3.60798e-05	0.000455895	ENSRNOG00000001991	Atp5po
325.88	-0.660724	0.246813	-2.67703	0.00742782	0.03536	ENSRNOG00000001992	Atp6v1a
301.482	0.298203	0.225612	1.32176	0.18625	0.368315	ENSRNOG00000001996	Ythdc1
128.555	-0.0748093	0.290609	-0.257422	0.796853	0.889678	ENSRNOG00000002001	Itsn1
0						ENSRNOG00000002002	Tmprss11b
0.191939	1.17663	3.53381	0.332965	0.739161		ENSRNOG00000002004	Prdm8
1.26349	4.06154	1.99012	2.04085	0.0412661	0.128259	ENSRNOG00000002005	Tmprss11f
0						ENSRNOG00000002011	Gnrhr
15.175	0.165331	0.455324	0.363107	0.716525	0.841987	ENSRNOG00000002012	Donson
7.36647	-1.15187	0.664387	-1.73373	0.0829659	0.210119	ENSRNOG00000002013	Sidt1
1.80905	2.24137	1.29934	1.72501	0.0845263	0.212836	ENSRNOG00000002014	Stap1
597.493	0.534918	0.197111	2.71379	0.00665181	0.0324907	ENSRNOG00000002021	Son
12.0249	-0.35111	0.467966	-0.750289	0.453081	0.645458	ENSRNOG00000002024	Epha5
7.23064	-1.48861	0.629991	-2.36291	0.0181321	0.0693318	ENSRNOG00000002026	Dnajc28
35.6516	0.127968	0.463167	0.27629	0.782325	0.881368	ENSRNOG00000002028	Tmem50b
0						ENSRNOG00000002031	Naa11
19.3015	2.10871	0.467225	4.51327	6.38355e-06	0.000105085	ENSRNOG00000002032	Ifngr2
39.2296	-0.546987	0.343388	-1.59291	0.11118	0.257809	ENSRNOG00000002035	Paqr3
32.3189	0.0733596	0.297898	0.246258	0.805483	0.894604	ENSRNOG00000002036	Paxbp1
176.937	-0.185261	0.165834	-1.11715	0.263931	0.461423	ENSRNOG00000002039	Evi5
108.398	0.569238	0.240907	2.3629	0.0181327	0.0693318	ENSRNOG00000002040	Bmp2k
1.65657	2.21729	1.33168	1.66503	0.0959069	0.232867	ENSRNOG00000002041	Boc
0						ENSRNOG00000002042	Gfi1
8.06527	-0.783337	0.567107	-1.38129	0.167191	0.341708	ENSRNOG00000002044	Gtpbp8
197.792	0.627602	0.251616	2.49428	0.0126212	0.0528496	ENSRNOG00000002045	Anxa3
0						ENSRNOG00000002046	Cd200r1l
32.5346	1.95888	0.957078	2.04673	0.0406848	0.127134	ENSRNOG00000002050	Igfbp7
482.752	-0.538899	0.217889	-2.47327	0.0133882	0.0553805	ENSRNOG00000002051	Synj1
102.367	1.41286	0.326591	4.32609	1.51782e-05	0.000217247	ENSRNOG00000002052	Ccdc80
1.6443	1.57363	1.39693	1.1265	0.259956	0.457131	ENSRNOG00000002053	Fras1
32.5646	0.305036	0.321002	0.950262	0.341979	0.542131	ENSRNOG00000002054	Glmn
11.8524	-0.101269	0.533097	-0.189964	0.849337	0.91776	ENSRNOG00000002055	Noa1
0						ENSRNOG00000002057	Slc10a6
24.8408	0.733557	0.477614	1.53588	0.124569	0.279437	ENSRNOG00000002061	Ptpn13
12.3372	-0.438782	0.531442	-0.825644	0.409006	0.605923	ENSRNOG00000002069	Slc35a5
0.335584	-0.279155	3.38059	-0.0825757	0.934189		ENSRNOG00000002070	Mrpl1
6.35727	0.655108	0.713389	0.918303	0.35846	0.558877	ENSRNOG00000002072	Eva1c
2.3226	-0.193115	1.0289	-0.187691	0.851119	0.918332	ENSRNOG00000002073
60.9203	1.50865	0.326985	4.61382	3.95326e-06	6.94047e-05	ENSRNOG00000002074	Rest
11.4183	-0.107829	0.479081	-0.225075	0.821921	0.903094	ENSRNOG00000002075	Cnot6l
248.754	-1.50759	0.359086	-4.19841	2.688e-05	0.000359669	ENSRNOG00000002079	Mapk10
6.60013	1.86455	0.690222	2.70137	0.00690546	0.0334626	ENSRNOG00000002080	Urb1
0.748538	-1.70459	2.24901	-0.757929	0.448493		ENSRNOG00000002085	Thegl
8.79445	0.848792	0.545495	1.556	0.119707	0.271519	ENSRNOG00000002089	Ccng2
64.365	-0.315045	0.291809	-1.07963	0.280307	0.479666	ENSRNOG00000002091	Gtf3c3
1.14496	-0.218258	1.46532	-0.148949	0.881594	0.935364	ENSRNOG00000002092	Hunk
21.6499	1.4553	0.418821	3.47476	0.000511307	0.00408146	ENSRNOG00000002093	Tgfbr3
26.4278	0.198201	0.384041	0.516094	0.605789	0.766133	ENSRNOG00000002094	Atg3
25.6298	0.330103	0.435726	0.757593	0.448695	0.641681	ENSRNOG00000002097	Rasl11b
77.1229	-0.0452222	0.233073	-0.194026	0.846156	0.916185	ENSRNOG00000002100	Srp72
0.31686	-0.204213	3.52853	-0.0578749	0.953848		ENSRNOG00000002101	Paics
44.2556	0.106675	0.300141	0.355417	0.722277	0.845521	ENSRNOG00000002104	Scaf4
1.2061	0.443442	1.47991	0.299642	0.76445	0.86994	ENSRNOG00000002105	Cdc7
63.035	-0.319244	0.245875	-1.2984	0.19415	0.377932	ENSRNOG00000002106	Usp46
8.49306	1.07986	0.551764	1.95711	0.050334	0.147949	ENSRNOG00000002110	Fam114a1l1
95.6649	-0.430378	0.234344	-1.83652	0.0662807	0.179829	ENSRNOG00000002112	Zfp644
369.857	-0.243086	0.172712	-1.40747	0.159289	0.331196	ENSRNOG00000002115	Sod1
0.483735	1.65949	2.49255	0.66578	0.505552		ENSRNOG00000002116	LOC100911575
0						ENSRNOG00000002117	Barhl2
0						ENSRNOG00000002120	Spata18
76.2177	0.26611	0.203438	1.30806	0.190851	0.373812	ENSRNOG00000002121	Lrrc8d
75.5549	0.408359	0.259371	1.57442	0.11539	0.264888	ENSRNOG00000002122	Lrrc8c
496.562	0.206364	0.217852	0.947266	0.343503	0.543614	ENSRNOG00000002125	Ccni
119.137	-0.552503	0.210741	-2.62171	0.00874893	0.0401712	ENSRNOG00000002126	Ncam2
0						ENSRNOG00000002127
38.2064	0.728789	0.31655	2.30229	0.021319	0.0788157	ENSRNOG00000002128	Ppat
96.3148	0.468388	0.268012	1.74764	0.080526	0.205996	ENSRNOG00000002129	Lrrc8b
0						ENSRNOG00000002130
0.493682	-0.800387	2.74393	-0.291694	0.770521		ENSRNOG00000002134	Gbp6
84.1419	0.234386	0.312973	0.748901	0.453917	0.646172	ENSRNOG00000002135	Sgcb
2.4259	-1.08357	1.16105	-0.933266	0.350683	0.551334	ENSRNOG00000002137	Aasdh
83.4043	-0.581762	0.253005	-2.29941	0.0214817	0.0792788	ENSRNOG00000002139	Cracd
60.2099	0.120916	0.269929	0.447954	0.654186	0.799067	ENSRNOG00000002141	Cd200
206.181	-1.37834	0.257109	-5.36091	8.28016e-08	2.28437e-06	ENSRNOG00000002142	Cds1
49.4918	0.11107	0.271164	0.409605	0.682096	0.817871	ENSRNOG00000002144	Exoc1
2.53385	0.538628	1.01626	0.530011	0.596105	0.759153	ENSRNOG00000002145	Tmprss7
26.5759	0.873566	0.338109	2.58368	0.00977512	0.0437043	ENSRNOG00000002146	Pkd2
9.14679	-0.148358	0.570207	-0.260183	0.794723	0.88822	ENSRNOG00000002149	Nkx6-1
0						ENSRNOG00000002151	LOC103693564
241.544	-0.762817	0.302833	-2.51894	0.011771	0.0502822	ENSRNOG00000002152	Dcun1d4
24.3576	0.0409663	0.339748	0.120578	0.904025	0.947447	ENSRNOG00000002153	Cep135
5.31726	5.37535	1.24579	4.3148	1.59746e-05	0.000226639	ENSRNOG00000002154	Mepe
86.1379	4.22961	1.03321	4.09367	4.24591e-05	0.000520738	ENSRNOG00000002158	Ibsp
23.5839	2.53664	0.477724	5.30983	1.09725e-07	2.9455e-06	ENSRNOG00000002159	Gpat3
5.74326	2.13644	0.80111	2.66685	0.0076566	0.0362322	ENSRNOG00000002161	Tlr6
220.726	0.515427	0.250312	2.05914	0.0394807	0.124575	ENSRNOG00000002163	Klf3
5.39959	-0.0110797	0.647969	-0.0170992	0.986357	0.993576	ENSRNOG00000002164	Nmu
2.67884	1.13348	0.949849	1.19332	0.232743	0.424629	ENSRNOG00000002165	Abraxas1
15.9033	6.2508	1.55046	4.03158	5.54041e-05	0.000648115	ENSRNOG00000002167	Dmp1
0						ENSRNOG00000002168	Dspp
1.42582	1.88015	1.45861	1.289	0.197397	0.382181	ENSRNOG00000002169	Pdcl2
7.49808	0.846336	0.684926	1.23566	0.216585	0.405603	ENSRNOG00000002171	Phldb2
0.326427	-1.61843	3.48177	-0.464829	0.642054		ENSRNOG00000002174	Cwh43
38.272	0.0212606	0.301744	0.0704593	0.943828	0.969683	ENSRNOG00000002175	Clock
2.56286	-0.176855	1.00737	-0.175562	0.860638	0.92371	ENSRNOG00000002176	Nectin3
16.6295	0.154458	0.397021	0.389042	0.697245	0.8284	ENSRNOG00000002177	Gnpda2
61.619	0.0864617	0.286976	0.301285	0.763197	0.869419	ENSRNOG00000002178	Mrps18c
16.8094	1.22975	0.508017	2.42068	0.0154915	0.0618273	ENSRNOG00000002180	Tbc1d1
1.05316	-0.675122	1.8221	-0.37052	0.710995		ENSRNOG00000002181	Helq
187.838	0.45539	0.306749	1.48457	0.137658	0.298501	ENSRNOG00000002182	Septin11
6.58385	2.38145	0.752672	3.16399	0.00155622	0.0101846	ENSRNOG00000002185	Pgm2
15.0772	2.15138	0.564419	3.81168	0.000138025	0.00137589	ENSRNOG00000002186	Nudt9
0						ENSRNOG00000002187	Ropn1
5.04343	3.16439	0.879888	3.59636	0.000322705	0.00278365	ENSRNOG00000002188	Hpse
4.80429	-1.48736	0.790953	-1.88046	0.0600449	0.16726	ENSRNOG00000002191	LOC498368
80.5893	1.91545	0.246071	7.78412	7.02007e-15	9.56133e-13	ENSRNOG00000002192	Rell1
14.1098	-1.00992	0.53174	-1.89927	0.0575287	0.162702	ENSRNOG00000002194	Coq2
0.929706	-0.558722	2.06105	-0.271087	0.786324		ENSRNOG00000002196	Ociad2
34.7988	0.812631	0.313237	2.5943	0.00947845	0.0426925	ENSRNOG00000002199	Tmem165
0						ENSRNOG00000002200
0						ENSRNOG00000002202	Sowahb
18.0595	0.354839	0.393589	0.901547	0.367298	0.567292	ENSRNOG00000002203	Lin54
1.06883	-1.56606	1.65518	-0.946154	0.34407		ENSRNOG00000002204	Ccdc158
562.141	-0.966854	0.293358	-3.29581	0.000981379	0.00700776	ENSRNOG00000002205	Ociad1
14.7034	0.471366	0.422183	1.1165	0.26421	0.461538	ENSRNOG00000002207	Guf1
21.3131	1.78616	0.426186	4.19104	2.77676e-05	0.000366991	ENSRNOG00000002208	Shroom3
165.02	0.0832839	0.190158	0.437972	0.661407	0.804016	ENSRNOG00000002210	Hsd17b11
2.02514	0.679511	1.36766	0.496843	0.6193	0.77639	ENSRNOG00000002212	Hsd17b13
93.7621	-0.527623	0.205482	-2.56774	0.0102365	0.045251	ENSRNOG00000002214	Klhl8
368.106	-0.24232	0.269727	-0.898391	0.368977	0.568424	ENSRNOG00000002215	Mylk
5.9741	0.123384	0.645901	0.191026	0.848505	0.917577	ENSRNOG00000002216	Srd5a3
0.360445	1.18328	3.24668	0.364458	0.715516		ENSRNOG00000002217	Plac8
1.0691	1.37814	1.98364	0.694756	0.487208		ENSRNOG00000002218	Stbd1
0						ENSRNOG00000002223
0						ENSRNOG00000002224	Yipf7
45.0087	0.548027	0.299857	1.82763	0.0676054	0.182391	ENSRNOG00000002225	Scarb2
3.44603	-1.19732	0.995663	-1.20254	0.229155	0.42099	ENSRNOG00000002227	Kit
12.7688	0.688956	0.542684	1.26953	0.204251	0.390831	ENSRNOG00000002229	Adcy5
44.7865	0.956565	0.375064	2.5504	0.0107598	0.0468847	ENSRNOG00000002232	Aff1
0.283627	0.4553	3.53381	0.128841	0.897483		ENSRNOG00000002238	Sema5b
34.4721	0.29959	0.36452	0.821876	0.411148	0.60716	ENSRNOG00000002240	Slc49a4
0.697082	3.17863	2.28323	1.39216	0.163873		ENSRNOG00000002241	Hspbap1
87.0259	0.450457	0.346029	1.30179	0.192988	0.376556	ENSRNOG00000002244	Pdgfra
16.2372	-0.224548	0.410254	-0.54734	0.584145	0.750721	ENSRNOG00000002246	Slc30a9
8.23242	0.465926	0.56964	0.817929	0.413398	0.609012	ENSRNOG00000002247	Nup54
36.7189	-0.2832	0.298923	-0.947401	0.343434	0.543582	ENSRNOG00000002248	Fryl
69.6415	0.0212862	0.220177	0.0966776	0.922982	0.957696	ENSRNOG00000002251	Sec31a
10.0699	0.121635	0.522582	0.232758	0.815949	0.900202	ENSRNOG00000002253	Wdr5b
74.4617	0.851571	0.327975	2.59645	0.00941928	0.0425545	ENSRNOG00000002254	Tmem33
95.3136	0.0854327	0.383187	0.222953	0.823572	0.903992	ENSRNOG00000002255	Fam162a
32.0925	2.05633	0.471153	4.36446	1.27439e-05	0.000188665	ENSRNOG00000002256	Art3
47.2866	-1.75345	0.320813	-5.46564	4.61248e-08	1.38471e-06	ENSRNOG00000002258	Tmem150c
98.0231	0.601411	0.344245	1.74704	0.0806296	0.20616	ENSRNOG00000002262	Enoph1
60.7969	-0.768425	0.28949	-2.65441	0.00794465	0.037326	ENSRNOG00000002265	Casr
0						ENSRNOG00000002266	Gsx2
22.8346	2.03968	0.413926	4.92765	8.32244e-07	1.7858e-05	ENSRNOG00000002267	Chic2
48.4814	0.192842	0.307533	0.62706	0.53062	0.710881	ENSRNOG00000002270	Hnrnpdl
148.8	0.331229	0.238053	1.39141	0.164102	0.337731	ENSRNOG00000002271	Slain2
5.4723	0.487512	0.659319	0.739418	0.459653	0.650474	ENSRNOG00000002272	Lnx1
2.72397	2.52385	1.1046	2.28486	0.0223211	0.0816545	ENSRNOG00000002273	Naaa
85.9546	0.0973501	0.252488	0.385564	0.69982	0.82997	ENSRNOG00000002275	Fip1l1
3.6519	-1.61461	0.881813	-1.83101	0.0670985	0.181401	ENSRNOG00000002276	Phf6
7.19	1.63118	0.705953	2.31061	0.0208545	0.0774501	ENSRNOG00000002278	Tec
29.9796	0.710431	0.324437	2.18973	0.0285435	0.0981985	ENSRNOG00000002280	Sh3bgrl
0						ENSRNOG00000002285	Fam122b
0						ENSRNOG00000002289	Ildr1
34.9694	0.553281	0.289468	1.91137	0.0559564	0.159546	ENSRNOG00000002291	Brwd3
251.094	0.31377	0.174435	1.79877	0.0720546	0.19097	ENSRNOG00000002292	Hnrnpd
7.39479	-0.545657	0.602282	-0.905983	0.364945	0.564857	ENSRNOG00000002294	Snx29
177.948	0.481717	0.221129	2.17844	0.0293732	0.100439	ENSRNOG00000002301	Uso1
0						ENSRNOG00000002302	Corin
25.2951	-1.74758	0.383483	-4.55713	5.18569e-06	8.78241e-05	ENSRNOG00000002303	Kcnj12
0.636329	-1.56099	2.17577	-0.71744	0.473102		ENSRNOG00000002304	Tnfrsf13b
16.7124	-0.743823	0.494226	-1.50503	0.132317	0.290968	ENSRNOG00000002305	Slc15a2
16.4932	2.18401	0.510969	4.27425	1.91782e-05	0.000265397	ENSRNOG00000002309	Hlx
7.41776	2.0736	0.793601	2.6129	0.00897764	0.0410465	ENSRNOG00000002312	Atp10d
0						ENSRNOG00000002314	LOC103689943
357.085	-0.223155	0.249105	-0.895829	0.370344	0.569494	ENSRNOG00000002318	Limch1
532.412	-0.566009	0.235084	-2.40768	0.0160541	0.0634077	ENSRNOG00000002319	Tsn
92.6622	-0.0727766	0.287649	-0.253005	0.800264	0.891871	ENSRNOG00000002320	Commd8
0						ENSRNOG00000002321
30.3305	0.525829	0.30373	1.73124	0.0834096	0.21083	ENSRNOG00000002322	RGD1310587
7.58091	0.364427	0.66016	0.552028	0.580929	0.748669	ENSRNOG00000002323	RGD1566265
26.4847	0.0998189	0.509392	0.195957	0.844644	0.915901	ENSRNOG00000002327	Gabrb1
1.59954	3.56615	1.47566	2.41665	0.0156639	0.0622809	ENSRNOG00000002331	Aldh3a1
1.29197	1.84794	1.83008	1.00976	0.312612	0.513863	ENSRNOG00000002332	Mospd1
0						ENSRNOG00000002333	Olr982
7.91185	-0.1031	0.606866	-0.169889	0.865097	0.926537	ENSRNOG00000002336	Gabra4
11.7845	-1.01345	0.462853	-2.18958	0.028555	0.098212	ENSRNOG00000002338	Dgke
39.1932	-0.879172	0.29688	-2.96137	0.00306272	0.0173962	ENSRNOG00000002339	Mark1
0						ENSRNOG00000002340	LOC100361079
33.4166	1.27469	0.419125	3.04131	0.00235552	0.0141168	ENSRNOG00000002341	Trim25
88.2451	-0.00980742	0.253319	-0.0387157	0.969117	0.984198	ENSRNOG00000002342	Aldh3a2
1961.07	-0.974254	0.244035	-3.99227	6.54442e-05	0.00074214	ENSRNOG00000002343	Uchl1
5.63475	-2.44573	0.811275	-3.01467	0.00257258	0.0151993	ENSRNOG00000002345	Rasgef1b
0						ENSRNOG00000002346	Tbx22
50.3203	-0.612103	0.282871	-2.1639	0.0304722	0.103183	ENSRNOG00000002347	Rgl1
41.3183	-1.41065	0.356453	-3.95747	7.57487e-05	0.000840577	ENSRNOG00000002349	Gabra2
0.189848	-0.954391	3.52715	-0.270584	0.786711		ENSRNOG00000002350	Eaf2
13.6114	0.648058	0.556686	1.16413	0.244369	0.438527	ENSRNOG00000002352	Tsen15
15.1784	0.0928378	0.419887	0.221102	0.825013	0.904337	ENSRNOG00000002353	Rab3gap2
224.456	0.716959	0.267055	2.68469	0.00725976	0.0347646	ENSRNOG00000002358	Scpep1
7.87251	-0.163562	0.65008	-0.251603	0.801348	0.892003	ENSRNOG00000002360	Gabrg1
14.1979	-1.1932	0.490476	-2.43274	0.0149851	0.0603273	ENSRNOG00000002361	Prkg2
42.1078	-0.0620589	0.354766	-0.174929	0.861135	0.92372	ENSRNOG00000002364	Rnf112
64.2188	0.636477	0.285925	2.22603	0.0260125	0.09171	ENSRNOG00000002365	Itm2a
85.6128	-0.61129	0.226085	-2.70381	0.00685502	0.0332822	ENSRNOG00000002368	Iars2
2.6714	-1.9926	1.11457	-1.78777	0.0738124	0.194157	ENSRNOG00000002369	Rgs8
0.625536	1.93392	2.47623	0.780994	0.434806		ENSRNOG00000002372	Sgcd
3.25168	-0.226578	1.0588	-0.213995	0.830551	0.907494	ENSRNOG00000002373	Akap1
32.3325	-0.787689	0.307386	-2.56254	0.0103909	0.0457928	ENSRNOG00000002376	Clasp1
67.9475	-0.468539	0.242819	-1.92958	0.0536586	0.154768	ENSRNOG00000002378	Bpnt1
0						ENSRNOG00000002379	Plac1
3.61924	2.27327	1.12403	2.02244	0.0431312	0.132402	ENSRNOG00000002381	Bmp3
0						ENSRNOG00000002382	Mfap4
377.926	3.83957	1.09397	3.50976	0.000448509	0.00367546	ENSRNOG00000002385	Prg4
35.3858	-0.875653	0.305534	-2.86598	0.00415726	0.0221726	ENSRNOG00000002387	Tceal1
133.894	-0.0957092	0.212958	-0.449429	0.653122	0.798431	ENSRNOG00000002388	Trim41
145.279	1.08728	0.407502	2.66816	0.00762674	0.0361474	ENSRNOG00000002389	Morf4l2
0						ENSRNOG00000002391	Glra4
681.768	0.360424	0.198727	1.81366	0.0697298	0.186517	ENSRNOG00000002393	Eprs
470.955	0.271863	0.203227	1.33773	0.180984	0.360378	ENSRNOG00000002394	Tpr
0.968151	2.81702	2.08365	1.35196	0.176387		ENSRNOG00000002396	Serpinb8
29.6132	-1.08411	0.374612	-2.89396	0.00380422	0.0207604	ENSRNOG00000002397	Slc30a10
56.4028	1.0609	0.37486	2.83012	0.00465303	0.024296	ENSRNOG00000002403	Niban1
50.3961	-0.0366428	0.27355	-0.133953	0.89344	0.942614	ENSRNOG00000002407	Pdxdc1
13.4434	6.00097	1.0637	5.64163	1.6845e-08	5.58865e-07	ENSRNOG00000002408	Rbm47
0						ENSRNOG00000002412	Mapk7
6.35672	0.793011	0.585405	1.35464	0.175533	0.353168	ENSRNOG00000002413	Gpc4
2.19776	0.116445	1.02909	0.113153	0.909909	0.950854	ENSRNOG00000002414	Tfcp2l1
6.9616	3.07674	0.841763	3.65511	0.00025707	0.00230508	ENSRNOG00000002417	Serpinb10
228.842	0.637578	0.331389	1.92396	0.0543599	0.156268	ENSRNOG00000002418	Tgfb2
19724.5	0.317112	0.301179	1.0529	0.292386	0.492666	ENSRNOG00000002419	Plp1
91.3036	0.319591	0.229145	1.39471	0.163103	0.336685	ENSRNOG00000002420	Zc3h7a
3.02854	-0.357121	1.03401	-0.345373	0.729814	0.850113	ENSRNOG00000002423
14.6426	0.356386	0.46229	0.770916	0.440757	0.635143	ENSRNOG00000002425	Pctp
3.873	0.422735	1.02582	0.412096	0.680269	0.81674	ENSRNOG00000002428	Lpar4
0						ENSRNOG00000002429	Rtl3
45.443	-0.324297	0.259075	-1.25175	0.21066	0.398615	ENSRNOG00000002433	G3bp2
88.3112	1.13646	0.67087	1.694	0.0902649	0.222971	ENSRNOG00000002434	Tmem100
60.4103	0.895551	0.399509	2.24163	0.0249855	0.089109	ENSRNOG00000002436	Mmd
33.8078	1.72608	0.431285	4.00219	6.27594e-05	0.000719897	ENSRNOG00000002440	Ralb
30.5515	-0.0531271	0.375194	-0.141599	0.887397	0.939072	ENSRNOG00000002443	Mfap3
114.323	-0.435318	0.244227	-1.78243	0.074679	0.195681	ENSRNOG00000002449	Maged2
110.676	0.520522	0.301089	1.7288	0.0838457	0.21156	ENSRNOG00000002450	Rrp15
0.0949239	-0.266038	3.53381	-0.0752837	0.939989		ENSRNOG00000002451	Fndc3c1
13.5655	1.75821	0.464545	3.78481	0.000153826	0.00151243	ENSRNOG00000002452	Txndc11
10.7852	0.888942	0.535204	1.66094	0.0967256	0.234238	ENSRNOG00000002454	Rnf2
0.327425	-1.6218	3.38539	-0.479057	0.631898		ENSRNOG00000002456	Hlf
0						ENSRNOG00000002459	Fbxo40
3.11863	4.60364	1.44623	3.18319	0.00145661	0.00968501	ENSRNOG00000002460	Serpinb2
162.64	1.18383	0.355935	3.32597	0.000881118	0.0064266	ENSRNOG00000002461	Nid1
0						ENSRNOG00000002462	B9d1
153.508	-0.335701	0.271167	-1.23799	0.215722	0.404466	ENSRNOG00000002468	Tnr
1.5179	-1.26493	1.3665	-0.925668	0.354618	0.554413	ENSRNOG00000002469	Trim7
15.6413	1.4789	0.476593	3.10307	0.00191527	0.011995	ENSRNOG00000002470	Ifi47
0.820801	2.50669	2.21222	1.13311	0.257167		ENSRNOG00000002471	Polq
24.3822	-0.0567744	0.319181	-0.177875	0.858821	0.923024	ENSRNOG00000002473	Odr4
3.50585	-0.811234	0.872087	-0.930221	0.352257	0.552311	ENSRNOG00000002474	Tom1l1
0						ENSRNOG00000002475
0.635508	-0.383204	2.49504	-0.153586	0.877936		ENSRNOG00000002478	Insig2
1.56939	-3.07273	1.58693	-1.93627	0.0528348	0.15303	ENSRNOG00000002480	Gpr137b
0						ENSRNOG00000002484	Chrna9
0						ENSRNOG00000002486
0						ENSRNOG00000002487	Mbnl3
4.96318	0.408215	0.715529	0.570508	0.568333	0.739763	ENSRNOG00000002488	Galnt10
0						ENSRNOG00000002495
14.9836	-1.01136	0.50561	-2.00027	0.0454711	0.137626	ENSRNOG00000002496	Stxbp5l
0						ENSRNOG00000002497	Wfdc17
0.485119	-2.20726	3.10252	-0.711443	0.47681		ENSRNOG00000002501	Ddx3y
2.9329	-0.661214	1.02002	-0.648234	0.516834	0.698778	ENSRNOG00000002504	Spata17
103.668	-0.398451	0.250455	-1.59091	0.111631	0.258527	ENSRNOG00000002506	Cdkl2
378.421	-0.617281	0.215244	-2.86782	0.00413314	0.0220881	ENSRNOG00000002509	Gnl3l
5.94336	0.769973	0.697417	1.10403	0.269578	0.467508	ENSRNOG00000002511	Flt4
6.35595	-0.692319	0.741408	-0.933789	0.350413	0.551245	ENSRNOG00000002512	Gpatch2
29.5142	0.361833	0.315991	1.14508	0.252177	0.447405	ENSRNOG00000002514	Ccdc93
4.09478	0.323727	0.736639	0.439464	0.660325	0.803003	ENSRNOG00000002516	Mtm1
0						ENSRNOG00000002517	Pdc
174.502	1.02262	0.205235	4.98264	6.2721e-07	1.39922e-05	ENSRNOG00000002520	Litaf
250.313	0.224017	0.322192	0.695289	0.486874	0.674296	ENSRNOG00000002524	Gpr37
32.6613	5.45286	0.627779	8.68597	3.75538e-18	1.05632e-15	ENSRNOG00000002525	Ptgs2
84.8291	0.102822	0.221433	0.464349	0.642397	0.791813	ENSRNOG00000002529	Rap2c
0						ENSRNOG00000002532	Prm1
0						ENSRNOG00000002535	Kif2b
5.31081	-0.124616	0.875632	-0.142316	0.886831	0.938703	ENSRNOG00000002536	C1galt1c1
19.844	-1.07555	0.409927	-2.62376	0.00869656	0.0400302	ENSRNOG00000002537	Wnk3
6.42412	0.196921	0.669307	0.294216	0.768593	0.872419	ENSRNOG00000002538	Epb41l5
0						ENSRNOG00000002539	Prm2
6.8712	3.08228	0.746046	4.13149	3.60424e-05	0.000455895	ENSRNOG00000002540	Rhoh
27.8781	0.476739	0.321879	1.48111	0.138576	0.29999	ENSRNOG00000002541	Pds5a
68.423	0.20063	0.256176	0.783173	0.433526	0.628081	ENSRNOG00000002542	Heatr6
554.046	-1.24278	0.209356	-5.93619	2.91715e-09	1.16139e-07	ENSRNOG00000002544	Kifap3
24.27	0.872249	0.493597	1.76713	0.0772065	0.199955	ENSRNOG00000002545	RGD1309748
7.29641	2.05745	0.95026	2.16514	0.030377	0.103	ENSRNOG00000002546	Rchy1
1.14227	0.754531	1.61046	0.468519	0.639414	0.789519	ENSRNOG00000002548	Tnn
1.55899	-3.89963	1.54431	-2.52516	0.0115644	0.0494652	ENSRNOG00000002549	Htr5b
71.3371	1.91058	0.833047	2.29349	0.0218199	0.0802067	ENSRNOG00000002553	Smim14
0						ENSRNOG00000002555	Serpinb7
1.91572	0.0467277	1.32178	0.0353522	0.971799	0.985354	ENSRNOG00000002556	Tsr2
100.114	-0.644989	0.212387	-3.03686	0.00239055	0.014287	ENSRNOG00000002563	Mcts1
0.12329	1.17663	3.53381	0.332965	0.739161		ENSRNOG00000002564	Prm3
87.0081	-0.140156	0.337539	-0.41523	0.677974	0.815416	ENSRNOG00000002565	Taf1
0						ENSRNOG00000002566	Tnp2
2.85148	5.20793	2.34412	2.2217	0.0263037	0.0924276	ENSRNOG00000002568	Socs1
49.0279	0.245896	0.403856	0.60887	0.54261	0.71959	ENSRNOG00000002569	Mrps14
1.73345	0.0859331	1.12172	0.0766082	0.938935	0.966549	ENSRNOG00000002571	Tekt5
309.837	-0.298134	0.164945	-1.80747	0.0706889	0.188369	ENSRNOG00000002572	Cacybp
32.7947	0.169175	0.316696	0.534189	0.593211	0.756809	ENSRNOG00000002574	Nubp1
15.0231	-0.476708	0.480964	-0.991151	0.321612	0.521957	ENSRNOG00000002575	Sap30l
0						ENSRNOG00000002578	Serpinb3a
47.9513	-0.0205443	0.309199	-0.0664435	0.947025	0.971224	ENSRNOG00000002579	Parm1
9.82678	-0.223538	0.501939	-0.445349	0.656068	0.800308	ENSRNOG00000002580	Trmt1l
0						ENSRNOG00000002582	Hand1
0.133485	1.17663	3.53381	0.332965	0.739161		ENSRNOG00000002583	Serpinb11
14.5271	0.314085	0.470601	0.667412	0.504509	0.688431	ENSRNOG00000002585	Cul4b
5.24638	-0.477097	0.773854	-0.616521	0.537551	0.715278	ENSRNOG00000002592	Rps6ka6
33.6742	-1.78617	0.335182	-5.32894	9.8786e-08	2.68528e-06	ENSRNOG00000002593	Esrrg
8.46622	-1.98022	0.616036	-3.21446	0.00130689	0.00887658	ENSRNOG00000002595	Dpp10
0						ENSRNOG00000002597	Hsd17b6
0.0916878	-0.266038	3.53381	-0.0752837	0.939989		ENSRNOG00000002598	Hnf1b
2.1663	0.969493	1.01127	0.958685	0.337718	0.537501	ENSRNOG00000002599	Grap
0						ENSRNOG00000002602	Serpinb12
132.528	0.458302	0.334255	1.37111	0.170339	0.346599	ENSRNOG00000002607	Sox9
9.51508	-0.914571	0.558952	-1.63622	0.101793	0.242828	ENSRNOG00000002609	Ero1b
407.063	0.608429	0.230091	2.6443	0.00818598	0.0381276	ENSRNOG00000002610	Carhsp1
52.8835	0.139752	0.352406	0.396566	0.691688	0.824254	ENSRNOG00000002612	Ddx52
44.5499	-0.250626	0.258684	-0.968848	0.332621	0.532713	ENSRNOG00000002615	Pmm2
0						ENSRNOG00000002616	Slc5a10
350.102	0.155488	0.264906	0.586958	0.557232	0.730793	ENSRNOG00000002618	Ivns1abp
0.236735	-1.11063	3.5201	-0.315511	0.752374		ENSRNOG00000002624	Edaradd
76.44	0.30457	0.274843	1.10816	0.267793	0.465482	ENSRNOG00000002625	Ptpn4
1.5749	0.215305	1.2288	0.175216	0.86091	0.923714	ENSRNOG00000002626	Car10
33.8956	-0.512996	0.379312	-1.35244	0.176235	0.35413	ENSRNOG00000002627	Kctd3
0						ENSRNOG00000002628	Vom2r32
33.6856	0.573667	0.447354	1.28236	0.199717	0.384764	ENSRNOG00000002630	Cnot8
300.218	0.221351	0.19576	1.13073	0.25817	0.455042	ENSRNOG00000002632	Naca
73.8376	-0.863972	0.248491	-3.47687	0.000507298	0.00406435	ENSRNOG00000002635	Dexi
108.882	-0.879766	0.265006	-3.31979	0.000900842	0.00652949	ENSRNOG00000002636	Abat
0						ENSRNOG00000002640	Serpinb5
0						ENSRNOG00000002641	Vom2r28
208.276	0.391793	0.164625	2.37991	0.0173166	0.0671643	ENSRNOG00000002642	Ptges3
52.7792	3.20713	0.768634	4.1725	3.0127e-05	0.000392166	ENSRNOG00000002643	Ugdh
9.96119	0.197113	0.533711	0.369325	0.711885	0.838265	ENSRNOG00000002644	Utp18
35.8966	0.625922	0.293759	2.13073	0.033111	0.109571	ENSRNOG00000002645	Gemin5
17.2805	0.235344	0.540578	0.435357	0.663303	0.805035	ENSRNOG00000002652	Rap1gap2
22.7958	-1.2631	0.402003	-3.14201	0.00167792	0.0107638	ENSRNOG00000002653	Kcnk2
8.1012	0.464863	0.517406	0.898449	0.368946	0.568424	ENSRNOG00000002657	Pla2g4a
1.10973	0.996484	1.98036	0.503183	0.614835		ENSRNOG00000002659	Ciita
175.562	-1.65647	0.275814	-6.00574	1.90458e-09	8.10637e-08	ENSRNOG00000002660	Magee1
30.3964	0.393857	0.327893	1.20118	0.229683	0.421302	ENSRNOG00000002662	Pbdc1
42.2469	0.777294	0.290738	2.67352	0.00750596	0.0356372	ENSRNOG00000002664	Emp2
27.6041	6.01388	1.23397	4.87362	1.09573e-06	2.27205e-05	ENSRNOG00000002667	Lamc2
193.771	-0.237225	0.191993	-1.23559	0.21661	0.405603	ENSRNOG00000002669	Cluh
519.39	0.248494	0.184636	1.34586	0.178348	0.356504	ENSRNOG00000002671	Nme2
95.5891	1.6211	0.309015	5.24601	1.55428e-07	4.00615e-06	ENSRNOG00000002680	Lamc1
26.716	-0.566831	0.330555	-1.71478	0.0863851	0.216406	ENSRNOG00000002682	Zfp692
0						ENSRNOG00000002691	Shcbp1l
164.573	-0.27226	0.225877	-1.20534	0.22807	0.419509	ENSRNOG00000002693	Nme1
6.59523	1.28541	0.736722	1.74477	0.0810256	0.206987	ENSRNOG00000002695	Tfb2m
12.3235	-0.0283619	0.5099	-0.0556225	0.955643	0.975801	ENSRNOG00000002697	Mtmr1
0.0916878	-0.266038	3.53381	-0.0752837	0.939989		ENSRNOG00000002701	Hgd
26.598	0.501523	0.344751	1.45474	0.145741	0.310862	ENSRNOG00000002705	Vps4b
27.9842	0.559181	0.337885	1.65494	0.0979359	0.236301	ENSRNOG00000002708	Phf8
9.65498	-0.78644	0.519022	-1.51523	0.129713	0.286997	ENSRNOG00000002710	Cnst
3.69799	0.274886	0.79194	0.347105	0.728512	0.849524	ENSRNOG00000002711	Nuf2
13.0369	0.0606172	0.474423	0.12777	0.898331	0.945077	ENSRNOG00000002713	Zfp672
15.692	-0.369847	0.405238	-0.912665	0.361419	0.561999	ENSRNOG00000002714	Mettl22
0.525532	2.79257	2.59518	1.07606	0.281901		ENSRNOG00000002718	Scgb3a1
76.1841	-0.752564	0.396408	-1.89846	0.0576355	0.162898	ENSRNOG00000002721	Ndufb4
76.1869	0.620972	0.38674	1.60566	0.108349	0.253238	ENSRNOG00000002722	Sec14l1
2.05255	3.19596	1.49912	2.13189	0.0330162	0.109287	ENSRNOG00000002723	Sele
37.4878	0.963473	0.430429	2.2384	0.0251948	0.0896204	ENSRNOG00000002724	Prpsap2
4.85283	4.5306	2.00215	2.26287	0.0236439	0.0854071	ENSRNOG00000002728	Btc
45.8634	-0.792567	0.375891	-2.1085	0.0349874	0.114175	ENSRNOG00000002730	Rgs5
23.3939	-1.56084	0.536827	-2.90752	0.00364309	0.0200502	ENSRNOG00000002734
120.083	0.335465	0.208597	1.6082	0.107792	0.252431	ENSRNOG00000002735	Dhx9
36.0845	-0.742869	0.282919	-2.62573	0.00864632	0.0398414	ENSRNOG00000002736	Rabgap1l
779.555	1.34923	0.539761	2.49968	0.0124306	0.0522544	ENSRNOG00000002746	Fstl1
21.1888	0.398667	0.395519	1.00796	0.313474	0.514726	ENSRNOG00000002748	Ccdc43
677.39	0.356303	0.166622	2.1384	0.0324845	0.108023	ENSRNOG00000002749	Spag9
30.0565	0.112752	0.350822	0.321395	0.747911	0.861856	ENSRNOG00000002750	Rc3h1
0.94145	-1.30075	1.81024	-0.718549	0.472419		ENSRNOG00000002751	Zdhhc15
78.3292	-1.47871	0.31202	-4.73914	2.1463e-06	4.08396e-05	ENSRNOG00000002753	Adam11
1.50739	2.04408	1.45028	1.40944	0.158705	0.330408	ENSRNOG00000002754	Areg
439.277	0.0428131	0.187475	0.228367	0.819361	0.901736	ENSRNOG00000002755	Pafah1b1
104.824	-0.329575	0.256745	-1.28367	0.199258	0.384118	ENSRNOG00000002757	Tada2a
93.0425	-0.538132	0.251242	-2.14189	0.0322027	0.107306	ENSRNOG00000002759	Lias
46.5107	0.35856	0.288458	1.24302	0.213859	0.402348	ENSRNOG00000002763	Ulk2
125.73	-0.40297	0.2699	-1.49304	0.135427	0.295198	ENSRNOG00000002764	Mettl16
37.9786	-0.934641	0.335329	-2.78723	0.00531601	0.0271658	ENSRNOG00000002767	Dlg3
1.75532	-1.02295	1.19003	-0.859598	0.390011	0.587126	ENSRNOG00000002768	Tmem114
3.26	5.4316	1.32362	4.1036	4.06764e-05	0.000502068	ENSRNOG00000002771	Ereg
50.915	-0.466244	0.271584	-1.71676	0.0860237	0.215751	ENSRNOG00000002773	Rgs4
3.51403	0.697458	0.836112	0.834168	0.404186	0.601506	ENSRNOG00000002775	Npl
34.8298	4.50926	1.08038	4.17375	2.99624e-05	0.000390417	ENSRNOG00000002776	Sell
31.1276	0.595741	0.35672	1.67005	0.0949089	0.23131	ENSRNOG00000002778	Aatf
18.0795	-0.351474	0.445466	-0.789003	0.43011	0.625237	ENSRNOG00000002781	Kdsr
0						ENSRNOG00000002782	Epgn
0.780519	3.36092	2.40888	1.39522	0.162949		ENSRNOG00000002783	Serpinc1
23.4845	-1.19649	0.443842	-2.69576	0.00702281	0.0339139	ENSRNOG00000002784	Pou3f4
0						ENSRNOG00000002789
4.01349	0.0850098	0.819163	0.103776	0.917347	0.954182	ENSRNOG00000002790	Abcb7
6.49654	0.320479	0.634279	0.505265	0.613373	0.771951	ENSRNOG00000002791	Bcl2
297.354	7.14242	0.654701	10.9094	1.03899e-27	8.96233e-25	ENSRNOG00000002792	Cxcl2
2.95402	-0.729626	1.07212	-0.680542	0.496161	0.681583	ENSRNOG00000002793	Sstr2
5.60337	4.69388	1.22183	3.84168	0.000122195	0.00124103	ENSRNOG00000002794	Selp
26.1959	-0.49369	0.354606	-1.39222	0.163856	0.337439	ENSRNOG00000002795	Cog1
0						ENSRNOG00000002797	Gpr156
36.1875	-1.28873	0.380185	-3.38975	0.000699567	0.00531203	ENSRNOG00000002800	Gdpd2
82.2284	7.0878	0.991229	7.15052	8.64481e-13	7.21647e-11	ENSRNOG00000002802	Cxcl1
4.32399	0.976618	0.812147	1.20251	0.229164	0.42099	ENSRNOG00000002807
66.5828	3.99885	0.98122	4.07538	4.59386e-05	0.00055396	ENSRNOG00000002810	Gfpt2
35.7201	-1.34503	0.321357	-4.18548	2.84565e-05	0.000373806	ENSRNOG00000002811	Brinp3
3.44602	-1.11484	0.925883	-1.20408	0.228557	0.420071	ENSRNOG00000002812	Lhx1
8.49707	0.371321	0.717576	0.517466	0.604831	0.765543	ENSRNOG00000002813	Dars2
10.0037	-2.90045	0.681541	-4.25572	2.0838e-05	0.000285798	ENSRNOG00000002814	Higd1b
70.1982	0.489122	0.27762	1.76184	0.0780966	0.201534	ENSRNOG00000002818	Eftud2
31.9904	4.43731	1.03477	4.28821	1.80122e-05	0.000251039	ENSRNOG00000002820	LOC24906
122.133	-0.489611	0.238064	-2.05663	0.0397214	0.12508	ENSRNOG00000002821	Phlpp1
75.7996	-0.937784	0.245524	-3.81953	0.000133707	0.00133697	ENSRNOG00000002823	Mapk9
0.46683	0.428185	2.58559	0.165604	0.868468		ENSRNOG00000002824	Rlim
29.7099	0.334053	0.424385	0.787146	0.431196	0.626244	ENSRNOG00000002826	Hsd17b7
285.046	-0.978608	0.261177	-3.74692	0.00017902	0.00170822	ENSRNOG00000002827	Rbfox1
33.1532	0.607054	0.343644	1.76652	0.0773086	0.200099	ENSRNOG00000002828	Tob1
1.90411	3.03807	1.53189	1.98322	0.0473431	0.14157	ENSRNOG00000002829	Ppbp
3.91053	1.67828	0.921263	1.82171	0.0684988	0.18411	ENSRNOG00000002831	Wfikkn2
1.23288	0.0516703	1.88041	0.0274782	0.978078	0.98886	ENSRNOG00000002832	Slc16a2
132.922	-0.259896	0.189432	-1.37198	0.17007	0.346323	ENSRNOG00000002833	Gsk3b
0.117369	-0.266038	3.53381	-0.0752837	0.939989		ENSRNOG00000002834
475.702	0.00182888	0.181694	0.0100657	0.991969	0.996281	ENSRNOG00000002835	Luc7l3
21.9002	0.150257	0.338053	0.444477	0.656698	0.800925	ENSRNOG00000002838	Pdzd11
0.886417	1.71556	2.20334	0.778617	0.436205		ENSRNOG00000002839	Slc19a2
401.555	-0.00147712	0.338109	-0.00436877	0.996514	0.998134	ENSRNOG00000002840	Atp5f1b
94.9824	-0.145172	0.240155	-0.604493	0.545516	0.721868	ENSRNOG00000002841	Cdc42bpa
78.2119	6.15109	0.899631	6.83735	8.06704e-12	5.46489e-10	ENSRNOG00000002843	Cxcl6
2.96678	1.73314	1.00264	1.72857	0.0838863	0.211621	ENSRNOG00000002844	Usp27x
0						ENSRNOG00000002845	LOC691286
24.3518	-0.227095	0.365828	-0.620768	0.534752	0.713573	ENSRNOG00000002848	Maoa
95.7127	0.932162	0.228611	4.0775	4.55229e-05	0.000551002	ENSRNOG00000002851	Fam104a
0.117369	-0.266038	3.53381	-0.0752837	0.939989		ENSRNOG00000002852	Myo19
342.489	-0.389493	0.229705	-1.69562	0.0899572	0.222426	ENSRNOG00000002855	Rfc1
0						ENSRNOG00000002858	Olr1432
282.948	-1.08383	0.305133	-3.55198	0.000382341	0.00320409	ENSRNOG00000002860	Ccdc181
13.7516	-1.1279	0.467333	-2.41348	0.015801	0.0626569	ENSRNOG00000002862	Clcn5
27.2609	-0.198291	0.407308	-0.486832	0.626377	0.780855	ENSRNOG00000002863	Cacna1e
33.2664	0.00494847	0.293663	0.0168509	0.986556	0.993698	ENSRNOG00000002864	Nacc1
0.327425	-1.6218	3.38539	-0.479057	0.631898		ENSRNOG00000002866	Rassf6
176.913	0.374847	0.257036	1.45834	0.144745	0.309257	ENSRNOG00000002871	Rbm25l1
2.98869	-1.5334	0.969674	-1.58136	0.113797	0.262182	ENSRNOG00000002873	Fam183a
2.8636	2.25719	1.04257	2.16502	0.0303858	0.103003	ENSRNOG00000002874
61.5048	-0.570493	0.303979	-1.87675	0.0605517	0.168201	ENSRNOG00000002875	Klhl20
1.13617	0.83472	1.78658	0.467216	0.640345	0.789916	ENSRNOG00000002876	Eef2kmt
0						ENSRNOG00000002878	Afm
153.427	0.502193	0.234242	2.14391	0.0320401	0.106929	ENSRNOG00000002879	Psen2
123.072	1.51249	0.635721	2.37918	0.0173512	0.0672378	ENSRNOG00000002881	Ddr2
38.6366	0.209904	0.309958	0.677203	0.498277	0.682734	ENSRNOG00000002882	Zcchc2
39.9794	-0.199835	0.302621	-0.66035	0.509029	0.692569	ENSRNOG00000002883	Alg1
6.78972	-0.40106	0.587475	-0.682685	0.494806	0.680227	ENSRNOG00000002884	Blzf1
434.727	-1.26909	0.182382	-6.95843	3.44086e-12	2.52962e-10	ENSRNOG00000002886	Myh10
0.661322	-2.63275	2.29836	-1.14549	0.252005		ENSRNOG00000002889	Afp
0.234739	-1.11063	3.5201	-0.315511	0.752374		ENSRNOG00000002890	Ankrd45
56.7515	0.148412	0.265615	0.558748	0.576334	0.744824	ENSRNOG00000002894	Mnt
29.3875	-0.762763	0.378747	-2.01391	0.0440188	0.134552	ENSRNOG00000002895	Nagpa
277.181	-0.275128	0.184533	-1.49094	0.135976	0.295987	ENSRNOG00000002896	Prdx6
6.43991	0.0743102	0.605675	0.12269	0.902353	0.946768	ENSRNOG00000002898	Nme7
10.6226	0.729828	0.586018	1.2454	0.212985	0.401428	ENSRNOG00000002899	Akap10
262.516	0.0397001	0.172482	0.230169	0.81796	0.901114	ENSRNOG00000002903	Specc1
0						ENSRNOG00000002904	Arr3
0.580517	-1.34187	2.55843	-0.524491	0.599937		ENSRNOG00000002905	Ccdc103
0.383878	2.1407	3.50785	0.610259	0.54169		ENSRNOG00000002906	Nr1i2
95.9194	-0.576859	0.22254	-2.59216	0.00953747	0.0429087	ENSRNOG00000002907	Plekha6
80.5731	0.101031	0.244086	0.413915	0.678936	0.816048	ENSRNOG00000002908	Slc35a4
1.01089	-1.2416	1.77581	-0.699174	0.484443		ENSRNOG00000002911	Alb
24.9553	-0.00996534	0.343846	-0.028982	0.976879	0.988028	ENSRNOG00000002912	Parn
50.38	-0.233057	0.263084	-0.885866	0.37569	0.575	ENSRNOG00000002914	Trmt1
7.82752	-0.154651	0.608883	-0.253991	0.799503	0.891639	ENSRNOG00000002915	Trim11
22.3717	2.23261	0.455202	4.90465	9.3593e-07	1.97231e-05	ENSRNOG00000002916	Ca4
0.266969	1.89832	3.52365	0.538737	0.590068		ENSRNOG00000002917	Sec14l5
0.246581	1.82036	3.52927	0.515791	0.606		ENSRNOG00000002918	FAM187A
6162.45	-0.719899	0.257528	-2.79542	0.0051833	0.026607	ENSRNOG00000002919	Gfap
0						ENSRNOG00000002921	Akap4
1.19374	-0.091301	1.44877	-0.0630197	0.949751	0.972602	ENSRNOG00000002922	Adora2b
0						ENSRNOG00000002923	Zcchc13
0						ENSRNOG00000002925	Tsx
119.597	4.56439	0.797138	5.72597	1.02845e-08	3.6259e-07	ENSRNOG00000002926	Uap1
432.68	-0.76472	0.193246	-3.95723	7.58226e-05	0.000840676	ENSRNOG00000002928	Guk1
7.85985	0.721493	0.709557	1.01682	0.309238	0.510817	ENSRNOG00000002930	Ppl
11.7191	-1.30268	0.506553	-2.57166	0.0101212	0.0448639	ENSRNOG00000002932	Wdr19
2884.59	-1.57363	0.236968	-6.64067	3.1225e-11	1.93311e-09	ENSRNOG00000002934	Atp1b1
113.366	-0.245621	0.274473	-0.894883	0.37085	0.570019	ENSRNOG00000002935	Ankrd40
0						ENSRNOG00000002936	Golt1a
3.22451	-0.1726	0.832917	-0.207224	0.835835	0.910726	ENSRNOG00000002937	Ren
280.636	0.0802761	0.150496	0.53341	0.59375	0.757198	ENSRNOG00000002940	Ankrd17
5.68156	-1.00889	0.675625	-1.49326	0.135368	0.295168	ENSRNOG00000002941	Uhmk1
49.659	-0.709892	0.279041	-2.54404	0.0109579	0.0474195	ENSRNOG00000002943	Mrpl55
92.0252	-0.122949	0.262841	-0.46777	0.639949	0.789859	ENSRNOG00000002944	RGD1304587
2.98689	5.27123	1.32756	3.97062	7.16865e-05	0.000803075	ENSRNOG00000002946	Socs3
63.1946	3.18369	0.826274	3.85307	0.000116646	0.00119691	ENSRNOG00000002947	Dpt
0.306666	-0.204213	3.52853	-0.0578749	0.953848		ENSRNOG00000002948	Abcc3
67.8166	0.00491973	0.277116	0.0177533	0.985836	0.993326	ENSRNOG00000002949	Pgs1
17.9665	2.2161	0.478671	4.62968	3.66224e-06	6.54499e-05	ENSRNOG00000002950	Lyl1
0						ENSRNOG00000002951	Ccnb3
0						ENSRNOG00000002953	P2ry4
152.073	-0.477257	0.211331	-2.25834	0.0239247	0.086205	ENSRNOG00000002956	Stim2
12.9916	-0.77843	0.447449	-1.73971	0.0819102	0.208338	ENSRNOG00000002959	Shroom4
0						ENSRNOG00000002960	Ndp
47.3976	-0.933767	0.423464	-2.20507	0.0274492	0.0956026	ENSRNOG00000002963	C1ql1
0						ENSRNOG00000002964	Xcl1
0.328423	-1.62609	3.48126	-0.467098	0.64043		ENSRNOG00000002968	Tnfsf4
4.37071	0.290748	0.791603	0.367291	0.713402	0.839461	ENSRNOG00000002969	Itpkb
6.86708	-0.431352	0.581547	-0.741732	0.45825	0.649074	ENSRNOG00000002970	Zswim7
0						ENSRNOG00000002972	Spata46
0						ENSRNOG00000002974	Cdx4
0						ENSRNOG00000002975
0.753104	-1.66812	2.29885	-0.725632	0.468065		ENSRNOG00000002976	Maats1
26.0911	-0.327563	0.363891	-0.900167	0.368031	0.568049	ENSRNOG00000002977	Ttc19
3.18468	-0.02273	0.856861	-0.0265271	0.978837	0.989157	ENSRNOG00000002978	Faslg
2.20479	0.547251	1.09348	0.500468	0.616745	0.774784	ENSRNOG00000002979	Tbx19
166.044	0.86656	0.273101	3.17304	0.00150851	0.00992785	ENSRNOG00000002980	Tsr1
325.795	-0.221534	0.19135	-1.15774	0.246969	0.441495	ENSRNOG00000002983	Nfix
0.517126	2.76673	2.95303	0.936913	0.348803		ENSRNOG00000002984	Bmp15
1.10716	-1.65817	1.79166	-0.925496	0.354708		ENSRNOG00000002986	Efhc2
483.947	-0.580146	0.237741	-2.44024	0.0146774	0.0594575	ENSRNOG00000002989	Nmt1
2.91494	-0.941207	0.909429	-1.03494	0.300695	0.50235	ENSRNOG00000002991	Srr
121.658	-0.897738	0.270114	-3.32355	0.000888803	0.006479	ENSRNOG00000002997	Slc9a3r2
51.4017	-0.0212241	0.313256	-0.0677531	0.945982	0.970683	ENSRNOG00000002999	Timmdc1
13.4833	-0.749041	0.488107	-1.53458	0.124886	0.279809	ENSRNOG00000003003	Tbc1d19
40.7218	0.127839	0.348976	0.366328	0.714121	0.840108	ENSRNOG00000003005	Rasgef1c
0						ENSRNOG00000003008
0						ENSRNOG00000003009
46.0725	-0.343329	0.287809	-1.19291	0.232906	0.424755	ENSRNOG00000003011	Gadd45gip1
6.77697	-0.630124	0.631645	-0.997591	0.318478	0.519374	ENSRNOG00000003013	Rpgr
13.9757	-0.0395613	0.563474	-0.0702096	0.944027	0.969772	ENSRNOG00000003014	Poglut1
16.2544	1.19559	0.411817	2.90321	0.0036936	0.0202592	ENSRNOG00000003018	Olfml2b
292.568	0.372847	0.218502	1.70638	0.087938	0.219108	ENSRNOG00000003019	Ubn1
0.12329	1.17663	3.53381	0.332965	0.739161		ENSRNOG00000003020	Slc25a47
35.1587	-1.98362	0.393008	-5.04729	4.48131e-07	1.03174e-05	ENSRNOG00000003025
30.1642	1.43893	0.34327	4.19183	2.76712e-05	0.000366467	ENSRNOG00000003026	Rad23a
0						ENSRNOG00000003027
0.825341	-1.85612	1.97126	-0.941592	0.346402		ENSRNOG00000003028	Dnah17
792.804	0.578053	0.20598	2.80636	0.00501047	0.0258956	ENSRNOG00000003029	Calr
0						ENSRNOG00000003030	Awat2
271.888	-0.10917	0.270985	-0.402864	0.687048	0.821637	ENSRNOG00000003031	Atp2b4
13.1214	-0.213537	0.538017	-0.396896	0.691444	0.824254	ENSRNOG00000003033	Plcd3
0						ENSRNOG00000003035
54.4511	0.547593	0.30031	1.82342	0.0682394	0.183642	ENSRNOG00000003038	Sft2d2
0						ENSRNOG00000003039	Wnt3a
22.822	0.863514	0.422803	2.04236	0.0411161	0.128092	ENSRNOG00000003041	Smg6
20.0931	0.233755	0.387945	0.602547	0.54681	0.722842	ENSRNOG00000003042	Eef1aknmt
33.2038	-0.156689	0.472512	-0.331608	0.740185	0.856382	ENSRNOG00000003048	Tiprl
84.182	0.06972	0.266442	0.26167	0.793576	0.887398	ENSRNOG00000003049	Hsd17b10
382.289	-0.792862	0.201203	-3.94061	8.12744e-05	0.000893166	ENSRNOG00000003050	Tbc1d9b
6.11105	0.415332	0.731622	0.567686	0.570248	0.740825	ENSRNOG00000003052	Cox18
0.330661	-1.63467	3.36713	-0.48548	0.627336		ENSRNOG00000003054	LOC100910506
2.14721	0.585908	1.04275	0.561888	0.574193	0.743096	ENSRNOG00000003059	Optc
18.4674	-0.680893	0.40009	-1.70185	0.0887835	0.220535	ENSRNOG00000003062
10.7582	-0.950859	0.476122	-1.99709	0.0458152	0.138538	ENSRNOG00000003063	Phka1
0.133485	1.17663	3.53381	0.332965	0.739161		ENSRNOG00000003064	Bst1
61.8832	0.259241	0.287949	0.900301	0.36796	0.568007	ENSRNOG00000003065	Glyr1
0						ENSRNOG00000003066	Wnt9a
0						ENSRNOG00000003067	Npffr2
1.99585	-1.84542	1.18404	-1.55859	0.119094	0.270723	ENSRNOG00000003068	Mrnip
3.80972	0.355401	1.05903	0.335592	0.737179	0.854494	ENSRNOG00000003069	Cd38
1.85416	1.10362	1.44942	0.761418	0.446407	0.639511	ENSRNOG00000003070	Pigl
49.1168	0.0990778	0.246291	0.402279	0.687479	0.821736	ENSRNOG00000003071	Vamp4
0						ENSRNOG00000003073	Gpr161
10.424	0.141227	0.588262	0.240074	0.810273	0.896922	ENSRNOG00000003075	Tmem39a
31.2269	1.13348	0.351917	3.22087	0.00127803	0.00871712	ENSRNOG00000003076	Rbms2
68.3216	-0.484195	0.268676	-1.80215	0.0715216	0.189681	ENSRNOG00000003078	Dcaf6
0						ENSRNOG00000003080
6.30714	0.681869	0.617268	1.10466	0.269308	0.467245	ENSRNOG00000003081	Ribc1
158.648	0.0389772	0.194045	0.200867	0.840803	0.913506	ENSRNOG00000003084	Parp1
0						ENSRNOG00000003085	Mycs
0.619109	0.96485	2.52418	0.382243	0.702281		ENSRNOG00000003086	Cenpv
13.1234	1.17183	0.474752	2.4683	0.0135756	0.0559528	ENSRNOG00000003088	Arhgap31
0.630458	3.0036	2.68514	1.1186	0.263311		ENSRNOG00000003094	Cmahp
0.462484	2.56645	3.17875	0.807377	0.419449		ENSRNOG00000003095	Fgfbp1
18.6789	-1.31854	0.449716	-2.93195	0.00336842	0.0188594	ENSRNOG00000003098	Prom1
57.5232	-0.259694	0.343504	-0.756015	0.44964	0.642509	ENSRNOG00000003099	Ubqln2
2.42858	-0.468387	0.993896	-0.471264	0.637452	0.788527	ENSRNOG00000003100	Dusp12
5.06082	0.872388	0.730775	1.19378	0.232562	0.424461	ENSRNOG00000003104	Trpv2
9.14533	-0.37908	0.633342	-0.598539	0.54948	0.724964	ENSRNOG00000003105	Kif19
24.36	0.291238	0.461733	0.630749	0.528205	0.708673	ENSRNOG00000003108	Acbd4
56.5286	-2.06141	0.337286	-6.11177	9.85328e-10	4.47339e-08	ENSRNOG00000003109	Btbd17
0						ENSRNOG00000003110	Mageb5
9.78638	0.726963	0.505829	1.43717	0.150669	0.318599	ENSRNOG00000003114	B4galt4
0						ENSRNOG00000003115
26.9804	-0.039635	0.343909	-0.115248	0.908248	0.950055	ENSRNOG00000003116	Dph1
122.327	0.121644	0.195463	0.622339	0.533719	0.71304	ENSRNOG00000003117	Psmd12
0.0949239	-0.266038	3.53381	-0.0752837	0.939989		ENSRNOG00000003119	Gc
82.7527	1.38811	0.631684	2.19748	0.0279862	0.0966927	ENSRNOG00000003120	Prelp
2.85952	0.828773	1.08338	0.764987	0.444279	0.637689	ENSRNOG00000003121	Rtn4rl1
0.596632	-0.1813	2.54589	-0.0712127	0.943228		ENSRNOG00000003122	Hdac8
58.8963	-0.604828	0.235648	-2.56666	0.0102684	0.0453765	ENSRNOG00000003123	Rpa1
62.3431	-0.738022	0.285754	-2.58272	0.00980258	0.0437817	ENSRNOG00000003125	Rogdi
6.954	-0.790597	0.702463	-1.12546	0.260392	0.457587	ENSRNOG00000003127	Spryd4
5.45993	2.50667	0.76361	3.28266	0.00102831	0.00727069	ENSRNOG00000003129	Zfp496
23.4456	1.30276	0.403518	3.2285	0.00124441	0.00853284	ENSRNOG00000003131	Traf7
0						ENSRNOG00000003132	Mip
665.487	-0.888514	0.23807	-3.73216	0.000189847	0.00179302	ENSRNOG00000003134	Slc4a4
0.12329	1.17663	3.53381	0.332965	0.739161		ENSRNOG00000003135	Fcrlb
2.59709	1.23609	1.03483	1.19449	0.232288	0.424037	ENSRNOG00000003136	Fcrla
0						ENSRNOG00000003137	Septin12
490.84	-0.224312	0.245454	-0.913867	0.360787	0.561421	ENSRNOG00000003139	Smc1a
0.135272	1.17663	3.53381	0.332965	0.739161		ENSRNOG00000003143	RGD1310166
4.32843	0.449642	0.807571	0.556783	0.577675	0.745813	ENSRNOG00000003144	Gprc5c
264.122	0.126641	0.246894	0.512939	0.607994	0.768246	ENSRNOG00000003147	Sqstm1
194.97	1.08025	0.313731	3.44324	0.000574791	0.00450195	ENSRNOG00000003148	Timp2
374.488	-0.648549	0.289227	-2.24235	0.0249388	0.0889914	ENSRNOG00000003149	Farsa
6.26102	1.049	0.921885	1.13788	0.255169	0.451261	ENSRNOG00000003150	Mpc2
60.1151	0.175072	0.262164	0.667796	0.504264	0.688257	ENSRNOG00000003151	Bfar
0						ENSRNOG00000003158
0						ENSRNOG00000003160	RragB
184.34	-0.0630967	0.223432	-0.282398	0.777638	0.878458	ENSRNOG00000003163	Sdhc
0						ENSRNOG00000003164	Pla2g10
44.6335	2.08628	0.458631	4.54894	5.39173e-06	9.04845e-05	ENSRNOG00000003170	Nlrp3
1131.64	2.28914	0.565454	4.04833	5.15844e-05	0.000609365	ENSRNOG00000003171	Mpz
89.1567	2.69221	0.880918	3.05614	0.00224203	0.0135993	ENSRNOG00000003172	Serpinf1
39.7962	1.39132	0.514093	2.70635	0.00680277	0.033091	ENSRNOG00000003174	Tapt1
0						ENSRNOG00000003176	Mixl1
26.8702	-0.628126	0.342297	-1.83503	0.0665008	0.180124	ENSRNOG00000003177	Mat2b
36.5373	-0.328442	0.301527	-1.08926	0.276039	0.47546	ENSRNOG00000003178	Mageh1
21.4586	0.896446	1.16394	0.770181	0.441193	0.635328	ENSRNOG00000003183	Fmod
64.0844	0.195845	0.265997	0.736268	0.461568	0.652506	ENSRNOG00000003185	Acbd3
17.3371	-0.423124	0.512989	-0.824821	0.409473	0.606217	ENSRNOG00000003186	Anks3
69.6434	-0.355517	0.335241	-1.06048	0.288926	0.488937	ENSRNOG00000003187	LOC102552920
3.30508	1.01968	0.906794	1.12448	0.260807	0.458195	ENSRNOG00000003189	Cited1
50.6103	-1.01392	0.35127	-2.88644	0.00389626	0.0211378	ENSRNOG00000003191	Bhlhb9
0						ENSRNOG00000003194
114.682	-1.58631	0.240039	-6.60855	3.88106e-11	2.33568e-09	ENSRNOG00000003195	Caskin1
75.4289	-1.28528	0.274841	-4.67644	2.91894e-06	5.37243e-05	ENSRNOG00000003198	Bmerb1
11.8319	2.12148	0.630652	3.36395	0.000768354	0.00572312	ENSRNOG00000003201	Rps4x
62.2276	0.2203	0.248124	0.887863	0.374615	0.573558	ENSRNOG00000003203	Hexim1
31.8401	-0.165555	0.492762	-0.335974	0.736891	0.854368	ENSRNOG00000003205	Ldb2
199.977	0.76324	0.240055	3.17944	0.0014756	0.00979119	ENSRNOG00000003206	Actr3
118.143	1.15507	0.295103	3.91413	9.07293e-05	0.000972615	ENSRNOG00000003207	Fmnl1
2.18903	1.17024	1.2136	0.964272	0.33491	0.535053	ENSRNOG00000003208	Ercc6l
260.143	-1.25308	0.181329	-6.91054	4.82805e-12	3.47013e-10	ENSRNOG00000003209	Pcp4l1
0						ENSRNOG00000003210	Olr1463
43.7209	-0.852547	0.28224	-3.02065	0.00252237	0.0149368	ENSRNOG00000003211	Srp9
22.9545	0.0295671	0.36659	0.0806545	0.935717	0.96449	ENSRNOG00000003213	Helz
39.4555	-0.459858	0.324787	-1.41588	0.156812	0.32805	ENSRNOG00000003214
3.50172	-1.33332	1.07952	-1.2351	0.216792	0.405827	ENSRNOG00000003215	Zfp287
50.1589	0.455207	0.309708	1.4698	0.141617	0.304497	ENSRNOG00000003217	Lgals3bp
4.52319	-1.00593	0.725299	-1.38692	0.165468	0.3393	ENSRNOG00000003218	Zfp286a
3.46298	1.18335	0.951388	1.24382	0.213567	0.402175	ENSRNOG00000003219	Trim16
8.22773	1.95934	0.744096	2.63318	0.0084589	0.0391618	ENSRNOG00000003220	LOC100361558
23.0148	1.37257	0.380119	3.61088	0.000305162	0.00265177	ENSRNOG00000003221	Myoc
133.603	1.07015	0.642164	1.66647	0.0956191	0.232351	ENSRNOG00000003223	Degs1
221.135	-0.127764	0.272113	-0.469525	0.638694	0.789233	ENSRNOG00000003224	Nudt16l1
398.157	0.165712	0.165547	1.001	0.316829	0.517934	ENSRNOG00000003226	Mprip
0						ENSRNOG00000003227
99.3332	0.992829	0.624999	1.58853	0.112167	0.25949	ENSRNOG00000003228	Mid1ip1
130.953	-0.170575	0.339897	-0.501842	0.615779	0.773925	ENSRNOG00000003229	Tspan7
0.821804	-0.0309766	2.00625	-0.01544	0.987681		ENSRNOG00000003232	Slc9a3r1
0						ENSRNOG00000003233	Serpinf2
10.0757	0.327166	0.472345	0.692642	0.488534	0.675436	ENSRNOG00000003234	Mgrn1
43.3386	-0.138474	0.307574	-0.450215	0.652555	0.798223	ENSRNOG00000003235	Mgat4b
11.8415	0.621016	0.536468	1.1576	0.247027	0.441536	ENSRNOG00000003237	Tp53bp2
46.6735	-0.433351	0.309777	-1.39891	0.16184	0.335315	ENSRNOG00000003239	Cant1
10.1762	-0.985166	0.500359	-1.96892	0.0489627	0.145471	ENSRNOG00000003241	Gabrg2
4.48471	0.790107	0.737418	1.07145	0.283967	0.483772	ENSRNOG00000003242	Gulp1
20.9564	-0.563924	0.384842	-1.46534	0.142829	0.306072	ENSRNOG00000003243	Wdr81
3.0565	0.259897	0.867689	0.299528	0.764537	0.869963	ENSRNOG00000003244	Ltc4s
0.12329	1.17663	3.53381	0.332965	0.739161		ENSRNOG00000003245	Cacng1
92.7473	0.777891	0.299584	2.59657	0.00941593	0.0425542	ENSRNOG00000003247	Sde2
62.0564	1.05545	0.326702	3.23063	0.0012352	0.00850119	ENSRNOG00000003248	Mpzl1
21.1472	-1.74019	0.399875	-4.35184	1.35002e-05	0.000197378	ENSRNOG00000003251	B3galt2
369.185	-0.280066	0.245125	-1.14254	0.253228	0.448653	ENSRNOG00000003253	Qdpr
1.56007	1.42848	1.42782	1.00046	0.317087	0.518291	ENSRNOG00000003254	Il23a
91.2525	0.943244	0.326097	2.89252	0.00382161	0.0208289	ENSRNOG00000003256	Ccng1
30.1138	-0.0965536	0.346163	-0.278925	0.780302	0.880227	ENSRNOG00000003258	Cdc73
26.877	1.64684	0.488478	3.37136	0.000747979	0.00561049	ENSRNOG00000003259	C1qtnf1
0						ENSRNOG00000003260	Nr1i3
203.226	-0.156156	0.195062	-0.800545	0.423395	0.618602	ENSRNOG00000003261	Usp9x
32.034	-0.258499	0.328191	-0.787648	0.430903	0.625963	ENSRNOG00000003262	Cacng4
0						ENSRNOG00000003263	Lefty1
22.292	-0.685003	0.362813	-1.88803	0.0590215	0.16537	ENSRNOG00000003264	Nat9
8.88473	-1.33927	0.653509	-2.04935	0.0404283	0.12669	ENSRNOG00000003266	LOC100361655
94.7505	0.335806	0.312749	1.07372	0.282946	0.482649	ENSRNOG00000003267	Pycr2
0.12329	1.17663	3.53381	0.332965	0.739161		ENSRNOG00000003268	Maml1
84.0939	0.869439	0.336392	2.5846	0.00974908	0.043603	ENSRNOG00000003269	Atp6v0e1
1.2924	2.26498	1.61579	1.40178	0.16098	0.333801	ENSRNOG00000003273	Spata20
0						ENSRNOG00000003275	Spata32
102.333	0.703047	0.297335	2.36449	0.0180548	0.069218	ENSRNOG00000003276	Myo1d
12.6279	0.962229	0.439383	2.18995	0.0285277	0.0981702	ENSRNOG00000003278	Map3k14
0						ENSRNOG00000003279	Syce2
95.5881	-1.95092	0.305324	-6.38967	1.66242e-10	8.67342e-09	ENSRNOG00000003280	Grin2c
17.3437	-0.508385	0.421609	-1.20582	0.227886	0.419255	ENSRNOG00000003281	Mcm9
19.6422	0.850901	0.404963	2.10118	0.0356251	0.115668	ENSRNOG00000003283	Rcsd1
0.189848	-0.954391	3.52715	-0.270584	0.786711		ENSRNOG00000003284	Epn3
0						ENSRNOG00000003285	Mpv17l
0.912525	0.509104	1.88431	0.270181	0.787021		ENSRNOG00000003287
0						ENSRNOG00000003288	Cacng5
53.6321	0.32263	0.391117	0.824892	0.409433	0.606217	ENSRNOG00000003289	Lap3
142.313	0.311457	0.254566	1.22348	0.221148	0.411007	ENSRNOG00000003291	Creg1
0						ENSRNOG00000003294	Cdrt4
0.614804	0.812693	2.51256	0.323452	0.746353		ENSRNOG00000003296	Dck
1.3529	0.996568	1.82815	0.545123	0.585669	0.751665	ENSRNOG00000003298	Cd247
122.144	5.59029	0.395057	14.1506	1.85233e-45	7.98909e-42	ENSRNOG00000003300	Btg2
36.6141	-0.678826	0.319704	-2.1233	0.0337289	0.110938	ENSRNOG00000003302	Flcn
8.97413	2.6478	0.624031	4.24305	2.20501e-05	0.000300007	ENSRNOG00000003304	Chad
0.400454	2.39071	3.49214	0.684597	0.493598		ENSRNOG00000003305	Cxcr3
44.801	-0.226763	0.348964	-0.649819	0.515809	0.697904	ENSRNOG00000003307	Gcdh
173.793	0.2771	0.277446	0.998753	0.317914	0.518987	ENSRNOG00000003310	Tmem63a
1.18944	-1.75496	1.61081	-1.08949	0.275938	0.475352	ENSRNOG00000003313	Glra2
0.387914	1.19012	3.52273	0.337839	0.735485		ENSRNOG00000003326	Rrn3
409.054	-0.967155	0.262093	-3.69013	0.000224143	0.00204671	ENSRNOG00000003328	Cdip1
15.8113	0.545636	0.402012	1.35726	0.174698	0.352342	ENSRNOG00000003329	Ppm1d
45.259	-0.404474	0.288897	-1.40007	0.161493	0.334759	ENSRNOG00000003330	Acsf2
8.61992	-0.274233	0.62493	-0.438822	0.66079	0.803493	ENSRNOG00000003332	Nt5m
58.7874	2.10605	0.355505	5.92412	3.1397e-09	1.23479e-07	ENSRNOG00000003334	Klhl21
0.539302	2.81975	2.91767	0.966436	0.333826		ENSRNOG00000003336	Mybph
2917.27	1.66484	0.272943	6.09957	1.06355e-09	4.81163e-08	ENSRNOG00000003338	Pmp22
0						ENSRNOG00000003342
910.624	-0.036582	0.156163	-0.234255	0.814787	0.899835	ENSRNOG00000003343	Canx
0						ENSRNOG00000003345
0						ENSRNOG00000003346	Fancb
0						ENSRNOG00000003347	Olr1016
0.789695	3.33072	2.41617	1.37851	0.168046		ENSRNOG00000003348	Rasd1
0.387914	1.19012	3.52273	0.337839	0.735485		ENSRNOG00000003349	LOC103693323
11.2908	0.866198	0.703363	1.23151	0.218133	0.407099	ENSRNOG00000003350	Mospd2
0.402141	-1.93191	3.44197	-0.56128	0.574607		ENSRNOG00000003354	Pabpc5
384.38	2.55845	0.86627	2.95341	0.0031428	0.0177808	ENSRNOG00000003357	Col3a1
74.4063	-0.578425	0.234056	-2.47131	0.013462	0.0556325	ENSRNOG00000003359	Ogt
206.541	-1.14904	0.268004	-4.28739	1.80789e-05	0.000251259	ENSRNOG00000003365	Cadm3
0.405817	2.40753	3.4909	0.689659	0.490409		ENSRNOG00000003367	Tmem220
0.36395	1.09903	3.52926	0.311405	0.755493		ENSRNOG00000003370	Otc
17.8444	-1.53239	0.455621	-3.3633	0.00077017	0.00572714	ENSRNOG00000003374	Ccdc85a
0						ENSRNOG00000003377	Rbm31y
3.31398	3.2417	1.0681	3.035	0.00240534	0.0143615	ENSRNOG00000003384	Hs3st3b1
16.4999	0.067165	0.434786	0.154478	0.877233	0.933031	ENSRNOG00000003385	Glrx2
134.456	-1.05018	0.2527	-4.15584	3.24095e-05	0.000417676	ENSRNOG00000003386	Rbfox3
26.6034	0.991932	0.338593	2.92957	0.00339433	0.0189634	ENSRNOG00000003388	Cenpf
73.9346	-0.595741	0.246411	-2.41767	0.0156202	0.062226	ENSRNOG00000003392	Grsf1
3.7408	-0.444464	0.869068	-0.511426	0.609053	0.769093	ENSRNOG00000003395	Cby3
10.4525	0.665243	0.563434	1.18069	0.237725	0.4305	ENSRNOG00000003397	Adprm
1.33925	-2.79625	1.71735	-1.62824	0.103474	0.24548	ENSRNOG00000003398	Tomm40l
521.399	0.431889	0.233672	1.84827	0.0645637	0.17602	ENSRNOG00000003399	Hnrnph1
6.49382	0.382923	0.605283	0.632634	0.526973	0.707619	ENSRNOG00000003400	Fmo4
0						ENSRNOG00000003401
116.357	0.456094	0.264967	1.72132	0.085192	0.21408	ENSRNOG00000003402	Stx6
3.63472	2.04597	1.00688	2.03198	0.0421553	0.130147	ENSRNOG00000003403	Slc35f5
1.09629	2.0635	1.70714	1.20875	0.226759		ENSRNOG00000003407	Ptpn14
0						ENSRNOG00000003409	Ldoc1
8.37273	0.890316	0.624842	1.42486	0.154196	0.323782	ENSRNOG00000003424	Elac2
183.594	-0.628103	0.234387	-2.67977	0.00736727	0.0351494	ENSRNOG00000003428	Rufy3
0						ENSRNOG00000003430	F9
18.4156	0.691015	0.363353	1.90177	0.0572012	0.162024	ENSRNOG00000003434	Ro60
2.67796	-0.232383	1.1099	-0.209372	0.834158	0.909526	ENSRNOG00000003435	Mcf2
0.266969	1.89832	3.52365	0.538737	0.590068		ENSRNOG00000003439	Il15
103.032	-0.276089	0.25806	-1.06986	0.284681	0.484223	ENSRNOG00000003442	Adora1
7.73342	3.83811	0.895193	4.28747	1.80718e-05	0.000251259	ENSRNOG00000003443	Klf1
0.270545	1.91145	3.52273	0.542604	0.587402		ENSRNOG00000003452	Asb11
103.023	-1.14181	0.258266	-4.42106	9.82164e-06	0.00015256	ENSRNOG00000003453	Lypd1
1.0741	-2.42991	1.63715	-1.48423	0.137747		ENSRNOG00000003455	Zfp13
0						ENSRNOG00000003456	Actrt1
0.246581	1.82036	3.52927	0.515791	0.606		ENSRNOG00000003457	Bicdl2
59.6244	0.264898	0.314539	0.842178	0.399688	0.597316	ENSRNOG00000003461	Zfp330
5.50709	0.488611	0.933648	0.523335	0.600741	0.762244	ENSRNOG00000003463	Srebf1
10.3813	-0.399644	1.26648	-0.315553	0.752341	0.864294	ENSRNOG00000003464	Hid1
0.625536	1.93392	2.47623	0.780994	0.434806		ENSRNOG00000003468	Capn8
27.1082	-1.5577	0.383902	-4.05754	4.95925e-05	0.000589851	ENSRNOG00000003469	MAST1
82.5558	-0.437628	0.3009	-1.4544	0.145837	0.31087	ENSRNOG00000003470	Fundc1
57.5022	-0.391531	0.278321	-1.40676	0.159498	0.331472	ENSRNOG00000003472	Atp11c
0.583986	2.90922	2.24681	1.29482	0.195381		ENSRNOG00000003476	Slc6a4
11.4163	-1.04552	0.527115	-1.98348	0.0473139	0.141548	ENSRNOG00000003479	Rnf150
2.80732	1.34246	1.15195	1.16538	0.243865	0.437881	ENSRNOG00000003480	Aim2
15.8754	3.50127	1.39286	2.51373	0.011946	0.0507285	ENSRNOG00000003486	Mnda
15.8332	0.0984055	0.433431	0.227039	0.820394	0.902251	ENSRNOG00000003491	Prkca
52.0408	-2.53777	0.36976	-6.86328	6.72982e-12	4.60725e-10	ENSRNOG00000003494	Ppfia4
75.9693	0.810829	0.335589	2.41614	0.0156862	0.0623352	ENSRNOG00000003495	Prpf8
38.1654	-0.840163	0.294676	-2.85114	0.00435627	0.0230247	ENSRNOG00000003496	Tbc1d9
17.173	1.25306	0.508811	2.46272	0.0137887	0.0566029	ENSRNOG00000003497	Thoc6
0						ENSRNOG00000003498	Olr1585
0						ENSRNOG00000003500	Apoa2
0						ENSRNOG00000003501	Lyzl6
47.859	0.0187866	0.303557	0.0618882	0.950652	0.972986	ENSRNOG00000003504	Rnaseh2a
106.405	0.184069	0.227328	0.809708	0.418108	0.613971	ENSRNOG00000003506	Gosr2
0						ENSRNOG00000003508	Ergic1
0						ENSRNOG00000003509	Olr1588
3.17174	0.726055	0.887555	0.818039	0.413335	0.609012	ENSRNOG00000003510	Fmo2
25.414	-1.07997	0.363436	-2.97154	0.00296306	0.0169521	ENSRNOG00000003512	Gabra1
9.87726	0.242865	0.640349	0.37927	0.704488	0.833469	ENSRNOG00000003515	Ephx1
1.44394	-0.24598	1.31404	-0.187194	0.851508	0.918546	ENSRNOG00000003517	Tbx2
0						ENSRNOG00000003518	Olr1592
473.05	0.569258	0.221895	2.56544	0.0103044	0.0455202	ENSRNOG00000003520	Prdx2
0						ENSRNOG00000003521	Olr1593
3.3697	0.277143	0.81961	0.33814	0.735258	0.853305	ENSRNOG00000003522	Mr1
85.8548	0.742251	0.2198	3.37694	0.000732965	0.00553115	ENSRNOG00000003524	Lrrc59
0.341505	1.09903	3.52926	0.311405	0.755493		ENSRNOG00000003526	Sytl4
0						ENSRNOG00000003531	LOC685789
0						ENSRNOG00000003532	Magea11
43.3369	0.46574	0.321573	1.44832	0.147529	0.31354	ENSRNOG00000003533	Clcn4
100.763	-0.202665	0.230896	-0.877734	0.380088	0.579714	ENSRNOG00000003536	Rufy1
5.73212	0.847692	0.65184	1.30046	0.193443	0.377141	ENSRNOG00000003537	Spta1
179.575	1.00624	0.222752	4.51729	6.26368e-06	0.000103243	ENSRNOG00000003538	Adamts4
1.23265	2.3969	1.74393	1.37442	0.169311	0.345212	ENSRNOG00000003541	Pggt1b
2.61056	0.387703	1.37699	0.281558	0.778283	0.878747	ENSRNOG00000003542	Hcfc1r1
0.892596	2.67173	2.4005	1.11299	0.265713		ENSRNOG00000003543	Gpr143
5.4428	2.92484	0.894165	3.27103	0.00107155	0.00753519	ENSRNOG00000003544	Tbx4
39.4675	-0.562001	0.271662	-2.06875	0.0385698	0.122454	ENSRNOG00000003545	Uchl5
11.9152	5.82036	1.15948	5.0198	5.17244e-07	1.18454e-05	ENSRNOG00000003546	Tnfrsf12a
0						ENSRNOG00000003548
53.7906	0.689538	0.273273	2.52326	0.0116273	0.0497011	ENSRNOG00000003549	Cnpy2
45.8738	0.312464	0.30976	1.00873	0.313104	0.514379	ENSRNOG00000003550	Acbd6
47.6969	0.411521	0.27716	1.48478	0.137603	0.298482	ENSRNOG00000003551	B4galt3
11.49	2.27616	0.604435	3.76577	0.00016604	0.00160807	ENSRNOG00000003553	Efemp1
32.2065	0.331972	0.387011	0.857786	0.391011	0.588047	ENSRNOG00000003554	Piga
0						ENSRNOG00000003555	Olr1597
63.1543	1.07545	0.23127	4.6502	3.3162e-06	5.99279e-05	ENSRNOG00000003559	Ccdc112
0						ENSRNOG00000003560	Olr1601
28.3365	-0.0260408	0.482182	-0.0540062	0.95693	0.976862	ENSRNOG00000003562	Susd4
260.881	-0.0460604	0.157429	-0.29258	0.769843	0.873022	ENSRNOG00000003563	Blmh
0.117369	-0.266038	3.53381	-0.0752837	0.939989		ENSRNOG00000003566	Apoh
6.85522	-0.287976	0.592975	-0.485646	0.627218	0.781396	ENSRNOG00000003567	Ppox
0						ENSRNOG00000003569	Gabra6
2.06014	1.88543	1.31009	1.43916	0.150105	0.317926	ENSRNOG00000003575	Mospd4
5.79741	0.293794	0.673659	0.436117	0.662752	0.804909	ENSRNOG00000003576	Ints2
25.2248	0.161	0.364909	0.441206	0.659064	0.80223	ENSRNOG00000003578	Fem1c
0						ENSRNOG00000003580	Ucp1
27.4283	0.165771	0.3533	0.469207	0.638921	0.789338	ENSRNOG00000003581	Pou2f1
39.0141	0.0775303	0.356906	0.217229	0.82803	0.906496	ENSRNOG00000003583	Smyd2
5.00502	-0.743823	0.769407	-0.966749	0.33367	0.533825	ENSRNOG00000003585	Sytl5
1.00349	1.70373	2.14319	0.794948	0.426643		ENSRNOG00000003587	Vegfd
0.117369	-0.266038	3.53381	-0.0752837	0.939989		ENSRNOG00000003588
1.72942	-1.66822	1.36438	-1.22269	0.221445	0.411265	ENSRNOG00000003590	Tom1l2
84.457	0.229216	0.231849	0.988641	0.322839	0.523198	ENSRNOG00000003592	Med28
187.733	-0.480369	0.223408	-2.15019	0.0315401	0.105815	ENSRNOG00000003594	Tmem183a
0.485593	-0.992116	3.16355	-0.313608	0.753818		ENSRNOG00000003595	Lhx4
0.817253	0.212954	2.03908	0.104436	0.916823		ENSRNOG00000003596	Itgb1bp2
272.074	-1.36817	0.180605	-7.5755	3.57751e-14	4.22473e-12	ENSRNOG00000003597	Tuba4a
264.201	0.535714	0.262347	2.04201	0.041151	0.128092	ENSRNOG00000003599	Utp3
5.04191	-0.302674	0.699468	-0.43272	0.665218	0.806678	ENSRNOG00000003600	Pnpt1
0.0916878	-0.266038	3.53381	-0.0752837	0.939989		ENSRNOG00000003601	RGD1564463
2.89232	-1.17242	0.928564	-1.26262	0.206726	0.394111	ENSRNOG00000003603	Arhgap44
0.659457	2.10471	2.70999	0.776648	0.437366		ENSRNOG00000003606
213.105	-0.607698	0.253923	-2.39324	0.0167005	0.0653569	ENSRNOG00000003611	Dynlt3
5.16468	-0.144645	0.814852	-0.177511	0.859107	0.923101	ENSRNOG00000003613	Mid1
9.31168	-0.159004	0.532526	-0.298585	0.765257	0.870475	ENSRNOG00000003614	Mgat5
3.31993	-1.16825	0.887717	-1.31602	0.188169	0.370713	ENSRNOG00000003616	Grem2
3.26604	1.82569	0.937263	1.9479	0.0514269	0.149901	ENSRNOG00000003620	Fmo3
75.6314	2.17853	0.444012	4.90648	9.27267e-07	1.96044e-05	ENSRNOG00000003622	Cybb
193.101	0.744259	0.213512	3.48579	0.000490686	0.00396564	ENSRNOG00000003625	Ubxn4
174.173	0.0644573	0.280351	0.229917	0.818157	0.901148	ENSRNOG00000003626	Atp5pd
31.6376	0.901743	0.343226	2.62726	0.0086076	0.0397054	ENSRNOG00000003629	Nvl
0.133485	1.17663	3.53381	0.332965	0.739161		ENSRNOG00000003633	Rcvrn
3.43877	1.02595	0.932896	1.09975	0.271441	0.469794	ENSRNOG00000003634	Zfp354a
8.67867	-0.665572	0.553844	-1.20173	0.229467	0.421136	ENSRNOG00000003635	Disp1
1.46877	-2.05223	1.66565	-1.23209	0.217916	0.406989	ENSRNOG00000003643	Tab3
0						ENSRNOG00000003645	Hnrnpab
0.12329	1.17663	3.53381	0.332965	0.739161		ENSRNOG00000003648	Cldn6
82.1673	-0.326646	0.234231	-1.39455	0.163151	0.336685	ENSRNOG00000003649	Qsox1
3.29519	1.59271	0.984138	1.61838	0.10558	0.248518	ENSRNOG00000003650	Nt5c
7.92066	1.10726	0.863657	1.28206	0.19982	0.384844	ENSRNOG00000003653	Fh
1.84669	-0.284848	1.18065	-0.241263	0.809351	0.896315	ENSRNOG00000003654	Cldn9
5.72363	0.0945401	0.698999	0.135251	0.892414	0.941992	ENSRNOG00000003657	Pkmyt1
78.7489	0.448598	0.326869	1.37241	0.169937	0.346259	ENSRNOG00000003661	Jpt1
0.270545	1.91145	3.52273	0.542604	0.587402		ENSRNOG00000003666
0						ENSRNOG00000003668	Olr1404
0.12329	1.17663	3.53381	0.332965	0.739161		ENSRNOG00000003669	Myocd
0						ENSRNOG00000003670	Sumo2
0						ENSRNOG00000003671	Prop1
0						ENSRNOG00000003672	Enam
12.4255	-0.541583	0.512259	-1.05725	0.2904	0.490341	ENSRNOG00000003673	Nup85
28.9724	0.0711217	0.321589	0.221157	0.82497	0.904337	ENSRNOG00000003674	Pir
27.4014	-2.04475	0.398986	-5.12486	2.9776e-07	7.22177e-06	ENSRNOG00000003675	Ptchd1
76.1575	0.347099	0.212518	1.63326	0.102413	0.243733	ENSRNOG00000003679	Med13
1.05254	-2.36932	1.8317	-1.29351	0.195833		ENSRNOG00000003680	Gabrb2
0						ENSRNOG00000003681	Lct
13.2379	-0.569555	0.439322	-1.29644	0.194824	0.3789	ENSRNOG00000003682	Hook2
0						ENSRNOG00000003683	Glp2r
85.857	-0.19737	0.205144	-0.962103	0.335998	0.535866	ENSRNOG00000003686	Tbl1x
56.9916	0.852022	0.25688	3.31681	0.000910525	0.00657438	ENSRNOG00000003687	Rgs2
0						ENSRNOG00000003688
140.198	0.422749	0.249026	1.69761	0.0895812	0.221921	ENSRNOG00000003689	Nono
16.7178	2.07627	0.605882	3.42685	0.00061062	0.0047367	ENSRNOG00000003691	Tmed7
51.0832	0.404624	0.258272	1.56666	0.117195	0.267723	ENSRNOG00000003694	Prox1
0						ENSRNOG00000003695	Mgat4d
0						ENSRNOG00000003698	Mroh9
6.17482	0.280934	0.665623	0.422061	0.67298	0.812285	ENSRNOG00000003699	Endov
12.912	0.0359759	0.618867	0.0581319	0.953644	0.974814	ENSRNOG00000003703	Mcm6
2.9894	-0.764352	1.13395	-0.674064	0.500271	0.684467	ENSRNOG00000003704	Fam184b
2.4292	2.21627	1.3014	1.70299	0.0885691	0.220159	ENSRNOG00000003705	Bmx
146.86	0.0463798	0.186563	0.248601	0.803669	0.89351	ENSRNOG00000003706	Ufc1
17.255	-0.692069	0.404504	-1.71091	0.0870986	0.217477	ENSRNOG00000003707	Zmym3
0.189848	-0.954391	3.52715	-0.270584	0.786711		ENSRNOG00000003709	Kmo
90.2378	0.666136	0.273789	2.43303	0.0149731	0.0603145	ENSRNOG00000003712	Ppp4r3b
0						ENSRNOG00000003713	LOC103689993
37.4313	0.741969	0.297867	2.49094	0.0127405	0.0533149	ENSRNOG00000003714	Clk4
2.1689	2.48188	1.26182	1.96691	0.0491941	0.145855	ENSRNOG00000003715	Srpx2
0						ENSRNOG00000003716	Batf3
15.0919	0.333655	0.44905	0.743023	0.457467	0.648341	ENSRNOG00000003717	Cnih4
0						ENSRNOG00000003718	Ambn
34.992	-0.532652	0.332922	-1.59993	0.109614	0.255181	ENSRNOG00000003719	Atpaf2
25.5618	1.53305	0.510231	3.00461	0.00265921	0.015576	ENSRNOG00000003720	Prrx1
114.078	-1.07594	0.348957	-3.08332	0.00204708	0.0126672	ENSRNOG00000003721	Paqr4
0.453581	0.49989	2.91085	0.171734	0.863647		ENSRNOG00000003722	Dusp27
138.402	0.270099	0.225193	1.19941	0.23037	0.421984	ENSRNOG00000003723	Wdr26
206.351	-0.489951	0.230264	-2.12778	0.0333555	0.110163	ENSRNOG00000003724	Mrpl27
1.08941	1.39993	1.78135	0.785882	0.431936		ENSRNOG00000003726	Scml2
10.4096	-1.01859	0.527682	-1.9303	0.0535693	0.154614	ENSRNOG00000003728	Xylt2
2.18001	0.184102	1.06763	0.172441	0.863091	0.925308	ENSRNOG00000003732	Flrt2
0.236735	-1.11063	3.5201	-0.315511	0.752374		ENSRNOG00000003734
31.1192	1.05265	0.446572	2.35719	0.0184141	0.0701176	ENSRNOG00000003736	Col5a2
0						ENSRNOG00000003737	Best2
0						ENSRNOG00000003738	Ush2a
0						ENSRNOG00000003740	Gpa33
160.138	-0.945581	0.236001	-4.00667	6.15796e-05	0.000708878	ENSRNOG00000003741	Nptx1
31.0511	-0.472204	0.320906	-1.47147	0.141163	0.304165	ENSRNOG00000003742	Cdkl5
150.87	-0.278022	0.268206	-1.0366	0.299924	0.501774	ENSRNOG00000003743	Dars
102.906	5.00376	0.710203	7.04553	1.8476e-12	1.42298e-10	ENSRNOG00000003745	Atf3
1063	0.00139214	0.232457	0.0059888	0.995222	0.997439	ENSRNOG00000003746	Gjb1
68.7222	-0.424175	0.276766	-1.53261	0.125371	0.28041	ENSRNOG00000003747	Get3
3.71894	0.86374	0.859082	1.00542	0.314693	0.515746	ENSRNOG00000003748	RGD1565785
4.22594	0.10991	0.93069	0.118095	0.905993	0.948894	ENSRNOG00000003749	Xk
12.7999	-1.24222	0.473549	-2.62322	0.00871041	0.0400797	ENSRNOG00000003755	Clgn
0.135272	1.17663	3.53381	0.332965	0.739161		ENSRNOG00000003756	Lancl3
0						ENSRNOG00000003759	Galc
27.609	-0.157239	0.382782	-0.410779	0.681234	0.817292	ENSRNOG00000003762	Smarca1
25.77	0.68486	0.39217	1.74634	0.0807527	0.206372	ENSRNOG00000003763	Prdx4
0						ENSRNOG00000003765	Nr0b1
54.613	0.130486	0.263177	0.495811	0.620028	0.777152	ENSRNOG00000003767	Rps6kc1
1.18275	1.41855	1.63911	0.865439	0.386798	0.58508	ENSRNOG00000003769	Tmem163
63.0374	-0.42654	0.261556	-1.63078	0.102938	0.244612	ENSRNOG00000003772	Csrp2
296.304	-0.113744	0.223718	-0.508426	0.611155	0.771035	ENSRNOG00000003773	Hmox2
0						ENSRNOG00000003776	Amtn
0.866387	0.763029	1.83004	0.416945	0.676718		ENSRNOG00000003777	Chrne
13.8141	0.193719	0.441978	0.438299	0.661169	0.803878	ENSRNOG00000003778	Opn3
0.117369	-0.266038	3.53381	-0.0752837	0.939989		ENSRNOG00000003779	Dedd
9.85315	-0.187155	0.584428	-0.320237	0.748789	0.861856	ENSRNOG00000003781	Atp10b
49.3512	0.382484	0.269599	1.41871	0.155982	0.326684	ENSRNOG00000003782	Acot9
0						ENSRNOG00000003783	Fthl17e
3.03768	-2.59185	1.19231	-2.17382	0.029719	0.101433	ENSRNOG00000003784	Rilp
0.473541	1.62193	2.79564	0.580166	0.561803		ENSRNOG00000003785	Usp43
28.8678	0.159735	0.326148	0.489763	0.624302	0.779485	ENSRNOG00000003786	Tspan6
1.11782	0.806384	1.64111	0.491365	0.623169	0.779027	ENSRNOG00000003787	Lcorl
2.78489	0.13674	0.943639	0.144907	0.884785	0.937287	ENSRNOG00000003789	RGD1564613
0						ENSRNOG00000003790	Mael
26.0257	0.384488	0.344761	1.11523	0.264753	0.461863	ENSRNOG00000003792	Med14
17.1188	-0.141205	0.407306	-0.34668	0.728832	0.849611	ENSRNOG00000003794	Nmral1
36.5874	-0.379621	0.324313	-1.17054	0.241784	0.435534	ENSRNOG00000003795	Angel2
49.9299	0.470665	0.340939	1.3805	0.167434	0.341934	ENSRNOG00000003797	Mrps7
8.02808	-1.06242	0.578915	-1.83519	0.0664772	0.180124	ENSRNOG00000003800	Rgs9
47.8751	1.8163	0.30443	5.96622	2.42818e-09	9.98643e-08	ENSRNOG00000003802	Pttg1
85.0554	-0.56224	0.238183	-2.36053	0.0182487	0.0696726	ENSRNOG00000003803	Zdhhc17
0.529154	-1.19784	2.37344	-0.504684	0.613781		ENSRNOG00000003805	Rnft1
1.14454	3.08276	1.71537	1.79714	0.0723132	0.19142	ENSRNOG00000003806	Gpr65
2.27888	0.790972	1.04052	0.760172	0.447152	0.640223	ENSRNOG00000003807	Wnt9b
381.079	2.66238	0.278292	9.56688	1.10181e-21	4.91595e-19	ENSRNOG00000003809	Sat1
89.1169	-1.04247	0.299631	-3.47917	0.000502977	0.00403974	ENSRNOG00000003812	Nlgn3
57.9289	1.71301	0.322654	5.30912	1.10157e-07	2.95098e-06	ENSRNOG00000003813	Kcnk10
38.384	-0.643617	0.300554	-2.14143	0.0322391	0.1074	ENSRNOG00000003815	Slc25a11
38.7611	0.129612	0.361632	0.358408	0.720038	0.844045	ENSRNOG00000003816	Tada1
23.9234	-0.516857	0.364089	-1.41959	0.155727	0.326361	ENSRNOG00000003821	Rptor
217.821	-0.0569121	0.196567	-0.28953	0.772176	0.874579	ENSRNOG00000003822	Slu7
14.3983	1.28352	0.645898	1.98719	0.0469009	0.140768	ENSRNOG00000003825	Wdr75
[truncated: 30,884 more rows]

## Sheet: 12 hpi
baseMean	log2FoldChange	lfcSE	stat	pvalue	padj	Ensembl	symbol
2.92761	3.10966	1.14274	2.72124	0.00650379	0.0280477	ENSRNOG00000000001
23.5077	-0.937055	0.403315	-2.32338	0.0201586	0.0677263	ENSRNOG00000000007	Gad1
0						ENSRNOG00000000008	Alx4
0						ENSRNOG00000000009	Tmco5b
102.115	-0.707137	0.355452	-1.9894	0.0466572	0.124962	ENSRNOG00000000010	Cbln1
4.20166	-0.01222	0.741609	-0.0164776	0.986853	0.993398	ENSRNOG00000000012	Tcf15
7.2469	1.73119	0.74174	2.33395	0.0195982	0.0663299	ENSRNOG00000000017	Steap1
0						ENSRNOG00000000021
24.4899	0.810854	0.487908	1.6619	0.096533	0.213982	ENSRNOG00000000024	Hebp1
257.211	-0.530722	0.302309	-1.75556	0.0791636	0.184998	ENSRNOG00000000033	Tmcc2
25.3085	1.99109	0.38696	5.14548	2.66831e-07	5.32601e-06	ENSRNOG00000000034	Nuak2
0						ENSRNOG00000000035	Tmed11
14.665	-1.65375	0.565852	-2.92259	0.00347135	0.0171648	ENSRNOG00000000036	Klhdc8a
22.086	0.541239	0.371282	1.45776	0.144908	0.286524	ENSRNOG00000000040	RGD1304622
1.1991	1.00043	1.36541	0.732695	0.463745	0.634895	ENSRNOG00000000041	Slc26a1
1.41458	0.466841	1.39657	0.334278	0.73817	0.841431	ENSRNOG00000000042	Xpr1
12.3956	-0.0534076	0.608926	-0.0877079	0.930109	0.960953	ENSRNOG00000000043	Idua
44.8477	-0.374844	0.282922	-1.3249	0.185204	0.342056	ENSRNOG00000000044	Tmem175
242.326	2.03168	0.221058	9.19073	3.90182e-20	8.93585e-18	ENSRNOG00000000047	Cd82
97.118	0.542474	0.203605	2.66435	0.00771369	0.0320885	ENSRNOG00000000048	Gak
0						ENSRNOG00000000053	Crp
56.4734	-1.41487	0.405747	-3.48707	0.000488345	0.00346459	ENSRNOG00000000054	Abhd8
0						ENSRNOG00000000055	Fcrl6
1461.38	-1.05213	0.301964	-3.48431	0.000493415	0.00349297	ENSRNOG00000000060	Cplx1
20.7863	1.12631	0.381582	2.95168	0.00316053	0.0159975	ENSRNOG00000000062	Pcgf3
1703.34	-0.0590016	0.207306	-0.284611	0.775942	0.867444	ENSRNOG00000000064	Atp5me
0						ENSRNOG00000000065	Pde6b
8.15269	-0.164982	0.545681	-0.30234	0.762393	0.85914	ENSRNOG00000000066	Fbxo28
78.9796	0.712687	0.278731	2.5569	0.0105609	0.0409758	ENSRNOG00000000068	Ppp2r5a
0						ENSRNOG00000000070	LOC100910207
6.94532	0.637873	0.601561	1.06036	0.28898	0.466726	ENSRNOG00000000073	Tmed5
37.0891	-0.309347	0.314953	-0.982203	0.326	0.506198	ENSRNOG00000000075	Mtf2
41.9878	2.56399	0.517878	4.95095	7.38509e-07	1.32607e-05	ENSRNOG00000000081	Antxr2
43.0138	0.335723	0.813294	0.412794	0.679758	0.802093	ENSRNOG00000000082	Hltf
0						ENSRNOG00000000091	Smad9
80.8334	0.137307	0.280875	0.488855	0.624945	0.763188	ENSRNOG00000000095	Gpr89b
0						ENSRNOG00000000096	Pdzk1
0						ENSRNOG00000000097	Cd160
39.1425	-0.304546	0.301683	-1.00949	0.31274	0.492723	ENSRNOG00000000098	Rnf115
42.0601	0.126593	0.307724	0.411384	0.680791	0.80266	ENSRNOG00000000104	Thoc3
69.8656	-1.16728	0.387522	-3.01217	0.00259388	0.013681	ENSRNOG00000000105	Cplx2
102.53	-0.175749	0.23353	-0.752576	0.451705	0.623512	ENSRNOG00000000108	Aga
0						ENSRNOG00000000109	Fgf20
1.81906	-1.84174	1.35193	-1.3623	0.173103	0.326545	ENSRNOG00000000111	Coprs
226.546	0.213017	0.257001	0.828856	0.407186	0.58251	ENSRNOG00000000112	Champ1
5.51223	0.818728	0.644968	1.26941	0.204295	0.366631	ENSRNOG00000000113	Elac1
10.0443	0.370464	0.501909	0.73811	0.460447	0.631913	ENSRNOG00000000121	Pigv
47.167	0.758399	0.346996	2.18561	0.0288441	0.0879952	ENSRNOG00000000122	Ak2
3.74275	1.7829	1.00125	1.78068	0.0749654	0.178056	ENSRNOG00000000123	Rnf19b
0						ENSRNOG00000000124	LOC103690615
8.00183	0.505158	0.541071	0.933626	0.350497	0.530726	ENSRNOG00000000127	Kpna6
0.660879	-2.70239	2.28489	-1.18272	0.236919		ENSRNOG00000000129	Phf24
6.11108	-0.180814	0.686937	-0.263218	0.792382	0.877805	ENSRNOG00000000130	Dnajb5
1.01549	2.73011	2.05481	1.32864	0.183966		ENSRNOG00000000133	Txndc15
3.80869	-1.27223	0.891773	-1.42663	0.153686	0.298633	ENSRNOG00000000137	Ly86
0						ENSRNOG00000000138	Glis1
35.337	0.224249	0.316281	0.709018	0.478313	0.646099	ENSRNOG00000000142	Plxdc2
16.1503	-0.701468	0.682282	-1.02812	0.303893	0.483547	ENSRNOG00000000145	Pik3r3
82.9907	1.13405	0.220329	5.14709	2.64562e-07	5.30506e-06	ENSRNOG00000000150	Dnajc1
117.737	0.049212	0.275729	0.178479	0.858347	0.916804	ENSRNOG00000000151	Ldlrap1
10.2727	0.641607	0.722415	0.888142	0.374464	0.552782	ENSRNOG00000000155	Cog3
15.0134	1.98781	0.468499	4.24294	2.20612e-05	0.000253809	ENSRNOG00000000156	Megf6
145.445	0.131707	0.187899	0.700945	0.483337	0.650446	ENSRNOG00000000157	Atg12
134.766	0.275635	0.258524	1.06618	0.28634	0.46347	ENSRNOG00000000158	Cdo1
13.4884	0.411086	0.456627	0.900267	0.367978	0.546776	ENSRNOG00000000161	Chm
334.717	-0.110333	0.314271	-0.351077	0.72553	0.832817	ENSRNOG00000000164	Lamp2
1.25685	-1.89639	1.50366	-1.26118	0.207244	0.370778	ENSRNOG00000000165	Pfkfb1
14.2197	-0.1415	0.486773	-0.29069	0.771289	0.864465	ENSRNOG00000000166	Apex2
68.4069	3.02942	0.45199	6.7024	2.0503e-11	1.13409e-09	ENSRNOG00000000167	Alas2
91.4088	-0.00937449	0.313798	-0.0298743	0.976167	0.987389	ENSRNOG00000000168	Gatm
3.87219	1.60418	0.807668	1.98619	0.0470118	0.125625	ENSRNOG00000000169	Spata5l1
20.291	-0.0149225	0.362744	-0.0411379	0.967186	0.982158	ENSRNOG00000000170	Slc30a4
2.79627	-1.21296	1.22352	-0.991368	0.321506	0.501546	ENSRNOG00000000172	Sqor
8.62078	0.574185	0.620612	0.925192	0.354866	0.534798	ENSRNOG00000000175	Mier2
50.0793	-0.18841	0.271066	-0.695068	0.487013	0.653555	ENSRNOG00000000177	Plpp2
0						ENSRNOG00000000184	Tmprss6
46.4826	-0.0857299	0.294576	-0.291028	0.77103	0.864465	ENSRNOG00000000185	Mpst
181.012	-0.714479	0.229179	-3.11756	0.00182355	0.0102078	ENSRNOG00000000186	Tst
4.48882	5.04048	1.2735	3.95799	7.5584e-05	0.000731953	ENSRNOG00000000187	Csf2rb
10.3676	0.0402084	0.4981	0.0807236	0.935662	0.963259	ENSRNOG00000000190
0						ENSRNOG00000000195	Vwa5a
0						ENSRNOG00000000196	Cyp19a1
0						ENSRNOG00000000199	Dppa5
0						ENSRNOG00000000201	Gsta2
152.697	1.28498	0.254447	5.05009	4.41592e-07	8.2705e-06	ENSRNOG00000000204	Syncrip
5.97652	0.122988	0.740964	0.165983	0.86817	0.923718	ENSRNOG00000000219	Ano10
77.0984	-0.0450272	0.357532	-0.125939	0.89978	0.941693	ENSRNOG00000000221	Abhd5
11.4587	0.545455	0.453224	1.2035	0.228783	0.39741	ENSRNOG00000000230	Lmf1
58.6673	-0.748881	0.302787	-2.4733	0.0133873	0.0491997	ENSRNOG00000000231	Kctd17
0.190737	-1.03254	3.52341	-0.293052	0.769483		ENSRNOG00000000233	Grm6
48.3824	0.870642	0.364005	2.39184	0.0167642	0.0587647	ENSRNOG00000000236	Zfp207
6.62348	-0.986156	0.635895	-1.55081	0.120946	0.252198	ENSRNOG00000000237	RGD1310429
197.416	4.42172	0.853877	5.17841	2.2379e-07	4.60781e-06	ENSRNOG00000000239	Ccl7
41.6297	0.643882	0.313311	2.05509	0.0398701	0.111767	ENSRNOG00000000244	Coil
39.4612	1.15902	0.303144	3.82332	0.000131668	0.00116135	ENSRNOG00000000245	Slc16a6
103.283	-0.686296	0.218065	-3.1472	0.00164842	0.0094173	ENSRNOG00000000246	Amz2
13.8318	0.089107	0.449178	0.198378	0.84275	0.907544	ENSRNOG00000000247	Mfsd11
559.74	0.44051	0.183872	2.39575	0.0165866	0.0582729	ENSRNOG00000000248	Srsf2
11.8446	0.581182	0.469053	1.23905	0.215325	0.380978	ENSRNOG00000000249	Mettl23
49.8838	1.10886	0.260411	4.25811	2.06166e-05	0.000240509	ENSRNOG00000000250	Jmjd6
0						ENSRNOG00000000251	St6galnac1
0						ENSRNOG00000000252
14.6944	-0.498567	0.410537	-1.21443	0.224585	0.392048	ENSRNOG00000000257	Smpd3
24.2117	0.218797	0.349697	0.625675	0.531528	0.689582	ENSRNOG00000000258	Prmt7
12.2702	0.0286842	0.436679	0.065687	0.947627	0.969917	ENSRNOG00000000262	Zfp821
46.5844	-0.181558	0.285468	-0.636001	0.524776	0.684088	ENSRNOG00000000264	Def8
63.3274	-0.892025	0.247881	-3.59861	0.000319926	0.00241405	ENSRNOG00000000274	Phyhipl
55.5353	0.723711	0.475913	1.52068	0.128341	0.262697	ENSRNOG00000000275
9.29188	-1.08642	0.554504	-1.95927	0.0500813	0.131913	ENSRNOG00000000277	Tet1
13.7889	0.000452549	0.421654	0.00107327	0.999144	0.999462	ENSRNOG00000000279	Rtn4ip1
29.0748	-1.24247	0.319503	-3.88876	0.000100756	0.000924296	ENSRNOG00000000281	Prodh1
0						ENSRNOG00000000282	Gsc2
5.60101	0.644096	0.637083	1.01101	0.312013	0.491791	ENSRNOG00000000283	Ess2
10.6129	-0.0670136	0.634783	-0.105569	0.915924	0.951211	ENSRNOG00000000288	Scarf2
1.25103	1.27522	1.935	0.659028	0.509878	0.671775	ENSRNOG00000000299	Foxo3
32.8246	-1.59149	0.348596	-4.56542	4.98496e-06	7.13527e-05	ENSRNOG00000000302	Sesn1
18.2465	0.149806	0.380571	0.393635	0.693851	0.811739	ENSRNOG00000000303	Cep57l1
138.536	-0.520588	0.390715	-1.3324	0.182729	0.338828	ENSRNOG00000000304	Cd164
13.522	0.0339442	0.427455	0.07941	0.936707	0.963727	ENSRNOG00000000306	Smpd2
17.6961	0.921309	0.421445	2.18607	0.0288103	0.0879605	ENSRNOG00000000307	Mical1
11.8363	-0.0615878	0.525273	-0.117249	0.906663	0.946089	ENSRNOG00000000308	Zbtb24
30.0208	-0.604887	0.423471	-1.4284	0.153177	0.297954	ENSRNOG00000000312	Fig4
182.202	0.677352	0.212336	3.19	0.00142273	0.00832841	ENSRNOG00000000314	Sec63
79.8714	-0.728467	0.285099	-2.55514	0.0106146	0.041141	ENSRNOG00000000316	Sobp
1.01836	0.826812	1.65833	0.498581	0.618075		ENSRNOG00000000320
91.3766	-0.290679	0.303195	-0.958719	0.3377	0.517535	ENSRNOG00000000321	Cd24
20.8767	-0.224522	0.437721	-0.512934	0.607997	0.751298	ENSRNOG00000000322	Atg5
6.55197	6.35867	1.15405	5.50989	3.5905e-08	9.20832e-07	ENSRNOG00000000323	Prdm1
9.13963	-1.22442	0.562759	-2.17575	0.029574	0.0896144	ENSRNOG00000000327	Hace1
1.34665	2.27152	1.68834	1.34542	0.17849	0.333558	ENSRNOG00000000335	Ermap
234.511	-0.364195	0.311303	-1.16991	0.242038	0.413664	ENSRNOG00000000340	Rtraf
5.60586	2.37254	0.757729	3.13111	0.00174144	0.00983251	ENSRNOG00000000341	Nid2
0						ENSRNOG00000000345
42.2054	-1.96305	0.347424	-5.65029	1.60178e-08	4.51613e-07	ENSRNOG00000000368	Grik2
5.69203	1.13235	0.790199	1.433	0.151858	0.29617	ENSRNOG00000000373
0						ENSRNOG00000000376	LOC108349010
2.69387	-0.544149	0.970919	-0.560447	0.575174	0.724952	ENSRNOG00000000378	Ctnna3
0						ENSRNOG00000000383	Mypn
0						ENSRNOG00000000384	Atoh7
21.5732	-1.12613	0.477565	-2.35806	0.0183709	0.0631087	ENSRNOG00000000386	Pbld1
26.7502	-0.335762	0.347413	-0.966463	0.333812	0.513322	ENSRNOG00000000387	Slc25a16
0						ENSRNOG00000000390	Rufy2
23.5479	-0.577106	0.515276	-1.12	0.262716	0.437268	ENSRNOG00000000392	Supv3l1
85.788	2.40429	0.339601	7.07974	1.44425e-12	9.97525e-11	ENSRNOG00000000394	Srgn
45.5913	-0.764727	0.279257	-2.73844	0.00617318	0.0269604	ENSRNOG00000000395	Kifbp
47.9355	0.181197	0.286384	0.632706	0.526925	0.685824	ENSRNOG00000000396	Ddx50
177.445	0.512779	0.181027	2.83261	0.00461698	0.0213194	ENSRNOG00000000397	Ccar1
18.3168	0.269968	0.506466	0.533042	0.594004	0.740251	ENSRNOG00000000398	Zup1
0						ENSRNOG00000000401	Gprc6a
0						ENSRNOG00000000405	Vgll2
0						ENSRNOG00000000406	Ros1
1.84643	1.17857	1.4138	0.833619	0.404496	0.58006	ENSRNOG00000000407	Dcbld1
45.1595	-0.280784	0.260558	-1.07763	0.2812	0.458734	ENSRNOG00000000408	Gopc
0.623314	-1.5558	2.39191	-0.650444	0.515406		ENSRNOG00000000410	Nepn
92.8649	0.120922	0.219079	0.551956	0.580979	0.729591	ENSRNOG00000000411	Nus1
18.6477	-1.58301	0.436238	-3.62877	0.000284774	0.00218673	ENSRNOG00000000412	Slc35f1
0.861791	2.4832	2.43103	1.02146	0.307036		ENSRNOG00000000413	Pln
27.0543	0.782287	0.442835	1.76654	0.077305	0.181794	ENSRNOG00000000414	Cep85l
5.43415	0.590254	0.617697	0.955572	0.339288	0.519176	ENSRNOG00000000415	Asf1a
253.922	-0.00777476	0.220638	-0.0352376	0.97189	0.984867	ENSRNOG00000000417	Numa1
5.32668	-0.3035	0.772496	-0.392883	0.694406	0.811965	ENSRNOG00000000418	Zbtb12
0						ENSRNOG00000000419
118.579	0.456083	0.206516	2.20846	0.0272122	0.084538	ENSRNOG00000000420	Nelfe
5.82354	-0.619879	0.707721	-0.87588	0.381095	0.558404	ENSRNOG00000000421	Skiv2l
11.3162	-0.0520599	0.485155	-0.107306	0.914547	0.950517	ENSRNOG00000000422	Dxo
0						ENSRNOG00000000423
0.395109	2.31297	3.48809	0.663106	0.507263		ENSRNOG00000000428	Cyp21a1
98.54	-0.472723	0.259984	-1.81828	0.0690216	0.167567	ENSRNOG00000000431	Atf6b
19.3215	-0.552386	0.418746	-1.31914	0.187121	0.344573	ENSRNOG00000000432	Fkbpl
181.21	-0.719025	0.180779	-3.97736	6.96844e-05	0.000682591	ENSRNOG00000000433	Prrt1
21.1928	-1.2703	0.373732	-3.39896	0.000676431	0.00452132	ENSRNOG00000000435	Ppt2
42.967	2.0773	0.385015	5.39537	6.83813e-08	1.61128e-06	ENSRNOG00000000436	Egfl8
164.344	-0.206474	0.183323	-1.12628	0.260045	0.434429	ENSRNOG00000000437	Agpat1
2.07944	-0.512728	1.1903	-0.430755	0.666647	0.793291	ENSRNOG00000000438	Rnf5
11.7811	0.287319	0.477299	0.601969	0.547195	0.702161	ENSRNOG00000000439	Ager
30.5857	0.0394827	0.332441	0.118766	0.905461	0.945575	ENSRNOG00000000440	Pbx2
38.7743	1.80489	0.334263	5.3996	6.67907e-08	1.5795e-06	ENSRNOG00000000441	Gpsm3
14.1293	0.396604	0.439369	0.902666	0.366703	0.54608	ENSRNOG00000000442	Notch4
0						ENSRNOG00000000443	LOC103689965
0						ENSRNOG00000000446	LOC100911983
67.6956	-0.220734	0.393794	-0.560533	0.575116	0.724948	ENSRNOG00000000451	RT1-Ba
0.994016	-0.482673	1.9986	-0.241505	0.809163		ENSRNOG00000000454	RT1-DOb
0						ENSRNOG00000000455	Tap2
0						ENSRNOG00000000456	Psmb8
30.9801	0.331879	0.402523	0.824496	0.409658	0.584893	ENSRNOG00000000457	Tap1
11.94	-0.478096	0.610185	-0.783527	0.433318	0.607706	ENSRNOG00000000459	Psmb9
0						ENSRNOG00000000461	Brd2
117.562	-0.429826	0.255992	-1.67906	0.0931403	0.20823	ENSRNOG00000000463	Col11a2
117.002	-0.563598	0.199914	-2.8192	0.00481436	0.0220592	ENSRNOG00000000464	Rxrb
107.081	0.600851	0.205646	2.92177	0.00348046	0.0171907	ENSRNOG00000000465	Slc39a7
72.4804	0.544846	0.254186	2.14349	0.0320736	0.0951999	ENSRNOG00000000466	Hsd17b8
3.95285	-4.55286	1.22914	-3.70409	0.000212149	0.00171586	ENSRNOG00000000467	Ring1
26.8909	1.02979	0.317985	3.23848	0.0012017	0.00722238	ENSRNOG00000000470	Vps52
1.19137	0.572882	1.58727	0.360923	0.718157	0.828384	ENSRNOG00000000471	B3galt4
9.77781	-0.194572	0.508555	-0.382598	0.702018	0.817691	ENSRNOG00000000473	Pfdn6
28.3316	0.337375	0.316084	1.06736	0.285811	0.463053	ENSRNOG00000000474	Rgl2
58.1231	0.0517555	0.255507	0.20256	0.839479	0.905666	ENSRNOG00000000476	Zbtb22
30.2091	-0.259593	0.360285	-0.720521	0.471204	0.640473	ENSRNOG00000000477	Daxx
0.771339	2.31305	2.19293	1.05478	0.291527		ENSRNOG00000000478	AA926063
4.24398	-0.512454	0.910391	-0.562895	0.573507	0.723776	ENSRNOG00000000479	Kifc1
2.82922	0.140013	0.959843	0.145871	0.884023	0.932791	ENSRNOG00000000480	Phf1
256.609	0.510385	0.193663	2.63542	0.00840321	0.034312	ENSRNOG00000000481	Cuta
0.348669	-0.312684	3.21377	-0.0972952	0.922492		ENSRNOG00000000483	Syngap1
45.2487	0.925398	0.284182	3.25635	0.00112853	0.00687117	ENSRNOG00000000485	Bak1
3.071	1.46475	1.08058	1.35552	0.175253	0.329601	ENSRNOG00000000486	Ggnbp1
59.3586	-1.44941	0.29669	-4.88528	1.03281e-06	1.79006e-05	ENSRNOG00000000487	Grm4
7.42237	1.64227	0.681551	2.4096	0.0159699	0.0566189	ENSRNOG00000000488	Hmga1
9.04118	1.13384	0.527077	2.15119	0.0314614	0.0937941	ENSRNOG00000000490	Rps10
0						ENSRNOG00000000491	Spdef
84.475	1.32437	0.316496	4.18449	2.85813e-05	0.000316187	ENSRNOG00000000493	Snrpc
0.83584	-0.114198	1.80391	-0.0633058	0.949523		ENSRNOG00000000495	Uhrf1bp1
150.186	-0.279711	0.197793	-1.41416	0.157315	0.303876	ENSRNOG00000000498	Anks1a
0.224259	0.336084	3.53381	0.0951051	0.924231		ENSRNOG00000000499	Tcp11
0						ENSRNOG00000000500	Scube3
36.8514	-0.876792	0.345646	-2.53668	0.011191	0.0428877	ENSRNOG00000000501	Zfp523
5.44728	0.43281	0.68049	0.636026	0.524759	0.684088	ENSRNOG00000000502	Def6
26.9725	0.358602	0.390906	0.917363	0.358952	0.538842	ENSRNOG00000000503	Ppard
51.2679	0.338437	0.281085	1.20404	0.228575	0.397259	ENSRNOG00000000504	Fance
195.473	1.10621	0.204423	5.41139	6.25362e-08	1.48968e-06	ENSRNOG00000000505	Rpl10a
2.42426	0.451316	0.988809	0.456424	0.648085	0.78059	ENSRNOG00000000506	Tead3
0						ENSRNOG00000000507	Tulp1
0						ENSRNOG00000000508	Armc12
0.514079	1.71756	2.65099	0.647894	0.517054		ENSRNOG00000000510	Clps
103.99	0.571721	0.295446	1.93511	0.0529767	0.137405	ENSRNOG00000000511	Srpk1
8.54729	-1.52979	0.567135	-2.6974	0.00698832	0.0296795	ENSRNOG00000000512	Slc26a8
170.779	0.599518	0.232261	2.58123	0.00984488	0.038782	ENSRNOG00000000513	Mapk14
0.839184	3.38495	1.8731	1.80714	0.0707411		ENSRNOG00000000515	Mapk13
0						ENSRNOG00000000516
5.93588	0.730957	0.826114	0.884813	0.376257	0.554114	ENSRNOG00000000517	Kctd20
87.2745	0.269459	0.203973	1.32105	0.186483	0.343689	ENSRNOG00000000519	Stk38
137.401	-0.0277603	0.242606	-0.114426	0.9089	0.94744	ENSRNOG00000000520	Srsf3
197.442	1.64018	0.258897	6.33526	2.36946e-10	9.81933e-09	ENSRNOG00000000521	Cdkn1a
28.8977	-1.95078	0.406788	-4.79556	1.62219e-06	2.65365e-05	ENSRNOG00000000522	Cpne5
45.041	0.594963	0.328151	1.81308	0.0698198	0.169033	ENSRNOG00000000523	Ppil1
67.872	-0.297467	0.29639	-1.00363	0.315555	0.49558	ENSRNOG00000000524	RGD735065
37.9678	1.41236	0.471681	2.99431	0.00275068	0.0143	ENSRNOG00000000525	Pi16
954.497	-0.103113	0.183726	-0.561231	0.57464	0.724698	ENSRNOG00000000527	Mtch1
6.47124	-0.249926	0.597934	-0.417982	0.67596	0.799709	ENSRNOG00000000528	Fgd2
0						ENSRNOG00000000529	Pim1
5.07841	-0.614751	0.685625	-0.896628	0.369918	0.548614	ENSRNOG00000000531	Ccdc167
210.727	0.0636332	0.196937	0.323115	0.746608	0.84798	ENSRNOG00000000532	Cmtr1
4.51765	0.683481	0.744285	0.918305	0.358459	0.538514	ENSRNOG00000000536	Mdga1
6.83055	-0.901542	0.678536	-1.32866	0.183961	0.340339	ENSRNOG00000000540	Btbd9
170.724	-0.699837	0.248239	-2.8192	0.00481429	0.0220592	ENSRNOG00000000541	Glo1
1.6557	-1.48007	1.47956	-1.00034	0.317144	0.497043	ENSRNOG00000000542	Dnah8
5.17513	1.46696	0.771117	1.90238	0.0571215	0.145071	ENSRNOG00000000543	Frk
9.19134	0.671506	0.549746	1.22148	0.221903	0.389069	ENSRNOG00000000546	Nt5dc1
268.363	-1.1691	0.220902	-5.29242	1.20711e-07	2.65279e-06	ENSRNOG00000000547	Tspyl4
76.4091	0.0610549	0.293491	0.20803	0.835206	0.903295	ENSRNOG00000000549	Tspyl1
13.2677	-0.309201	0.468879	-0.659447	0.509609	0.671488	ENSRNOG00000000551	Fam241b
3.70274	-0.142439	0.776019	-0.183551	0.854366	0.914322	ENSRNOG00000000552	Col13a1
0						ENSRNOG00000000556	Nodal
328.366	0.326706	0.146974	2.22289	0.0262235	0.0823562	ENSRNOG00000000557	Ppa1
0						ENSRNOG00000000559	Npffr1
9.62286	-0.522876	0.545201	-0.959053	0.337532	0.517518	ENSRNOG00000000560	Lrrc20
0.762949	-2.93638	2.41237	-1.21722	0.223521		ENSRNOG00000000561	Pald1
1.7218	2.73829	1.38883	1.97165	0.0486496	0.129053	ENSRNOG00000000562	Prf1
1.54471	1.78561	1.46529	1.21861	0.222993	0.39026	ENSRNOG00000000563	Adamts14
0						ENSRNOG00000000564	Tbata
160.069	0.801184	0.225184	3.55791	0.000373819	0.00276478	ENSRNOG00000000565	Sgpl1
19.9026	-1.25684	0.488139	-2.57476	0.0100309	0.0393951	ENSRNOG00000000566	Pcbd1
172.93	-0.47756	0.312804	-1.52671	0.126834	0.260638	ENSRNOG00000000567	Unc5b
110.288	-0.259432	0.202934	-1.27841	0.201106	0.363025	ENSRNOG00000000568	Slc29a3
69.3244	1.24527	0.293044	4.24944	2.14302e-05	0.000248005	ENSRNOG00000000569	Vsir
4340.75	0.0301185	0.206022	0.146191	0.883771	0.932791	ENSRNOG00000000571	Psap
5.35948	-0.741181	0.838924	-0.883491	0.376971	0.554602	ENSRNOG00000000572	Chst3
0.666878	-0.548441	1.98782	-0.275901	0.782624		ENSRNOG00000000574
49.3865	0.116742	0.300825	0.388074	0.697962	0.814663	ENSRNOG00000000576	Anapc16
333.096	-0.458105	0.209076	-2.19109	0.0284452	0.0871855	ENSRNOG00000000579	Marcks
0						ENSRNOG00000000580	Calhm4
35.8647	0.877158	0.297718	2.94627	0.00321633	0.016217	ENSRNOG00000000581	Cdc40
0						ENSRNOG00000000582	Ddo
276.393	0.075581	0.198365	0.38102	0.703188	0.818422	ENSRNOG00000000583	Cdk19
755.16	0.0670776	0.147363	0.455186	0.648975	0.781141	ENSRNOG00000000585	Amd1
51.4143	-0.359606	0.347495	-1.03485	0.300737	0.479988	ENSRNOG00000000586	Gtf3c6
73.5515	0.609653	0.222712	2.73741	0.0061926	0.0270181	ENSRNOG00000000587	Rpf2
4.35445	1.5621	0.772694	2.02162	0.0432153	0.11797	ENSRNOG00000000588	Slc16a10
1.12435	-1.57599	1.7437	-0.903817	0.366093		ENSRNOG00000000589	RGD1310495
0						ENSRNOG00000000590	Naglt1
70.458	-0.337469	0.263185	-1.28225	0.199756	0.361515	ENSRNOG00000000593	Rev3l
17.2169	0.081707	0.402498	0.203	0.839135	0.90552	ENSRNOG00000000595	Traf3ip2
343.166	0.261333	0.203522	1.28405	0.199123	0.360571	ENSRNOG00000000596	Fyn
0						ENSRNOG00000000597	Ccn6
11.3477	0.0732468	0.45936	0.159454	0.873311	0.926997	ENSRNOG00000000598	Tube1
27.0884	1.08926	0.532218	2.04664	0.0406931	0.113091	ENSRNOG00000000599	Lama4
31.7004	0.283062	0.405432	0.698173	0.485069	0.651785	ENSRNOG00000000604	Hdac2
5.05704	-2.12175	0.818717	-2.59156	0.00955424	0.0379784	ENSRNOG00000000605	Hs3st5
7.03275	-0.19755	0.720184	-0.274304	0.783851	0.872327	ENSRNOG00000000606	Pcdh15
0						ENSRNOG00000000607	RGD1559903
63.4108	-0.295782	0.245573	-1.20446	0.228414	0.397085	ENSRNOG00000000609	Ipmk
669.181	-0.0356419	0.200813	-0.177488	0.859125	0.917407	ENSRNOG00000000610	Cisd1
119.883	-0.580308	0.374353	-1.55016	0.121103	0.252363	ENSRNOG00000000611	Ube2d1
54.0147	0.0868564	0.287633	0.30197	0.762675	0.859235	ENSRNOG00000000613	Tfam
32.7009	0.762346	0.345834	2.20437	0.0274984	0.0851433	ENSRNOG00000000614	Bicc1
16.5022	-1.17781	0.507431	-2.32112	0.0202804	0.0680566	ENSRNOG00000000618	Mdga2
0						ENSRNOG00000000620
9.70847	0.168248	0.572792	0.293734	0.768961	0.863263	ENSRNOG00000000622	Hint1
0						ENSRNOG00000000630
3.87449	0.318487	0.731287	0.435516	0.663188	0.791195	ENSRNOG00000000632	Cdk1
3.5006	-0.452256	0.905287	-0.499572	0.617376	0.757802	ENSRNOG00000000633	Rhobtb1
13.7208	-0.163042	0.44769	-0.364185	0.71572	0.82736	ENSRNOG00000000634	Cabcoco1
74.4016	1.53863	0.334707	4.59695	4.28723e-06	6.23224e-05	ENSRNOG00000000635	Arid5b
37.2166	-1.2499	0.504659	-2.47672	0.0132595	0.0488538	ENSRNOG00000000636	Rtkn2
58.0808	-1.00352	0.264877	-3.78864	0.000151476	0.00130261	ENSRNOG00000000638	Zfp365
7.15511	1.03278	0.605788	1.70486	0.0882212	0.200414	ENSRNOG00000000639	Ado
27.5688	3.60814	0.516778	6.98199	2.91025e-12	1.90632e-10	ENSRNOG00000000640	Egr2
0.273629	0.336084	3.53381	0.0951051	0.924231		ENSRNOG00000000641	Nrbf2
313.715	0.294249	0.327941	0.897262	0.369579	0.5483	ENSRNOG00000000645	Reep3
421.346	1.18336	0.233945	5.05826	4.23109e-07	7.95859e-06	ENSRNOG00000000648	Jmjd1c
0						ENSRNOG00000000650
3.26836	-0.928833	0.940497	-0.987599	0.323349	0.503699	ENSRNOG00000000653	Nr5a2
229.435	2.89289	0.292889	9.87707	5.23412e-23	1.79806e-20	ENSRNOG00000000655	Ptprc
30.6133	1.00289	0.529218	1.89505	0.0580864	0.146932	ENSRNOG00000000657	Nek7
11.5397	-1.47731	0.499379	-2.95829	0.00309355	0.0157612	ENSRNOG00000000658	Acacb
36.4967	-1.02417	0.300608	-3.407	0.000656802	0.00440817	ENSRNOG00000000661	Hps4
0						ENSRNOG00000000662	Srrd
46.6624	0.405426	0.30107	1.34662	0.178104	0.333186	ENSRNOG00000000663	Tfip11
28.0149	-0.512773	0.556949	-0.920682	0.357217	0.537286	ENSRNOG00000000664	Tpst2
14.7329	0.615057	0.478922	1.28425	0.199053	0.360571	ENSRNOG00000000665	Pitpnb
0						ENSRNOG00000000691	Foxn4
25.3801	0.0501478	0.344248	0.145673	0.884179	0.932791	ENSRNOG00000000692	Ung
8.62751	-1.93472	0.624642	-3.09733	0.00195273	0.0108196	ENSRNOG00000000693	Svop
5.89912	1.21294	0.631351	1.92118	0.0547092	0.140779	ENSRNOG00000000695	Ssh1
462.037	0.664232	0.156051	4.2565	2.07656e-05	0.00024203	ENSRNOG00000000697	Coro1c
0.383523	2.27528	3.49082	0.651789	0.514537		ENSRNOG00000000699	Selplg
34.6521	-0.685146	0.430367	-1.592	0.111384	0.237622	ENSRNOG00000000700	Tmem119
419.773	-0.561221	0.20267	-2.76913	0.00562054	0.0249821	ENSRNOG00000000701	Iscu
71.9463	0.0794259	0.274075	0.289797	0.771972	0.865006	ENSRNOG00000000702	Sart3
22.7735	1.99418	0.375933	5.30463	1.12904e-07	2.51509e-06	ENSRNOG00000000704	Cmklr1
49.5823	-1.32479	0.356207	-3.71917	0.000199879	0.00163587	ENSRNOG00000000708	Sgsm1
0						ENSRNOG00000000713
0						ENSRNOG00000000715	Pou1f1
0.115697	-0.385255	3.53381	-0.10902	0.913187		ENSRNOG00000000716	Htr1f
50.2779	-0.428658	0.31673	-1.35339	0.175932	0.330401	ENSRNOG00000000718	Cggbp1
1.59114	0.843855	1.30411	0.647075	0.517583	0.678639	ENSRNOG00000000720	MGC95208
0.634785	1.99484	2.37743	0.839075	0.401427		ENSRNOG00000000723	RT1-CE5
0						ENSRNOG00000000726	Olr1671
5.75343	1.04479	0.637316	1.63936	0.101138	0.221483	ENSRNOG00000000728	Clic2
3.54161	-1.43652	0.914351	-1.57108	0.116164	0.244824	ENSRNOG00000000729	Tmlhe
0						ENSRNOG00000000746	Olr1695
0						ENSRNOG00000000747	Olr1694
2.55062	0.538289	1.01542	0.530115	0.596032	0.741858	ENSRNOG00000000748
0						ENSRNOG00000000749	Olr1693
0						ENSRNOG00000000759	Olr1730
4.65546	-1.47371	0.767517	-1.92011	0.0548446	0.141072	ENSRNOG00000000763	RT1-M3-1
0						ENSRNOG00000000765	Olr1743
0						ENSRNOG00000000767
0.470149	1.59325	3.15563	0.504893	0.613634		ENSRNOG00000000768	Ubd
805.378	-0.810539	0.183436	-4.41866	9.93167e-06	0.000128747	ENSRNOG00000000774	Gabbr1
347.554	-0.516099	0.181422	-2.84475	0.00444469	0.0207514	ENSRNOG00000000775	Mog
6.12814	-1.15988	0.724536	-1.60085	0.109409	0.234588	ENSRNOG00000000777	RT1-S3
8.81687	-0.292007	0.506745	-0.576241	0.564452	0.717255	ENSRNOG00000000778	Znrd1as1
71.3323	0.238811	0.239876	0.99556	0.319464	0.499297	ENSRNOG00000000779	Znrd1
123.394	0.399853	0.245792	1.6268	0.10378	0.225379	ENSRNOG00000000780	Ppp1r11
2.62436	-4.69389	1.30131	-3.60706	0.000309691	0.00235177	ENSRNOG00000000781	Rnf39
1.75498	0.937976	1.25857	0.745274	0.456106	0.627994	ENSRNOG00000000782	Trim10
0						ENSRNOG00000000783	Trim40
56.096	0.572704	0.319014	1.79523	0.0726166	0.173997	ENSRNOG00000000785	Trim39
51.3247	0.353266	0.265955	1.32829	0.184082	0.340479	ENSRNOG00000000786	Rpp21
0						ENSRNOG00000000787	LOC100909797
5.87932	0.0426212	0.616457	0.069139	0.944879	0.968776	ENSRNOG00000000795	RT1-N3
153.065	0.90974	0.230867	3.94053	8.1302e-05	0.000777521	ENSRNOG00000000796	Ranbp2
256.14	0.0726791	0.186853	0.388964	0.697302	0.814092	ENSRNOG00000000798	Gnl1
501.869	0.836097	0.238167	3.51054	0.000447193	0.00321989	ENSRNOG00000000799	Abcf1
21.2947	1.53914	0.381074	4.03896	5.36879e-05	0.000545827	ENSRNOG00000000800	Man1a1
1.83734	1.66149	1.1864	1.40045	0.161379	0.310028	ENSRNOG00000000801	Msl3l2
6.98951	-1.19321	0.710065	-1.68042	0.0928749	0.207779	ENSRNOG00000000802	Tbc1d32
163.184	0.326503	0.319775	1.02104	0.307236	0.486422	ENSRNOG00000000804	Mrps18b
575.747	-0.842627	0.262262	-3.21292	0.00131394	0.00779997	ENSRNOG00000000805	Gja1
127.056	0.150466	0.19993	0.752595	0.451693	0.623512	ENSRNOG00000000808	Hsf2
109.843	-0.231698	0.221209	-1.04742	0.294906	0.473635	ENSRNOG00000000809	Atat1
11.8374	0.0781409	0.450556	0.173432	0.862312	0.919441	ENSRNOG00000000811	Pkib
79.4649	-1.33144	0.249396	-5.33867	9.36333e-08	2.11835e-06	ENSRNOG00000000812	RGD1302996
41.903	-1.84608	0.54407	-3.39309	0.000691099	0.00460051	ENSRNOG00000000814	Fabp7
70.6093	-0.0989599	0.278197	-0.355718	0.722052	0.830747	ENSRNOG00000000815	Smpdl3a
236.492	2.15418	0.298702	7.2118	5.52169e-13	4.24001e-11	ENSRNOG00000000816	Ppp1r18
0.506412	-2.30464	2.98168	-0.772933	0.439562		ENSRNOG00000000818	Nrm
242.371	0.301105	0.242683	1.24073	0.214704	0.380375	ENSRNOG00000000823	Gcc2
10.789	0.603746	0.502177	1.20226	0.229264	0.397928	ENSRNOG00000000824	Dse
1.25533	2.35534	1.51664	1.553	0.120423	0.251561	ENSRNOG00000000825	Calhm5
203.819	0.425188	0.159949	2.65826	0.00785447	0.0325499	ENSRNOG00000000826	Flot1
403.094	2.85288	0.298955	9.54283	1.38982e-21	3.94406e-19	ENSRNOG00000000827	Ier3
16.469	0.638794	0.373773	1.70904	0.0874429	0.199003	ENSRNOG00000000831	Gtf2h4
5.10883	-1.47453	0.704765	-2.09222	0.0364187	0.104462	ENSRNOG00000000833	Vars2
0						ENSRNOG00000000836	LOC103694381
0						ENSRNOG00000000837	LOC103694380
0						ENSRNOG00000000838	Lta
15.767	0.787209	0.450488	1.74746	0.0805579	0.187436	ENSRNOG00000000839	Nfkbil1
263.189	-1.53923	0.299485	-5.13958	2.75351e-07	5.46266e-06	ENSRNOG00000000840	Atp6v1g2
296.663	0.444017	0.203977	2.1768	0.0294953	0.0894638	ENSRNOG00000000841	Ddx39b
107.436	-0.135885	0.290794	-0.467289	0.640293	0.774857	ENSRNOG00000000842	Ddah2
0						ENSRNOG00000000843	Ly6g6c
2.79783	-0.663427	1.21166	-0.547537	0.58401	0.731848	ENSRNOG00000000844	Ly6g6d
0.128796	-0.385255	3.53381	-0.10902	0.913187		ENSRNOG00000000846	Ly6g5c
118.987	-0.103831	0.254324	-0.408262	0.683081	0.804455	ENSRNOG00000000847	Csnk2b
62.8213	-0.4338	0.278685	-1.5566	0.119566	0.250212	ENSRNOG00000000848	Gpank1
1.60958	-0.482011	1.47614	-0.326534	0.744021	0.846389	ENSRNOG00000000850	Apom
119.092	-0.317551	0.208435	-1.52351	0.127632	0.261803	ENSRNOG00000000851	Bag6
276.437	-0.567691	0.263581	-2.15377	0.0312585	0.0932961	ENSRNOG00000000852	Prrc2a
92.3249	0.44158	0.266062	1.65969	0.0969773	0.214785	ENSRNOG00000000853	Aif1
0.15008	-0.915724	3.52581	-0.25972	0.79508		ENSRNOG00000000854	Ncr3
27.6215	3.10299	0.485136	6.39612	1.59371e-10	6.88885e-09	ENSRNOG00000000855	Lst1
3.22922	1.48005	0.888431	1.66592	0.0957294	0.21249	ENSRNOG00000000857	Msh5
15.6086	-1.37601	0.504515	-2.72739	0.00638379	0.027649	ENSRNOG00000000858	Sapcd1
0.332632	-1.7128	3.48464	-0.49153	0.623052		ENSRNOG00000000860	Vwa7
4.19839	-2.31776	0.913065	-2.53843	0.011135	0.0427392	ENSRNOG00000000861	Zic3
20.3031	-0.052449	0.387305	-0.13542	0.892279	0.937827	ENSRNOG00000000866	Rbmx
125.39	0.978034	0.201943	4.84313	1.27812e-06	2.16024e-05	ENSRNOG00000000867	Vars1
12.8598	-0.243449	0.538094	-0.452428	0.650961	0.782543	ENSRNOG00000000869	Arhgef6
0.400145	2.33075	2.94523	0.791365	0.428731		ENSRNOG00000000871	Cd40lg
0.140601	1.05742	3.53381	0.299229	0.764766		ENSRNOG00000000873	Brs3
42.5033	-1.01175	0.338338	-2.99037	0.0027864	0.014434	ENSRNOG00000000875	Fhl1
0						ENSRNOG00000000878	Slc44a4
53.0744	-1.92302	0.435685	-4.41379	1.01578e-05	0.000131288	ENSRNOG00000000879	Slc9a6
50.4604	-0.764641	0.351171	-2.17741	0.0294503	0.0893642	ENSRNOG00000000881	Mmgt1
45.5153	-0.628662	0.309591	-2.03062	0.0422931	0.116279	ENSRNOG00000000885	LOC100362819
0.128796	-0.385255	3.53381	-0.10902	0.913187		ENSRNOG00000000886	Caln1
0						ENSRNOG00000000887
122.988	0.926536	0.269613	3.43654	0.000589191	0.00404051	ENSRNOG00000000888	Sbds
0.128796	-0.385255	3.53381	-0.10902	0.913187		ENSRNOG00000000889
0.892839	-0.183246	1.91233	-0.095823	0.923661		ENSRNOG00000000891
104.495	0.833307	0.211456	3.94081	8.12085e-05	0.000777196	ENSRNOG00000000893	Tmem248
7.75799	-1.57867	0.639349	-2.46917	0.0135425	0.0496863	ENSRNOG00000000894	Fry
96.1861	0.777884	0.284769	2.73163	0.00630219	0.0273603	ENSRNOG00000000895	Rabgef1
0						ENSRNOG00000000896
0						ENSRNOG00000000897	Rxfp2
56.5688	0.426688	0.33743	1.26452	0.206042	0.36936	ENSRNOG00000000900	Tpst1
38.1325	0.8519	0.307399	2.77132	0.00558303	0.0248571	ENSRNOG00000000901	Crcp
713.24	0.493759	0.173451	2.84668	0.00441772	0.0206476	ENSRNOG00000000902	Hsph1
38.4473	1.83097	0.331047	5.53084	3.18695e-08	8.32048e-07	ENSRNOG00000000903	Asl
0.15008	-0.915724	3.52581	-0.25972	0.79508		ENSRNOG00000000904	Wdr95
0.684826	-0.40204	2.6986	-0.148981	0.881569		ENSRNOG00000000905	Tex26
28.8112	1.96949	0.34901	5.64308	1.6703e-08	4.679e-07	ENSRNOG00000000906	Medag
139.247	2.29328	0.306376	7.48518	7.14489e-14	6.05645e-12	ENSRNOG00000000907	Alox5ap
113.74	1.05611	0.198565	5.3187	1.04513e-07	2.34419e-06	ENSRNOG00000000909	Uspl1
13.9556	0.0104039	0.458755	0.0226784	0.981907	0.990864	ENSRNOG00000000913	Gusb
0						ENSRNOG00000000916	Katnal1
0						ENSRNOG00000000917	Nupr2
7.52092	1.7444	0.599261	2.91093	0.00360359	0.0176714	ENSRNOG00000000918	Zbed5
1.28865	-1.01615	1.50047	-0.677219	0.498267	0.662513	ENSRNOG00000000920	Phkg1
94.8644	-0.837279	0.379852	-2.20423	0.0275085	0.0851544	ENSRNOG00000000921	Ubl3
17.7909	-0.394522	0.481396	-0.819536	0.412481	0.58783	ENSRNOG00000000922	Sumf2
244.157	0.323962	0.168213	1.92591	0.0541159	0.139583	ENSRNOG00000000923	Cct6a
346.057	1.12537	0.165253	6.80997	9.76168e-12	5.79223e-10	ENSRNOG00000000924	Slc7a1
15.8336	-0.222373	0.44311	-0.501846	0.615776	0.756692	ENSRNOG00000000925	Psph
46.0718	-0.534972	0.280146	-1.90962	0.0561823	0.143215	ENSRNOG00000000926	Mrps17
132.563	0.064027	0.213853	0.299397	0.764637	0.860192	ENSRNOG00000000931	Sfswap
0						ENSRNOG00000000934	Piwil1
55.9512	0.216757	0.305031	0.710607	0.477328	0.645168	ENSRNOG00000000936	Stx2
2.6821	-0.221451	0.924004	-0.239664	0.81059	0.888003	ENSRNOG00000000937	Slc46a3
282.512	-0.382942	0.570824	-0.670858	0.502311	0.666108	ENSRNOG00000000938	Ran
89.5647	0.621531	0.321979	1.93035	0.0535635	0.13846	ENSRNOG00000000940	Flt1
9.0107	0.345634	0.552417	0.625676	0.531528	0.689582	ENSRNOG00000000942	Pan3
0						ENSRNOG00000000943
0.24882	-1.2722	3.51713	-0.361716	0.717564		ENSRNOG00000000952	Gsx1
24.3409	0.341607	0.39094	0.873809	0.382222	0.559427	ENSRNOG00000000954	Polr1d
5.71906	-0.517726	0.838538	-0.617415	0.536961	0.693838	ENSRNOG00000000955	Lnx2
1.20781	1.45052	1.92115	0.755028	0.450232	0.622406	ENSRNOG00000000956	Rasl11a
242.173	0.0762129	0.307312	0.247998	0.804136	0.883899	ENSRNOG00000000957	Rpl21
0						ENSRNOG00000000958
10.7969	-0.93748	0.523498	-1.7908	0.0733257	0.175136	ENSRNOG00000000961	Glt1d1
98.3984	-0.393113	0.288083	-1.36458	0.172384	0.32547	ENSRNOG00000000962	Slc15a4
0						ENSRNOG00000000963	Tmem132c
25.7388	0.832405	0.380694	2.18654	0.0287759	0.0879102	ENSRNOG00000000964	Frg1l1
37.1121	-0.603979	0.322174	-1.8747	0.0608342	0.152103	ENSRNOG00000000967	Aacs
23.2375	0.0293882	0.350098	0.0839426	0.933102	0.962218	ENSRNOG00000000968	Rnf6
0						ENSRNOG00000000969	Cyp3a18
0						ENSRNOG00000000973	Tex45
53.0795	0.0533969	0.264703	0.201724	0.840133	0.906072	ENSRNOG00000000974	Zfp358
11.1877	-0.742112	0.524551	-1.41476	0.15714	0.303627	ENSRNOG00000000975	Mcoln1
2.11128	-2.73534	1.45416	-1.88104	0.0599662	0.150509	ENSRNOG00000000977	Pnpla6
0						ENSRNOG00000000978
7.09329	-0.0250881	0.651099	-0.0385319	0.969264	0.98335	ENSRNOG00000000979	Bri3bp
1.82906	-2.57256	1.58062	-1.62756	0.103619	0.225065	ENSRNOG00000000981	Scarb1
12.46	-0.384464	0.481559	-0.798375	0.424653	0.599095	ENSRNOG00000000983	Zfp394
3.06878	1.70084	0.940694	1.80807	0.0705964	0.170219	ENSRNOG00000000985	Cpsf4
18.8857	-1.20516	0.46248	-2.60586	0.00916439	0.0367646	ENSRNOG00000000986	Camsap3
44.0333	-0.14298	0.270699	-0.528188	0.597369	0.742884	ENSRNOG00000000987	Ptcd1
24.4119	-0.729926	0.365264	-1.99835	0.0456786	0.122895	ENSRNOG00000000988	Xab2
99.5166	0.161794	0.235206	0.687882	0.491527	0.657619	ENSRNOG00000000989	Bud31
1161.32	0.684853	0.190289	3.59901	0.000319428	0.00241169	ENSRNOG00000000990	Pdap1
255.4	1.90498	0.252556	7.54279	4.60011e-14	4.08502e-12	ENSRNOG00000000991	Arpc1b
0						ENSRNOG00000000993	Pcp2
52.2193	2.42325	0.369268	6.56231	5.29807e-11	2.57104e-09	ENSRNOG00000000994	Stxbp2
98.1292	-0.614102	0.274649	-2.23595	0.025355	0.0803944	ENSRNOG00000000996	Arpc1a
32.7512	0.806525	0.372566	2.16478	0.0304042	0.0913877	ENSRNOG00000000999	Smurf1
62.5553	5.18663	0.979185	5.29688	1.17797e-07	2.60562e-06	ENSRNOG00000001001	Retn
154.708	0.232423	0.162138	1.43349	0.151718	0.295999	ENSRNOG00000001003	Trappc5
186.62	0.276514	0.181672	1.52205	0.127996	0.262283	ENSRNOG00000001004	Ncor2
0.281783	-0.194384	3.52581	-0.0551316	0.956034		ENSRNOG00000001005	Fcer2
44.3623	1.33277	0.420654	3.16833	0.00153319	0.00885198	ENSRNOG00000001006	Nptx2
4.08623	1.5539	0.833885	1.86345	0.0623988	0.154976	ENSRNOG00000001007	Baiap2l1
229.156	0.460181	0.234117	1.9656	0.0493445	0.130314	ENSRNOG00000001009	Bri3
50.5595	-0.387015	0.258811	-1.49536	0.134822	0.272482	ENSRNOG00000001010	Tecpr1
1.50895	-1.33987	1.34981	-0.992631	0.32089	0.500824	ENSRNOG00000001011	Rflna
0.131703	1.05742	3.53381	0.299229	0.764766		ENSRNOG00000001017	Cd209
0						ENSRNOG00000001027	LOC100363064
81.4285	-0.889297	0.359442	-2.47411	0.013357	0.0491345	ENSRNOG00000001030	Tsc22d1
0.149219	1.05742	3.53381	0.299229	0.764766		ENSRNOG00000001031	Ocm2
83.7096	-0.0566163	0.215571	-0.262634	0.792832	0.877805	ENSRNOG00000001032	Ccz1b
81.8	0.768131	0.222561	3.45132	0.000557843	0.00387139	ENSRNOG00000001033	Nufip1
96.5397	-0.324837	0.224769	-1.4452	0.148401	0.290831	ENSRNOG00000001034	Evi5l
13.3486	-0.603951	0.475699	-1.26961	0.204224	0.366586	ENSRNOG00000001035	Gtf2h3
7.08617	-0.20612	0.597887	-0.344747	0.730284	0.8358	ENSRNOG00000001036	Rsph10b
31.4651	0.806257	0.3682	2.18973	0.028544	0.0873986	ENSRNOG00000001037	Gpalpp1
37.2581	0.667128	0.318003	2.09786	0.0359172	0.103335	ENSRNOG00000001039	Eif2b1
5.04174	-1.03542	0.740746	-1.3978	0.162173	0.311095	ENSRNOG00000001040	Pms2
25.3761	0.335771	0.407424	0.824133	0.409864	0.585059	ENSRNOG00000001043	Ddx55
94.9483	0.658918	0.235854	2.79376	0.00520998	0.0234198	ENSRNOG00000001044	Aimp2
6.76475	1.42517	0.80181	1.77745	0.0754948	0.178645	ENSRNOG00000001047	Map2k7
0.532741	2.74206	2.90022	0.945467	0.344421		ENSRNOG00000001048	Ankrd61
188.038	-0.757654	0.701036	-1.08076	0.279803	0.457082	ENSRNOG00000001049	Tpt1
97.4619	-0.229226	0.195983	-1.16962	0.242153	0.413753	ENSRNOG00000001050	Eif2ak1
2.16114	-2.81887	1.52646	-1.84667	0.0647953	0.159472	ENSRNOG00000001052	Slc25a30
74.0223	-0.32826	0.347581	-0.944413	0.344959	0.525325	ENSRNOG00000001053	Tmed2
115.738	0.00544385	0.212307	0.0256414	0.979543	0.989473	ENSRNOG00000001055	Rilpl1
208.34	0.104416	0.167186	0.624548	0.532268	0.690061	ENSRNOG00000001056	Snapc2
47.7323	-0.472622	0.264387	-1.78762	0.073838	0.176019	ENSRNOG00000001057	Ctxn1
39.2848	-0.0165352	0.39225	-0.0421549	0.966375	0.981884	ENSRNOG00000001058	Timm44
64.276	0.638691	0.290101	2.20162	0.0276923	0.0855205	ENSRNOG00000001059	Usp42
23.7718	-0.235777	0.384118	-0.613814	0.539338	0.696048	ENSRNOG00000001060	Snrnp35
20.6094	-0.401664	0.538561	-0.74581	0.455782	0.627945	ENSRNOG00000001061	Rilpl2
48.0602	0.716557	0.282369	2.53767	0.0111594	0.0428006	ENSRNOG00000001062	Kmt5a
262.583	0.114403	0.179485	0.637393	0.523869	0.6835	ENSRNOG00000001064	Sbno1
36.0659	1.00376	0.336789	2.98038	0.00287891	0.0148366	ENSRNOG00000001065	Cyth3
0.273629	0.336084	3.53381	0.0951051	0.924231		ENSRNOG00000001066	Itih2
1175.14	0.110656	0.188152	0.588121	0.556451	0.709921	ENSRNOG00000001068	Rac1
111.781	0.656548	0.266983	2.45913	0.0139272	0.0508265	ENSRNOG00000001069	Elavl1
735.095	-0.144681	0.215222	-0.672238	0.501432	0.66528	ENSRNOG00000001070	Cdk2ap1
0						ENSRNOG00000001071
107.528	-0.713602	0.195728	-3.64588	0.000266478	0.00207183	ENSRNOG00000001072	Cers4
5.3159	-0.457156	0.79698	-0.57361	0.566232	0.718528	ENSRNOG00000001073	RGD1563482
16.621	0.0440228	0.432601	0.101763	0.918945	0.95357	ENSRNOG00000001074	Mphosph9
83.2051	-0.237182	0.234097	-1.01318	0.310975	0.49073	ENSRNOG00000001079	Daglb
140.259	-0.300847	0.207021	-1.45322	0.146163	0.28804	ENSRNOG00000001080	Arl6ip4
22.4509	0.131769	0.446556	0.295079	0.767934	0.862703	ENSRNOG00000001081	Ogfod2
46.2332	-1.03247	0.350014	-2.9498	0.00317977	0.0160824	ENSRNOG00000001082	Abcb9
4.63635	0.820721	0.688572	1.19192	0.233293	0.402566	ENSRNOG00000001083	Kdelr2
70.1222	0.7004	0.256628	2.72924	0.00634802	0.0275306	ENSRNOG00000001086	Vps37b
83.6304	0.271205	0.278116	0.97515	0.329486	0.510335	ENSRNOG00000001088	Rfc3
14.8579	1.15038	0.422421	2.72331	0.0064631	0.0279184	ENSRNOG00000001090	Stard13
78.2748	0.056303	0.274711	0.204953	0.837609	0.90462	ENSRNOG00000001091	Hip1r
0						ENSRNOG00000001092	Kl
3.03644	1.45591	1.05282	1.38287	0.166705	0.317271	ENSRNOG00000001094	Zfp316
167.662	-0.47301	0.195709	-2.41691	0.015653	0.055692	ENSRNOG00000001098	Pds5b
4.56526	-3.3892	1.21884	-2.78068	0.00542457	0.0242425	ENSRNOG00000001099	Rbak
71.489	-0.0298001	0.271452	-0.10978	0.912583	0.949308	ENSRNOG00000001101	Rnf216
2.96006	0.423578	0.985885	0.429643	0.667456	0.793675	ENSRNOG00000001103	Sdk1
7.88156	0.819094	0.574486	1.42579	0.15393	0.299018	ENSRNOG00000001104	Foxk1
48.5294	-0.937612	0.766661	-1.22298	0.221337	0.388468	ENSRNOG00000001106	Denr
0						ENSRNOG00000001107
82.5566	0.645057	0.258756	2.49291	0.01267	0.0472554	ENSRNOG00000001108	N4bp2l2
11.3714	-0.511077	0.507841	-1.00637	0.314237	0.494103	ENSRNOG00000001111	Brca2
283.996	-0.607383	0.227975	-2.66425	0.00771609	0.0320885	ENSRNOG00000001113	Mmd2
17.9802	0.675934	0.40835	1.65528	0.0978673	0.216242	ENSRNOG00000001114	Wipi2
29.1766	-0.493281	0.483508	-1.02021	0.307628	0.48676	ENSRNOG00000001115	Slc29a4
0						ENSRNOG00000001117	Fbxl18
447.644	0.842098	0.229205	3.674	0.000238784	0.00189259	ENSRNOG00000001120	Med13l
11.2362	0.949811	0.454842	2.08822	0.036778	0.105331	ENSRNOG00000001123	RGD1562310
38.2779	-0.978976	0.336741	-2.90721	0.00364667	0.0177824	ENSRNOG00000001124	Rnft2
68.6954	-0.101878	0.27825	-0.366138	0.714262	0.826374	ENSRNOG00000001126	Fbxw8
8.23414	-1.87075	0.643723	-2.90614	0.00365922	0.017837	ENSRNOG00000001128	Tesc
1.2298	-0.953428	1.50684	-0.632734	0.526907	0.685824	ENSRNOG00000001129	Fbxo21
0.873934	3.43852	2.3474	1.46482	0.14297		ENSRNOG00000001130	Nos1
33.3305	0.153546	0.324487	0.473197	0.636073	0.771466	ENSRNOG00000001134	Rfc5
11.7728	-0.0396953	0.580331	-0.0684011	0.945466	0.969073	ENSRNOG00000001135	Wsb2
1486.13	-0.143347	0.171224	-0.837188	0.402487	0.578069	ENSRNOG00000001136	Pebp1
108.596	-0.313824	0.28071	-1.11796	0.263582	0.438151	ENSRNOG00000001138	Taok3
159.844	0.291023	0.172365	1.68842	0.0913313	0.20524	ENSRNOG00000001139	Suds3
12.6291	-1.04791	0.495814	-2.11352	0.0345562	0.100483	ENSRNOG00000001141	Srrm4
32.2648	0.277749	0.325749	0.852648	0.393855	0.570695	ENSRNOG00000001142	Prkab1
84.2145	-0.962066	0.283634	-3.39193	0.000694028	0.00461295	ENSRNOG00000001143	Cit
588.621	0.655255	0.217931	3.00671	0.00264092	0.0138786	ENSRNOG00000001148	Rplp0
91.5512	1.51542	0.241752	6.26848	3.64581e-10	1.43784e-08	ENSRNOG00000001149	Pxn
4.58893	-2.24923	0.853664	-2.63479	0.0084189	0.0343653	ENSRNOG00000001151	Sirt4
1.58133	-3.14653	1.46526	-2.14742	0.0317602	0.0944415	ENSRNOG00000001152	Glp1r
0.903402	-1.26327	2.11782	-0.596495	0.550845		ENSRNOG00000001153	Pla2g1b
75.6788	-1.63572	0.315994	-5.17643	2.26176e-07	4.6423e-06	ENSRNOG00000001156	Msi1
0						ENSRNOG00000001157	Umodl1
26.7175	-1.46852	0.347782	-4.22253	2.4157e-05	0.000273976	ENSRNOG00000001158	Abcg1
0.477465	-0.968707	2.45875	-0.393983	0.693593		ENSRNOG00000001159	Tff3
0						ENSRNOG00000001160	Triap1
78.698	0.39008	0.215548	1.80971	0.0703403	0.169915	ENSRNOG00000001161	Gatc
0						ENSRNOG00000001162	Tff2
54.7105	0.501474	0.281575	1.78096	0.0749183	0.177977	ENSRNOG00000001163	Srsf9
0.140601	1.05742	3.53381	0.299229	0.764766		ENSRNOG00000001164	Tff1
0.462856	0.396452	2.82092	0.14054	0.888233		ENSRNOG00000001165	Tmprss3
0.298437	1.84783	3.52574	0.524097	0.600211		ENSRNOG00000001167	Ubash3a
2.68655	0.226897	0.917429	0.247318	0.804662	0.884309	ENSRNOG00000001169	Slc37a1
1056.09	-0.472834	0.194546	-2.43045	0.0150802	0.0541196	ENSRNOG00000001170	Cox6a1
72.2612	-0.128528	0.232991	-0.551644	0.581192	0.729721	ENSRNOG00000001171	Coq5
247.498	0.396625	0.282983	1.40159	0.161039	0.309557	ENSRNOG00000001172	Rnf10
101.175	-1.14558	0.300874	-3.80752	0.00014037	0.00122486	ENSRNOG00000001173	Cabp1
13.2978	-1.1539	0.48098	-2.39907	0.0164369	0.0578659	ENSRNOG00000001174	Pde9a
74.4446	0.10168	0.291698	0.34858	0.727405	0.834187	ENSRNOG00000001177	Acads
99.226	-0.669823	0.210833	-3.17703	0.00148793	0.00864207	ENSRNOG00000001178	Sppl3
22.5987	1.81303	0.411637	4.40443	1.06065e-05	0.000136545	ENSRNOG00000001181	Wdr4
52.0731	-0.528613	0.297683	-1.77576	0.075773	0.179192	ENSRNOG00000001182	Ndufv3
0.131703	1.05742	3.53381	0.299229	0.764766		ENSRNOG00000001183	Hnf1a
68.519	0.797118	0.344075	2.3167	0.0205201	0.0686491	ENSRNOG00000001184	Pknox1
340.661	-0.229336	0.197479	-1.16132	0.245513	0.417601	ENSRNOG00000001185	RGD1311899
74.8183	2.42708	0.461048	5.26426	1.40756e-07	3.06237e-06	ENSRNOG00000001187	Oasl
2.61013	2.31508	1.22912	1.88353	0.0596289	0.149877	ENSRNOG00000001189	Sik1
34.6109	-0.355051	0.377129	-0.941458	0.34647	0.526767	ENSRNOG00000001190	Git2
82.1037	0.115722	0.225713	0.512697	0.608163	0.751298	ENSRNOG00000001191	Tchp
202.836	0.0500544	0.228503	0.219054	0.826608	0.897614	ENSRNOG00000001192	Gltp
14.1283	2.57576	0.528204	4.87644	1.08016e-06	1.85776e-05	ENSRNOG00000001193	Hsf2bp
96.7897	0.912083	0.243317	3.74854	0.000177866	0.00148035	ENSRNOG00000001194	Rrp1b
6.40968	3.06438	0.813174	3.76842	0.000164286	0.00138719	ENSRNOG00000001195	Trpv4
0						ENSRNOG00000001198	Fam222a
19.3849	-0.176791	0.397493	-0.444764	0.65649	0.786222	ENSRNOG00000001199	Pop5
49.4416	-0.861541	0.763358	-1.12862	0.259059	0.43328	ENSRNOG00000001201	Cstb
104.821	0.616803	0.242756	2.54083	0.011059	0.0425101	ENSRNOG00000001203	Rrp1
247.521	0.45062	0.172565	2.6113	0.00901978	0.0362736	ENSRNOG00000001204	Ankrd13a
208.89	-0.424746	0.188474	-2.25361	0.0242209	0.0777046	ENSRNOG00000001205	Agpat3
29.2453	0.942099	0.320925	2.93558	0.00332928	0.016623	ENSRNOG00000001210	Pwp2
81.421	-0.331602	0.2805	-1.18218	0.237133	0.407599	ENSRNOG00000001211	Gatd3a
0.128796	-0.385255	3.53381	-0.10902	0.913187		ENSRNOG00000001212	Dnmt3l
0						ENSRNOG00000001213	Aire
116.534	0.862119	0.217908	3.95634	7.61076e-05	0.000736478	ENSRNOG00000001214	Pfkl
102.231	-0.638209	0.235548	-2.70946	0.00673922	0.0288723	ENSRNOG00000001215	Cfap410
0.419478	-0.77585	2.9061	-0.266973	0.78949		ENSRNOG00000001216	Trpm2
0						ENSRNOG00000001217	Lrrc3
0						ENSRNOG00000001218
0						ENSRNOG00000001219	Tspear
0						ENSRNOG00000001220	LOC100361664
46.2101	0.515166	0.336579	1.5306	0.125869	0.259532	ENSRNOG00000001222	Ube2g2
348.034	1.16172	0.180955	6.41995	1.36318e-10	5.95148e-09	ENSRNOG00000001223	Pttg1ip
21.4384	0.475729	0.646529	0.73582	0.46184	0.633123	ENSRNOG00000001224	Itgb2
36.0581	0.371829	0.316816	1.17364	0.240538	0.411909	ENSRNOG00000001225	Fam207a
0.353917	-1.83481	3.47657	-0.527764	0.597663		ENSRNOG00000001226
178.41	-0.888004	0.202086	-4.39419	1.11188e-05	0.000141467	ENSRNOG00000001227	Adarb1
43.2804	-0.0623019	0.370747	-0.168044	0.866548	0.922293	ENSRNOG00000001228	Pofut2
77.7651	1.68468	0.399983	4.21188	2.53249e-05	0.000285485	ENSRNOG00000001229	Col18a1
21.7408	0.19509	0.393868	0.495318	0.620376	0.760197	ENSRNOG00000001232	Slc19a1
186.646	-1.2023	0.629103	-1.91113	0.0559881	0.142995	ENSRNOG00000001235	Gna12
3.90038	-1.66714	1.05432	-1.58124	0.113823	0.241248	ENSRNOG00000001236	Brat1
54.3582	0.163577	0.258877	0.631869	0.527472	0.686298	ENSRNOG00000001237	Cabin1
248.247	0.550873	0.208294	2.64469	0.00817656	0.0335644	ENSRNOG00000001238	Rsrc2
124.462	-0.0214601	0.215998	-0.0993532	0.920858	0.955023	ENSRNOG00000001239	Ddt
12.492	0.184353	0.712001	0.258922	0.795695	0.879144	ENSRNOG00000001241	Iqce
171.87	-0.67563	0.207597	-3.25452	0.00113583	0.00689626	ENSRNOG00000001242	Gstt3
19.8917	0.414692	0.453074	0.915285	0.360042	0.53974	ENSRNOG00000001243	Zcchc8
110.075	0.206981	0.238003	0.869658	0.384488	0.561798	ENSRNOG00000001245	Pcbp3
154.313	0.759255	0.225988	3.35971	0.00078024	0.00505974	ENSRNOG00000001247	Clip1
11.0534	1.41325	0.580355	2.43514	0.014886	0.0535763	ENSRNOG00000001249	Col6a1
0						ENSRNOG00000001250	Lfng
9.21438	-1.78949	0.628982	-2.84505	0.00444047	0.0207391	ENSRNOG00000001251	Grifin
5.03095	0.34073	0.736113	0.462877	0.643453	0.776931	ENSRNOG00000001252	Chst12
123.716	0.833846	0.17691	4.7134	2.43621e-06	3.79502e-05	ENSRNOG00000001253	Eif3b
189.519	1.29844	0.340047	3.81842	0.000134307	0.00118143	ENSRNOG00000001254	Col6a2
1.94476	1.72061	1.43348	1.2003	0.230022	0.398819	ENSRNOG00000001255	Mlxip
156.365	-0.394882	0.190941	-2.06808	0.0386322	0.109181	ENSRNOG00000001256	Atxn2
141.598	1.4513	0.220352	6.58627	4.5102e-11	2.25579e-09	ENSRNOG00000001258	Snx8
3.67456	-0.76402	0.934647	-0.817442	0.413676	0.589147	ENSRNOG00000001259	Cux2
14.3287	-0.300291	0.483888	-0.62058	0.534876	0.692091	ENSRNOG00000001260	Nudt1
1.24104	-2.71222	1.55214	-1.74741	0.0805662	0.187436	ENSRNOG00000001261	Ftcd
0						ENSRNOG00000001262	Spatc1l
24.7835	-0.181856	0.382463	-0.475488	0.634439	0.769914	ENSRNOG00000001265	Mad1l1
227.033	0.168659	0.211477	0.79753	0.425143	0.599721	ENSRNOG00000001269	Ppp1cc
0						ENSRNOG00000001270	Hvcn1
16.1784	1.93835	0.528484	3.66776	0.000244683	0.00192997	ENSRNOG00000001271	Card6
48.9779	-0.0911039	0.351976	-0.258836	0.795762	0.879144	ENSRNOG00000001272	Mcm3ap
54.5686	-0.61014	0.326872	-1.8666	0.0619575	0.154203	ENSRNOG00000001273	Psmg3
44.0809	0.0481741	0.26715	0.180326	0.856897	0.915979	ENSRNOG00000001274	Vps29
0.376661	-0.550867	3.51713	-0.156624	0.875541		ENSRNOG00000001275	Tmem184a
59.001	-0.812329	0.250413	-3.24395	0.00117883	0.00710125	ENSRNOG00000001276	Pcnt
88.43	2.21224	0.274338	8.06391	7.38914e-16	8.68989e-14	ENSRNOG00000001277	Mafk
6.60044	-0.299361	0.598575	-0.500123	0.616989	0.757612	ENSRNOG00000001278	Gpn3
88.8085	-0.0837564	0.234107	-0.357769	0.720516	0.829566	ENSRNOG00000001283	Anapc7
1.38274	-2.91762	1.51173	-1.92999	0.0536078	0.138546	ENSRNOG00000001284	Uncx
580.828	-0.478016	0.150602	-3.17403	0.0015034	0.00871466	ENSRNOG00000001285	Atp2a2
0						ENSRNOG00000001287	Gper1
11.06	0.128578	0.520211	0.247166	0.80478	0.884309	ENSRNOG00000001288	Gpr146
49.0651	0.0486892	0.339128	0.143571	0.885839	0.93384	ENSRNOG00000001289	LOC498154
74.794	0.230625	0.239376	0.963445	0.335324	0.51504	ENSRNOG00000001293	Get4
6.5166	-0.427449	0.647462	-0.660191	0.509131	0.67113	ENSRNOG00000001294	Ift81
9013.96	-0.110163	0.198032	-0.556288	0.578014	0.727127	ENSRNOG00000001295	S100b
3.86131	-0.820308	0.839155	-0.977541	0.328302	0.508743	ENSRNOG00000001296	P2rx7
66.7318	-0.332363	0.228384	-1.45528	0.145591	0.287284	ENSRNOG00000001297	Prmt2
0						ENSRNOG00000001298	Slc5a4b
15.2062	-0.906572	0.532263	-1.70324	0.0885228	0.200795	ENSRNOG00000001299	Sun1
12.9605	-0.347827	0.567078	-0.613367	0.539634	0.69636	ENSRNOG00000001300	P2rx4
5.85497	1.00926	0.62504	1.61471	0.106374	0.229598	ENSRNOG00000001302	Adora2a
68.0642	0.21738	0.248233	0.875707	0.381189	0.558479	ENSRNOG00000001303	Specc1l
60.0922	0.164221	0.291923	0.562548	0.573743	0.723776	ENSRNOG00000001304	Bcr
7.46577	-1.35178	0.615102	-2.19764	0.0279744	0.0861473	ENSRNOG00000001309	Camkk2
5.27935	-0.192484	0.726809	-0.264834	0.791138	0.876922	ENSRNOG00000001311	Rab36
175.784	0.658542	0.292182	2.25387	0.0242041	0.0776889	ENSRNOG00000001312	Pdgfa
2.26839	-2.16695	1.3396	-1.61761	0.105747	0.228652	ENSRNOG00000001313	Gnaz
125.855	0.750192	0.275981	2.71827	0.00656242	0.0282539	ENSRNOG00000001314	Fam20c
0.27706	1.77074	3.53025	0.501591	0.615955		ENSRNOG00000001315	Rsph14
274.364	0.25888	0.211451	1.2243	0.220838	0.38805	ENSRNOG00000001316	Anapc5
31.7805	-0.722444	0.33094	-2.18301	0.0290353	0.0883599	ENSRNOG00000001317	Zfp68
19.9088	-1.28463	0.375293	-3.423	0.000619341	0.00421088	ENSRNOG00000001323	Zfp157
0.957515	3.58344	2.20095	1.62813	0.103497		ENSRNOG00000001324	Asmt
30.0014	0.40178	0.37521	1.07081	0.284253	0.46135	ENSRNOG00000001325	Il3ra
0.12441	-0.385255	3.53381	-0.10902	0.913187		ENSRNOG00000001329	Gjc3
39.7407	-0.524719	0.318329	-1.64835	0.0992799	0.21866	ENSRNOG00000001331	Rnf34
0						ENSRNOG00000001333	Azgp1
12.609	0.0222917	0.496218	0.0449232	0.964169	0.981078	ENSRNOG00000001335	Zkscan1
60.5022	0.677337	0.329943	2.05289	0.0400832	0.112022	ENSRNOG00000001336	Orai1
4.76644	0.438051	0.839891	0.521557	0.601979	0.746767	ENSRNOG00000001337
1.08401	0.770613	1.49996	0.513757	0.607422		ENSRNOG00000001338	Hpd
41.181	1.09767	0.315094	3.48363	0.000494665	0.00349803	ENSRNOG00000001339	Psmd9
0.224259	0.336084	3.53381	0.0951051	0.924231		ENSRNOG00000001341	Zfp113
1.71026	-0.55073	1.28858	-0.427393	0.669093	0.794826	ENSRNOG00000001342	Wdr66
221.119	0.243711	0.180795	1.34799	0.177661	0.332544	ENSRNOG00000001344	Aldh2
35.7807	-2.16415	0.497435	-4.35061	1.3576e-05	0.000167189	ENSRNOG00000001345	Mapkapk5
236.432	-0.345051	0.175121	-1.97036	0.0487972	0.129278	ENSRNOG00000001346	Cops6
2.88684	-1.29048	0.990112	-1.30337	0.19245	0.351214	ENSRNOG00000001347	Adam1a
252.381	0.12929	0.236242	0.547277	0.584188	0.732002	ENSRNOG00000001348	Erp29
37.9173	0.574369	0.338752	1.69554	0.0899728	0.203131	ENSRNOG00000001349	Mcm7
84.2896	0.453484	0.223564	2.02843	0.0425169	0.116715	ENSRNOG00000001350	Naa25
86.4879	-0.939299	0.293106	-3.20464	0.00135231	0.00798369	ENSRNOG00000001351	Trafd1
56.068	-0.178273	0.469095	-0.380037	0.703918	0.818894	ENSRNOG00000001352	Hectd4
0.380092	1.02207	3.5316	0.289407	0.77227		ENSRNOG00000001353	Ap4m1
22.4741	-0.733848	0.409165	-1.79353	0.0728886	0.174457	ENSRNOG00000001355	Taf6
17.1941	-0.377458	0.377828	-0.999023	0.317784	0.49765	ENSRNOG00000001357	Mblac1
0.710188	-1.7898	2.63748	-0.678602	0.49739		ENSRNOG00000001360	Stag3
2.95154	-2.14337	1.00087	-2.14151	0.0322329	0.0955996	ENSRNOG00000001367	Gpc2
75.2461	-0.646828	0.719495	-0.899003	0.368651	0.547109	ENSRNOG00000001368	Rph3a
0.612599	0.974819	2.06377	0.472349	0.636678		ENSRNOG00000001369	Oas1a
3.61105	-0.526105	0.894058	-0.588446	0.556233	0.709893	ENSRNOG00000001374	Rasal1
7.90175	-1.16231	0.582957	-1.99382	0.0461714	0.123864	ENSRNOG00000001375	Gal3st4
15.8315	-3.76148	0.835947	-4.49966	6.80625e-06	9.32306e-05	ENSRNOG00000001376	Mettl7a
153.774	0.926954	0.218406	4.24418	2.19398e-05	0.000252888	ENSRNOG00000001377	Ddx54
1.70201	-0.110675	1.27975	-0.0864817	0.931084	0.96131	ENSRNOG00000001378	Iqcd
0.353917	-1.83481	3.47657	-0.527764	0.597663		ENSRNOG00000001379	Cyp3a62
23.7988	1.2058	0.398804	3.02355	0.00249827	0.0132571	ENSRNOG00000001383	Slc8b1
161.353	-0.616182	0.205661	-2.9961	0.00273458	0.014239	ENSRNOG00000001385	Plbd2
0						ENSRNOG00000001387	LOC100910540
0						ENSRNOG00000001388	Sds
1.1238	-0.0880009	1.64533	-0.0534852	0.957345		ENSRNOG00000001389	Irs3
12.2237	-0.652714	0.562569	-1.16024	0.245952	0.418072	ENSRNOG00000001391	Sdsl
1.81052	1.43946	1.54061	0.934343	0.350127	0.530498	ENSRNOG00000001392	Lhx5
33.6734	-0.566507	0.456608	-1.24069	0.214722	0.380375	ENSRNOG00000001396	Mospd3
32.064	1.59714	0.327296	4.87981	1.06187e-06	1.83113e-05	ENSRNOG00000001397	Rbm19
0.263406	1.76843	3.53036	0.500919	0.616428		ENSRNOG00000001399	Tbx5
28.0715	-0.0500314	0.341166	-0.146648	0.88341	0.932769	ENSRNOG00000001402	Lrch4
80.0021	-1.02717	0.255184	-4.02522	5.69219e-05	0.000573791	ENSRNOG00000001404	Agfg2
1.42857	-0.689145	1.39925	-0.49251	0.622359	0.761412	ENSRNOG00000001407	Tfr2
62.7814	-1.11192	0.338619	-3.2837	0.00102453	0.00632694	ENSRNOG00000001408	Actl6b
7.53676	-1.72457	0.752318	-2.29234	0.021886	0.0720553	ENSRNOG00000001409	Gnb2
11.4335	-2.34646	0.690751	-3.39698	0.00068135	0.00454721	ENSRNOG00000001410	Gigyf1
0						ENSRNOG00000001412	Epo
650.668	4.42841	0.702066	6.30769	2.83232e-10	1.15541e-08	ENSRNOG00000001414	Serpine1
197.596	0.970345	0.233598	4.15392	3.26833e-05	0.000354653	ENSRNOG00000001415	Ap1s1
293.775	1.80493	0.332321	5.43127	5.59542e-08	1.3602e-06	ENSRNOG00000001416	Vgf
86.6788	0.854846	0.234935	3.63864	0.000274078	0.00212121	ENSRNOG00000001417	Plod3
116.558	0.235927	0.200336	1.17766	0.238933	0.409752	ENSRNOG00000001418	Znhit1
0.776279	2.33573	2.23035	1.04725	0.294985		ENSRNOG00000001419	Cldn15
288.871	0.283921	0.223823	1.2685	0.204618	0.367159	ENSRNOG00000001420	Fis1
0.961487	0.685401	2.09269	0.327521	0.743274		ENSRNOG00000001422	Col26a1
7.55039	0.801102	0.703962	1.13799	0.255124	0.428953	ENSRNOG00000001424	Cux1
54.5367	2.15009	0.327619	6.56279	5.28108e-11	2.57104e-09	ENSRNOG00000001425	Sh2b2
155.126	0.996934	0.210344	4.73954	2.14202e-06	3.38794e-05	ENSRNOG00000001426	Prkrip1
38.2612	-0.423418	0.314708	-1.34543	0.178486	0.333558	ENSRNOG00000001427	Orai2
14.8408	0.663546	0.49387	1.34356	0.179089	0.334071	ENSRNOG00000001428	Alkbh4
16.9476	-0.115113	0.42686	-0.269675	0.78741	0.874722	ENSRNOG00000001429	Lrwd1
96.3664	0.298591	0.233067	1.28114	0.200145	0.361819	ENSRNOG00000001430	Polr2j
8.87768	-0.00584971	0.561798	-0.0104125	0.991692	0.995199	ENSRNOG00000001431	Rasa4
0.689957	0.332894	2.34978	0.14167	0.887341		ENSRNOG00000001432	Dtx2
0.149219	1.05742	3.53381	0.299229	0.764766		ENSRNOG00000001434	Zp3
0.522414	-1.26681	2.33212	-0.543204	0.586989		ENSRNOG00000001435	Ssc4d
1249.05	-0.707224	0.187093	-3.78006	0.000156792	0.00133514	ENSRNOG00000001436	Ywhag
63.3835	-1.33065	0.368945	-3.60664	0.000310184	0.00235311	ENSRNOG00000001439	Srrm3
1276.78	-0.197992	0.200451	-0.987733	0.323283	0.503699	ENSRNOG00000001440	Mdh2
63.0029	1.15159	0.23589	4.88191	1.05061e-06	1.81411e-05	ENSRNOG00000001441	Tmem120a
298.996	0.494215	0.199331	2.47937	0.0131616	0.0485616	ENSRNOG00000001442	Por
0.738394	-0.866183	2.26117	-0.383068	0.701669		ENSRNOG00000001443	Rhbdd2
0						ENSRNOG00000001444	Ccl26
459.69	-0.0382435	0.161478	-0.236834	0.812786	0.889189	ENSRNOG00000001448	Hip1
124.632	0.0646524	0.209211	0.309029	0.757299	0.855439	ENSRNOG00000001449	Pom121
34.7	0.911585	0.352361	2.58707	0.00967948	0.0383594	ENSRNOG00000001450	Nsun5
0.874084	-0.053644	1.67845	-0.0319603	0.974504		ENSRNOG00000001451	Fkbp6
13.5255	-1.85514	0.539999	-3.43545	0.000591575	0.00405376	ENSRNOG00000001452	Fzd9
352.915	0.142801	0.168821	0.845873	0.397623	0.573757	ENSRNOG00000001453	Baz1b
216.902	-0.693722	0.313844	-2.2104	0.0270774	0.0841992	ENSRNOG00000001454	Eif4h
168.92	-0.201735	0.299848	-0.672791	0.50108	0.664949	ENSRNOG00000001455	Kif13a
41.9229	-0.171737	0.348559	-0.492705	0.622221	0.761387	ENSRNOG00000001456	Nup153
103.304	0.319735	0.213458	1.49789	0.134163	0.271429	ENSRNOG00000001457	Rfc2
1.34716	-0.429421	1.40484	-0.305673	0.759853	0.856944	ENSRNOG00000001465
0						ENSRNOG00000001466	LOC100361492
78.3812	0.426543	0.671475	0.635233	0.525276	0.684191	ENSRNOG00000001469	Eln
320.963	-0.632315	0.213479	-2.96195	0.00305694	0.0156124	ENSRNOG00000001470	Limk1
0.51027	-2.34652	2.56224	-0.915807	0.359768		ENSRNOG00000001474	Tmem270
19.7127	2.10609	0.448205	4.69895	2.61506e-06	4.0351e-05	ENSRNOG00000001476	Cldn4
12.6325	-0.788603	0.565031	-1.39568	0.162811	0.311907	ENSRNOG00000001478	Gtf2ird1
197.874	-0.819141	0.247451	-3.31032	0.000931888	0.00584007	ENSRNOG00000001479	Gtf2i
126.419	1.44328	0.254017	5.68184	1.33251e-08	3.8569e-07	ENSRNOG00000001480	Ncf1
1.3079	0.217316	1.65826	0.131051	0.895735	0.93987	ENSRNOG00000001482	Gtf2ird2
28.191	-0.114578	0.314937	-0.363811	0.715999	0.82743	ENSRNOG00000001483	Rcc1l
0.0750401	-0.385255	3.53381	-0.10902	0.913187		ENSRNOG00000001484	Castor2
444.895	0.319942	0.136233	2.34849	0.0188496	0.0643132	ENSRNOG00000001488	Psmb1
8.03299	-0.556487	0.545898	-1.0194	0.308014	0.487136	ENSRNOG00000001489	Tbp
24.3493	0.338906	0.449906	0.753283	0.45128	0.623132	ENSRNOG00000001490	Pdcd2
0.500792	-1.09003	2.69016	-0.40519	0.685338		ENSRNOG00000001492	Slc8a2
34.5028	-0.436898	0.359441	-1.21549	0.224178	0.391748	ENSRNOG00000001493
148.775	-0.152628	0.183038	-0.833857	0.404362	0.579931	ENSRNOG00000001494	Napa
3.56333	0.414323	0.806841	0.513513	0.607593	0.751298	ENSRNOG00000001499	Mia
184.621	-0.293126	0.173228	-1.69214	0.09062	0.204028	ENSRNOG00000001500	Rab4b
45.7227	1.13931	0.340585	3.34514	0.000822416	0.00528337	ENSRNOG00000001501	Snrpa
125.617	-1.75799	0.299894	-5.86205	4.57185e-09	1.45919e-07	ENSRNOG00000001506	Tmem35a
0						ENSRNOG00000001510
0						ENSRNOG00000001512
5.9061	-1.59903	1.03211	-1.54928	0.121315	0.252556	ENSRNOG00000001514	Cdca7
7.64724	1.44887	0.737254	1.96522	0.0493886	0.130351	ENSRNOG00000001515	Map3k20
1.29047	-2.76383	1.57417	-1.75574	0.079133	0.184993	ENSRNOG00000001516	Rapgef4
11.2616	0.385344	0.548081	0.703079	0.482006	0.649587	ENSRNOG00000001517	Pdk1
102.726	-0.00131399	0.230836	-0.0056923	0.995458	0.998094	ENSRNOG00000001518	Itga6
0						ENSRNOG00000001519	Dlx2
0.977679	1.63173	2.05988	0.792148	0.428275		ENSRNOG00000001520	Dlx1
12.8243	-1.45891	0.703633	-2.0734	0.0381355	0.108081	ENSRNOG00000001524	Hat1
67.9155	-0.760558	0.279986	-2.71641	0.00659939	0.0283943	ENSRNOG00000001525	Igsf11
3.51466	3.32497	1.07242	3.10044	0.00193233	0.010734	ENSRNOG00000001527	Cd80
986.591	0.332352	0.291442	1.14037	0.254132	0.42767	ENSRNOG00000001528	Gap43
1.45819	-2.12955	1.44933	-1.46933	0.141742	0.282403	ENSRNOG00000001531	Chac2
4.17534	-2.02353	0.837447	-2.41631	0.0156786	0.0557679	ENSRNOG00000001544	Cyyr1
248.666	0.679793	0.200212	3.39537	0.000685356	0.00456927	ENSRNOG00000001547	Agps
184.062	1.25178	0.231866	5.39872	6.71178e-08	1.58437e-06	ENSRNOG00000001548	Nfe2l2
114.089	-1.34476	0.349443	-3.84829	0.000118944	0.00105841	ENSRNOG00000001551	Atp5pf
8.49916	0.83352	0.625861	1.3318	0.182927	0.33905	ENSRNOG00000001554	RGD1563888
19.5107	1.60034	0.525834	3.04344	0.00233889	0.0125548	ENSRNOG00000001555	Btg3
1.02796	-1.40493	1.74686	-0.804265	0.421244		ENSRNOG00000001557	Cxadr
14.9394	-1.57932	0.621536	-2.54099	0.0110539	0.0425029	ENSRNOG00000001559	Mtx2
0						ENSRNOG00000001566
0						ENSRNOG00000001567	Krtap14
0						ENSRNOG00000001570	LOC100363136
0						ENSRNOG00000001571	Cldn8
2.51114	-3.02573	1.28047	-2.36299	0.0181281	0.0625381	ENSRNOG00000001572	Hoxd1
24.0947	0.234106	0.396644	0.590218	0.555044	0.709097	ENSRNOG00000001573	Usp25
20.9269	-0.868113	0.388328	-2.23552	0.0253834	0.0804372	ENSRNOG00000001575	Grik1
8.67303	-0.483368	0.518792	-0.931718	0.351482	0.531786	ENSRNOG00000001577	Hoxd3
4.62826	-1.44148	0.771728	-1.86787	0.0617809	0.153822	ENSRNOG00000001578	Hoxd4
15.5206	-0.391159	0.52648	-0.74297	0.4575	0.629183	ENSRNOG00000001580	Hoxd9
0						ENSRNOG00000001581	Hoxd10
3.29308	1.60009	0.954311	1.6767	0.0936021	0.209142	ENSRNOG00000001582	Bach1
6.92845	-0.135919	0.616249	-0.220558	0.825437	0.89697	ENSRNOG00000001584	Map3k7cl
25.8913	0.238056	0.347227	0.685594	0.492969	0.658348	ENSRNOG00000001585	Nrip1
0						ENSRNOG00000001587	Hoxd12
0						ENSRNOG00000001588	Hoxd13
0						ENSRNOG00000001589	Evx2
407.649	0.50424	0.18119	2.78293	0.00538698	0.0241075	ENSRNOG00000001592	Cct8
15.0777	-0.114367	0.426195	-0.268343	0.788435	0.875338	ENSRNOG00000001593	Lnpk
972.558	-1.23924	0.334669	-3.70288	0.000213166	0.00172089	ENSRNOG00000001596	Atp5mc3
27.5747	0.107044	0.418028	0.256068	0.797898	0.880387	ENSRNOG00000001597	Atf2
112.219	0.803942	0.230469	3.48829	0.000486113	0.00345816	ENSRNOG00000001598	Usp16
12.3193	-0.811075	0.528504	-1.53466	0.124867	0.257995	ENSRNOG00000001599	Rwdd2b
0						ENSRNOG00000001601
48.8506	0.0703174	0.289724	0.242705	0.808234	0.886269	ENSRNOG00000001602	Ltn1
12.6379	0.221866	0.452275	0.490556	0.623741	0.762389	ENSRNOG00000001603	N6amt1
44.7507	2.96936	0.417566	7.11111	1.15117e-12	8.12293e-11	ENSRNOG00000001607	Adamts1
3.70838	-1.07465	0.995835	-1.07914	0.280525	0.457959	ENSRNOG00000001608	Nxpe3
28.9524	0.547457	0.392637	1.39431	0.163224	0.312516	ENSRNOG00000001609	Cep97
537.037	0.787797	0.169265	4.65422	3.25211e-06	4.9022e-05	ENSRNOG00000001611	Rpl24
58.7195	0.0103213	0.328287	0.03144	0.974919	0.986557	ENSRNOG00000001613	Zbtb11
28.8074	-0.772243	0.316431	-2.44048	0.0146679	0.0530696	ENSRNOG00000001616	Senp7
0.281783	-0.194384	3.52581	-0.0551316	0.956034		ENSRNOG00000001618	Ripk4
13.2405	-0.126268	0.486325	-0.259637	0.795144	0.878974	ENSRNOG00000001620	Prdm15
9.31694	-0.13297	0.591276	-0.224886	0.822068	0.894571	ENSRNOG00000001621	C2cd2
0.127841	1.05742	3.53381	0.299229	0.764766		ENSRNOG00000001622	Impg2
40.512	0.018917	0.348749	0.0542426	0.956742	0.975445	ENSRNOG00000001623	Zbtb21
82.2646	1.45892	0.625127	2.3338	0.0196061	0.0663394	ENSRNOG00000001627	Abi3bp
240.567	-0.902691	0.234024	-3.85726	0.000114665	0.00102946	ENSRNOG00000001628	Pcp4
85.4908	-0.856331	0.257569	-3.32466	0.000885257	0.00559357	ENSRNOG00000001629	Get1
98.5185	0.357161	0.27799	1.2848	0.198862	0.360348	ENSRNOG00000001632	Brwd1
59.5928	-0.635892	0.414935	-1.53251	0.125397	0.258885	ENSRNOG00000001633	Tfg
0						ENSRNOG00000001634	Adgrg7
9.26672	0.466981	0.633716	0.736892	0.461188	0.632597	ENSRNOG00000001640	Tomm70
59.8705	-0.0630049	0.249589	-0.252434	0.800706	0.881911	ENSRNOG00000001642	Tbc1d23
19.887	-1.10941	0.49509	-2.24082	0.0250377	0.0795819	ENSRNOG00000001643	Psmg1
0.140601	1.05742	3.53381	0.299229	0.764766		ENSRNOG00000001644	Tmem30c
25.2923	0.779919	0.367321	2.12326	0.033732	0.0987305	ENSRNOG00000001645	Filip1l
216.901	1.89482	0.223734	8.46907	2.47353e-17	4.08728e-15	ENSRNOG00000001647	Ets2
9.46232	0.586031	0.552885	1.05995	0.289167	0.466945	ENSRNOG00000001652	Erg
29.796	-1.50571	0.362552	-4.15308	3.28029e-05	0.000355571	ENSRNOG00000001653	St3gal6
185.683	-0.578505	0.190643	-3.0345	0.00240939	0.0128849	ENSRNOG00000001654	Cpox
0.412906	2.36876	3.32373	0.71268	0.476044		ENSRNOG00000001656	Kcnj15
66.2849	-0.533079	0.252335	-2.11258	0.0346365	0.100624	ENSRNOG00000001657	Cldnd1
2.74335	-1.23525	1.08835	-1.13498	0.256383	0.430404	ENSRNOG00000001658	Kcnj6
56.064	0.242553	0.279721	0.867126	0.385873	0.563254	ENSRNOG00000001662	Dyrk1a
0						ENSRNOG00000001675
0						ENSRNOG00000001679	Gabrr3
3.01315	2.22616	1.03519	2.15049	0.0315166	0.0939309	ENSRNOG00000001680	Riox2
2.42689	1.08105	1.02615	1.0535	0.292113	0.470538	ENSRNOG00000001681	Vps26c
1024	-0.84367	0.130565	-6.46168	1.03545e-10	4.58195e-09	ENSRNOG00000001682	Ttc3
0.95654	-1.25904	1.76587	-0.712983	0.475856		ENSRNOG00000001684	Ripply3
0.975105	-2.28638	1.90466	-1.20041	0.22998		ENSRNOG00000001686	Hlcs
8.03725	-0.171501	0.587491	-0.291921	0.770347	0.864001	ENSRNOG00000001687	Crybg3
4.22024	-0.667805	0.874596	-0.763558	0.445131	0.617901	ENSRNOG00000001689	Arl6
6.85038	-2.24738	0.743718	-3.02182	0.00251258	0.0133168	ENSRNOG00000001691	Cldn14
7.60452	0.431568	0.55617	0.775964	0.43777	0.611234	ENSRNOG00000001692	Chaf1b
64.973	0.337465	0.273313	1.23472	0.216934	0.383177	ENSRNOG00000001699	Setd4
80.9425	-1.35766	0.323437	-4.19761	2.69744e-05	0.000301993	ENSRNOG00000001700	Whrn
28.724	-0.0150009	0.342386	-0.0438129	0.965054	0.98152	ENSRNOG00000001701	Cbr3
236.648	2.70643	0.309949	8.73188	2.50484e-18	4.67117e-16	ENSRNOG00000001704	Runx1
18.0753	-0.101435	0.506879	-0.200117	0.841389	0.906902	ENSRNOG00000001706	Kalrn
2.46545	-2.27147	1.20539	-1.88442	0.0595076	0.149675	ENSRNOG00000001707	Vwa5b2
12.6425	0.734224	0.440008	1.66866	0.0951844	0.211676	ENSRNOG00000001708	Dvl3
446.216	-0.0589918	0.158104	-0.37312	0.709059	0.822355	ENSRNOG00000001709	Ap2m1
37.2329	-0.444262	0.358178	-1.24034	0.214851	0.380445	ENSRNOG00000001710	Abcf3
11.0424	-2.81827	0.60832	-4.63288	3.60621e-06	5.38005e-05	ENSRNOG00000001711	Plaat1
52.4021	0.0351116	0.284695	0.123331	0.901845	0.943249	ENSRNOG00000001712	Alg3
0.992265	3.62426	1.91045	1.89707	0.0578187		ENSRNOG00000001713	LOC100360218
4.85571	-1.75634	0.77938	-2.25351	0.024227	0.0777048	ENSRNOG00000001714	Atp13a4
18.098	-1.15277	0.385601	-2.98954	0.00279395	0.0144616	ENSRNOG00000001715	Ece2
88.086	0.320844	0.292309	1.09762	0.272371	0.449148	ENSRNOG00000001717	Opa1
446.118	0.00421035	0.152481	0.0276123	0.977971	0.98845	ENSRNOG00000001719	Psmd2
17.262	-0.123233	0.587158	-0.20988	0.833761	0.902406	ENSRNOG00000001720	Hes1
3.53692	1.58828	0.881899	1.80098	0.0717059	0.17225	ENSRNOG00000001724	Atp13a3
1.27357	-1.14675	1.53598	-0.74659	0.455311	0.627429	ENSRNOG00000001726	Tmem44
34.9406	0.760149	0.342847	2.21716	0.0266119	0.0832064	ENSRNOG00000001727	Lsg1
49.1305	-0.847075	0.347342	-2.43873	0.0147388	0.0532357	ENSRNOG00000001728	Fam43a
0						ENSRNOG00000001729	Xxylt1
62.4943	0.63189	0.336084	1.88015	0.060087	0.150726	ENSRNOG00000001730	Acap2
31.667	0.618798	0.364619	1.69711	0.0896761	0.202742	ENSRNOG00000001733	Ppp1r2
18.8169	-0.931216	0.382052	-2.43741	0.0147929	0.0533443	ENSRNOG00000001736	Bdh1
103.852	1.03669	0.275378	3.76462	0.000166804	0.00140662	ENSRNOG00000001738	Eif4g1
1.94156	-0.495774	1.2606	-0.393284	0.694109	0.811836	ENSRNOG00000001739	Meltf
0						ENSRNOG00000001742	Clcn2
0.263406	1.76843	3.53036	0.500919	0.616428		ENSRNOG00000001746	Ncbp2
1.035	-3.36498	2.16526	-1.55408	0.120166		ENSRNOG00000001747	LOC100910732
0						ENSRNOG00000001748	LOC100912534
0.960028	-1.37361	1.85482	-0.740563	0.458959		ENSRNOG00000001750	Chrd
23.0119	1.75765	0.432175	4.06698	4.76264e-05	0.000488386	ENSRNOG00000001752	Nrros
26.4442	0.174278	0.455334	0.382747	0.701907	0.817691	ENSRNOG00000001754	Wdr53
0						ENSRNOG00000001756	LOC100911374
2.50798	4.20771	2.62878	1.60063	0.109459	0.234588	ENSRNOG00000001757	Tm4sf19
8.54143	-1.0203	0.547521	-1.86349	0.0623932	0.154976	ENSRNOG00000001758	Tctex1d2
63.1626	1.12353	0.328312	3.42213	0.000621316	0.0042221	ENSRNOG00000001762	Pcyt1a
6.58137	-0.756951	0.591236	-1.28029	0.200445	0.362236	ENSRNOG00000001764	Vps8
0.396283	2.31679	3.39522	0.682366	0.495007		ENSRNOG00000001765	Slc51a
112.529	0.251642	0.300639	0.837024	0.402579	0.578138	ENSRNOG00000001766	Tfrc
0						ENSRNOG00000001767	RGD1562339
468.678	-0.338783	0.158754	-2.13401	0.032842	0.0968639	ENSRNOG00000001769	Tnk2
0.925764	-2.23931	2.08947	-1.07171	0.28385		ENSRNOG00000001770	Ehhadh
10.5347	0.517223	0.553207	0.934954	0.349812	0.530355	ENSRNOG00000001773	Senp2
22.596	0.372038	1.00346	0.370755	0.71082	0.823852	ENSRNOG00000001774	Lrch3
1.25458	1.57604	1.6474	0.956682	0.338728	0.518559	ENSRNOG00000001776	Muc20
0						ENSRNOG00000001777	Muc4
10.4902	-0.159757	0.672828	-0.23744	0.812315	0.889189	ENSRNOG00000001781	Lmln
12.2113	0.299916	0.461735	0.64954	0.515989	0.677403	ENSRNOG00000001782	Osbpl11
78.535	0.00541957	0.335694	0.0161444	0.987119	0.993415	ENSRNOG00000001783	Tra2b
86.1133	-0.391923	0.262964	-1.49041	0.136117	0.274378	ENSRNOG00000001785	Etv5
64.0017	-0.75585	0.262454	-2.87994	0.00397754	0.0189586	ENSRNOG00000001786	Snx4
154.159	0.143064	0.210452	0.679796	0.496634	0.661296	ENSRNOG00000001789	Zfp148
0.673343	3.07903	2.28554	1.34718	0.177922		ENSRNOG00000001792	Slc12a8
10.6822	0.786924	0.529058	1.4874	0.136908	0.275292	ENSRNOG00000001793	Heg1
0.383523	2.27528	3.49082	0.651789	0.514537		ENSRNOG00000001794	Muc13
85.4729	-0.696302	0.275371	-2.5286	0.0114519	0.0436602	ENSRNOG00000001795	Itgb5
27.8908	-0.900382	0.312323	-2.88286	0.00394085	0.0188439	ENSRNOG00000001796	Dgkg
43.1736	0.55116	0.307497	1.79241	0.0730676	0.174757	ENSRNOG00000001797	Umps
64.538	0.798777	0.290609	2.74863	0.00598443	0.0262679	ENSRNOG00000001803	Dnajb11
88.1928	-0.285545	0.338924	-0.842504	0.399506	0.575116	ENSRNOG00000001804	Itpr2
3.86636	5.59293	1.23696	4.52151	6.14e-06	8.52676e-05	ENSRNOG00000001806	Fetub
61.4543	-1.04879	0.313899	-3.34119	0.000834216	0.0053434	ENSRNOG00000001807	Sspn
51.7404	0.699817	0.32058	2.18297	0.0290382	0.0883599	ENSRNOG00000001808	Ints13
0						ENSRNOG00000001809	Hrg
216.871	0.40711	0.178237	2.2841	0.0223658	0.073299	ENSRNOG00000001811	Fgfr1op2
60.0115	0.269808	0.318822	0.846265	0.397405	0.573673	ENSRNOG00000001813	Dnm1l
396.54	-0.582764	0.278864	-2.08978	0.0366373	0.104988	ENSRNOG00000001815	Eif4a2
15.2283	-0.131327	0.491061	-0.267436	0.789134	0.875946	ENSRNOG00000001816	Rfc4
9.94049	-1.76832	0.743798	-2.37741	0.0174345	0.0605775	ENSRNOG00000001817	Tm7sf3
26.8458	0.13898	0.352699	0.394047	0.693547	0.811687	ENSRNOG00000001820	Med21
1.10226	-3.43275	2.16254	-1.58737	0.112429		ENSRNOG00000001821	Adipoq
16.9383	-0.975165	0.615633	-1.584	0.113193	0.240303	ENSRNOG00000001823	St6gal1
4.89974	0.360359	0.838568	0.429731	0.667391	0.793675	ENSRNOG00000001825
52.5811	-1.09019	0.327232	-3.33155	0.000863634	0.00548607	ENSRNOG00000001827	Masp1
38.4672	0.253677	0.283488	0.894845	0.37087	0.549528	ENSRNOG00000001828	Stk38l
110.611	-0.35223	0.259761	-1.35597	0.175107	0.329468	ENSRNOG00000001829	Ube2v2
0.149219	1.05742	3.53381	0.299229	0.764766		ENSRNOG00000001830	Arntl2
16.7324	0.600622	0.491856	1.22113	0.222035	0.389069	ENSRNOG00000001833	Mcm4
17.0958	0.647473	0.419295	1.54419	0.122541	0.254236	ENSRNOG00000001834	Mzt2b
31.162	-2.01673	0.466148	-4.32638	1.51582e-05	0.00018407	ENSRNOG00000001837	Sst
0.202881	0.336084	3.53381	0.0951051	0.924231		ENSRNOG00000001839	Vpreb2
0.149219	1.05742	3.53381	0.299229	0.764766		ENSRNOG00000001840	Rep15
103.37	0.0719104	0.284618	0.252656	0.800534	0.881911	ENSRNOG00000001842	Mrps35
40.8857	-0.413135	0.307904	-1.34177	0.179672	0.334852	ENSRNOG00000001843	Bcl6
26.6672	0.293766	0.432222	0.679664	0.496717	0.661296	ENSRNOG00000001844	Klhl42
72.4905	0.350498	0.242177	1.44728	0.147819	0.290213	ENSRNOG00000001845	Top3b
77.3733	-0.654531	0.247575	-2.64377	0.00819885	0.0336142	ENSRNOG00000001847	Ccdc91
1.33922	-1.96493	1.61676	-1.21535	0.224233	0.391748	ENSRNOG00000001849	Mapk1
4.93952	-2.04615	0.838141	-2.44129	0.0146349	0.0529794	ENSRNOG00000001851	Far2
94.1279	-0.469685	0.40692	-1.15425	0.248399	0.420822	ENSRNOG00000001852	Ergic2
2.81043	0.020503	1.01718	0.0201568	0.983918	0.992029	ENSRNOG00000001854	Tmtc1
0.395109	2.31297	3.48809	0.663106	0.507263		ENSRNOG00000001858	Ypel1
67.456	1.13055	0.25116	4.50129	6.75409e-06	9.27107e-05	ENSRNOG00000001859	Sdf2l1
0.127841	1.05742	3.53381	0.299229	0.764766		ENSRNOG00000001860	Ccdc116
21.8348	1.28672	0.345464	3.72462	0.000195609	0.00160698	ENSRNOG00000001861	Ydjc
322.192	-0.140781	0.184807	-0.761777	0.446193	0.618704	ENSRNOG00000001862	Ube2l3
0						ENSRNOG00000001864	Tmem191c
0						ENSRNOG00000001865	Serpind1
88.4921	0.92578	0.245801	3.76638	0.000165631	0.00139764	ENSRNOG00000001867	Snap29
0						ENSRNOG00000001868	Crkl
0						ENSRNOG00000001869	Rab44
28.4596	-0.319826	0.330654	-0.967254	0.333417	0.512989	ENSRNOG00000001870	Lztr1
0						ENSRNOG00000001872	Lrrc74b
6.09127	-1.09974	0.699428	-1.57234	0.115872	0.24444	ENSRNOG00000001873	P2rx6
3.28891	-0.639422	1.26022	-0.507389	0.611882	0.753855	ENSRNOG00000001874	Slc7a4
21.0448	-0.0141848	0.548895	-0.0258425	0.979383	0.989387	ENSRNOG00000001875	Smpd4
0.994343	-3.31265	2.17762	-1.52122	0.128204		ENSRNOG00000001876	Ccdc74a
38.3884	0.123711	0.27944	0.442709	0.657977	0.787414	ENSRNOG00000001877	Med15
31.3892	-0.268323	0.310704	-0.863598	0.387809	0.564806	ENSRNOG00000001878	Klhl22
4.64546	-1.77282	1.13441	-1.56277	0.118107	0.248033	ENSRNOG00000001880	Dgcr6
185.961	0.782795	0.176092	4.44538	8.77385e-06	0.000116042	ENSRNOG00000001884	Ranbp1
24.2553	0.536031	0.442503	1.21136	0.225757	0.393568	ENSRNOG00000001885	Trmt2a
54.4987	0.576442	0.254642	2.26373	0.0235905	0.0763222	ENSRNOG00000001886	Dgcr8
8.87149	-1.30097	0.650545	-1.99982	0.04552	0.122669	ENSRNOG00000001888	Arvcf
54.9326	0.502455	0.839504	0.598514	0.549497	0.704146	ENSRNOG00000001889	Comt
20.4252	-0.830619	0.372772	-2.22822	0.0258659	0.0814605	ENSRNOG00000001890	Txnrd2
2.28878	-0.552534	1.14585	-0.482204	0.629661	0.766643	ENSRNOG00000001891	Gnb1l
0.812424	0.221745	2.01176	0.110225	0.912231		ENSRNOG00000001892	Tbx1
1.33261	-1.95619	1.57332	-1.24336	0.213736	0.37904	ENSRNOG00000001893	LOC100362453
8.45993	0.836504	0.55102	1.5181	0.128989	0.263633	ENSRNOG00000001908	Klhl6
4.19021	0.775299	0.742628	1.04399	0.296489	0.475183	ENSRNOG00000001911	Map6d1
0						ENSRNOG00000001912	Tecrl
306.401	-1.04713	0.270724	-3.8679	0.000109778	0.000992413	ENSRNOG00000001915	Chodl
0						ENSRNOG00000001916	Tmprss15
0						ENSRNOG00000001923	Tprg1
0						ENSRNOG00000001924	Tp63
4.44729	-0.405576	0.806075	-0.503149	0.61486	0.75628	ENSRNOG00000001926	Cldn1
12.8103	0.835517	0.460801	1.81318	0.0698036	0.169026	ENSRNOG00000001928	Il1rap
165.771	0.966869	0.305006	3.17	0.0015244	0.00881291	ENSRNOG00000001930	Ccdc50
16.2528	-1.77871	0.48187	-3.69127	0.000223139	0.00178703	ENSRNOG00000001931	Fgf12
0						ENSRNOG00000001942	Smr3b
1.4734	0.575093	1.63954	0.350766	0.725764	0.832817	ENSRNOG00000001943	Retnlg
0						ENSRNOG00000001945	Vcsa2
0						ENSRNOG00000001949	Smr3a
0						ENSRNOG00000001950	Cabs1
0						ENSRNOG00000001951	Csn3
48.8674	-0.201956	0.456491	-0.442409	0.658193	0.787539	ENSRNOG00000001953	Bace2
0						ENSRNOG00000001955	Retnla
80.1902	-1.31398	0.272163	-4.82793	1.3796e-06	2.30298e-05	ENSRNOG00000001956	Dzip3
0						ENSRNOG00000001957	Sult1e1
61.086	0.460706	0.282684	1.62976	0.103153	0.224426	ENSRNOG00000001958	Ift57
48.8667	-0.710763	0.374347	-1.89867	0.0576073	0.145992	ENSRNOG00000001959	Mx1
5.44043	-1.21625	0.819809	-1.48358	0.13792	0.276646	ENSRNOG00000001960	Sult1d1
0.377616	-1.8833	3.47354	-0.542184	0.587692		ENSRNOG00000001962	Fam3b
51.32	-0.475208	0.496527	-0.957065	0.338535	0.518348	ENSRNOG00000001963	Mx2
164.884	-0.100427	0.268917	-0.373451	0.708813	0.822258	ENSRNOG00000001964	Cd47
0.24882	-1.2722	3.51713	-0.361716	0.717564		ENSRNOG00000001967	Sult1b1
26.1021	1.06092	0.377823	2.80798	0.00498537	0.0226519	ENSRNOG00000001971	Bbx
0						ENSRNOG00000001973	Ugt2a1
0.12441	-0.385255	3.53381	-0.10902	0.913187		ENSRNOG00000001976	Tmprss2
176.981	0.128803	0.305946	0.420998	0.673756	0.798041	ENSRNOG00000001979	Rcan1
0						ENSRNOG00000001980	Ugt2b35
79.8175	0.726443	0.255226	2.84628	0.00442334	0.0206665	ENSRNOG00000001982	Cblb
0						ENSRNOG00000001984	Kcne1
0						ENSRNOG00000001986	Fam243a
157.717	-0.200374	0.198717	-1.00834	0.313293	0.493332	ENSRNOG00000001989	Alcam
0						ENSRNOG00000001990	Ugt2b1
453.902	-0.490316	0.194182	-2.52504	0.0115686	0.0439896	ENSRNOG00000001991	Atp5po
462.317	-1.43065	0.277697	-5.15182	2.57969e-07	5.19681e-06	ENSRNOG00000001992	Atp6v1a
280.653	0.60666	0.210258	2.88531	0.00391032	0.0187339	ENSRNOG00000001996	Ythdc1
131.535	0.724842	0.339594	2.13444	0.0328071	0.0968047	ENSRNOG00000002001	Itsn1
0.422847	1.12247	3.33942	0.336126	0.736776		ENSRNOG00000002002	Tmprss11b
0.409624	0.497742	3.00096	0.165861	0.868266		ENSRNOG00000002004	Prdm8
1.40159	4.12517	1.62868	2.53282	0.0113148	0.0432515	ENSRNOG00000002005	Tmprss11f
0.412906	2.36876	3.32373	0.71268	0.476044		ENSRNOG00000002011	Gnrhr
15.7794	0.372724	0.406407	0.917119	0.35908	0.538971	ENSRNOG00000002012	Donson
7.58461	-1.30775	0.705212	-1.85441	0.0636804	0.157321	ENSRNOG00000002013	Sidt1
1.99015	2.30312	1.30952	1.75875	0.0786206	0.184092	ENSRNOG00000002014	Stap1
615.786	0.127634	0.17584	0.725858	0.467926	0.637982	ENSRNOG00000002021	Son
20.6373	-1.08893	0.373696	-2.91394	0.00356903	0.0175547	ENSRNOG00000002024	Epha5
4.68773	-0.772072	0.858297	-0.899539	0.368366	0.546867	ENSRNOG00000002026	Dnajc28
68.2814	-1.22789	0.461079	-2.66308	0.00774282	0.0321689	ENSRNOG00000002028	Tmem50b
0.776375	2.32113	2.22783	1.04188	0.297469		ENSRNOG00000002031	Naa11
20.6139	0.277189	0.379682	0.730056	0.465356	0.6363	ENSRNOG00000002032	Ifngr2
37.1278	-0.529881	0.284885	-1.85998	0.0628882	0.155895	ENSRNOG00000002035	Paqr3
24.3859	0.329636	0.3939	0.836851	0.402676	0.578213	ENSRNOG00000002036	Paxbp1
194.876	0.00442189	0.166846	0.0265028	0.978856	0.989112	ENSRNOG00000002039	Evi5
107.586	0.786447	0.412584	1.90615	0.0566308	0.144049	ENSRNOG00000002040	Bmp2k
1.14948	1.41748	1.58162	0.896217	0.370137	0.548753	ENSRNOG00000002041	Boc
0						ENSRNOG00000002042	Gfi1
14.6949	-0.814815	0.494098	-1.64909	0.0991283	0.218586	ENSRNOG00000002044	Gtpbp8
244.853	-1.05871	0.204879	-5.16749	2.37253e-07	4.84679e-06	ENSRNOG00000002045	Anxa3
0						ENSRNOG00000002046	Cd200r1l
39.3229	-1.35136	0.892546	-1.51405	0.130014	0.264948	ENSRNOG00000002050	Igfbp7
510.548	-0.537529	0.213437	-2.51845	0.0117874	0.0446136	ENSRNOG00000002051	Synj1
57.9641	0.477903	0.321212	1.48781	0.136801	0.275204	ENSRNOG00000002052	Ccdc80
0.639602	0.766691	2.46398	0.31116	0.755679		ENSRNOG00000002053	Fras1
30.7681	0.172101	0.40434	0.425635	0.670374	0.795623	ENSRNOG00000002054	Glmn
14.967	0.101899	0.441263	0.230925	0.817373	0.891841	ENSRNOG00000002055	Noa1
0.263406	1.76843	3.53036	0.500919	0.616428		ENSRNOG00000002057	Slc10a6
28.7305	0.631609	0.471198	1.34043	0.180105	0.33536	ENSRNOG00000002061	Ptpn13
9.27788	-0.672712	0.567656	-1.18507	0.23599	0.406145	ENSRNOG00000002069	Slc35a5
0.37323	-1.86829	3.47446	-0.537721	0.590769		ENSRNOG00000002070	Mrpl1
4.97691	0.264156	0.734258	0.359759	0.719027	0.828509	ENSRNOG00000002072	Eva1c
2.22489	-0.776156	1.18928	-0.652629	0.513995	0.675699	ENSRNOG00000002073
70.9667	2.11335	0.356471	5.92853	3.05663e-09	1.01789e-07	ENSRNOG00000002074	Rest
8.92123	0.579623	0.537143	1.07908	0.28055	0.457959	ENSRNOG00000002075	Cnot6l
153.269	0.365114	0.314234	1.16192	0.245268	0.417545	ENSRNOG00000002079	Mapk10
6.62701	-0.173436	0.575556	-0.301336	0.763158	0.859409	ENSRNOG00000002080	Urb1
1.16381	-0.875483	1.56426	-0.559679	0.575699	0.725543	ENSRNOG00000002085	Thegl
6.39995	-0.533878	0.69531	-0.767827	0.44259	0.61588	ENSRNOG00000002089	Ccng2
61.0254	0.492697	0.304637	1.61733	0.105808	0.228678	ENSRNOG00000002091	Gtf3c3
1.5658	-0.85396	1.29278	-0.660563	0.508893	0.670951	ENSRNOG00000002092	Hunk
21.9389	-0.114728	0.429338	-0.267219	0.7893	0.875946	ENSRNOG00000002093	Tgfbr3
34.2708	-0.57624	0.331931	-1.73602	0.0825599	0.190885	ENSRNOG00000002094	Atg3
42.1156	-1.25187	0.366319	-3.41743	0.000632149	0.00427347	ENSRNOG00000002097	Rasl11b
87.711	0.476686	0.339857	1.40261	0.160735	0.309179	ENSRNOG00000002100	Srp72
1.513	-0.827842	1.48177	-0.558683	0.576378	0.726049	ENSRNOG00000002101	Paics
49.5719	0.505488	0.264053	1.91435	0.0555761	0.14242	ENSRNOG00000002104	Scaf4
2.9184	-0.741577	0.887218	-0.835845	0.403242	0.578771	ENSRNOG00000002105	Cdc7
73.7082	-0.653579	0.226654	-2.8836	0.00393158	0.0188133	ENSRNOG00000002106	Usp46
10.515	-0.263975	0.522245	-0.505462	0.613234	0.754957	ENSRNOG00000002110	Fam114a1l1
109.842	-0.173197	0.208024	-0.832581	0.405081	0.580517	ENSRNOG00000002112	Zfp644
455.346	-0.766343	0.205064	-3.7371	0.000186158	0.00154097	ENSRNOG00000002115	Sod1
0.525696	0.260356	2.68504	0.0969655	0.922754		ENSRNOG00000002116	LOC100911575
0						ENSRNOG00000002117	Barhl2
0.15008	-0.915724	3.52581	-0.25972	0.79508		ENSRNOG00000002120	Spata18
80.9327	0.34368	0.207906	1.65306	0.098319	0.217167	ENSRNOG00000002121	Lrrc8d
79.9349	0.494687	0.2292	2.15832	0.0309029	0.0925032	ENSRNOG00000002122	Lrrc8c
398.458	0.0829553	0.155253	0.534324	0.593118	0.739358	ENSRNOG00000002125	Ccni
106.799	-0.898471	0.232976	-3.8565	0.000115022	0.00103054	ENSRNOG00000002126	Ncam2
0						ENSRNOG00000002127
39.7487	0.458731	0.315326	1.45478	0.145729	0.287494	ENSRNOG00000002128	Ppat
78.4534	0.700035	0.241027	2.90438	0.00367977	0.0179037	ENSRNOG00000002129	Lrrc8b
0						ENSRNOG00000002130
0.215641	0.336084	3.53381	0.0951051	0.924231		ENSRNOG00000002134	Gbp6
79.1466	-0.726448	0.215499	-3.371	0.00074897	0.00488852	ENSRNOG00000002135	Sgcb
3.61951	-0.750942	0.987609	-0.760364	0.447037	0.619427	ENSRNOG00000002137	Aasdh
65.2719	-0.452436	0.305171	-1.48257	0.13819	0.277016	ENSRNOG00000002139	Cracd
64.5579	-0.589403	0.250143	-2.35626	0.0184599	0.0633479	ENSRNOG00000002141	Cd200
187.16	-0.648201	0.286324	-2.26387	0.0235822	0.0763222	ENSRNOG00000002142	Cds1
52.9172	-0.195482	0.251078	-0.778572	0.436232	0.610135	ENSRNOG00000002144	Exoc1
2.77569	-2.53602	1.11235	-2.27988	0.0226146	0.073766	ENSRNOG00000002145	Tmprss7
37.8864	1.1306	0.277875	4.06874	4.7269e-05	0.00048585	ENSRNOG00000002146	Pkd2
9.16678	0.466228	0.497858	0.936469	0.349032	0.529552	ENSRNOG00000002149	Nkx6-1
0						ENSRNOG00000002151	LOC103693564
207.504	-0.619078	0.213038	-2.90594	0.00366146	0.0178412	ENSRNOG00000002152	Dcun1d4
29.7296	0.255211	0.344938	0.739876	0.459375	0.631097	ENSRNOG00000002153	Cep135
4.91166	1.25271	1.07836	1.16168	0.245365	0.417585	ENSRNOG00000002154	Mepe
52.7542	1.19738	1.24043	0.965301			ENSRNOG00000002158	Ibsp
22.7461	2.20116	0.377112	5.83689	5.31842e-09	1.68103e-07	ENSRNOG00000002159	Gpat3
12.5503	1.58829	0.500468	3.17361	0.00150553	0.00872314	ENSRNOG00000002161	Tlr6
194.676	0.680312	0.212346	3.20379	0.00135633	0.00800072	ENSRNOG00000002163	Klf3
3.97522	-1.35515	0.842727	-1.60806	0.107823	0.232264	ENSRNOG00000002164	Nmu
1.11654	-0.109791	1.72343	-0.0637052	0.949205		ENSRNOG00000002165	Abraxas1
5.32136	-0.108932	1.82171	-0.0597964	0.952318	0.972994	ENSRNOG00000002167	Dmp1
0						ENSRNOG00000002168	Dspp
0.972107	-2.31052	1.86883	-1.23635	0.216329		ENSRNOG00000002169	Pdcl2
6.60953	0.854888	0.764242	1.11861	0.263307	0.437861	ENSRNOG00000002171	Phldb2
0.409044	2.35678	3.34009	0.705604	0.480434		ENSRNOG00000002174	Cwh43
42.9976	0.441141	0.345818	1.27565	0.20208	0.363806	ENSRNOG00000002175	Clock
2.49758	1.94126	1.18137	1.64323	0.100336	0.220242	ENSRNOG00000002176	Nectin3
17.2993	-0.708157	0.467591	-1.51448	0.129905	0.2648	ENSRNOG00000002177	Gnpda2
85.0281	-0.234971	0.302051	-0.777919	0.436617	0.610431	ENSRNOG00000002178	Mrps18c
24.7432	0.329682	0.414477	0.795416	0.426372	0.600935	ENSRNOG00000002180	Tbc1d1
0.505118	-1.10413	2.68069	-0.411882	0.680426		ENSRNOG00000002181	Helq
243.715	0.666945	0.262389	2.54182	0.0110277	0.0424272	ENSRNOG00000002182	Septin11
4.68118	-0.228299	0.878481	-0.259879	0.794957	0.878917	ENSRNOG00000002185	Pgm2
22.0586	-0.350632	0.568017	-0.617293	0.537042	0.693838	ENSRNOG00000002186	Nudt9
0						ENSRNOG00000002187	Ropn1
5.71159	3.6703	0.915548	4.00886	6.10134e-05	0.00060568	ENSRNOG00000002188	Hpse
3.88515	-1.59984	0.855291	-1.87052	0.061411	0.153182	ENSRNOG00000002191	LOC498368
63.0687	0.983095	0.247541	3.97144	7.14381e-05	0.000695935	ENSRNOG00000002192	Rell1
18.6223	-0.636085	0.411278	-1.54661	0.121958	0.253504	ENSRNOG00000002194	Coq2
0.919222	-0.183438	1.66443	-0.110211	0.912242		ENSRNOG00000002196	Ociad2
34.0331	0.594154	0.319237	1.86117	0.0627204	0.155568	ENSRNOG00000002199	Tmem165
0						ENSRNOG00000002200
0.12441	-0.385255	3.53381	-0.10902	0.913187		ENSRNOG00000002202	Sowahb
18.0076	0.186256	0.477279	0.390246	0.696354	0.813387	ENSRNOG00000002203	Lin54
2.3028	-2.16792	1.27873	-1.69537	0.0900054	0.20317	ENSRNOG00000002204	Ccdc158
474.706	-0.177961	0.191925	-0.927242	0.353801	0.533831	ENSRNOG00000002205	Ociad1
12.2282	-0.342311	0.474323	-0.721682	0.47049	0.639937	ENSRNOG00000002207	Guf1
16.1396	0.849918	0.458605	1.85327	0.0638442	0.15758	ENSRNOG00000002208	Shroom3
168.033	-0.232768	0.276233	-0.84265	0.399424	0.575061	ENSRNOG00000002210	Hsd17b11
1.49153	0.134352	1.36654	0.0983158	0.921682	0.95565	ENSRNOG00000002212	Hsd17b13
98.644	-0.579042	0.247193	-2.34247	0.0191568	0.0651402	ENSRNOG00000002214	Klhl8
431.45	-1.19182	0.32847	-3.6284	0.000285184	0.00218859	ENSRNOG00000002215	Mylk
7.19787	0.63738	0.568563	1.12104	0.262272	0.43706	ENSRNOG00000002216	Srd5a3
0.12441	-0.385255	3.53381	-0.10902	0.913187		ENSRNOG00000002217	Plac8
1.66948	0.379646	1.26807	0.299388	0.764644	0.860192	ENSRNOG00000002218	Stbd1
0						ENSRNOG00000002223
0.281203	1.82524	3.52737	0.517452	0.604841		ENSRNOG00000002224	Yipf7
50.7295	0.286155	0.261286	1.09518	0.273439	0.450043	ENSRNOG00000002225	Scarb2
6.39009	-0.388636	0.844824	-0.46002	0.645502	0.778634	ENSRNOG00000002227	Kit
13.726	-1.38485	0.50884	-2.72157	0.00649719	0.0280285	ENSRNOG00000002229	Adcy5
43.0423	1.92345	0.463378	4.15093	3.3113e-05	0.000358125	ENSRNOG00000002232	Aff1
0.393807	-0.534114	3.04327	-0.175506	0.860682		ENSRNOG00000002238	Sema5b
41.6434	-0.90866	0.403744	-2.25059	0.0244117	0.0781332	ENSRNOG00000002240	Slc49a4
0.504992	-1.13177	2.68369	-0.42172	0.673229		ENSRNOG00000002241	Hspbap1
84.4766	0.773865	0.311758	2.48227	0.013055	0.0482228	ENSRNOG00000002244	Pdgfra
10.7481	0.0127578	0.635122	0.0200872	0.983974	0.992029	ENSRNOG00000002246	Slc30a9
14.9562	0.468575	0.406874	1.15165	0.249466	0.421612	ENSRNOG00000002247	Nup54
34.2098	-0.225294	0.304241	-0.740512	0.458989	0.630766	ENSRNOG00000002248	Fryl
80.8233	-0.08768	0.255026	-0.343807	0.730991	0.836258	ENSRNOG00000002251	Sec31a
11.567	-0.221079	0.4948	-0.446805	0.655016	0.784888	ENSRNOG00000002253	Wdr5b
91.179	-0.184321	0.292217	-0.630767	0.528193	0.686999	ENSRNOG00000002254	Tmem33
164.824	-0.394882	0.389375	-1.01414	0.310515	0.490378	ENSRNOG00000002255	Fam162a
31.5181	-1.17807	0.823762	-1.43011	0.152685	0.297352	ENSRNOG00000002256	Art3
37.408	-0.987612	0.387127	-2.55114	0.0107372	0.0415178	ENSRNOG00000002258	Tmem150c
106.74	-0.0172685	0.259365	-0.06658	0.946916	0.969722	ENSRNOG00000002262	Enoph1
37.1582	-0.379068	0.367905	-1.03034	0.30285	0.482181	ENSRNOG00000002265	Casr
0						ENSRNOG00000002266	Gsx2
22.3651	0.72015	0.376219	1.91418	0.0555974	0.142447	ENSRNOG00000002267	Chic2
49.3849	0.8477	0.355715	2.38308	0.0171683	0.0597972	ENSRNOG00000002270	Hnrnpdl
140.09	0.958722	0.315499	3.03875	0.00237562	0.01272	ENSRNOG00000002271	Slain2
2.53573	-1.82504	1.08141	-1.68765	0.0914793	0.205431	ENSRNOG00000002272	Lnx1
2.54571	-2.39724	1.22149	-1.96256	0.0496972	0.131005	ENSRNOG00000002273	Naaa
95.3508	0.291996	0.217839	1.34042	0.180109	0.33536	ENSRNOG00000002275	Fip1l1
1.92485	0.107801	1.24264	0.0867516	0.930869	0.961206	ENSRNOG00000002276	Phf6
7.62409	1.50879	0.685023	2.20255	0.0276267	0.0853786	ENSRNOG00000002278	Tec
28.3604	0.278276	0.398731	0.697905	0.485237	0.651889	ENSRNOG00000002280	Sh3bgrl
0						ENSRNOG00000002285	Fam122b
0						ENSRNOG00000002289	Ildr1
30.1725	0.897065	0.35458	2.52994	0.0114084	0.0435325	ENSRNOG00000002291	Brwd3
278.27	0.485581	0.16732	2.90212	0.00370648	0.0179868	ENSRNOG00000002292	Hnrnpd
8.16925	-0.52099	0.671555	-0.775797	0.437869	0.611265	ENSRNOG00000002294	Snx29
209.819	0.672917	0.197397	3.40896	0.000652117	0.00438664	ENSRNOG00000002301	Uso1
0						ENSRNOG00000002302	Corin
21.8232	-1.23482	0.569961	-2.1665	0.030273	0.0912243	ENSRNOG00000002303	Kcnj12
0.544609	2.77026	2.84292	0.974441	0.329838		ENSRNOG00000002304	Tnfrsf13b
14.0119	-1.82765	0.542067	-3.37162	0.000747271	0.00487988	ENSRNOG00000002305	Slc15a2
22.4775	2.90983	0.427837	6.80126	1.03711e-11	6.09837e-10	ENSRNOG00000002309	Hlx
6.02368	1.49478	0.683136	2.18811	0.0286613	0.0876434	ENSRNOG00000002312	Atp10d
0						ENSRNOG00000002314	LOC103689943
285.238	0.125857	0.241288	0.521606	0.601945	0.746767	ENSRNOG00000002318	Limch1
592.345	0.0795531	0.153652	0.517747	0.604635	0.749208	ENSRNOG00000002319	Tsn
117.703	-0.350449	0.253209	-1.38403	0.166348	0.316823	ENSRNOG00000002320	Commd8
0						ENSRNOG00000002321
38.92	0.766778	0.335714	2.28402	0.0223704	0.073299	ENSRNOG00000002322	RGD1310587
5.55181	0.303538	0.792191	0.383163	0.701599	0.817447	ENSRNOG00000002323	RGD1566265
31.1176	-2.11376	0.426184	-4.95972	7.05933e-07	1.27458e-05	ENSRNOG00000002327	Gabrb1
0.934273	1.59226	1.67757	0.949146	0.342546		ENSRNOG00000002331	Aldh3a1
0.393807	-0.534114	3.04327	-0.175506	0.860682		ENSRNOG00000002332	Mospd1
0						ENSRNOG00000002333	Olr982
4.32059	-3.22067	1.03502	-3.11169	0.00186022	0.0103819	ENSRNOG00000002336	Gabra4
8.46495	-2.33389	0.662116	-3.5249	0.000423642	0.00306893	ENSRNOG00000002338	Dgke
41.2703	-0.565558	0.30336	-1.86431	0.0622776	0.154846	ENSRNOG00000002339	Mark1
0						ENSRNOG00000002340	LOC100361079
57.5396	0.992693	0.322586	3.0773	0.00208888	0.0114141	ENSRNOG00000002341	Trim25
86.0389	-0.404471	0.226962	-1.78211	0.0747314	0.17763	ENSRNOG00000002342	Aldh3a2
1892.71	-0.612614	0.238333	-2.57042	0.0101576	0.039819	ENSRNOG00000002343	Uchl1
5.07159	-1.62859	0.860482	-1.89264	0.0584053	0.147499	ENSRNOG00000002345	Rasgef1b
0						ENSRNOG00000002346	Tbx22
45.7754	-1.01824	0.262647	-3.87686	0.000105814	0.000963922	ENSRNOG00000002347	Rgl1
35.6209	-0.952418	0.487359	-1.95424	0.0506725	0.132934	ENSRNOG00000002349	Gabra2
1.03613	0.746549	1.78741	0.417672	0.676187		ENSRNOG00000002350	Eaf2
19.8832	-1.41954	0.631139	-2.24917	0.0245019	0.0783172	ENSRNOG00000002352	Tsen15
12.0797	0.522934	0.562138	0.930258	0.352237	0.532234	ENSRNOG00000002353	Rab3gap2
214.655	0.914881	0.249367	3.66881	0.00024368	0.00192322	ENSRNOG00000002358	Scpep1
9.06292	-0.649487	0.683213	-0.950636	0.341789	0.522094	ENSRNOG00000002360	Gabrg1
11.8072	-0.9403	0.508171	-1.85036	0.0642616	0.158337	ENSRNOG00000002361	Prkg2
36.995	-1.61606	0.310624	-5.20263	1.9649e-07	4.09087e-06	ENSRNOG00000002364	Rnf112
32.3556	-1.55793	0.379366	-4.10667	4.01396e-05	0.000420869	ENSRNOG00000002365	Itm2a
95.1195	-0.33894	0.246691	-1.37395	0.169459	0.321248	ENSRNOG00000002368	Iars2
2.88529	-0.068485	0.911788	-0.0751106	0.940127	0.965723	ENSRNOG00000002369	Rgs8
0.263406	1.76843	3.53036	0.500919	0.616428		ENSRNOG00000002372	Sgcd
3.40275	-0.310173	0.879687	-0.352594	0.724393	0.83248	ENSRNOG00000002373	Akap1
32.9476	-0.77375	0.429389	-1.80198	0.0715485	0.171985	ENSRNOG00000002376	Clasp1
81.6521	-0.207437	0.286239	-0.724697	0.468638	0.638447	ENSRNOG00000002378	Bpnt1
0						ENSRNOG00000002379	Plac1
1.28312	-1.0224	1.56409	-0.65367	0.513324	0.675293	ENSRNOG00000002381	Bmp3
0.149219	1.05742	3.53381	0.299229	0.764766		ENSRNOG00000002382	Mfap4
451.592	2.1808	1.01948	2.13913	0.0324255	0.0960261	ENSRNOG00000002385	Prg4
27.4944	-1.32216	0.429769	-3.07645	0.00209481	0.0114369	ENSRNOG00000002387	Tceal1
136.673	-0.0905505	0.187547	-0.482814	0.629228	0.766569	ENSRNOG00000002388	Trim41
218.629	-0.506889	0.558418	-0.907724	0.364024	0.543344	ENSRNOG00000002389	Morf4l2
0						ENSRNOG00000002391	Glra4
867.177	1.06763	0.176421	6.0516	1.43417e-09	5.0058e-08	ENSRNOG00000002393	Eprs
548.583	0.570306	0.198615	2.87141	0.00408647	0.0193629	ENSRNOG00000002394	Tpr
1.6653	2.91057	1.45732	1.99721	0.0458028	0.123128	ENSRNOG00000002396	Serpinb8
28.0436	-0.7902	0.349896	-2.25839	0.0239215	0.0770849	ENSRNOG00000002397	Slc30a10
62.1883	0.718649	0.263629	2.72599	0.00641094	0.0277235	ENSRNOG00000002403	Niban1
45.1728	0.749061	0.357059	2.09787	0.035917	0.103335	ENSRNOG00000002407	Pdxdc1
12.4844	2.28471	0.516141	4.42653	9.57625e-06	0.000124634	ENSRNOG00000002408	Rbm47
0						ENSRNOG00000002412	Mapk7
5.59712	-0.825403	0.698235	-1.18213	0.237155	0.407599	ENSRNOG00000002413	Gpc4
1.50201	-0.194027	1.33401	-0.145446	0.884358	0.932882	ENSRNOG00000002414	Tfcp2l1
3.93843	3.1257	1.12761	2.77196	0.00557194	0.0248246	ENSRNOG00000002417	Serpinb10
146.752	0.338784	0.256917	1.31865	0.187285	0.344731	ENSRNOG00000002418	Tgfb2
17049.7	-0.402039	0.211092	-1.90456	0.0568369	0.144489	ENSRNOG00000002419	Plp1
94.9261	0.558245	0.217916	2.56175	0.0104148	0.0405549	ENSRNOG00000002420	Zc3h7a
2.7814	0.653824	1.01229	0.645889	0.518351	0.679154	ENSRNOG00000002423
23.016	1.31718	0.404655	3.25507	0.00113366	0.00688956	ENSRNOG00000002425	Pctp
3.57618	-1.00981	1.00065	-1.00915	0.312903	0.492838	ENSRNOG00000002428	Lpar4
0						ENSRNOG00000002429	Rtl3
57.7403	-0.272325	0.381174	-0.714438	0.474956	0.643295	ENSRNOG00000002433	G3bp2
100.772	0.57228	0.423426	1.35155	0.17652	0.331077	ENSRNOG00000002434	Tmem100
81.8979	1.46278	0.237683	6.15431	7.54034e-10	2.82849e-08	ENSRNOG00000002436	Mmd
40.2695	0.367823	0.391267	0.940081	0.347176	0.527594	ENSRNOG00000002440	Ralb
32.6422	0.406098	0.301699	1.34604	0.17829	0.333343	ENSRNOG00000002443	Mfap3
98.7866	-0.574603	0.202801	-2.83334	0.00460646	0.0212934	ENSRNOG00000002449	Maged2
127.608	1.40304	0.274393	5.11325	3.16658e-07	6.17885e-06	ENSRNOG00000002450	Rrp15
0.149219	1.05742	3.53381	0.299229	0.764766		ENSRNOG00000002451	Fndc3c1
16.8362	0.154255	0.533817	0.288967	0.772607	0.865261	ENSRNOG00000002452	Txndc11
10.8887	0.288617	0.471033	0.612733	0.540053	0.696712	ENSRNOG00000002454	Rnf2
0.662924	-0.408541	2.20487	-0.185291	0.853001		ENSRNOG00000002456	Hlf
0						ENSRNOG00000002459	Fbxo40
1.46356	4.20472	1.58643	2.65042	0.00803914	0.0331259	ENSRNOG00000002460	Serpinb2
127.345	1.14248	0.384298	2.9729	0.00295005	0.0151375	ENSRNOG00000002461	Nid1
0						ENSRNOG00000002462	B9d1
189.486	-1.45478	0.31537	-4.61294	3.97016e-06	5.83172e-05	ENSRNOG00000002468	Tnr
1.12451	-0.761054	1.77886	-0.427833	0.668772		ENSRNOG00000002469	Trim7
22.154	1.11279	0.407036	2.73388	0.00625929	0.0272181	ENSRNOG00000002470	Ifi47
0.767105	1.20931	2.26508	0.533893	0.593416		ENSRNOG00000002471	Polq
28.8843	0.418857	0.373741	1.12071	0.26241	0.43706	ENSRNOG00000002473	Odr4
3.21287	-1.61191	0.94937	-1.69787	0.0895315	0.20252	ENSRNOG00000002474	Tom1l1
0						ENSRNOG00000002475
0.87087	-3.09564	2.72661	-1.13534	0.256231		ENSRNOG00000002478	Insig2
2.48622	-1.38395	1.05298	-1.31432	0.188737	0.346414	ENSRNOG00000002480	Gpr137b
0						ENSRNOG00000002484	Chrna9
0						ENSRNOG00000002486
0						ENSRNOG00000002487	Mbnl3
7.36083	1.71165	0.661541	2.58737	0.00967103	0.0383376	ENSRNOG00000002488	Galnt10
0						ENSRNOG00000002495
13.0807	-0.39925	0.448821	-0.889552	0.373706	0.552214	ENSRNOG00000002496	Stxbp5l
0						ENSRNOG00000002497	Wfdc17
0						ENSRNOG00000002501	Ddx3y
2.22452	-1.61221	1.12391	-1.43447	0.151439	0.29553	ENSRNOG00000002504	Spata17
97.0657	-0.41236	0.233558	-1.76555	0.0774709	0.182151	ENSRNOG00000002506	Cdkl2
386.262	0.0809922	0.259317	0.312329	0.75479	0.853815	ENSRNOG00000002509	Gnl3l
6.72793	1.67554	0.6673	2.51092	0.0120416	0.0454177	ENSRNOG00000002511	Flt4
7.1308	1.07743	0.745478	1.44529	0.148377	0.290828	ENSRNOG00000002512	Gpatch2
29.9686	0.935068	0.374691	2.49557	0.0125755	0.047003	ENSRNOG00000002514	Ccdc93
4.6932	-0.622626	0.812081	-0.766704	0.443258	0.616481	ENSRNOG00000002516	Mtm1
0						ENSRNOG00000002517	Pdc
238.903	0.879106	0.277105	3.17246	0.00151153	0.00874623	ENSRNOG00000002520	Litaf
183.553	-1.30045	0.278028	-4.6774	2.90531e-06	4.43578e-05	ENSRNOG00000002524	Gpr37
12.8383	3.27233	0.647607	5.05296	4.35021e-07	8.17087e-06	ENSRNOG00000002525	Ptgs2
106.93	0.808025	0.204958	3.94239	8.06729e-05	0.000772636	ENSRNOG00000002529	Rap2c
0						ENSRNOG00000002532	Prm1
0.140601	1.05742	3.53381	0.299229	0.764766		ENSRNOG00000002535	Kif2b
4.98593	-0.180833	0.64798	-0.279072	0.780189	0.870164	ENSRNOG00000002536	C1galt1c1
18.6209	-0.620423	0.42895	-1.44638	0.148072	0.290578	ENSRNOG00000002537	Wnk3
6.47262	-0.0302887	0.610651	-0.0496007	0.960441	0.978083	ENSRNOG00000002538	Epb41l5
0						ENSRNOG00000002539	Prm2
6.62522	2.85539	0.73112	3.9055	9.40324e-05	0.000873665	ENSRNOG00000002540	Rhoh
35.3944	0.32312	0.312373	1.03441	0.300946	0.480204	ENSRNOG00000002541	Pds5a
75.7385	0.908328	0.31532	2.88065	0.00396851	0.0189484	ENSRNOG00000002542	Heatr6
500.457	-0.514459	0.179316	-2.86901	0.00411757	0.019482	ENSRNOG00000002544	Kifap3
36.2393	-1.23738	0.510835	-2.42227	0.0154239	0.0549968	ENSRNOG00000002545	RGD1309748
10.4948	-2.08693	0.7546	-2.76561	0.00568165	0.025193	ENSRNOG00000002546	Rchy1
0.727742	0.282904	2.30695	0.122631	0.902399		ENSRNOG00000002548	Tnn
1.74111	-2.38597	1.56394	-1.52562	0.127106	0.261092	ENSRNOG00000002549	Htr5b
113.917	-0.557552	0.750654	-0.742755	0.45763	0.629295	ENSRNOG00000002553	Smim14
0						ENSRNOG00000002555	Serpinb7
1.30262	0.14206	1.68788	0.0841646	0.932926	0.962172	ENSRNOG00000002556	Tsr2
123.932	-0.444735	0.2298	-1.93531	0.0529525	0.137405	ENSRNOG00000002563	Mcts1
0.526812	2.72664	3.39366	0.803451	0.421714		ENSRNOG00000002564	Prm3
88.3443	0.810305	0.274212	2.95503	0.00312639	0.015874	ENSRNOG00000002565	Taf1
0						ENSRNOG00000002566	Tnp2
0.7371	0.143367	2.0392	0.0703055	0.94395		ENSRNOG00000002568	Socs1
78.6375	-0.691546	0.348555	-1.98404	0.0472515	0.126062	ENSRNOG00000002569	Mrps14
1.46081	-2.06962	1.47803	-1.40025	0.161437	0.310087	ENSRNOG00000002571	Tekt5
380.523	0.0812356	0.221986	0.365949	0.714403	0.826464	ENSRNOG00000002572	Cacybp
43.994	-0.160219	0.344339	-0.465295	0.64172	0.775721	ENSRNOG00000002574	Nubp1
16.7014	0.246852	0.464263	0.531707	0.594929	0.741191	ENSRNOG00000002575	Sap30l
0						ENSRNOG00000002578	Serpinb3a
63.3384	-0.132255	0.335898	-0.393736	0.693776	0.811739	ENSRNOG00000002579	Parm1
12.0404	-0.632802	0.535358	-1.18202	0.237199	0.407599	ENSRNOG00000002580	Trmt1l
0						ENSRNOG00000002582	Hand1
0						ENSRNOG00000002583	Serpinb11
18.1662	-0.342004	0.461136	-0.741657	0.458295	0.629945	ENSRNOG00000002585	Cul4b
3.98445	-0.45808	0.802746	-0.570641	0.568243	0.719995	ENSRNOG00000002592	Rps6ka6
43.2978	-1.73888	0.299669	-5.80267	6.52688e-09	2.0238e-07	ENSRNOG00000002593	Esrrg
7.27996	-1.20545	0.699413	-1.72352	0.0847943	0.194228	ENSRNOG00000002595	Dpp10
0						ENSRNOG00000002597	Hsd17b6
0.0750401	-0.385255	3.53381	-0.10902	0.913187		ENSRNOG00000002598	Hnf1b
2.29844	1.95954	1.18106	1.65913	0.0970904	0.214962	ENSRNOG00000002599	Grap
0						ENSRNOG00000002602	Serpinb12
139.269	-0.953215	0.317207	-3.00502	0.0026556	0.0139334	ENSRNOG00000002607	Sox9
10.8638	-0.0709106	0.550937	-0.128709	0.897588	0.940831	ENSRNOG00000002609	Ero1b
394.675	0.913784	0.16123	5.66757	1.44835e-08	4.13715e-07	ENSRNOG00000002610	Carhsp1
60.9929	0.490224	0.294319	1.66562	0.0957889	0.212549	ENSRNOG00000002612	Ddx52
58.3966	0.367667	0.297802	1.2346	0.216979	0.383177	ENSRNOG00000002615	Pmm2
0						ENSRNOG00000002616	Slc5a10
313.014	0.019156	0.210968	0.0908001	0.927651	0.959477	ENSRNOG00000002618	Ivns1abp
0						ENSRNOG00000002624	Edaradd
76.282	-0.432299	0.220888	-1.9571	0.0503356	0.132316	ENSRNOG00000002625	Ptpn4
1.97198	-3.43083	1.59394	-2.15241	0.0313647	0.0935637	ENSRNOG00000002626	Car10
28.6685	-0.434061	0.398803	-1.08841	0.276415	0.453534	ENSRNOG00000002627	Kctd3
0						ENSRNOG00000002628	Vom2r32
41.2821	-0.674074	0.378814	-1.77943	0.0751691	0.178243	ENSRNOG00000002630	Cnot8
408.925	0.780705	0.183951	4.24408	2.1949e-05	0.000252888	ENSRNOG00000002632	Naca
92.8066	-1.5264	0.342501	-4.45664	8.32549e-06	0.000110786	ENSRNOG00000002635	Dexi
83.8	-0.305513	0.306351	-0.997267	0.318635	0.498318	ENSRNOG00000002636	Abat
0						ENSRNOG00000002640	Serpinb5
0						ENSRNOG00000002641	Vom2r28
254.939	0.537087	0.153271	3.50418	0.000458023	0.0032888	ENSRNOG00000002642	Ptges3
49.3602	1.06429	0.485669	2.19139	0.0284233	0.0871798	ENSRNOG00000002643	Ugdh
13.7486	0.658657	0.456896	1.44159	0.149418	0.292429	ENSRNOG00000002644	Utp18
47.4186	0.678947	0.269987	2.51474	0.0119121	0.0450074	ENSRNOG00000002645	Gemin5
34.7595	-1.54356	0.560281	-2.75498	0.00586949	0.0258678	ENSRNOG00000002652	Rap1gap2
18.2268	-1.27908	0.432997	-2.95402	0.00313662	0.0159135	ENSRNOG00000002653	Kcnk2
9.54331	0.680027	0.681143	0.998362	0.318104	0.497907	ENSRNOG00000002657	Pla2g4a
0.872602	-1.08727	1.84779	-0.588416	0.556253		ENSRNOG00000002659	Ciita
151.201	-1.50535	0.313885	-4.79587	1.61973e-06	2.65294e-05	ENSRNOG00000002660	Magee1
38.2291	0.349738	0.295332	1.18422	0.236326	0.406564	ENSRNOG00000002662	Pbdc1
40.5312	0.998144	0.335969	2.97094	0.00296886	0.0152102	ENSRNOG00000002664	Emp2
12.0025	3.07367	0.566257	5.42805	5.69726e-08	1.38238e-06	ENSRNOG00000002667	Lamc2
239.585	-0.27819	0.170488	-1.63173	0.102737	0.223819	ENSRNOG00000002669	Cluh
789.386	0.475748	0.144986	3.28134	0.00103315	0.00637068	ENSRNOG00000002671	Nme2
102.316	1.72907	0.281121	6.15062	7.7183e-10	2.87871e-08	ENSRNOG00000002680	Lamc1
20.922	-0.122915	0.451818	-0.272046	0.785586	0.873517	ENSRNOG00000002682	Zfp692
0						ENSRNOG00000002691	Shcbp1l
203.203	-0.283215	0.250559	-1.13033	0.258336	0.432625	ENSRNOG00000002693	Nme1
6.40783	-0.97378	0.641731	-1.51743	0.129159	0.263897	ENSRNOG00000002695	Tfb2m
13.4401	0.395499	0.447643	0.883514	0.376959	0.554602	ENSRNOG00000002697	Mtmr1
0.405762	0.490865	3.43918	0.142727	0.886506		ENSRNOG00000002701	Hgd
26.8805	0.695007	0.363923	1.90976	0.0561637	0.143206	ENSRNOG00000002705	Vps4b
26.3415	-0.773459	0.363737	-2.12643	0.0334678	0.0981331	ENSRNOG00000002708	Phf8
5.7588	1.21516	0.797286	1.52413	0.127477	0.261648	ENSRNOG00000002710	Cnst
4.29215	0.907049	0.865189	1.04838	0.294462	0.473155	ENSRNOG00000002711	Nuf2
18.5615	0.358064	0.397174	0.901528	0.367308	0.546367	ENSRNOG00000002713	Zfp672
24.5514	-0.681885	0.395065	-1.72601	0.084346	0.193643	ENSRNOG00000002714	Mettl22
0.149219	1.05742	3.53381	0.299229	0.764766		ENSRNOG00000002718	Scgb3a1
60.6795	-0.244483	0.255716	-0.956073	0.339035	0.518969	ENSRNOG00000002721	Ndufb4
112.384	-0.592182	0.398523	-1.48594	0.137295	0.275646	ENSRNOG00000002722	Sec14l1
0.914224	2.66201	1.73862	1.5311	0.125744		ENSRNOG00000002723	Sele
52.5704	-0.832591	0.432097	-1.92686	0.0539967	0.139358	ENSRNOG00000002724	Prpsap2
9.88778	4.93787	0.960509	5.14089	2.73441e-07	5.43304e-06	ENSRNOG00000002728	Btc
23.1189	-1.96451	0.499956	-3.92936	8.5172e-05	0.000807433	ENSRNOG00000002730	Rgs5
20.833	-1.4207	0.49452	-2.87289	0.00406737	0.0192934	ENSRNOG00000002734
118.908	0.12638	0.218186	0.57923	0.562434	0.715247	ENSRNOG00000002735	Dhx9
30.1964	-0.227937	0.325213	-0.700885	0.483375	0.650446	ENSRNOG00000002736	Rabgap1l
655.602	1.16035	0.29826	3.89038	0.000100086	0.000920087	ENSRNOG00000002746	Fstl1
26.0634	0.533064	0.308904	1.72566	0.0844087	0.193719	ENSRNOG00000002748	Ccdc43
547.695	0.184516	0.1846	0.999543	0.317532	0.497486	ENSRNOG00000002749	Spag9
32.4501	-0.383282	0.491796	-0.77935	0.435773	0.609908	ENSRNOG00000002750	Rc3h1
0.892997	1.72921	1.92902	0.896416	0.370031		ENSRNOG00000002751	Zdhhc15
51.2545	-1.51938	0.326125	-4.65889	3.17916e-06	4.80332e-05	ENSRNOG00000002753	Adam11
2.11494	3.9555	1.38932	2.84708	0.00441222	0.0206293	ENSRNOG00000002754	Areg
549.856	-0.323837	0.152993	-2.11668	0.0342869	0.0999511	ENSRNOG00000002755	Pafah1b1
106.128	0.195809	0.240173	0.815282	0.414911	0.590391	ENSRNOG00000002757	Tada2a
95.7319	-0.902004	0.208885	-4.31818	1.57325e-05	0.000190512	ENSRNOG00000002759	Lias
61.0385	-0.858553	0.271275	-3.16488	0.00155148	0.0089378	ENSRNOG00000002763	Ulk2
123.336	0.837444	0.35461	2.36159	0.0181966	0.0626917	ENSRNOG00000002764	Mettl16
29.6771	-0.0593216	0.390065	-0.152081	0.879123	0.930414	ENSRNOG00000002767	Dlg3
1.93569	-1.24515	1.37235	-0.907308	0.364244	0.54356	ENSRNOG00000002768	Tmem114
2.8817	4.42258	1.29341	3.41931	0.000627801	0.00424848	ENSRNOG00000002771	Ereg
63.9062	0.450927	0.693293	0.650413			ENSRNOG00000002773	Rgs4
4.44669	-0.572987	0.714236	-0.802238	0.422416	0.597024	ENSRNOG00000002775	Npl
28.6121	2.02477	1.08769	1.86153	0.062669	0.15547	ENSRNOG00000002776	Sell
52.7705	0.966978	0.287318	3.36554	0.00076395	0.00497139	ENSRNOG00000002778	Aatf
9.80318	0.451907	0.739648	0.610977	0.541215	0.697642	ENSRNOG00000002781	Kdsr
0						ENSRNOG00000002782	Epgn
0						ENSRNOG00000002783	Serpinc1
12.5	-1.52941	0.573978	-2.66457	0.0077086	0.0320852	ENSRNOG00000002784	Pou3f4
0						ENSRNOG00000002789
3.17957	0.61821	0.859545	0.719229	0.472	0.641087	ENSRNOG00000002790	Abcb7
9.44592	-0.16423	0.529245	-0.310311	0.756325	0.855033	ENSRNOG00000002791	Bcl2
294.913	6.57501	1.48753	4.42007	9.86695e-06	0.000128035	ENSRNOG00000002792	Cxcl2
3.21882	-3.41926	1.22207	-2.79793	0.0051432	0.0231995	ENSRNOG00000002793	Sstr2
0.986549	2.80682	1.8715	1.49977	0.133673		ENSRNOG00000002794	Selp
37.8876	0.250757	0.342056	0.733088	0.463505	0.634633	ENSRNOG00000002795	Cog1
0						ENSRNOG00000002797	Gpr156
21.4601	-0.803562	0.46183	-1.73995	0.0818673	0.189754	ENSRNOG00000002800	Gdpd2
20.448	3.38657	0.549204	6.16631	6.99002e-10	2.65255e-08	ENSRNOG00000002802	Cxcl1
3.12901	3.24228	1.22894	2.63827	0.00833306	0.0340682	ENSRNOG00000002807
62.6124	3.40548	0.874121	3.89589	9.78403e-05	0.000901346	ENSRNOG00000002810	Gfpt2
33.4119	-1.69168	0.354673	-4.76969	1.84513e-06	2.97362e-05	ENSRNOG00000002811	Brinp3
3.6932	-2.49207	0.990199	-2.51673	0.0118449	0.0447924	ENSRNOG00000002812	Lhx1
9.87275	-0.304504	0.661603	-0.460251	0.645336	0.778506	ENSRNOG00000002813	Dars2
6.83107	-3.50498	0.863612	-4.05851	4.93864e-05	0.000504848	ENSRNOG00000002814	Higd1b
115.709	-0.60622	0.25389	-2.38773	0.0169527	0.0592664	ENSRNOG00000002818	Eftud2
28.8397	1.32267	0.585295	2.25984	0.0238315	0.0768707	ENSRNOG00000002820	LOC24906
110.487	-0.535082	0.269933	-1.98228	0.047448	0.126483	ENSRNOG00000002821	Phlpp1
70.122	-0.250465	0.313059	-0.800057	0.423678	0.598171	ENSRNOG00000002823	Mapk9
0.503699	0.233359	2.73304	0.0853844	0.931956		ENSRNOG00000002824	Rlim
35.3817	-0.867923	0.405891	-2.13831	0.0324912	0.0961552	ENSRNOG00000002826	Hsd17b7
287.161	-1.24161	0.238579	-5.20418	1.94851e-07	4.06323e-06	ENSRNOG00000002827	Rbfox1
27.162	-0.294368	0.365915	-0.80447	0.421126	0.595729	ENSRNOG00000002828	Tob1
1.32289	0.778265	1.85645	0.419221	0.675054	0.798927	ENSRNOG00000002829	Ppbp
1.54527	1.91053	1.45529	1.31282	0.189244	0.346966	ENSRNOG00000002831	Wfikkn2
0.534128	0.22991	2.41772	0.0950936	0.924241		ENSRNOG00000002832	Slc16a2
122.892	0.230377	0.225446	1.02187	0.306841	0.486223	ENSRNOG00000002833	Gsk3b
0.128796	-0.385255	3.53381	-0.10902	0.913187		ENSRNOG00000002834
499.063	-0.147843	0.192389	-0.768458	0.442215	0.615489	ENSRNOG00000002835	Luc7l3
19.7514	-0.0976065	0.378321	-0.258	0.796407	0.879532	ENSRNOG00000002838	Pdzd11
1.19226	-1.69251	1.76569	-0.958555	0.337783	0.517598	ENSRNOG00000002839	Slc19a2
587.46	-1.05264	0.341514	-3.08228	0.0020542	0.0112576	ENSRNOG00000002840	Atp5f1b
77.0927	-0.477276	0.242235	-1.9703	0.0488036	0.129278	ENSRNOG00000002841	Cdc42bpa
36.3913	3.91576	0.509192	7.69015	1.46957e-14	1.39013e-12	ENSRNOG00000002843	Cxcl6
1.85753	-0.792794	1.20677	-0.656953	0.511211	0.673008	ENSRNOG00000002844	Usp27x
0						ENSRNOG00000002845	LOC691286
26.7624	-0.264312	0.343258	-0.77001	0.441294	0.61495	ENSRNOG00000002848	Maoa
103.197	0.199319	0.194751	1.02346	0.306092	0.48537	ENSRNOG00000002851	Fam104a
0.255682	1.7434	3.5316	0.493659	0.621547		ENSRNOG00000002852	Myo19
316.944	0.143009	0.162123	0.882102	0.377722	0.555268	ENSRNOG00000002855	Rfc1
0						ENSRNOG00000002858	Olr1432
196.929	-0.223451	0.225185	-0.992299	0.321052	0.501017	ENSRNOG00000002860	Ccdc181
12.72	-0.445153	0.587423	-0.757807	0.448567	0.620756	ENSRNOG00000002862	Clcn5
21.2535	-1.42061	0.41764	-3.40153	0.000670098	0.00448358	ENSRNOG00000002863	Cacna1e
42.7712	1.06498	0.354546	3.0038	0.00266633	0.0139784	ENSRNOG00000002864	Nacc1
1.91151	0.239818	1.58625	0.151185	0.87983	0.930662	ENSRNOG00000002866	Rassf6
191.603	0.677725	0.330333	2.05164	0.0402045	0.112239	ENSRNOG00000002871	Rbm25l1
1.61166	-3.19701	1.47548	-2.16675	0.0302536	0.091187	ENSRNOG00000002873	Fam183a
3.67527	1.76184	0.933633	1.88708	0.0591495	0.148946	ENSRNOG00000002874
70.3235	-0.909977	0.275655	-3.30115	0.000962908	0.00601138	ENSRNOG00000002875	Klhl20
0.47651	0.396019	2.50332	0.158197	0.874301		ENSRNOG00000002876	Eef2kmt
0						ENSRNOG00000002878	Afm
164.554	0.110143	0.222324	0.495418	0.620305	0.760197	ENSRNOG00000002879	Psen2
88.5735	1.09648	0.395968	2.76913	0.00562068	0.0249821	ENSRNOG00000002881	Ddr2
33.293	0.402743	0.325531	1.23719	0.216018	0.381945	ENSRNOG00000002882	Zcchc2
45.923	0.028304	0.290163	0.0975455	0.922293	0.955829	ENSRNOG00000002883	Alg1
8.90604	-0.206938	0.530305	-0.390225	0.69637	0.813387	ENSRNOG00000002884	Blzf1
379.583	-0.721998	0.245679	-2.93879	0.00329495	0.0165114	ENSRNOG00000002886	Myh10
0.810753	1.29758	2.22634	0.582832	0.560006		ENSRNOG00000002889	Afp
0.149219	1.05742	3.53381	0.299229	0.764766		ENSRNOG00000002890	Ankrd45
52.4383	0.350666	0.255321	1.37343	0.169619	0.321429	ENSRNOG00000002894	Mnt
34.5423	-0.28882	0.296563	-0.973893	0.33011	0.510635	ENSRNOG00000002895	Nagpa
280.325	-0.165665	0.183677	-0.901939	0.367089	0.546235	ENSRNOG00000002896	Prdx6
10.437	-0.986065	0.511356	-1.92833	0.0538138	0.138941	ENSRNOG00000002898	Nme7
9.19938	-0.372673	0.606009	-0.614963	0.538579	0.695206	ENSRNOG00000002899	Akap10
214.318	-0.312072	0.210173	-1.48483	0.137589	0.276065	ENSRNOG00000002903	Specc1
0						ENSRNOG00000002904	Arr3
0.277921	-0.194384	3.52581	-0.0551316	0.956034		ENSRNOG00000002905	Ccdc103
0						ENSRNOG00000002906	Nr1i2
91.7922	-0.4636	0.228727	-2.02687	0.0426757	0.116924	ENSRNOG00000002907	Plekha6
93.3456	0.53478	0.222109	2.40774	0.0160518	0.0568166	ENSRNOG00000002908	Slc35a4
0.741665	-2.88043	2.17628	-1.32356	0.185651		ENSRNOG00000002911	Alb
29.7316	0.127875	0.381888	0.334851	0.737738	0.841115	ENSRNOG00000002912	Parn
90.9444	0.206001	0.216727	0.950506	0.341855	0.522122	ENSRNOG00000002914	Trmt1
11.9783	-0.655459	0.43667	-1.50104	0.133345	0.270084	ENSRNOG00000002915	Trim11
31.9865	2.00942	0.573709	3.50251	0.000460893	0.00330759	ENSRNOG00000002916	Ca4
1.10947	1.90626	1.97664	0.964393	0.334849		ENSRNOG00000002917	Sec14l5
0						ENSRNOG00000002918	FAM187A
7490.54	-0.578839	0.236336	-2.44922	0.0143164	0.0519997	ENSRNOG00000002919	Gfap
0						ENSRNOG00000002921	Akap4
2.91751	-3.30423	1.36021	-2.4292	0.0151321	0.0542344	ENSRNOG00000002922	Adora2b
0						ENSRNOG00000002923	Zcchc13
0						ENSRNOG00000002925	Tsx
57.7563	0.222078	0.71686	0.309793	0.756718	0.855325	ENSRNOG00000002926	Uap1
438.828	-0.169783	0.185398	-0.915778	0.359783	0.539468	ENSRNOG00000002928	Guk1
3.91116	0.761173	0.759297	1.00247	0.316116	0.496221	ENSRNOG00000002930	Ppl
6.0912	-1.46844	0.646037	-2.27299	0.0230265	0.0748477	ENSRNOG00000002932	Wdr19
3019.17	-1.08038	0.278441	-3.8801	0.000104412	0.000953144	ENSRNOG00000002934	Atp1b1
100.4	0.241488	0.220356	1.0959	0.273122	0.449828	ENSRNOG00000002935	Ankrd40
0.257592	-1.2722	3.51713	-0.361716	0.717564		ENSRNOG00000002936	Golt1a
3.01773	0.178229	0.921975	0.193312	0.846714	0.910447	ENSRNOG00000002937	Ren
311.235	-0.0699058	0.192523	-0.363104	0.716527	0.827674	ENSRNOG00000002940	Ankrd17
10.7349	-0.379518	0.479703	-0.791154	0.428854	0.603326	ENSRNOG00000002941	Uhmk1
74.2349	-0.134497	0.339826	-0.395783	0.692265	0.810914	ENSRNOG00000002943	Mrpl55
99.8459	-0.291268	0.23232	-1.25374	0.209938	0.374363	ENSRNOG00000002944	RGD1304587
3.9921	4.09101	1.21579	3.36491	0.000765686	0.0049802	ENSRNOG00000002946	Socs3
42.6422	0.622628	0.358491	1.7368	0.0824221	0.1906	ENSRNOG00000002947	Dpt
0.751071	2.3628	2.26303	1.04409	0.296446		ENSRNOG00000002948	Abcc3
107.343	0.410302	0.286042	1.43441	0.151455	0.29553	ENSRNOG00000002949	Pgs1
18.247	1.41861	0.419066	3.38518	0.000711326	0.0047016	ENSRNOG00000002950	Lyl1
0						ENSRNOG00000002951	Ccnb3
0						ENSRNOG00000002953	P2ry4
158.891	-0.527104	0.211142	-2.49644	0.0125448	0.0469227	ENSRNOG00000002956	Stim2
11.1463	0.987492	0.567185	1.74104	0.0816762	0.189379	ENSRNOG00000002959	Shroom4
0						ENSRNOG00000002960	Ndp
38.0212	-1.85253	0.355142	-5.21631	1.82525e-07	3.83684e-06	ENSRNOG00000002963	C1ql1
0						ENSRNOG00000002964	Xcl1
0.127841	1.05742	3.53381	0.299229	0.764766		ENSRNOG00000002968	Tnfsf4
4.47618	1.38869	0.978225	1.4196	0.155723	0.30147	ENSRNOG00000002969	Itpkb
6.69599	0.524335	0.779101	0.673	0.500947	0.66484	ENSRNOG00000002970	Zswim7
0.12441	-0.385255	3.53381	-0.10902	0.913187		ENSRNOG00000002972	Spata46
0						ENSRNOG00000002974	Cdx4
0						ENSRNOG00000002975
0.644881	-0.518105	2.39148	-0.216646	0.828484		ENSRNOG00000002976	Maats1
30.1643	-0.0482722	0.369761	-0.13055	0.896132	0.940135	ENSRNOG00000002977	Ttc19
2.18462	1.9089	1.24802	1.52954	0.12613	0.259741	ENSRNOG00000002978	Faslg
2.97679	-0.323292	0.915612	-0.353088	0.724023	0.832208	ENSRNOG00000002979	Tbx19
192.502	0.994884	0.277422	3.58617	0.000335571	0.0025219	ENSRNOG00000002980	Tsr1
281.308	-0.573155	0.215774	-2.65628	0.00790082	0.0327048	ENSRNOG00000002983	Nfix
0.371995	-0.506859	3.51896	-0.144036	0.885472		ENSRNOG00000002984	Bmp15
1.15728	-0.86046	1.58232	-0.543795	0.586583	0.734297	ENSRNOG00000002986	Efhc2
551.38	0.63411	0.174254	3.639	0.000273694	0.00212036	ENSRNOG00000002989	Nmt1
2.8741	-0.237016	0.910496	-0.260316	0.79462	0.87875	ENSRNOG00000002991	Srr
130.808	0.24268	0.248909	0.974974	0.329573	0.510345	ENSRNOG00000002997	Slc9a3r2
66.7925	-0.793948	0.279152	-2.84415	0.00445307	0.0207831	ENSRNOG00000002999	Timmdc1
12.0314	-0.942296	0.457581	-2.0593	0.0394656	0.110959	ENSRNOG00000003003	Tbc1d19
33.8045	-0.174521	0.321116	-0.543483	0.586797	0.734425	ENSRNOG00000003005	Rasgef1c
0						ENSRNOG00000003008
0						ENSRNOG00000003009
73.6569	-0.555176	0.259984	-2.13542	0.0327266	0.0966435	ENSRNOG00000003011	Gadd45gip1
6.61158	0.0767548	0.662166	0.115915	0.90772	0.946557	ENSRNOG00000003013	Rpgr
24.3436	-0.337191	0.321965	-1.04729	0.294965	0.473671	ENSRNOG00000003014	Poglut1
15.0335	-0.66654	0.573416	-1.1624	0.245072	0.417474	ENSRNOG00000003018	Olfml2b
274.2	0.326489	0.1991	1.63982	0.101042	0.221347	ENSRNOG00000003019	Ubn1
0						ENSRNOG00000003020	Slc25a47
26.9986	-1.23814	0.367029	-3.37342	0.000742408	0.00485298	ENSRNOG00000003025
24.6032	0.0193796	0.379405	0.0510791	0.959263	0.977263	ENSRNOG00000003026	Rad23a
0						ENSRNOG00000003027
1.22334	-0.12558	1.95651	-0.0641857	0.948822	0.970988	ENSRNOG00000003028	Dnah17
987.326	0.996547	0.195261	5.10366	3.33139e-07	6.44266e-06	ENSRNOG00000003029	Calr
0						ENSRNOG00000003030	Awat2
211.259	-0.183196	0.248636	-0.736802	0.461243	0.632597	ENSRNOG00000003031	Atp2b4
20.2888	-0.588458	0.419688	-1.40213	0.160876	0.30938	ENSRNOG00000003033	Plcd3
0						ENSRNOG00000003035
63.9153	-0.0369748	0.253088	-0.146095	0.883847	0.932791	ENSRNOG00000003038	Sft2d2
0						ENSRNOG00000003039	Wnt3a
27.54	0.0488992	0.359839	0.135892	0.891907	0.937511	ENSRNOG00000003041	Smg6
25.7935	0.421851	0.316992	1.33079	0.183257	0.339544	ENSRNOG00000003042	Eef1aknmt
56.3603	-0.765297	0.46898	-1.63183	0.102715	0.223809	ENSRNOG00000003048	Tiprl
77.667	-0.185328	0.21947	-0.844431	0.398429	0.574274	ENSRNOG00000003049	Hsd17b10
343.485	0.106211	0.174343	0.609209	0.542386	0.698255	ENSRNOG00000003050	Tbc1d9b
4.39251	-0.134098	0.821791	-0.163178	0.870378	0.925211	ENSRNOG00000003052	Cox18
0.12441	-0.385255	3.53381	-0.10902	0.913187		ENSRNOG00000003054	LOC100910506
2.7465	1.61172	1.11514	1.4453	0.148373	0.290828	ENSRNOG00000003059	Optc
17.5488	-0.148713	0.374605	-0.396985	0.691379	0.810239	ENSRNOG00000003062
14.1102	-0.969869	0.422566	-2.29519	0.0217222	0.0716244	ENSRNOG00000003063	Phka1
0.40147	1.04992	2.99893	0.350098	0.726265		ENSRNOG00000003064	Bst1
60.4584	-0.227333	0.268765	-0.845845	0.397639	0.573757	ENSRNOG00000003065	Glyr1
0.149219	1.05742	3.53381	0.299229	0.764766		ENSRNOG00000003066	Wnt9a
0						ENSRNOG00000003067	Npffr2
2.92959	0.0967124	0.892322	0.108383	0.913692	0.950234	ENSRNOG00000003068	Mrnip
8.28044	-0.00111451	0.519409	-0.00214573	0.998288	0.999173	ENSRNOG00000003069	Cd38
1.29261	0.0388737	1.48027	0.0262613	0.979049	0.989127	ENSRNOG00000003070	Pigl
52.6323	-0.0492784	0.283754	-0.173666	0.862128	0.919441	ENSRNOG00000003071	Vamp4
0						ENSRNOG00000003073	Gpr161
10.8463	1.43117	0.599697	2.38649	0.0170103	0.0594084	ENSRNOG00000003075	Tmem39a
36.5713	0.364816	0.31227	1.16827	0.242697	0.414248	ENSRNOG00000003076	Rbms2
51.4772	0.113263	0.332767	0.340366	0.733581	0.838616	ENSRNOG00000003078	Dcaf6
0						ENSRNOG00000003080
5.99343	0.825105	0.661259	1.24778	0.212112	0.376877	ENSRNOG00000003081	Ribc1
192.872	-0.264066	0.159102	-1.65973	0.0969697	0.214785	ENSRNOG00000003084	Parp1
0						ENSRNOG00000003085	Mycs
3.0501	0.515378	2.38864	0.215762	0.829173	0.899282	ENSRNOG00000003086	Cenpv
12.8378	1.70195	0.534764	3.18262	0.00145949	0.00851302	ENSRNOG00000003088	Arhgap31
0.395109	2.31297	3.48809	0.663106	0.507263		ENSRNOG00000003094	Cmahp
0						ENSRNOG00000003095	Fgfbp1
8.89734	-1.18298	0.554835	-2.13214	0.0329955	0.0972003	ENSRNOG00000003098	Prom1
60.4816	-0.971383	0.250421	-3.879	0.000104887	0.000956141	ENSRNOG00000003099	Ubqln2
2.88822	-0.0953741	1.04548	-0.091225	0.927314	0.959307	ENSRNOG00000003100	Dusp12
9.28594	-0.342501	0.552122	-0.620336	0.535037	0.692091	ENSRNOG00000003104	Trpv2
4.64148	-1.27537	0.869535	-1.46673	0.142449	0.283422	ENSRNOG00000003105	Kif19
26.5398	-1.61791	0.464457	-3.48344	0.000495006	0.00349855	ENSRNOG00000003108	Acbd4
39.7442	-1.54781	0.505962	-3.05914	0.0022197	0.0120033	ENSRNOG00000003109	Btbd17
0						ENSRNOG00000003110	Mageb5
13.2381	-0.125663	0.457116	-0.274904	0.78339	0.87226	ENSRNOG00000003114	B4galt4
0						ENSRNOG00000003115
39.0143	0.665033	0.316649	2.10022	0.0357095	0.102906	ENSRNOG00000003116	Dph1
161.624	-0.168285	0.180091	-0.934445	0.350075	0.530498	ENSRNOG00000003117	Psmd12
0						ENSRNOG00000003119	Gc
54.6139	0.760636	0.350745	2.16863	0.0301108	0.0908193	ENSRNOG00000003120	Prelp
1.96733	-0.547941	1.17877	-0.464839	0.642046	0.7759	ENSRNOG00000003121	Rtn4rl1
1.1653	2.20256	1.6515	1.33368	0.18231	0.338243	ENSRNOG00000003122	Hdac8
59.3728	-0.281986	0.25971	-1.08577	0.27758	0.454476	ENSRNOG00000003123	Rpa1
63.8609	-1.26885	0.322883	-3.92976	8.50316e-05	0.00080727	ENSRNOG00000003125	Rogdi
6.91964	-0.0876975	0.752455	-0.116548	0.907218	0.946331	ENSRNOG00000003127	Spryd4
5.35341	-0.163513	0.68664	-0.238134	0.811777	0.888856	ENSRNOG00000003129	Zfp496
36.4274	0.211874	0.445164	0.475945	0.634113	0.769805	ENSRNOG00000003131	Traf7
0						ENSRNOG00000003132	Mip
509.173	-0.764537	0.173182	-4.41464	1.01176e-05	0.000130897	ENSRNOG00000003134	Slc4a4
1.24037	3.07519	1.68869	1.82105	0.0685987	0.166695	ENSRNOG00000003135	Fcrlb
3.08898	0.976851	0.95457	1.02334	0.306146	0.48537	ENSRNOG00000003136	Fcrla
0						ENSRNOG00000003137	Septin12
475.893	0.0564169	0.247169	0.228252	0.81945	0.893137	ENSRNOG00000003139	Smc1a
1.01662	-3.31816	1.77719	-1.86708	0.0618905		ENSRNOG00000003143	RGD1310166
5.14922	0.37451	0.748764	0.500171	0.616954	0.757612	ENSRNOG00000003144	Gprc5c
321.315	-0.731735	0.241901	-3.02493	0.00248688	0.0132074	ENSRNOG00000003147	Sqstm1
210.856	0.56765	0.258018	2.20004	0.0278038	0.0857431	ENSRNOG00000003148	Timp2
459.185	0.964781	0.27441	3.51583	0.000438375	0.00316127	ENSRNOG00000003149	Farsa
5.94527	-1.57463	0.736755	-2.13725	0.0325776	0.096389	ENSRNOG00000003150	Mpc2
71.2151	0.309255	0.256623	1.2051	0.228167	0.396708	ENSRNOG00000003151	Bfar
0						ENSRNOG00000003158
0						ENSRNOG00000003160	RragB
204.279	-0.215089	0.213503	-1.00743	0.313728	0.493815	ENSRNOG00000003163	Sdhc
0						ENSRNOG00000003164	Pla2g10
53.1761	2.67577	0.403145	6.63724	3.19613e-11	1.65464e-09	ENSRNOG00000003170	Nlrp3
744.637	1.88812	1.21482	1.55424	0.120127	0.251063	ENSRNOG00000003171	Mpz
51.5011	1.48553	0.482187	3.08082	0.0020643	0.0113034	ENSRNOG00000003172	Serpinf1
49.794	-1.38848	0.448486	-3.09593	0.00196198	0.0108616	ENSRNOG00000003174	Tapt1
0						ENSRNOG00000003176	Mixl1
25.2988	-0.179518	0.33579	-0.534615	0.592916	0.739227	ENSRNOG00000003177	Mat2b
41.6383	-0.910808	0.359238	-2.53539	0.0112322	0.0429952	ENSRNOG00000003178	Mageh1
12.2228	-0.744186	0.555537	-1.33958	0.180382	0.335763	ENSRNOG00000003183	Fmod
67.7496	0.383858	0.240799	1.5941	0.110913	0.236887	ENSRNOG00000003185	Acbd3
19.5609	-0.55824	0.390905	-1.42807	0.153272	0.29805	ENSRNOG00000003186	Anks3
53.6591	0.349008	0.369806	0.943759	0.345293	0.525712	ENSRNOG00000003187	LOC102552920
4.43508	-0.457343	0.736338	-0.621105	0.534531	0.692032	ENSRNOG00000003189	Cited1
47.9977	-0.26463	0.285349	-0.927391	0.353724	0.533831	ENSRNOG00000003191	Bhlhb9
0						ENSRNOG00000003194
77.208	-1.31975	0.28876	-4.57039	4.86811e-06	6.98333e-05	ENSRNOG00000003195	Caskin1
78.4316	-1.10647	0.246844	-4.48244	7.37929e-06	9.96165e-05	ENSRNOG00000003198	Bmerb1
27.5518	-1.36941	0.914817	-1.49692	0.134415	0.271786	ENSRNOG00000003201	Rps4x
55.0289	-0.479167	0.248579	-1.92762	0.0539018	0.139141	ENSRNOG00000003203	Hexim1
50.0867	-1.56938	0.406446	-3.86123	0.000112819	0.00101638	ENSRNOG00000003205	Ldb2
257.819	0.87281	0.170023	5.13348	2.84426e-07	5.60861e-06	ENSRNOG00000003206	Actr3
119.98	1.31555	0.202613	6.4929	8.41984e-11	3.81641e-09	ENSRNOG00000003207	Fmnl1
1.95306	0.291987	1.2056	0.242193	0.808631	0.886452	ENSRNOG00000003208	Ercc6l
221.224	-1.03414	0.243758	-4.24248	2.2106e-05	0.000254024	ENSRNOG00000003209	Pcp4l1
0						ENSRNOG00000003210	Olr1463
46.7771	0.00727744	0.324151	0.0224508	0.982088	0.99097	ENSRNOG00000003211	Srp9
24.1841	-0.507077	0.399412	-1.26956	0.204243	0.366586	ENSRNOG00000003213	Helz
59.1623	0.985194	0.237453	4.149	3.3393e-05	0.000360525	ENSRNOG00000003214
3.58568	1.2142	0.903334	1.34414	0.178904	0.333965	ENSRNOG00000003215	Zfp287
105.983	1.12089	0.295624	3.79162	0.000149666	0.0012896	ENSRNOG00000003217	Lgals3bp
3.15119	-0.630212	0.918647	-0.686022	0.492699	0.658348	ENSRNOG00000003218	Zfp286a
3.77614	-0.16976	0.894825	-0.189713	0.849534	0.911616	ENSRNOG00000003219	Trim16
10.307	-1.40215	0.568951	-2.46445	0.0137224	0.0501699	ENSRNOG00000003220	LOC100361558
12.57	0.204451	0.505019	0.404839	0.685596	0.806386	ENSRNOG00000003221	Myoc
167.417	-0.698157	0.396948	-1.75881	0.0786095	0.184092	ENSRNOG00000003223	Degs1
241.619	-0.637622	0.234983	-2.71348	0.00665803	0.0286089	ENSRNOG00000003224	Nudt16l1
370.027	0.223653	0.140236	1.59483	0.110751	0.236697	ENSRNOG00000003226	Mprip
0						ENSRNOG00000003227
145.4	-1.38221	0.66011	-2.09391	0.036268	0.104137	ENSRNOG00000003228	Mid1ip1
169.683	-1.66131	0.367225	-4.52395	6.06955e-06	8.4522e-05	ENSRNOG00000003229	Tspan7
1.46877	0.894183	1.32553	0.674584	0.49994	0.663773	ENSRNOG00000003232	Slc9a3r1
0.259544	1.75597	3.53098	0.497303	0.618975		ENSRNOG00000003233	Serpinf2
9.34953	0.449787	0.728503	0.617412	0.536963	0.693838	ENSRNOG00000003234	Mgrn1
57.5182	-0.371493	0.284696	-1.30488	0.191934	0.350568	ENSRNOG00000003235	Mgat4b
14.8905	-1.76044	0.520495	-3.38224	0.000718963	0.00474247	ENSRNOG00000003237	Tp53bp2
60.6061	0.0610253	0.268837	0.226998	0.820425	0.893603	ENSRNOG00000003239	Cant1
9.38574	-1.26347	0.701605	-1.80083	0.071729	0.17225	ENSRNOG00000003241	Gabrg2
3.53935	0.205656	0.775782	0.265096	0.790936	0.876775	ENSRNOG00000003242	Gulp1
26.227	0.200108	0.358359	0.558401	0.57657	0.72622	ENSRNOG00000003243	Wdr81
1.43786	-2.94024	1.51733	-1.93777	0.052651	0.136859	ENSRNOG00000003244	Ltc4s
0						ENSRNOG00000003245	Cacng1
103.122	0.610959	0.209012	2.92308	0.00346585	0.0171506	ENSRNOG00000003247	Sde2
67.2009	-0.670935	0.280413	-2.39267	0.0167264	0.0586794	ENSRNOG00000003248	Mpzl1
11.1565	-1.59473	0.502656	-3.17261	0.00151077	0.00874571	ENSRNOG00000003251	B3galt2
434.344	-0.096119	0.157421	-0.610585	0.541474	0.697907	ENSRNOG00000003253	Qdpr
0.47651	0.396019	2.50332	0.158197	0.874301		ENSRNOG00000003254	Il23a
124.999	0.29948	0.255542	1.17194	0.241221	0.412646	ENSRNOG00000003256	Ccng1
26.4513	0.972358	0.431323	2.25436	0.0241736	0.0776352	ENSRNOG00000003258	Cdc73
23.3837	0.992549	0.370691	2.67756	0.00741604	0.0310983	ENSRNOG00000003259	C1qtnf1
0						ENSRNOG00000003260	Nr1i3
203.418	-0.190047	0.211016	-0.900628	0.367786	0.546633	ENSRNOG00000003261	Usp9x
21.7983	-1.13238	0.386173	-2.9323	0.0033646	0.0167665	ENSRNOG00000003262	Cacng4
0						ENSRNOG00000003263	Lefty1
27.9866	0.547608	0.344721	1.58855	0.112161	0.238656	ENSRNOG00000003264	Nat9
5.95083	-3.29283	0.927319	-3.55091	0.000383902	0.00282654	ENSRNOG00000003266	LOC100361655
110.462	-0.657666	0.285366	-2.30464	0.0211866	0.0703024	ENSRNOG00000003267	Pycr2
0.347091	-1.77516	3.48043	-0.51004	0.610024		ENSRNOG00000003268	Maml1
103.424	0.260071	0.268325	0.969242	0.332424	0.512153	ENSRNOG00000003269	Atp6v0e1
1.12805	-3.47154	1.83029	-1.89672	0.0578655		ENSRNOG00000003273	Spata20
0						ENSRNOG00000003275	Spata32
120.738	-1.51532	0.401142	-3.77751	0.000158402	0.00134621	ENSRNOG00000003276	Myo1d
13.0548	1.19036	0.482182	2.4687	0.0135606	0.0497387	ENSRNOG00000003278	Map3k14
0.818846	-0.983295	1.87008	-0.525803	0.599025		ENSRNOG00000003279	Syce2
64.1231	-1.3376	0.301886	-4.4308	9.3883e-06	0.000122432	ENSRNOG00000003280	Grin2c
15.5479	0.20807	0.406428	0.511947	0.608688	0.751764	ENSRNOG00000003281	Mcm9
25.8795	1.31417	0.379034	3.46716	0.000525993	0.00368674	ENSRNOG00000003283	Rcsd1
0.128796	-0.385255	3.53381	-0.10902	0.913187		ENSRNOG00000003284	Epn3
0.0750401	-0.385255	3.53381	-0.10902	0.913187		ENSRNOG00000003285	Mpv17l
0.253206	-1.2722	3.51713	-0.361716	0.717564		ENSRNOG00000003287
0						ENSRNOG00000003288	Cacng5
96.7199	-0.519213	0.332817	-1.56005	0.118747	0.2491	ENSRNOG00000003289	Lap3
128.299	0.0709104	0.288726	0.245598	0.805994	0.885122	ENSRNOG00000003291	Creg1
0						ENSRNOG00000003294	Cdrt4
1.27263	1.29971	1.52144	0.854264	0.392959	0.569881	ENSRNOG00000003296	Dck
0.512226	0.176318	3.0632	0.0575598	0.954099		ENSRNOG00000003298	Cd247
82.9916	3.61596	0.372871	9.69762	3.08608e-22	9.15583e-20	ENSRNOG00000003300	Btg2
51.789	-1.0076	0.262801	-3.83409	0.000126031	0.00111691	ENSRNOG00000003302	Flcn
4.20218	0.287004	0.994357	0.288633	0.772862	0.865261	ENSRNOG00000003304	Chad
0.658515	3.04872	3.03425	1.00477	0.315008		ENSRNOG00000003305	Cxcr3
37.1133	-0.284243	0.314443	-0.903956	0.366019	0.545604	ENSRNOG00000003307	Gcdh
165.506	-0.426989	0.193437	-2.20739	0.027287	0.0847097	ENSRNOG00000003310	Tmem63a
1.10966	1.88339	1.97903	0.951676	0.341261		ENSRNOG00000003313	Glra2
0.515657	1.586	2.63517	0.601858	0.547268		ENSRNOG00000003326	Rrn3
342.498	-0.853689	0.144658	-5.90144	3.60334e-09	1.17595e-07	ENSRNOG00000003328	Cdip1
12.5965	0.374061	0.501752	0.74551	0.455963	0.627994	ENSRNOG00000003329	Ppm1d
41.2723	-1.0433	0.305543	-3.41459	0.000638784	0.00431386	ENSRNOG00000003330	Acsf2
7.74326	-0.792142	0.560355	-1.41364	0.157466	0.304078	ENSRNOG00000003332	Nt5m
57.5855	0.789691	0.329773	2.39465	0.0166364	0.0584107	ENSRNOG00000003334	Klhl21
1.04827	1.46886	1.78996	0.820614	0.411866		ENSRNOG00000003336	Mybph
2296.51	0.904113	0.339839	2.66041	0.00780446	0.0323735	ENSRNOG00000003338	Pmp22
0						ENSRNOG00000003342
1000.51	0.146392	0.148244	0.987503	0.323396	0.503712	ENSRNOG00000003343	Canx
0						ENSRNOG00000003345
0.224259	0.336084	3.53381	0.0951051	0.924231		ENSRNOG00000003346	Fancb
0						ENSRNOG00000003347	Olr1016
0.0750401	-0.385255	3.53381	-0.10902	0.913187		ENSRNOG00000003348	Rasd1
0						ENSRNOG00000003349	LOC103693323
8.0574	-0.644579	0.580132	-1.11109	0.266529	0.441807	ENSRNOG00000003350	Mospd2
0.902788	1.74353	1.92396	0.906215	0.364822		ENSRNOG00000003354	Pabpc5
225.834	0.473052	0.773161	0.611842	0.540642	0.697158	ENSRNOG00000003357	Col3a1
66.453	-0.613537	0.284993	-2.15282	0.0313331	0.0934907	ENSRNOG00000003359	Ogt
176.343	-1.24568	0.303255	-4.10769	3.9963e-05	0.000419692	ENSRNOG00000003365	Cadm3
0.936834	-0.197718	1.88974	-0.104627	0.916672		ENSRNOG00000003367	Tmem220
0.257592	-1.2722	3.51713	-0.361716	0.717564		ENSRNOG00000003370	Otc
14.4394	-1.31381	0.516509	-2.54364	0.0109705	0.0422569	ENSRNOG00000003374	Ccdc85a
0						ENSRNOG00000003377	Rbm31y
1.04135	0.965517	1.56893	0.615398	0.538292		ENSRNOG00000003384	Hs3st3b1
26.601	-1.70304	0.539098	-3.15905	0.00158287	0.00910253	ENSRNOG00000003385	Glrx2
141.184	-1.34167	0.391864	-3.42381	0.000617496	0.00420052	ENSRNOG00000003386	Rbfox3
20.9722	0.986886	0.50974	1.93606	0.0528608	0.137241	ENSRNOG00000003388	Cenpf
95.6714	-0.0517274	0.197383	-0.262066	0.793271	0.87787	ENSRNOG00000003392	Grsf1
4.55512	0.0271298	0.702864	0.038599	0.96921	0.98335	ENSRNOG00000003395	Cby3
19.1084	-0.309789	0.457457	-0.677198	0.49828	0.662513	ENSRNOG00000003397	Adprm
2.9871	-1.38919	1.05701	-1.31426	0.188758	0.346414	ENSRNOG00000003398	Tomm40l
645.709	0.585615	0.142222	4.11763	3.82796e-05	0.000404289	ENSRNOG00000003399	Hnrnph1
3.16672	-1.85703	1.03477	-1.79463	0.072712	0.174194	ENSRNOG00000003400	Fmo4
0						ENSRNOG00000003401
98.0068	-0.354441	0.200623	-1.7667	0.0772781	0.181794	ENSRNOG00000003402	Stx6
4.3152	0.668277	0.808029	0.827046	0.408211	0.58354	ENSRNOG00000003403	Slc35f5
0.933749	1.57341	1.9195	0.819697	0.412389		ENSRNOG00000003407	Ptpn14
0						ENSRNOG00000003409	Ldoc1
9.6302	-0.153091	0.522508	-0.292993	0.769528	0.863379	ENSRNOG00000003424	Elac2
166.098	0.0554488	0.243842	0.227397	0.820115	0.89334	ENSRNOG00000003428	Rufy3
0						ENSRNOG00000003430	F9
19.2764	-0.196421	0.475214	-0.413332	0.679363	0.801853	ENSRNOG00000003434	Ro60
1.7498	-1.15766	1.3521	-0.856193	0.391891	0.568795	ENSRNOG00000003435	Mcf2
0.49764	-2.28788	3.45177	-0.662815	0.507449		ENSRNOG00000003439	Il15
106.524	-0.434146	0.293291	-1.48026	0.138805	0.27794	ENSRNOG00000003442	Adora1
6.29412	1.66849	0.750694	2.22259	0.0262434	0.082391	ENSRNOG00000003443	Klf1
0.381474	-1.93445	3.44819	-0.561005	0.574794		ENSRNOG00000003452	Asb11
70.6166	-1.18786	0.263685	-4.50486	6.64176e-06	9.14574e-05	ENSRNOG00000003453	Lypd1
0.149219	1.05742	3.53381	0.299229	0.764766		ENSRNOG00000003455	Zfp13
0						ENSRNOG00000003456	Actrt1
0.635773	1.97242	2.72902	0.722757	0.469829		ENSRNOG00000003457	Bicdl2
67.146	-0.205919	0.279932	-0.735602	0.461973	0.633133	ENSRNOG00000003461	Zfp330
7.33844	-3.65435	0.993079	-3.67982	0.000233399	0.0018578	ENSRNOG00000003463	Srebf1
13.8612	1.97404	0.751196	2.62787	0.00859218	0.0349211	ENSRNOG00000003464	Hid1
0						ENSRNOG00000003468	Capn8
40.3909	-1.61582	0.402012	-4.01933	5.83647e-05	0.000584273	ENSRNOG00000003469	MAST1
104.844	-1.57933	0.236752	-6.67084	2.54338e-11	1.34964e-09	ENSRNOG00000003470	Fundc1
47.2727	0.100334	0.305919	0.327974	0.742931	0.845309	ENSRNOG00000003472	Atp11c
0.268442	1.77074	3.53025	0.501591	0.615955		ENSRNOG00000003476	Slc6a4
13.4356	-0.601968	0.481112	-1.2512	0.210861	0.375522	ENSRNOG00000003479	Rnf150
4.04679	0.976106	0.808982	1.20659	0.227592	0.396078	ENSRNOG00000003480	Aim2
35.8385	2.05852	0.800126	2.57274	0.0100896	0.0396001	ENSRNOG00000003486	Mnda
14.4311	-0.351494	0.425413	-0.826242	0.408667	0.583861	ENSRNOG00000003491	Prkca
37.7449	-1.2621	0.342329	-3.6868	0.000227087	0.00181309	ENSRNOG00000003494	Ppfia4
94.388	-0.398029	0.309468	-1.28617	0.198384	0.359581	ENSRNOG00000003495	Prpf8
44.4744	-0.264383	0.291428	-0.907197	0.364303	0.54356	ENSRNOG00000003496	Tbc1d9
29.806	-0.284131	0.427553	-0.664552	0.506337	0.669407	ENSRNOG00000003497	Thoc6
0						ENSRNOG00000003498	Olr1585
0.12441	-0.385255	3.53381	-0.10902	0.913187		ENSRNOG00000003500	Apoa2
0						ENSRNOG00000003501	Lyzl6
33.7477	-0.0767336	0.287769	-0.26665	0.789739	0.876115	ENSRNOG00000003504	Rnaseh2a
152.961	0.184561	0.207724	0.888492	0.374276	0.55263	ENSRNOG00000003506	Gosr2
0.376661	-0.550867	3.51713	-0.156624	0.875541		ENSRNOG00000003508	Ergic1
0						ENSRNOG00000003509	Olr1588
1.55965	-1.43491	1.39087	-1.03166	0.30223	0.481546	ENSRNOG00000003510	Fmo2
22.2357	-0.380603	0.409963	-0.928383	0.353209	0.533347	ENSRNOG00000003512	Gabra1
11.245	-1.30602	0.5377	-2.42889	0.0151449	0.0542372	ENSRNOG00000003515	Ephx1
3.49852	0.596609	1.04405	0.571437	0.567703	0.719565	ENSRNOG00000003517	Tbx2
0						ENSRNOG00000003518	Olr1592
422.013	0.199119	0.182697	1.08989	0.275762	0.452804	ENSRNOG00000003520	Prdx2
0						ENSRNOG00000003521	Olr1593
1.399	-2.0171	1.749	-1.15329	0.248792	0.421128	ENSRNOG00000003522	Mr1
122.198	1.05831	0.2583	4.09721	4.18155e-05	0.000437388	ENSRNOG00000003524	Lrrc59
0.660121	2.03077	2.37003	0.856854	0.391525		ENSRNOG00000003526	Sytl4
0						ENSRNOG00000003531	LOC685789
0.256637	0.336084	3.53381	0.0951051	0.924231		ENSRNOG00000003532	Magea11
34.7174	-1.02555	0.348293	-2.94449	0.00323484	0.0162819	ENSRNOG00000003533	Clcn4
104.588	0.254181	0.192295	1.32183	0.186225	0.34331	ENSRNOG00000003536	Rufy1
6.87484	1.39836	1.45223	0.962905	0.335595	0.515395	ENSRNOG00000003537	Spta1
146.317	0.218185	0.215002	1.01481	0.310198	0.490115	ENSRNOG00000003538	Adamts4
0.380523	-0.550867	3.51713	-0.156624	0.875541		ENSRNOG00000003541	Pggt1b
5.44324	-1.68588	1.00318	-1.68054	0.0928525	0.207764	ENSRNOG00000003542	Hcfc1r1
0.515185	-2.33377	3.44965	-0.676524	0.498708		ENSRNOG00000003543	Gpr143
4.43539	-1.00345	0.939063	-1.06856	0.285266	0.462305	ENSRNOG00000003544	Tbx4
52.8908	-0.513796	0.262448	-1.9577	0.0502647	0.13222	ENSRNOG00000003545	Uchl5
12.4022	1.33548	0.639922	2.08694	0.0368936	0.105593	ENSRNOG00000003546	Tnfrsf12a
0						ENSRNOG00000003548
68.2974	-0.268276	0.291537	-0.920211	0.357462	0.53747	ENSRNOG00000003549	Cnpy2
57.5519	-0.19849	0.255354	-0.777312	0.436975	0.610648	ENSRNOG00000003550	Acbd6
45.8805	0.247785	0.249881	0.991611	0.321387	0.501421	ENSRNOG00000003551	B4galt3
7.74824	0.196942	0.744717	0.264452	0.791432	0.877174	ENSRNOG00000003553	Efemp1
44.7615	0.936087	0.301521	3.10455	0.00190568	0.0106129	ENSRNOG00000003554	Piga
0						ENSRNOG00000003555	Olr1597
58.9453	0.802206	0.31732	2.52806	0.0114693	0.0436757	ENSRNOG00000003559	Ccdc112
0						ENSRNOG00000003560	Olr1601
36.2138	-1.59421	0.458466	-3.47727	0.00050655	0.00356469	ENSRNOG00000003562	Susd4
265.076	0.286466	0.179593	1.59509	0.110693	0.236611	ENSRNOG00000003563	Blmh
0.255682	1.7434	3.5316	0.493659	0.621547		ENSRNOG00000003566	Apoh
12.0693	-0.802006	0.53263	-1.50575	0.132132	0.268292	ENSRNOG00000003567	Ppox
0						ENSRNOG00000003569	Gabra6
1.76791	0.225839	1.35036	0.167243	0.867178	0.922888	ENSRNOG00000003575	Mospd4
6.17771	0.24924	0.622061	0.400668	0.688665	0.808552	ENSRNOG00000003576	Ints2
32.694	0.928969	0.301569	3.08046	0.00206683	0.0113125	ENSRNOG00000003578	Fem1c
0						ENSRNOG00000003580	Ucp1
27.2988	0.20773	0.353194	0.588147	0.556434	0.709921	ENSRNOG00000003581	Pou2f1
69.4704	-1.08307	0.374352	-2.89318	0.00381363	0.018377	ENSRNOG00000003583	Smyd2
4.79772	-0.263753	0.789841	-0.333932	0.738431	0.841582	ENSRNOG00000003585	Sytl5
0.28982	1.83056	3.52698	0.519017	0.603749		ENSRNOG00000003587	Vegfd
0.140601	1.05742	3.53381	0.299229	0.764766		ENSRNOG00000003588
0.405332	1.06616	2.98602	0.35705	0.721054		ENSRNOG00000003590	Tom1l2
100.589	0.114306	0.182089	0.627748	0.530169	0.688503	ENSRNOG00000003592	Med28
173.641	0.131418	0.168626	0.779347	0.435775	0.609908	ENSRNOG00000003594	Tmem183a
0						ENSRNOG00000003595	Lhx4
0.949941	2.64598	1.85342	1.42762	0.153401		ENSRNOG00000003596	Itgb1bp2
316.203	-0.978261	0.231334	-4.22878	2.34966e-05	0.000267881	ENSRNOG00000003597	Tuba4a
362.743	1.14744	0.219177	5.23524	1.64772e-07	3.48512e-06	ENSRNOG00000003599	Utp3
4.94784	0.578159	0.729784	0.792234	0.428225	0.60283	ENSRNOG00000003600	Pnpt1
0.115697	-0.385255	3.53381	-0.10902	0.913187		ENSRNOG00000003601	RGD1564463
2.10872	-2.0447	1.2297	-1.66276	0.0963604	0.213672	ENSRNOG00000003603	Arhgap44
0.893632	-3.14173	2.09278	-1.50122	0.133298		ENSRNOG00000003606
220.117	-0.388804	0.175125	-2.22015	0.0264084	0.0828092	ENSRNOG00000003611	Dynlt3
5.66215	0.645904	0.688403	0.938265	0.348108	0.528396	ENSRNOG00000003613	Mid1
7.90697	0.269912	0.593044	0.45513	0.649016	0.781141	ENSRNOG00000003614	Mgat5
4.57181	-0.788826	0.722231	-1.09221	0.274742	0.451545	ENSRNOG00000003616	Grem2
1.6028	2.60341	1.52174	1.71082	0.0871152	0.198361	ENSRNOG00000003620	Fmo3
134.814	2.57427	0.358529	7.18009	6.96644e-13	5.22643e-11	ENSRNOG00000003622	Cybb
228.721	0.344382	0.216805	1.58844	0.112187	0.238673	ENSRNOG00000003625	Ubxn4
251.258	-0.597292	0.318248	-1.87682	0.0605434	0.15155	ENSRNOG00000003626	Atp5pd
30.9229	0.338113	0.322471	1.04851	0.294405	0.473155	ENSRNOG00000003629	Nvl
0.387385	2.28825	3.43788	0.665601	0.505666		ENSRNOG00000003633	Rcvrn
3.85133	-1.09832	0.78769	-1.39436	0.16321	0.312516	ENSRNOG00000003634	Zfp354a
10.632	0.375503	0.449469	0.835437	0.403472	0.578973	ENSRNOG00000003635	Disp1
1.08224	-2.46815	1.64025	-1.50474	0.132392		ENSRNOG00000003643	Tab3
0						ENSRNOG00000003645	Hnrnpab
0.128796	-0.385255	3.53381	-0.10902	0.913187		ENSRNOG00000003648	Cldn6
92.0924	-0.0933626	0.257018	-0.363254	0.716415	0.827628	ENSRNOG00000003649	Qsox1
4.87248	-0.447874	0.674453	-0.664054	0.506655	0.669496	ENSRNOG00000003650	Nt5c
15.3976	-2.1777	0.664537	-3.27701	0.00104912	0.00645698	ENSRNOG00000003653	Fh
2.00469	-3.50698	1.6894	-2.07587	0.0379061	0.107782	ENSRNOG00000003654	Cldn9
3.92238	-1.5977	0.884334	-1.80667	0.0708137	0.170617	ENSRNOG00000003657	Pkmyt1
137.259	0.610819	0.238501	2.56107	0.0104351	0.040602	ENSRNOG00000003661	Jpt1
0						ENSRNOG00000003666
0						ENSRNOG00000003668	Olr1404
0.545502	2.77191	2.50982	1.10443	0.269408		ENSRNOG00000003669	Myocd
0.149219	1.05742	3.53381	0.299229	0.764766		ENSRNOG00000003670	Sumo2
0						ENSRNOG00000003671	Prop1
0						ENSRNOG00000003672	Enam
14.894	-0.138841	0.486681	-0.285282	0.775428	0.867093	ENSRNOG00000003673	Nup85
30.8957	-0.502359	0.334224	-1.50306	0.132823	0.269277	ENSRNOG00000003674	Pir
25.9668	-1.86311	0.425966	-4.37386	1.22069e-05	0.000152926	ENSRNOG00000003675	Ptchd1
80.6156	0.564637	0.291702	1.93566	0.052909	0.137338	ENSRNOG00000003679	Med13
0.253206	-1.2722	3.51713	-0.361716	0.717564		ENSRNOG00000003680	Gabrb2
0.115697	-0.385255	3.53381	-0.10902	0.913187		ENSRNOG00000003681	Lct
13.1069	-0.219361	0.505029	-0.434352	0.664032	0.791768	ENSRNOG00000003682	Hook2
0						ENSRNOG00000003683	Glp2r
94.0496	-0.49384	0.228194	-2.16412	0.030455	0.0914981	ENSRNOG00000003686	Tbl1x
46.6698	0.755384	0.363501	2.07808	0.037702	0.107377	ENSRNOG00000003687	Rgs2
0						ENSRNOG00000003688
189.529	-0.196805	0.268381	-0.733304	0.463373	0.634586	ENSRNOG00000003689	Nono
18.9339	-0.174538	0.403288	-0.432787	0.66517	0.792328	ENSRNOG00000003691	Tmed7
53.8894	1.15388	0.421885	2.73507	0.00623676	0.0271382	ENSRNOG00000003694	Prox1
0						ENSRNOG00000003695	Mgat4d
0						ENSRNOG00000003698	Mroh9
6.36556	0.0915214	0.680621	0.134467	0.893033	0.938242	ENSRNOG00000003699	Endov
36.7618	0.645886	0.351719	1.83637	0.0663033	0.162479	ENSRNOG00000003703	Mcm6
2.22179	-2.78108	1.36135	-2.04288	0.0410639	0.113876	ENSRNOG00000003704	Fam184b
1.89197	2.8988	1.38094	2.09915	0.035804	0.103107	ENSRNOG00000003705	Bmx
150.041	-0.249459	0.231652	-1.07687	0.281538	0.458999	ENSRNOG00000003706	Ufc1
18.2533	-0.306443	0.380041	-0.806341	0.420046	0.595074	ENSRNOG00000003707	Zmym3
0.649795	-0.463707	2.75302	-0.168436	0.866241		ENSRNOG00000003709	Kmo
104.205	0.245871	0.198997	1.23555	0.216626	0.382865	ENSRNOG00000003712	Ppp4r3b
0						ENSRNOG00000003713	LOC103689993
48.6529	-0.141841	0.322546	-0.439754	0.660115	0.788972	ENSRNOG00000003714	Clk4
1.97696	3.80095	1.52178	2.4977	0.0125004	0.04681	ENSRNOG00000003715	Srpx2
2.15126	4.73827	1.53509	3.08664	0.00202429	0.0111264	ENSRNOG00000003716	Batf3
32.7931	0.139123	0.315816	0.440519	0.659561	0.788598	ENSRNOG00000003717	Cnih4
0						ENSRNOG00000003718	Ambn
49.6738	-0.381397	0.260548	-1.46382	0.143242	0.284436	ENSRNOG00000003719	Atpaf2
20.5576	0.863146	0.526668	1.63888	0.101238	0.221589	ENSRNOG00000003720	Prrx1
92.7808	-0.891094	0.21608	-4.1239	3.72506e-05	0.000394699	ENSRNOG00000003721	Paqr4
0						ENSRNOG00000003722	Dusp27
144.084	0.0735508	0.204986	0.358809	0.719738	0.828889	ENSRNOG00000003723	Wdr26
233.451	0.245463	0.224337	1.09417	0.27388	0.450564	ENSRNOG00000003724	Mrpl27
1.15195	1.98984	1.85193	1.07447	0.282613	0.459718	ENSRNOG00000003726	Scml2
10.0803	-0.468778	0.512193	-0.915238	0.360067	0.53974	ENSRNOG00000003728	Xylt2
1.86687	0.422429	1.07863	0.391636	0.695327	0.812751	ENSRNOG00000003732	Flrt2
0						ENSRNOG00000003734
26.7789	0.619925	0.572847	1.08218	0.279171	0.456393	ENSRNOG00000003736	Col5a2
0						ENSRNOG00000003737	Best2
0						ENSRNOG00000003738	Ush2a
0						ENSRNOG00000003740	Gpa33
162.495	-1.23102	0.225959	-5.44798	5.09455e-08	1.2548e-06	ENSRNOG00000003741	Nptx1
25.1	-1.11998	0.385591	-2.90457	0.0036776	0.0179037	ENSRNOG00000003742	Cdkl5
152.133	1.18955	0.340179	3.49685	0.000470786	0.00336932	ENSRNOG00000003743	Dars
87.7172	3.15336	0.314763	10.0182	1.26791e-23	4.86803e-21	ENSRNOG00000003745	Atf3
795.193	0.180274	0.161198	1.11834	0.263423	0.437999	ENSRNOG00000003746	Gjb1
65.9515	0.107534	0.29588	0.363438	0.716278	0.827622	ENSRNOG00000003747	Get3
5.69598	0.673089	0.683565	0.984674	0.324784	0.505068	ENSRNOG00000003748	RGD1565785
6.06783	-1.79009	0.787226	-2.27393	0.0229705	0.074684	ENSRNOG00000003749	Xk
13.9121	-0.532699	0.566971	-0.939552	0.347448	0.527884	ENSRNOG00000003755	Clgn
0						ENSRNOG00000003756	Lancl3
0.973167	1.63569	1.77987	0.918997	0.358097		ENSRNOG00000003759	Galc
29.5636	-0.908838	0.393579	-2.30916	0.0209346	0.0696786	ENSRNOG00000003762	Smarca1
31.1127	-0.208526	0.4411	-0.47274	0.636399	0.771647	ENSRNOG00000003763	Prdx4
0						ENSRNOG00000003765	Nr0b1
78.3631	0.396954	0.267178	1.48573	0.13735	0.275672	ENSRNOG00000003767	Rps6kc1
1.81294	-4.16976	1.68941	-2.46818	0.0135803	0.0497595	ENSRNOG00000003769	Tmem163
57.3244	-0.506537	0.282863	-1.79075	0.0733333	0.175136	ENSRNOG00000003772	Csrp2
267.623	-0.499155	0.231051	-2.16037	0.030744	0.0921194	ENSRNOG00000003773	Hmox2
0						ENSRNOG00000003776	Amtn
0.413486	0.515333	3.4041	0.151386	0.879671		ENSRNOG00000003777	Chrne
9.78789	-1.08888	0.575042	-1.89357	0.0582821	0.147302	ENSRNOG00000003778	Opn3
0.290682	-0.194384	3.52581	-0.0551316	0.956034		ENSRNOG00000003779	Dedd
6.35342	-1.58141	0.792362	-1.99582	0.0459536	0.123381	ENSRNOG00000003781	Atp10b
58.4636	0.358052	0.255562	1.40104	0.161203	0.309828	ENSRNOG00000003782	Acot9
0						ENSRNOG00000003783	Fthl17e
2.87712	-1.27623	0.958137	-1.33199	0.182864	0.338981	ENSRNOG00000003784	Rilp
0.140601	1.05742	3.53381	0.299229	0.764766		ENSRNOG00000003785	Usp43
39.5981	-0.931654	0.324428	-2.87168	0.0040829	0.019353	ENSRNOG00000003786	Tspan6
0.687396	0.52164	2.11243	0.246938	0.804956		ENSRNOG00000003787	Lcorl
1.18089	-0.901418	1.63704	-0.550638	0.581882	0.730108	ENSRNOG00000003789	RGD1564613
0						ENSRNOG00000003790	Mael
31.9008	-0.326709	0.338045	-0.966464	0.333812	0.513322	ENSRNOG00000003792	Med14
15.0085	-0.288903	0.437823	-0.659862	0.509342	0.671273	ENSRNOG00000003794	Nmral1
42.9038	0.512166	0.27598	1.85581	0.0634807	0.156964	ENSRNOG00000003795	Angel2
74.749	-0.442113	0.374041	-1.18199	0.237209	0.407599	ENSRNOG00000003797	Mrps7
4.87699	-0.776409	0.832131	-0.933036	0.350801	0.530943	ENSRNOG00000003800	Rgs9
40.6718	1.71085	0.452428	3.78149	0.000155892	0.00133094	ENSRNOG00000003802	Pttg1
66.2905	-0.0455437	0.387435	-0.117552	0.906423	0.946089	ENSRNOG00000003803	Zdhhc17
1.1331	0.66769	1.59952	0.41743	0.676364	0.800007	ENSRNOG00000003805	Rnft1
2.16241	1.86228	1.14139	1.63159	0.102766	0.223846	ENSRNOG00000003806	Gpr65
1.36264	-1.1898	1.3565	-0.87711	0.380427	0.557881	ENSRNOG00000003807	Wnt9b
268.077	0.64443	0.265427	2.4279	0.0151866	0.0543179	ENSRNOG00000003809	Sat1
44.3791	-0.436927	0.365127	-1.19664	0.231446	0.400436	ENSRNOG00000003812	Nlgn3
30.7641	1.03024	0.454859	2.26496	0.023515	0.0761321	ENSRNOG00000003813	Kcnk10
44.5534	-0.62676	0.268426	-2.33495	0.0195462	0.0662054	ENSRNOG00000003815	Slc25a11
54.1126	-1.27123	0.371727	-3.41978	0.000626709	0.00424549	ENSRNOG00000003816	Tada1
28.1692	-0.379458	0.365541	-1.03807	0.299236	0.478177	ENSRNOG00000003821	Rptor
197.819	0.113715	0.178972	0.63538	0.52518	0.684191	ENSRNOG00000003822	Slu7
16.7881	-0.308874	0.45196	-0.683409	0.494348	0.6593	ENSRNOG00000003825	Wdr75
[truncated: 30,884 more rows]

## Sheet: 24 hpi
baseMean	log2FoldChange	lfcSE	stat	pvalue	padj	Ensembl	symbol
1.98059	4.14569	1.36221	3.04335	0.0023396	0.00847807	ENSRNOG00000000001
15.4094	-1.21659	0.44739	-2.7193	0.00654208	0.0204915	ENSRNOG00000000007	Gad1
0						ENSRNOG00000000008	Alx4
0						ENSRNOG00000000009	Tmco5b
77.8385	-2.31533	0.334782	-6.91593	4.64801e-12	8.33053e-11	ENSRNOG00000000010	Cbln1
3.95427	-1.4192	0.798964	-1.77631	0.0756826	0.155382	ENSRNOG00000000012	Tcf15
9.37314	5.63436	1.09847	5.12928	2.90859e-07	2.5523e-06	ENSRNOG00000000017	Steap1
0						ENSRNOG00000000021
30.5486	3.09929	0.467216	6.63354	3.27736e-11	5.22202e-10	ENSRNOG00000000024	Hebp1
301.654	-0.607838	0.157657	-3.85543	0.000115524	0.000595408	ENSRNOG00000000033	Tmcc2
19.5808	1.49529	0.387594	3.85787	0.000114378	0.000590375	ENSRNOG00000000034	Nuak2
0						ENSRNOG00000000035	Tmed11
11.7033	-2.07588	0.518966	-4.00003	6.33345e-05	0.000346697	ENSRNOG00000000036	Klhdc8a
28.0226	-0.625271	0.320945	-1.94821	0.0513893	0.114102	ENSRNOG00000000040	RGD1304622
1.38281	-1.72997	1.48087	-1.16821	0.242721	0.381708	ENSRNOG00000000041	Slc26a1
0.865534	-0.236846	1.55655	-0.152162	0.879059	0.922099	ENSRNOG00000000042	Xpr1
23.8128	-0.388971	0.376957	-1.03187	0.302133	0.446514	ENSRNOG00000000043	Idua
39.9145	-0.706365	0.269968	-2.61648	0.00888425	0.0266069	ENSRNOG00000000044	Tmem175
236.69	0.121523	0.300351	0.404603	0.68577	0.789063	ENSRNOG00000000047	Cd82
117.713	0.407635	0.217697	1.87249	0.0611387	0.130846	ENSRNOG00000000048	Gak
0.14523	-1.40462	3.53381	-0.39748	0.691013		ENSRNOG00000000053	Crp
61.5787	-2.28674	0.272698	-8.38561	5.04649e-17	1.71828e-15	ENSRNOG00000000054	Abhd8
0						ENSRNOG00000000055	Fcrl6
1544.88	-2.40243	0.312469	-7.68853	1.48833e-14	3.74123e-13	ENSRNOG00000000060	Cplx1
32.3134	0.404206	0.327911	1.23267	0.217699	0.35278	ENSRNOG00000000062	Pcgf3
2339.89	-1.08598	0.298527	-3.6378	0.000274981	0.00129284	ENSRNOG00000000064	Atp5me
0.0853823	0.0518914	3.53215	0.0146912	0.988279		ENSRNOG00000000065	Pde6b
5.31379	1.76428	0.725882	2.43054	0.0150764	0.0416409	ENSRNOG00000000066	Fbxo28
89.5735	0.698895	0.257724	2.71179	0.00669203	0.0209	ENSRNOG00000000068	Ppp2r5a
0						ENSRNOG00000000070	LOC100910207
5.31633	1.26238	0.732828	1.72262	0.084957	0.170846	ENSRNOG00000000073	Tmed5
57.1011	-0.460164	0.244083	-1.88528	0.0593925	0.128172	ENSRNOG00000000075	Mtf2
41.6701	2.06322	0.428528	4.81467	1.47441e-06	1.12817e-05	ENSRNOG00000000081	Antxr2
57.9408	0.112072	0.303828	0.368868	0.712226	0.809803	ENSRNOG00000000082	Hltf
0						ENSRNOG00000000091	Smad9
96.4621	-0.419961	0.300086	-1.39947	0.161672	0.282136	ENSRNOG00000000095	Gpr89b
0.13306	-1.40462	3.53381	-0.39748	0.691013		ENSRNOG00000000096	Pdzk1
0						ENSRNOG00000000097	Cd160
46.3493	0.467114	0.269395	1.73394	0.0829291	0.16747	ENSRNOG00000000098	Rnf115
52.0282	-0.0162736	0.294974	-0.0551695	0.956003	0.971987	ENSRNOG00000000104	Thoc3
90.9797	-2.1852	0.337387	-6.47684	9.36609e-11	1.41008e-09	ENSRNOG00000000105	Cplx2
158.782	0.469655	0.217728	2.15707	0.0309999	0.0756181	ENSRNOG00000000108	Aga
0						ENSRNOG00000000109	Fgf20
0.876144	0.192129	2.07018	0.0928078	0.926056	0.953583	ENSRNOG00000000111	Coprs
240.946	-0.189617	0.21716	-0.873166	0.382573	0.528324	ENSRNOG00000000112	Champ1
5.20568	-0.477364	0.645666	-0.739336	0.459703	0.601279	ENSRNOG00000000113	Elac1
7.89679	0.339178	0.585424	0.579372	0.562338	0.69155	ENSRNOG00000000121	Pigv
61.3573	2.62983	0.38683	6.79843	1.05766e-11	1.81213e-10	ENSRNOG00000000122	Ak2
5.45933	0.238379	0.728729	0.327116	0.74358	0.832032	ENSRNOG00000000123	Rnf19b
0						ENSRNOG00000000124	LOC103690615
10.8515	1.01724	0.533474	1.90681	0.0565448	0.123346	ENSRNOG00000000127	Kpna6
2.46822	-5.10053	1.53831	-3.31567	0.000914251	0.00374905	ENSRNOG00000000129	Phf24
3.24337	1.43896	0.912828	1.57637	0.11494	0.216891	ENSRNOG00000000130	Dnajb5
0.505995	-1.95714	2.30216	-0.850133	0.395251		ENSRNOG00000000133	Txndc15
6.02534	-0.215089	0.694869	-0.309539	0.756912	0.841443	ENSRNOG00000000137	Ly86
0						ENSRNOG00000000138	Glis1
54.8297	0.0449047	0.265784	0.168952	0.865835	0.912764	ENSRNOG00000000142	Plxdc2
28.4435	-1.1753	0.426451	-2.75601	0.00585113	0.0185949	ENSRNOG00000000145	Pik3r3
89.9561	0.956683	0.290558	3.29257	0.00099277	0.00401199	ENSRNOG00000000150	Dnajc1
140.416	-1.10426	0.27069	-4.07943	4.51471e-05	0.000254741	ENSRNOG00000000151	Ldlrap1
13.3966	0.479245	0.524695	0.913378	0.361044	0.506334	ENSRNOG00000000155	Cog3
15.5926	0.340588	0.64616	0.527096	0.598127	0.720796	ENSRNOG00000000156	Megf6
169.715	-0.510656	0.18707	-2.72977	0.00633791	0.0199417	ENSRNOG00000000157	Atg12
56.605	-0.334857	0.343143	-0.975854	0.329137	0.473496	ENSRNOG00000000158	Cdo1
17.9126	-0.675978	0.455597	-1.48372	0.137883	0.249916	ENSRNOG00000000161	Chm
360.655	0.210309	0.294624	0.713821	0.475338	0.615544	ENSRNOG00000000164	Lamp2
0.644177	2.54456	2.19164	1.16103	0.245629		ENSRNOG00000000165	Pfkfb1
17.4769	0.68201	0.492938	1.38356	0.166493	0.288215	ENSRNOG00000000166	Apex2
63.5895	3.30181	0.368102	8.96982	2.97004e-19	1.36055e-17	ENSRNOG00000000167	Alas2
71.3176	-0.284926	0.279667	-1.01881	0.308295	0.452548	ENSRNOG00000000168	Gatm
3.53214	-0.365953	0.876072	-0.41772	0.676152	0.782912	ENSRNOG00000000169	Spata5l1
22.4891	0.713136	0.42047	1.69605	0.0898772	0.178855	ENSRNOG00000000170	Slc30a4
2.20565	0.328498	1.2003	0.273679	0.784331	0.859387	ENSRNOG00000000172	Sqor
8.76156	-1.12948	0.603491	-1.87158	0.0612646	0.131076	ENSRNOG00000000175	Mier2
47.8311	-0.751497	0.246531	-3.04829	0.0023015	0.00834871	ENSRNOG00000000177	Plpp2
0						ENSRNOG00000000184	Tmprss6
64.3952	-0.699186	0.30223	-2.31342	0.0206993	0.0541805	ENSRNOG00000000185	Mpst
224.635	-2.29887	0.222464	-10.3337	4.96273e-25	4.37411e-23	ENSRNOG00000000186	Tst
2.42765	2.75415	1.2513	2.20102	0.0277344	0.0691052	ENSRNOG00000000187	Csf2rb
8.16195	0.210694	0.524972	0.401343	0.688168	0.790777	ENSRNOG00000000190
0						ENSRNOG00000000195	Vwa5a
0.170765	0.805205	3.51165	0.229296	0.818639		ENSRNOG00000000196	Cyp19a1
0						ENSRNOG00000000199	Dppa5
0						ENSRNOG00000000201	Gsta2
168.358	1.05279	0.240854	4.37106	1.23647e-05	7.83039e-05	ENSRNOG00000000204	Syncrip
6.17199	0.14524	0.648933	0.223813	0.822903	0.885128	ENSRNOG00000000219	Ano10
61.0753	0.532146	0.301495	1.76502	0.0775597	0.158684	ENSRNOG00000000221	Abhd5
14.9014	-0.461421	0.512815	-0.899781	0.368237	0.514401	ENSRNOG00000000230	Lmf1
66.6033	-1.22638	0.237334	-5.16732	2.37479e-07	2.11996e-06	ENSRNOG00000000231	Kctd17
0						ENSRNOG00000000233	Grm6
47.0439	0.542138	0.285452	1.89922	0.0575349	0.124973	ENSRNOG00000000236	Zfp207
6.65699	-1.2086	0.591674	-2.04267	0.0410848	0.0951517	ENSRNOG00000000237	RGD1310429
75.9717	8.65544	1.05044	8.23985	1.72431e-16	5.53288e-15	ENSRNOG00000000239	Ccl7
41.7574	0.125566	0.318543	0.394189	0.693442	0.795328	ENSRNOG00000000244	Coil
29.7822	0.554574	0.316796	1.75057	0.0800197	0.162893	ENSRNOG00000000245	Slc16a6
109.981	-0.699998	0.233992	-2.99155	0.00277566	0.00979401	ENSRNOG00000000246	Amz2
27.4607	1.89941	0.570952	3.32674	0.000878698	0.00362678	ENSRNOG00000000247	Mfsd11
521.04	0.626793	0.154827	4.04834	5.15817e-05	0.000287331	ENSRNOG00000000248	Srsf2
12.601	-1.17501	0.448489	-2.61993	0.00879478	0.0263921	ENSRNOG00000000249	Mettl23
40.4296	1.12192	0.339802	3.30169	0.000961029	0.00390411	ENSRNOG00000000250	Jmjd6
0						ENSRNOG00000000251	St6galnac1
0						ENSRNOG00000000252
17.215	-0.37879	0.440024	-0.860841	0.389326	0.534735	ENSRNOG00000000257	Smpd3
26.6858	0.895481	0.331733	2.69941	0.00694635	0.0215926	ENSRNOG00000000258	Prmt7
10.9942	0.159437	0.464108	0.343534	0.731197	0.823239	ENSRNOG00000000262	Zfp821
53.1486	-0.704008	0.287941	-2.44498	0.0144861	0.0402341	ENSRNOG00000000264	Def8
61.3007	-1.50293	0.273902	-5.48708	4.08623e-08	4.10569e-07	ENSRNOG00000000274	Phyhipl
61.2198	-0.422295	0.352874	-1.19673	0.231412	0.368387	ENSRNOG00000000275
16.6229	-1.32573	0.39723	-3.33745	0.000845513	0.00350748	ENSRNOG00000000277	Tet1
18.5738	-0.320028	0.448986	-0.712779	0.475983	0.615978	ENSRNOG00000000279	Rtn4ip1
41.1166	-1.94655	0.273969	-7.10503	1.20298e-12	2.37627e-11	ENSRNOG00000000281	Prodh1
0						ENSRNOG00000000282	Gsc2
6.37458	-0.441851	0.598596	-0.738146	0.460426	0.60183	ENSRNOG00000000283	Ess2
11.7781	1.25883	0.654415	1.9236	0.0544047	0.11952	ENSRNOG00000000288	Scarf2
0.918365	1.96992	1.76212	1.11793	0.263598	0.405531	ENSRNOG00000000299	Foxo3
32.9716	-1.02591	0.358596	-2.8609	0.00422442	0.0140621	ENSRNOG00000000302	Sesn1
30.2079	0.375065	0.349182	1.07413	0.282766	0.426862	ENSRNOG00000000303	Cep57l1
149.949	0.851107	0.404418	2.10452	0.0353328	0.0845001	ENSRNOG00000000304	Cd164
15.0814	0.695914	0.415903	1.67326	0.0942758	0.185777	ENSRNOG00000000306	Smpd2
38.3439	2.30004	0.353416	6.50801	7.61546e-11	1.16414e-09	ENSRNOG00000000307	Mical1
10.5761	-0.343888	0.470197	-0.731368	0.464554	0.605888	ENSRNOG00000000308	Zbtb24
48.79	-0.0940502	0.34618	-0.27168	0.785868	0.860143	ENSRNOG00000000312	Fig4
216.773	0.498385	0.180897	2.75508	0.00586781	0.0186309	ENSRNOG00000000314	Sec63
104.79	-1.41927	0.291489	-4.86903	1.12145e-06	8.74917e-06	ENSRNOG00000000316	Sobp
0.518285	-2.83905	2.85301	-0.995105	0.319685		ENSRNOG00000000320
86.6071	-1.13846	0.266695	-4.26875	1.96574e-05	0.000119489	ENSRNOG00000000321	Cd24
22.2502	0.412582	0.372109	1.10877	0.267531	0.409771	ENSRNOG00000000322	Atg5
3.75246	2.90301	1.06047	2.73749	0.00619103	0.0195457	ENSRNOG00000000323	Prdm1
8.10188	-0.932545	0.730916	-1.27586	0.202005	0.334397	ENSRNOG00000000327	Hace1
0.895465	-0.0550389	1.87932	-0.0292866	0.976636	0.986554	ENSRNOG00000000335	Ermap
251.655	0.827822	0.346147	2.39153	0.0167782	0.045502	ENSRNOG00000000340	Rtraf
7.89662	-0.582731	0.578972	-1.00649	0.314179	0.458911	ENSRNOG00000000341	Nid2
0						ENSRNOG00000000345
64.1405	-2.49092	0.271276	-9.18223	4.22267e-20	2.16195e-18	ENSRNOG00000000368	Grik2
7.93655	-2.15777	0.654963	-3.2945	0.000985976	0.00398685	ENSRNOG00000000373
0						ENSRNOG00000000376	LOC108349010
1.45854	0.659154	1.58478	0.415926	0.677464	0.783769	ENSRNOG00000000378	Ctnna3
0						ENSRNOG00000000383	Mypn
0						ENSRNOG00000000384	Atoh7
27.7278	-2.08847	0.335324	-6.22823	4.71737e-10	6.37188e-09	ENSRNOG00000000386	Pbld1
26.07	-0.0770194	0.320911	-0.240003	0.810328	0.877089	ENSRNOG00000000387	Slc25a16
0						ENSRNOG00000000390	Rufy2
17.0422	-0.235493	0.604489	-0.389574	0.696852	0.798187	ENSRNOG00000000392	Supv3l1
47.4827	1.61822	0.290725	5.56616	2.60421e-08	2.69838e-07	ENSRNOG00000000394	Srgn
45.6977	-1.26884	0.242874	-5.22429	1.74823e-07	1.60487e-06	ENSRNOG00000000395	Kifbp
44.7816	0.374373	0.270809	1.38242	0.166842	0.288662	ENSRNOG00000000396	Ddx50
191.853	0.29238	0.183702	1.5916	0.111474	0.211709	ENSRNOG00000000397	Ccar1
14.6124	0.137074	0.400407	0.342337	0.732097	0.823787	ENSRNOG00000000398	Zup1
0						ENSRNOG00000000401	Gprc6a
0.559826	2.32364	2.33022	0.997174	0.31868		ENSRNOG00000000405	Vgll2
0.352064	-2.24293	3.52078	-0.637055	0.524089		ENSRNOG00000000406	Ros1
1.33224	0.293239	1.59756	0.183554	0.854363	0.906573	ENSRNOG00000000407	Dcbld1
34.2509	0.0362478	0.286292	0.126611	0.899248	0.935874	ENSRNOG00000000408	Gopc
0.290461	-2.11742	3.52644	-0.60044	0.548213		ENSRNOG00000000410	Nepn
93.4004	0.508442	0.197968	2.5683	0.0102197	0.0300126	ENSRNOG00000000411	Nus1
21.9896	-1.50724	0.388901	-3.87563	0.000106348	0.000552406	ENSRNOG00000000412	Slc35f1
3.43974	-1.72239	0.937801	-1.83663	0.0662646	0.139609	ENSRNOG00000000413	Pln
26.6007	0.215842	0.36232	0.59572	0.551362	0.682573	ENSRNOG00000000414	Cep85l
8.43437	-0.150369	0.587134	-0.256107	0.797868	0.86853	ENSRNOG00000000415	Asf1a
340.133	-0.277208	0.189065	-1.46621	0.142592	0.256091	ENSRNOG00000000417	Numa1
3.98894	0.588172	0.787862	0.746542	0.45534	0.59765	ENSRNOG00000000418	Zbtb12
0						ENSRNOG00000000419
146.723	0.500717	0.204698	2.44612	0.0144402	0.0401306	ENSRNOG00000000420	Nelfe
6.69947	1.06012	0.64965	1.63183	0.102715	0.198949	ENSRNOG00000000421	Skiv2l
11.9086	0.70826	0.517126	1.36961	0.170809	0.293738	ENSRNOG00000000422	Dxo
0						ENSRNOG00000000423
0.352064	-2.24293	3.52078	-0.637055	0.524089		ENSRNOG00000000428	Cyp21a1
110.293	0.122358	0.352932	0.346691	0.728824	0.82153	ENSRNOG00000000431	Atf6b
21.6582	-0.594093	0.381478	-1.55735	0.119389	0.223228	ENSRNOG00000000432	Fkbpl
278.338	-2.28289	0.225959	-10.1031	5.35202e-24	4.30822e-22	ENSRNOG00000000433	Prrt1
30.505	-0.460851	0.311753	-1.47825	0.13934	0.25194	ENSRNOG00000000435	Ppt2
34.5226	2.40757	0.464333	5.18501	2.16005e-07	1.95077e-06	ENSRNOG00000000436	Egfl8
180.543	-0.432812	0.202991	-2.13217	0.0329927	0.0797668	ENSRNOG00000000437	Agpat1
1.60529	-1.35293	1.30267	-1.03858	0.299	0.443107	ENSRNOG00000000438	Rnf5
14.3588	-1.06875	0.423631	-2.52283	0.0116416	0.0334961	ENSRNOG00000000439	Ager
46.1274	-0.48686	0.265138	-1.83625	0.0663208	0.139682	ENSRNOG00000000440	Pbx2
52.1312	1.568	0.327999	4.7805	1.7486e-06	1.31841e-05	ENSRNOG00000000441	Gpsm3
15.9823	0.755207	0.389842	1.93721	0.0527194	0.116292	ENSRNOG00000000442	Notch4
0						ENSRNOG00000000443	LOC103689965
0						ENSRNOG00000000446	LOC100911983
58.6443	1.03082	0.745187	1.38331	0.16657	0.288299	ENSRNOG00000000451	RT1-Ba
1.0881	2.29866	1.66144	1.38354	0.166501	0.288215	ENSRNOG00000000454	RT1-DOb
0						ENSRNOG00000000455	Tap2
0						ENSRNOG00000000456	Psmb8
24.1348	2.29533	0.460262	4.98702	6.13192e-07	5.06483e-06	ENSRNOG00000000457	Tap1
11.4634	3.31117	0.770411	4.29793	1.72399e-05	0.000106232	ENSRNOG00000000459	Psmb9
0						ENSRNOG00000000461	Brd2
166.246	-3.00252	0.278339	-10.7873	3.95368e-27	4.55032e-25	ENSRNOG00000000463	Col11a2
127.629	-0.798329	0.21317	-3.74503	0.000180372	0.000886545	ENSRNOG00000000464	Rxrb
139.663	0.735108	0.186857	3.93407	8.35207e-05	0.000444104	ENSRNOG00000000465	Slc39a7
75.2391	0.234867	0.21037	1.11645	0.264231	0.406057	ENSRNOG00000000466	Hsd17b8
4.22795	-0.350898	0.733639	-0.478298	0.632438	0.748987	ENSRNOG00000000467	Ring1
35.6725	-0.267788	0.407567	-0.65704	0.511155	0.648892	ENSRNOG00000000470	Vps52
2.52444	-0.0520905	0.970699	-0.0536629	0.957204	0.972529	ENSRNOG00000000471	B3galt4
13.8047	-0.996503	0.455688	-2.18681	0.0287565	0.0712314	ENSRNOG00000000473	Pfdn6
38.3093	0.354242	0.332637	1.06495	0.286897	0.430879	ENSRNOG00000000474	Rgl2
66.9337	0.333255	0.297586	1.11986	0.262773	0.404615	ENSRNOG00000000476	Zbtb22
26.9195	0.562541	0.361673	1.55538	0.119854	0.223889	ENSRNOG00000000477	Daxx
0.91955	-0.382929	2.05702	-0.186157	0.852322	0.905234	ENSRNOG00000000478	AA926063
17.0277	1.89932	0.444121	4.27658	1.89788e-05	0.000115768	ENSRNOG00000000479	Kifc1
4.2137	-2.07416	0.922259	-2.249	0.0245127	0.0624407	ENSRNOG00000000480	Phf1
335.887	0.140018	0.27392	0.511164	0.609236	0.730265	ENSRNOG00000000481	Cuta
0						ENSRNOG00000000483	Syngap1
45.5054	1.30512	0.263775	4.94785	7.50375e-07	6.08604e-06	ENSRNOG00000000485	Bak1
2.49014	2.70277	1.32548	2.03908	0.0414423	0.0957886	ENSRNOG00000000486	Ggnbp1
69.3622	-2.51642	0.32115	-7.83566	4.66388e-15	1.23243e-13	ENSRNOG00000000487	Grm4
8.87977	1.46129	0.609433	2.39778	0.0164948	0.0449172	ENSRNOG00000000488	Hmga1
10.2045	0.0297094	0.488907	0.0607671	0.951545	0.969155	ENSRNOG00000000490	Rps10
0						ENSRNOG00000000491	Spdef
104.468	0.50542	0.287097	1.76045	0.0783313	0.160065	ENSRNOG00000000493	Snrpc
2.89108	-1.3472	0.909104	-1.4819	0.138366	0.250603	ENSRNOG00000000495	Uhrf1bp1
151.927	-0.670559	0.252877	-2.65172	0.00800824	0.0243446	ENSRNOG00000000498	Anks1a
0						ENSRNOG00000000499	Tcp11
0						ENSRNOG00000000500	Scube3
54.9735	-1.47069	0.227806	-6.4559	1.07579e-10	1.6023e-09	ENSRNOG00000000501	Zfp523
5.33257	3.47605	1.05981	3.27989	0.00103846	0.00417123	ENSRNOG00000000502	Def6
17.0433	0.271393	0.420667	0.64515	0.51883	0.655766	ENSRNOG00000000503	Ppard
61.9302	-0.297589	0.263868	-1.12779	0.259407	0.400499	ENSRNOG00000000504	Fance
218.457	1.48175	0.310301	4.77522	1.7951e-06	1.35128e-05	ENSRNOG00000000505	Rpl10a
1.51368	1.1248	1.28409	0.875947	0.381059	0.527121	ENSRNOG00000000506	Tead3
0						ENSRNOG00000000507	Tulp1
0						ENSRNOG00000000508	Armc12
1.35783	-4.22392	1.70986	-2.47033	0.0134988	0.037969	ENSRNOG00000000510	Clps
120.978	0.325689	0.262241	1.24195	0.214256	0.349054	ENSRNOG00000000511	Srpk1
9.09662	-0.721257	0.495951	-1.45429	0.145866	0.260795	ENSRNOG00000000512	Slc26a8
172.376	0.742257	0.254562	2.91582	0.00354752	0.0121026	ENSRNOG00000000513	Mapk14
1.52554	3.7222	1.68801	2.20508	0.0274483	0.0684782	ENSRNOG00000000515	Mapk13
0						ENSRNOG00000000516
6.64779	0.0105923	0.634018	0.0167066	0.986671	0.992515	ENSRNOG00000000517	Kctd20
120.147	0.696167	0.189237	3.67881	0.000234322	0.00112175	ENSRNOG00000000519	Stk38
128.585	0.736436	0.216639	3.39936	0.000675426	0.00287909	ENSRNOG00000000520	Srsf3
141.818	1.64083	0.276521	5.93384	2.95935e-09	3.57123e-08	ENSRNOG00000000521	Cdkn1a
37.8394	-2.56503	0.38988	-6.57904	4.7351e-11	7.42579e-10	ENSRNOG00000000522	Cpne5
47.5022	0.753396	0.296906	2.53749	0.0111649	0.0323923	ENSRNOG00000000523	Ppil1
105.422	0.480318	0.190679	2.51898	0.0117694	0.0338149	ENSRNOG00000000524	RGD735065
47.2474	0.00352185	0.482134	0.00730471	0.994172	0.9961	ENSRNOG00000000525	Pi16
1391.29	-1.18026	0.277549	-4.25242	2.11474e-05	0.000127434	ENSRNOG00000000527	Mtch1
17.0872	1.56522	0.59628	2.62498	0.00866532	0.0260521	ENSRNOG00000000528	Fgd2
0.0853823	0.0518914	3.53215	0.0146912	0.988279		ENSRNOG00000000529	Pim1
4.44742	0.198408	0.729118	0.272121	0.785529	0.859938	ENSRNOG00000000531	Ccdc167
236.739	-0.0594303	0.216477	-0.274534	0.783674	0.859326	ENSRNOG00000000532	Cmtr1
7.46548	1.14129	0.58619	1.94696	0.0515392	0.114362	ENSRNOG00000000536	Mdga1
4.48759	0.962303	0.732104	1.31444	0.1887	0.317141	ENSRNOG00000000540	Btbd9
206.597	0.451368	0.335481	1.34543	0.178485	0.304158	ENSRNOG00000000541	Glo1
2.17192	0.348448	0.986029	0.353385	0.7238	0.817489	ENSRNOG00000000542	Dnah8
10.9929	2.19018	0.577745	3.7909	0.000150102	0.00075381	ENSRNOG00000000543	Frk
12.9076	1.39285	0.546404	2.54913	0.0107993	0.0315167	ENSRNOG00000000546	Nt5dc1
288.385	-2.03685	0.230966	-8.81883	1.15664e-18	4.94087e-17	ENSRNOG00000000547	Tspyl4
73.6266	-0.839028	0.280381	-2.99246	0.00276737	0.00977386	ENSRNOG00000000549	Tspyl1
16.219	-0.687396	0.401073	-1.71389	0.0865484	0.173446	ENSRNOG00000000551	Fam241b
4.56868	1.48263	0.78775	1.88211	0.0598217	0.1288	ENSRNOG00000000552	Col13a1
0						ENSRNOG00000000556	Nodal
340.213	0.710157	0.152783	4.64815	3.34926e-06	2.37953e-05	ENSRNOG00000000557	Ppa1
0						ENSRNOG00000000559	Npffr1
14.8902	-0.0296638	0.477637	-0.0621053	0.950479	0.96842	ENSRNOG00000000560	Lrrc20
1.98947	1.87927	1.25656	1.49557	0.134766	0.245584	ENSRNOG00000000561	Pald1
0.60975	2.42646	2.00204	1.21199	0.225515		ENSRNOG00000000562	Prf1
1.16897	1.59585	1.8577	0.859046	0.390315	0.535467	ENSRNOG00000000563	Adamts14
0						ENSRNOG00000000564	Tbata
240.152	1.5578	0.316341	4.92442	8.4609e-07	6.75611e-06	ENSRNOG00000000565	Sgpl1
13.9112	-1.47679	0.435779	-3.38884	0.000701877	0.00297998	ENSRNOG00000000566	Pcbd1
142.486	-0.210537	0.278455	-0.756091	0.449595	0.592006	ENSRNOG00000000567	Unc5b
166.576	0.134155	0.240234	0.558434	0.576548	0.701775	ENSRNOG00000000568	Slc29a3
101.129	1.11612	0.244992	4.55573	5.22032e-06	3.56713e-05	ENSRNOG00000000569	Vsir
5857.01	0.745923	0.303445	2.45818	0.0139644	0.0390259	ENSRNOG00000000571	Psap
5.37201	0.162423	0.830969	0.195462	0.845031	0.900927	ENSRNOG00000000572	Chst3
0.189638	-0.692149	3.53271	-0.195926	0.844668		ENSRNOG00000000574
42.3441	-0.219191	0.280122	-0.782485	0.43393	0.577977	ENSRNOG00000000576	Anapc16
417.926	0.155317	0.312804	0.496531	0.61952	0.738334	ENSRNOG00000000579	Marcks
0						ENSRNOG00000000580	Calhm4
36.2026	0.191097	0.318012	0.600912	0.547899	0.68016	ENSRNOG00000000581	Cdc40
0						ENSRNOG00000000582	Ddo
431.668	-0.722612	0.214018	-3.37641	0.000734382	0.00309861	ENSRNOG00000000583	Cdk19
694.279	0.0307338	0.127476	0.241094	0.809482	0.876732	ENSRNOG00000000585	Amd1
57.885	-0.125102	0.2289	-0.546536	0.584697	0.708821	ENSRNOG00000000586	Gtf3c6
53.9446	1.10584	0.274754	4.02483	5.70161e-05	0.000314376	ENSRNOG00000000587	Rpf2
6.16834	0.901054	0.636024	1.4167	0.156572	0.275409	ENSRNOG00000000588	Slc16a10
1.92051	-3.15881	1.42702	-2.21357	0.0268582	0.0672953	ENSRNOG00000000589	RGD1310495
0.270613	1.12418	3.50062	0.321137	0.748106		ENSRNOG00000000590	Naglt1
92.9956	-0.979207	0.249776	-3.92035	8.84213e-05	0.000467662	ENSRNOG00000000593	Rev3l
30.0579	0.525038	0.313916	1.67254	0.0944174	0.185924	ENSRNOG00000000595	Traf3ip2
313.355	-0.000452366	0.142502	-0.00317446	0.997467	0.998399	ENSRNOG00000000596	Fyn
0						ENSRNOG00000000597	Ccn6
22.6922	0.469387	0.356869	1.31529	0.188412	0.31681	ENSRNOG00000000598	Tube1
43.4854	1.64411	0.317356	5.18065	2.2111e-07	1.98914e-06	ENSRNOG00000000599	Lama4
27.1114	0.1923	0.389827	0.493297	0.621803	0.740232	ENSRNOG00000000604	Hdac2
4.16983	-1.54187	1.00815	-1.52941	0.126163	0.233358	ENSRNOG00000000605	Hs3st5
12.1975	-1.63791	0.535782	-3.05705	0.00223528	0.00814029	ENSRNOG00000000606	Pcdh15
0						ENSRNOG00000000607	RGD1559903
63.8302	0.029846	0.307833	0.0969554	0.922762	0.951457	ENSRNOG00000000609	Ipmk
862.974	-0.71006	0.230697	-3.07789	0.00208474	0.00767233	ENSRNOG00000000610	Cisd1
101.368	-0.644874	0.253099	-2.54791	0.010837	0.0315988	ENSRNOG00000000611	Ube2d1
47.9316	0.449648	0.290889	1.54577	0.122159	0.22731	ENSRNOG00000000613	Tfam
35.6351	1.31881	0.292728	4.50524	6.62995e-06	4.43674e-05	ENSRNOG00000000614	Bicc1
11.8587	-1.67371	0.550186	-3.04208	0.00234951	0.00850292	ENSRNOG00000000618	Mdga2
0						ENSRNOG00000000620
10.8877	-0.175263	0.523942	-0.334509	0.737995	0.827948	ENSRNOG00000000622	Hint1
0						ENSRNOG00000000630
15.8315	4.07222	1.31452	3.09788	0.00194913	0.00723634	ENSRNOG00000000632	Cdk1
8.00161	1.2212	0.628696	1.94243	0.0520853	0.11528	ENSRNOG00000000633	Rhobtb1
7.5317	-0.588117	0.650094	-0.904664	0.365643	0.511548	ENSRNOG00000000634	Cabcoco1
65.5655	1.02337	0.271833	3.7647	0.000166749	0.000825212	ENSRNOG00000000635	Arid5b
74.9986	-2.63163	0.347034	-7.58321	3.37099e-14	8.10784e-13	ENSRNOG00000000636	Rtkn2
61.5963	-1.36436	0.310006	-4.40108	1.07713e-05	6.90612e-05	ENSRNOG00000000638	Zfp365
6.75568	1.35708	0.691702	1.96194	0.0497692	0.111143	ENSRNOG00000000639	Ado
10.014	3.09015	0.693779	4.45408	8.42524e-06	5.53966e-05	ENSRNOG00000000640	Egr2
0.269252	1.12418	3.50062	0.321137	0.748106		ENSRNOG00000000641	Nrbf2
422.203	-0.816253	0.327763	-2.49038	0.0127607	0.0362148	ENSRNOG00000000645	Reep3
400.319	0.397051	0.209242	1.89757	0.0577532	0.125373	ENSRNOG00000000648	Jmjd1c
0						ENSRNOG00000000650
1.0395	2.23252	1.58747	1.40633	0.159625	0.279474	ENSRNOG00000000653	Nr5a2
202.006	2.71091	0.258347	10.4933	9.27504e-26	9.09608e-24	ENSRNOG00000000655	Ptprc
36.0501	-0.247442	0.359593	-0.688117	0.491379	0.631171	ENSRNOG00000000657	Nek7
22.1296	-2.57911	0.45197	-5.70638	1.15401e-08	1.26342e-07	ENSRNOG00000000658	Acacb
46.75	-0.793225	0.283701	-2.79598	0.00517419	0.0166912	ENSRNOG00000000661	Hps4
0						ENSRNOG00000000662	Srrd
47.2648	0.116892	0.246173	0.474839	0.634901	0.750907	ENSRNOG00000000663	Tfip11
24.6806	0.415822	0.583275	0.712908	0.475902	0.615978	ENSRNOG00000000664	Tpst2
13.5051	0.735167	0.467451	1.57272	0.115785	0.218248	ENSRNOG00000000665	Pitpnb
0						ENSRNOG00000000691	Foxn4
41.3193	2.13612	0.333626	6.40274	1.52615e-10	2.22314e-09	ENSRNOG00000000692	Ung
5.89859	-2.9918	0.801037	-3.73491	0.000187782	0.000917362	ENSRNOG00000000693	Svop
5.13733	0.212391	0.675766	0.314297	0.753296	0.838963	ENSRNOG00000000695	Ssh1
553.885	1.5349	0.201506	7.61716	2.59319e-14	6.33558e-13	ENSRNOG00000000697	Coro1c
0.170765	0.805205	3.51165	0.229296	0.818639		ENSRNOG00000000699	Selplg
77.6275	-1.2523	0.26176	-4.78414	1.71722e-06	1.29756e-05	ENSRNOG00000000700	Tmem119
410.953	-0.250376	0.167392	-1.49575	0.13472	0.245549	ENSRNOG00000000701	Iscu
77.5047	0.453179	0.248686	1.82229	0.0684103	0.143196	ENSRNOG00000000702	Sart3
23.1453	3.40457	0.487337	6.98606	2.82717e-12	5.24949e-11	ENSRNOG00000000704	Cmklr1
38.9333	-1.97127	0.345721	-5.70192	1.18468e-08	1.29293e-07	ENSRNOG00000000708	Sgsm1
0.133945	0.0518914	3.53215	0.0146912	0.988279		ENSRNOG00000000713
0						ENSRNOG00000000715	Pou1f1
0.568751	-3.01941	2.70305	-1.11704	0.263978		ENSRNOG00000000716	Htr1f
58.2943	1.02461	0.30026	3.4124	0.000643939	0.00275923	ENSRNOG00000000718	Cggbp1
2.59087	0.200131	1.01554	0.197069	0.843774	0.900275	ENSRNOG00000000720	MGC95208
0.190523	0.684949	3.51638	0.194788	0.845559		ENSRNOG00000000723	RT1-CE5
0						ENSRNOG00000000726	Olr1671
13.6002	0.889377	0.526745	1.68844	0.0913272	0.181223	ENSRNOG00000000728	Clic2
4.69699	-0.0274739	0.700043	-0.0392461	0.968694	0.980523	ENSRNOG00000000729	Tmlhe
0						ENSRNOG00000000746	Olr1695
0						ENSRNOG00000000747	Olr1694
1.46323	-0.98229	1.44195	-0.681223	0.49573	0.634458	ENSRNOG00000000748
0						ENSRNOG00000000749	Olr1693
0						ENSRNOG00000000759	Olr1730
6.17283	0.18089	0.637402	0.283792	0.776569	0.855358	ENSRNOG00000000763	RT1-M3-1
0						ENSRNOG00000000765	Olr1743
0						ENSRNOG00000000767
0.609888	-0.876081	2.11687	-0.413856	0.678979		ENSRNOG00000000768	Ubd
1023.04	-2.12872	0.25236	-8.43526	3.30459e-17	1.15337e-15	ENSRNOG00000000774	Gabbr1
459.912	-1.71623	0.239988	-7.15131	8.59532e-13	1.73728e-11	ENSRNOG00000000775	Mog
5.0766	0.734596	0.702936	1.04504	0.296005	0.439603	ENSRNOG00000000777	RT1-S3
12.2538	-0.299461	0.411135	-0.728375	0.466384	0.607735	ENSRNOG00000000778	Znrd1as1
71.468	0.910555	0.314809	2.8924	0.00382307	0.0129161	ENSRNOG00000000779	Znrd1
131.853	0.0777103	0.164924	0.471187	0.637507	0.752547	ENSRNOG00000000780	Ppp1r11
2.95678	-1.63201	1.05984	-1.53986	0.123595	0.229308	ENSRNOG00000000781	Rnf39
1.96585	1.80471	1.27217	1.4186	0.156016	0.274841	ENSRNOG00000000782	Trim10
0						ENSRNOG00000000783	Trim40
50.1329	-0.782042	0.293556	-2.66403	0.00772111	0.0236057	ENSRNOG00000000785	Trim39
70.186	0.845037	0.244147	3.46119	0.000537794	0.00236182	ENSRNOG00000000786	Rpp21
0						ENSRNOG00000000787	LOC100909797
6.14694	1.07294	0.687783	1.56	0.118759	0.22247	ENSRNOG00000000795	RT1-N3
169.212	0.465007	0.244272	1.90365	0.0569563	0.124025	ENSRNOG00000000796	Ranbp2
307.079	-0.497282	0.251501	-1.97726	0.0480123	0.108051	ENSRNOG00000000798	Gnl1
579.626	0.378514	0.245009	1.5449	0.12237	0.227636	ENSRNOG00000000799	Abcf1
22.6302	1.71364	0.362807	4.72328	2.32073e-06	1.71088e-05	ENSRNOG00000000800	Man1a1
2.14689	-1.04418	0.997686	-1.0466	0.295283	0.438953	ENSRNOG00000000801	Msl3l2
8.74889	-0.352132	0.565984	-0.622159	0.533838	0.667585	ENSRNOG00000000802	Tbc1d32
159.261	0.847878	0.165783	5.11438	3.14766e-07	2.74823e-06	ENSRNOG00000000804	Mrps18b
687.154	-1.23787	0.14303	-8.65458	4.94742e-18	1.92452e-16	ENSRNOG00000000805	Gja1
137.211	-0.330864	0.247289	-1.33796	0.180909	0.307461	ENSRNOG00000000808	Hsf2
133.396	-1.45523	0.252831	-5.75575	8.62567e-09	9.63281e-08	ENSRNOG00000000809	Atat1
14.2718	-1.27986	0.436437	-2.93253	0.00336218	0.0115541	ENSRNOG00000000811	Pkib
84.9433	-1.07628	0.253127	-4.25192	2.11947e-05	0.000127663	ENSRNOG00000000812	RGD1302996
35.6418	-0.777364	0.46974	-1.65488	0.0979485	0.191574	ENSRNOG00000000814	Fabp7
286.359	3.15582	0.926249	3.4071	0.000656566	0.00280901	ENSRNOG00000000815	Smpdl3a
246.204	2.0602	0.267685	7.69634	1.40017e-14	3.53239e-13	ENSRNOG00000000816	Ppp1r18
1.20967	2.54224	1.5264	1.66551	0.0958103	0.188135	ENSRNOG00000000818	Nrm
275.536	-0.38453	0.234228	-1.64169	0.100653	0.195804	ENSRNOG00000000823	Gcc2
13.5271	1.42567	0.453406	3.14436	0.00166449	0.006292	ENSRNOG00000000824	Dse
0.618796	2.45417	2.30478	1.06482	0.286959		ENSRNOG00000000825	Calhm5
184.565	0.441759	0.168734	2.61808	0.00884254	0.0264991	ENSRNOG00000000826	Flot1
272.68	2.97532	0.245223	12.1331	7.04967e-34	1.51036e-31	ENSRNOG00000000827	Ier3
21.967	-0.427289	0.357155	-1.19637	0.231553	0.368568	ENSRNOG00000000831	Gtf2h4
7.18585	0.311506	0.601403	0.517966	0.604482	0.725775	ENSRNOG00000000833	Vars2
0						ENSRNOG00000000836	LOC103694381
0						ENSRNOG00000000837	LOC103694380
0						ENSRNOG00000000838	Lta
19.9771	-1.17672	0.462637	-2.54351	0.0109746	0.0319131	ENSRNOG00000000839	Nfkbil1
244.046	-1.94559	0.231003	-8.42239	3.68886e-17	1.27156e-15	ENSRNOG00000000840	Atp6v1g2
314.149	0.29353	0.213263	1.37637	0.168706	0.291055	ENSRNOG00000000841	Ddx39b
118.806	0.456958	0.287321	1.59041	0.111743	0.212093	ENSRNOG00000000842	Ddah2
0						ENSRNOG00000000843	Ly6g6c
4.35039	2.26549	0.97859	2.31505	0.0206102	0.0539812	ENSRNOG00000000844	Ly6g6d
0						ENSRNOG00000000846	Ly6g5c
121.963	0.765447	0.276168	2.77167	0.00557695	0.0177926	ENSRNOG00000000847	Csnk2b
80.1404	-0.564021	0.214536	-2.62903	0.00856292	0.0258111	ENSRNOG00000000848	Gpank1
1.53198	1.25276	1.58378	0.790994	0.428947	0.573439	ENSRNOG00000000850	Apom
124.93	-0.158005	0.195048	-0.81008	0.417894	0.562933	ENSRNOG00000000851	Bag6
282.751	-0.218008	0.283192	-0.769826	0.441403	0.584562	ENSRNOG00000000852	Prrc2a
166.152	1.81334	0.292202	6.2058	5.44202e-10	7.27309e-09	ENSRNOG00000000853	Aif1
0.482459	2.12475	2.90177	0.732228	0.46403		ENSRNOG00000000854	Ncr3
47.3545	7.24267	1.03735	6.98189	2.91229e-12	5.386e-11	ENSRNOG00000000855	Lst1
3.88606	1.35841	0.841412	1.61444	0.106433	0.204271	ENSRNOG00000000857	Msh5
32.6182	0.0994614	0.331136	0.300364	0.7639	0.846508	ENSRNOG00000000858	Sapcd1
0						ENSRNOG00000000860	Vwa7
8.24894	-0.325792	0.570274	-0.57129	0.567803	0.695155	ENSRNOG00000000861	Zic3
27.513	0.830664	0.384714	2.15918	0.0308365	0.0753385	ENSRNOG00000000866	Rbmx
137.882	0.482171	0.242251	1.99038	0.046549	0.10556	ENSRNOG00000000867	Vars1
22.7813	0.172021	0.351665	0.48916	0.624728	0.742381	ENSRNOG00000000869	Arhgef6
0.445785	0.786737	2.7227	0.288954	0.772616		ENSRNOG00000000871	Cd40lg
0						ENSRNOG00000000873	Brs3
54.7888	-0.0379647	0.251887	-0.150721	0.880196	0.922804	ENSRNOG00000000875	Fhl1
0						ENSRNOG00000000878	Slc44a4
34.9691	-0.812259	0.420063	-1.93366	0.0531548	0.117144	ENSRNOG00000000879	Slc9a6
50.328	0.614234	0.318389	1.92919	0.053707	0.11823	ENSRNOG00000000881	Mmgt1
56.2562	-1.53691	0.243251	-6.31821	2.64612e-10	3.70351e-09	ENSRNOG00000000885	LOC100362819
0						ENSRNOG00000000886	Caln1
0						ENSRNOG00000000887
118.072	-0.26563	0.267227	-0.99402	0.320213	0.464945	ENSRNOG00000000888	Sbds
0.23261	-0.692149	3.53271	-0.195926	0.844668		ENSRNOG00000000889
0.218442	-0.669442	3.53215	-0.189528	0.849679		ENSRNOG00000000891
119.137	0.809073	0.198701	4.07182	4.66474e-05	0.000262364	ENSRNOG00000000893	Tmem248
12.1693	-2.28008	0.48076	-4.74265	2.10936e-06	1.57001e-05	ENSRNOG00000000894	Fry
82.9721	-0.343572	0.319002	-1.07702	0.281469	0.425388	ENSRNOG00000000895	Rabgef1
0						ENSRNOG00000000896
0						ENSRNOG00000000897	Rxfp2
48.0368	0.826906	0.292948	2.82271	0.00476196	0.0155742	ENSRNOG00000000900	Tpst1
37.3907	0.240109	0.281836	0.851946	0.394244	0.53963	ENSRNOG00000000901	Crcp
561.421	-0.33858	0.196176	-1.7259	0.0843655	0.169927	ENSRNOG00000000902	Hsph1
26.5278	1.15863	0.365686	3.16838	0.00153293	0.00585347	ENSRNOG00000000903	Asl
0						ENSRNOG00000000904	Wdr95
0.135307	0.0518914	3.53215	0.0146912	0.988279		ENSRNOG00000000905	Tex26
22.8348	2.90657	0.476486	6.10001	1.06061e-09	1.35425e-08	ENSRNOG00000000906	Medag
110.661	2.67103	0.25578	10.4427	1.58229e-25	1.49898e-23	ENSRNOG00000000907	Alox5ap
87.073	0.492462	0.239737	2.05417	0.039959	0.0931802	ENSRNOG00000000909	Uspl1
41.2729	2.46558	0.773844	3.18614	0.00144183	0.00554971	ENSRNOG00000000913	Gusb
0						ENSRNOG00000000916	Katnal1
0						ENSRNOG00000000917	Nupr2
5.27827	0.920703	0.662303	1.39015	0.164482	0.285715	ENSRNOG00000000918	Zbed5
2.44564	-2.34403	1.08265	-2.16508	0.0303816	0.0743706	ENSRNOG00000000920	Phkg1
67.2413	-0.271721	0.374917	-0.724748	0.468607	0.609604	ENSRNOG00000000921	Ubl3
28.6732	1.16845	0.338722	3.44957	0.000561479	0.00245191	ENSRNOG00000000922	Sumf2
199.658	1.07729	0.267345	4.02957	5.58798e-05	0.00030868	ENSRNOG00000000923	Cct6a
289.71	0.102975	0.264532	0.389273	0.697074	0.79831	ENSRNOG00000000924	Slc7a1
14.949	-0.361374	0.418411	-0.863683	0.387762	0.533331	ENSRNOG00000000925	Psph
52.0115	0.439471	0.291729	1.50643	0.131956	0.241695	ENSRNOG00000000926	Mrps17
152.268	-0.295117	0.166997	-1.7672	0.0771948	0.158067	ENSRNOG00000000931	Sfswap
0						ENSRNOG00000000934	Piwil1
70.4241	-0.457547	0.269111	-1.70022	0.0890901	0.17767	ENSRNOG00000000936	Stx2
6.32904	-0.688259	0.654122	-1.05219	0.292713	0.436578	ENSRNOG00000000937	Slc46a3
264.988	2.02811	0.568164	3.56958	0.000357551	0.00163791	ENSRNOG00000000938	Ran
118.302	0.218497	0.239218	0.913383	0.361041	0.506334	ENSRNOG00000000940	Flt1
8.0069	-0.204029	0.553763	-0.368442	0.712544	0.809829	ENSRNOG00000000942	Pan3
0.056578	0.0291853	3.53271	0.00826145	0.993408		ENSRNOG00000000943
0						ENSRNOG00000000952	Gsx1
24.4296	0.593137	0.364527	1.62714	0.103707	0.200392	ENSRNOG00000000954	Polr1d
8.09159	1.62627	0.85293	1.90669	0.0565607	0.123362	ENSRNOG00000000955	Lnx2
0.511263	2.20254	2.81974	0.781113	0.434736		ENSRNOG00000000956	Rasl11a
286.618	1.45657	0.281055	5.18251	2.1892e-07	1.97453e-06	ENSRNOG00000000957	Rpl21
0.0853823	0.0518914	3.53215	0.0146912	0.988279		ENSRNOG00000000958
7.95739	-2.59676	0.630079	-4.12132	3.76706e-05	0.000216688	ENSRNOG00000000961	Glt1d1
116.277	-0.49426	0.269746	-1.83232	0.0669044	0.140675	ENSRNOG00000000962	Slc15a4
0						ENSRNOG00000000963	Tmem132c
35.2589	-0.929243	0.448189	-2.07333	0.0381417	0.0897384	ENSRNOG00000000964	Frg1l1
51.7648	-2.66244	0.317722	-8.37976	5.30356e-17	1.8014e-15	ENSRNOG00000000967	Aacs
21.5933	-0.0160218	0.355046	-0.045126	0.964007	0.97727	ENSRNOG00000000968	Rnf6
0						ENSRNOG00000000969	Cyp3a18
0						ENSRNOG00000000973	Tex45
120.653	-2.01261	0.338969	-5.93744	2.89502e-09	3.50269e-08	ENSRNOG00000000974	Zfp358
23.3001	-0.623597	0.350267	-1.78035	0.0750192	0.154293	ENSRNOG00000000975	Mcoln1
1.73641	0.574637	1.18948	0.483101	0.629024	0.745895	ENSRNOG00000000977	Pnpla6
0						ENSRNOG00000000978
7.90706	0.955982	0.590048	1.62018	0.105194	0.202311	ENSRNOG00000000979	Bri3bp
4.365	3.12678	1.30048	2.40433	0.0162021	0.0442586	ENSRNOG00000000981	Scarb1
10.9117	-0.440405	0.467499	-0.942044	0.34617	0.491012	ENSRNOG00000000983	Zfp394
2.32046	-0.539867	1.00177	-0.538911	0.589948	0.713471	ENSRNOG00000000985	Cpsf4
21.2108	-2.62195	0.418999	-6.25767	3.90783e-10	5.36162e-09	ENSRNOG00000000986	Camsap3
49.5103	-0.451895	0.266267	-1.69715	0.0896679	0.178515	ENSRNOG00000000987	Ptcd1
20.8306	0.0374165	0.43704	0.0856134	0.931774	0.956994	ENSRNOG00000000988	Xab2
93.0058	1.01091	0.324858	3.11185	0.0018592	0.00693763	ENSRNOG00000000989	Bud31
1351.97	0.480994	0.183182	2.62578	0.00864518	0.0260027	ENSRNOG00000000990	Pdap1
364.334	3.46476	0.208309	16.6328	4.03485e-62	5.61893e-59	ENSRNOG00000000991	Arpc1b
0						ENSRNOG00000000993	Pcp2
68.7657	3.14504	0.287049	10.9565	6.18702e-28	7.90462e-26	ENSRNOG00000000994	Stxbp2
91.5208	0.169176	0.249831	0.677164	0.498302	0.636325	ENSRNOG00000000996	Arpc1a
32.8394	0.8513	0.377873	2.25287	0.0242672	0.0619854	ENSRNOG00000000999	Smurf1
1.9625	0.672271	1.17443	0.572423	0.567035	0.694626	ENSRNOG00000001001	Retn
179.566	-0.0503566	0.232513	-0.216575	0.82854	0.888719	ENSRNOG00000001003	Trappc5
179.568	-0.118257	0.229332	-0.515659	0.606093	0.727499	ENSRNOG00000001004	Ncor2
0.277267	1.2765	3.49418	0.365322	0.714871		ENSRNOG00000001005	Fcer2
34.0896	0.640604	0.386891	1.65577	0.0977675	0.191304	ENSRNOG00000001006	Nptx2
3.34181	2.14228	0.971551	2.20501	0.0274532	0.0684782	ENSRNOG00000001007	Baiap2l1
329.694	1.49507	0.229948	6.50176	7.93862e-11	1.20823e-09	ENSRNOG00000001009	Bri3
79.4519	-0.72157	0.274682	-2.62693	0.00861595	0.0259373	ENSRNOG00000001010	Tecpr1
1.92645	0.204308	1.03126	0.198114	0.842956	0.899678	ENSRNOG00000001011	Rflna
0						ENSRNOG00000001017	Cd209
0						ENSRNOG00000001027	LOC100363064
72.0165	0.429803	0.322181	1.33404	0.182191	0.308925	ENSRNOG00000001030	Tsc22d1
0						ENSRNOG00000001031	Ocm2
101.605	0.135892	0.205847	0.660158	0.509152	0.646939	ENSRNOG00000001032	Ccz1b
60.9197	0.557451	0.273066	2.04145	0.0412059	0.0953687	ENSRNOG00000001033	Nufip1
146.121	-1.30376	0.270696	-4.81635	1.46211e-06	1.11937e-05	ENSRNOG00000001034	Evi5l
14.5921	0.633729	0.412322	1.53698	0.124299	0.230399	ENSRNOG00000001035	Gtf2h3
9.44603	-1.95732	0.558148	-3.50682	0.000453502	0.00202744	ENSRNOG00000001036	Rsph10b
39.8492	0.51649	0.272837	1.89304	0.058353	0.1264	ENSRNOG00000001037	Gpalpp1
36.2391	0.581901	0.316757	1.83706	0.0662015	0.139557	ENSRNOG00000001039	Eif2b1
6.10093	-0.733921	0.680029	-1.07925	0.280477	0.424233	ENSRNOG00000001040	Pms2
34.4997	0.165313	0.393124	0.42051	0.674113	0.781266	ENSRNOG00000001043	Ddx55
81.3958	0.621201	0.221464	2.80498	0.00503198	0.0163308	ENSRNOG00000001044	Aimp2
10.9688	-0.479718	0.708471	-0.677118	0.498331	0.636325	ENSRNOG00000001047	Map2k7
1.07355	-0.178118	1.53487	-0.116048	0.907615	0.941135	ENSRNOG00000001048	Ankrd61
249.116	1.86808	0.869356	2.14881	0.0316496	0.077041	ENSRNOG00000001049	Tpt1
100.684	-0.499419	0.185639	-2.69027	0.00713942	0.0220843	ENSRNOG00000001050	Eif2ak1
1.18016	2.52134	1.70741	1.4767	0.139756	0.252462	ENSRNOG00000001052	Slc25a30
76.0952	1.10983	0.30869	3.59529	0.000324031	0.00149965	ENSRNOG00000001053	Tmed2
160.946	-0.946819	0.247935	-3.81881	0.000134095	0.000681289	ENSRNOG00000001055	Rilpl1
268.1	-1.59165	0.313267	-5.08081	3.75835e-07	3.23679e-06	ENSRNOG00000001056	Snapc2
67.3867	-2.07464	0.340104	-6.10001	1.06065e-09	1.35425e-08	ENSRNOG00000001057	Ctxn1
43.3691	0.286177	0.280723	1.01943	0.308	0.452352	ENSRNOG00000001058	Timm44
72.1766	0.0593646	0.221573	0.267924	0.788758	0.861644	ENSRNOG00000001059	Usp42
28.36	0.346237	0.359531	0.963025	0.335535	0.479838	ENSRNOG00000001060	Snrnp35
21.415	1.21675	0.559906	2.17314	0.0297701	0.0731049	ENSRNOG00000001061	Rilpl2
50.2721	-0.00119559	0.236014	-0.00506576	0.995958	0.997253	ENSRNOG00000001062	Kmt5a
278.976	0.151893	0.170068	0.893129	0.371788	0.518426	ENSRNOG00000001064	Sbno1
52.1624	0.035783	0.267682	0.133677	0.893658	0.932425	ENSRNOG00000001065	Cyth3
0.256147	1.20672	3.4981	0.344966	0.73012		ENSRNOG00000001066	Itih2
1126.72	0.126684	0.173102	0.731845	0.464263	0.605708	ENSRNOG00000001068	Rac1
136.137	1.36468	0.279693	4.8792	1.06517e-06	8.34283e-06	ENSRNOG00000001069	Elavl1
733.192	0.0808924	0.217683	0.371607	0.710186	0.807812	ENSRNOG00000001070	Cdk2ap1
0.14523	-1.40462	3.53381	-0.39748	0.691013		ENSRNOG00000001071
115.386	-1.16545	0.221953	-5.2509	1.51358e-07	1.40519e-06	ENSRNOG00000001072	Cers4
3.6833	-1.38669	0.843231	-1.6445	0.100073	0.194912	ENSRNOG00000001073	RGD1563482
21.9223	-0.832543	0.337746	-2.465	0.0137014	0.0384375	ENSRNOG00000001074	Mphosph9
86.4725	0.436484	0.274066	1.59262	0.111244	0.211465	ENSRNOG00000001079	Daglb
160.827	-0.545931	0.225322	-2.42289	0.0153977	0.0423879	ENSRNOG00000001080	Arl6ip4
22.1418	0.600575	0.378581	1.58638	0.112652	0.213471	ENSRNOG00000001081	Ogfod2
56.4725	-2.15076	0.266116	-8.08203	6.36954e-16	1.86349e-14	ENSRNOG00000001082	Abcb9
6.63469	3.37814	0.933153	3.62013	0.000294452	0.00137602	ENSRNOG00000001083	Kdelr2
56.2387	0.25075	0.271257	0.924402	0.355277	0.499958	ENSRNOG00000001086	Vps37b
166.105	1.05249	0.200818	5.24103	1.59685e-07	1.47563e-06	ENSRNOG00000001088	Rfc3
11.2801	0.939529	0.520194	1.80611	0.0709006	0.147367	ENSRNOG00000001090	Stard13
108.489	-1.4183	0.32431	-4.37328	1.22394e-05	7.76874e-05	ENSRNOG00000001091	Hip1r
0						ENSRNOG00000001092	Kl
2.32831	-0.110211	1.06692	-0.103298	0.917726	0.94809	ENSRNOG00000001094	Zfp316
183.969	-0.632547	0.17162	-3.68575	0.000228034	0.00109428	ENSRNOG00000001098	Pds5b
2.78918	1.16598	1.14245	1.0206	0.307445	0.451771	ENSRNOG00000001099	Rbak
79.225	0.0389782	0.227264	0.17151	0.863822	0.911715	ENSRNOG00000001101	Rnf216
3.89211	-0.709288	0.784511	-0.904114	0.365935	0.511853	ENSRNOG00000001103	Sdk1
5.70316	0.212282	0.795939	0.266707	0.789695	0.862272	ENSRNOG00000001104	Foxk1
43.1082	0.890643	0.449416	1.98178	0.0475041	0.107077	ENSRNOG00000001106	Denr
0						ENSRNOG00000001107
81.858	0.470541	0.277165	1.69769	0.0895657	0.178363	ENSRNOG00000001108	N4bp2l2
21.247	0.910647	0.391233	2.32763	0.0199315	0.0525296	ENSRNOG00000001111	Brca2
326.805	-1.69631	0.184129	-9.21262	3.18247e-20	1.64755e-18	ENSRNOG00000001113	Mmd2
15.5051	-0.219029	0.441814	-0.49575	0.620071	0.738737	ENSRNOG00000001114	Wipi2
50.8867	-2.54056	0.412892	-6.15307	7.59959e-10	9.90936e-09	ENSRNOG00000001115	Slc29a4
0.135307	0.0518914	3.53215	0.0146912	0.988279		ENSRNOG00000001117	Fbxl18
442.297	0.416173	0.190873	2.18037	0.0292299	0.0720642	ENSRNOG00000001120	Med13l
7.3481	0.975579	0.704707	1.38438	0.166243	0.287877	ENSRNOG00000001123	RGD1562310
44.184	-2.21957	0.344222	-6.44807	1.1328e-10	1.68361e-09	ENSRNOG00000001124	Rnft2
78.3968	-0.337194	0.222186	-1.51762	0.12911	0.237726	ENSRNOG00000001126	Fbxw8
3.43072	-0.169106	0.926384	-0.182544	0.855156	0.906992	ENSRNOG00000001128	Tesc
0.684506	-3.24877	2.89723	-1.12133	0.262146		ENSRNOG00000001129	Fbxo21
1.10965	-1.68656	1.72701	-0.976579	0.328778	0.473154	ENSRNOG00000001130	Nos1
52.9162	0.499963	0.236142	2.11721	0.034242	0.0824295	ENSRNOG00000001134	Rfc5
12.9339	-0.0193924	0.418992	-0.0462835	0.963084	0.976761	ENSRNOG00000001135	Wsb2
1574.21	-0.770352	0.172368	-4.46923	7.85001e-06	5.18839e-05	ENSRNOG00000001136	Pebp1
140.865	0.18581	0.189117	0.982513	0.325847	0.470331	ENSRNOG00000001138	Taok3
170.908	-0.0238546	0.200338	-0.119072	0.905218	0.93963	ENSRNOG00000001139	Suds3
20.7713	-1.66115	0.468322	-3.54702	0.00038962	0.00177258	ENSRNOG00000001141	Srrm4
29.1272	1.599	0.361822	4.4193	9.90225e-06	6.39902e-05	ENSRNOG00000001142	Prkab1
105.643	-2.18633	0.290269	-7.53208	4.99391e-14	1.17079e-12	ENSRNOG00000001143	Cit
868.259	2.25067	0.225359	9.98703	1.73704e-23	1.30757e-21	ENSRNOG00000001148	Rplp0
114.496	1.8191	0.225466	8.06818	7.13547e-16	2.0745e-14	ENSRNOG00000001149	Pxn
4.48465	-1.66934	0.761093	-2.19335	0.0282824	0.0701694	ENSRNOG00000001151	Sirt4
2.63516	-2.01001	1.03341	-1.94503	0.0517708	0.114766	ENSRNOG00000001152	Glp1r
0.710831	-2.40038	1.8581	-1.29184	0.196411		ENSRNOG00000001153	Pla2g1b
53.8048	-1.65112	0.471963	-3.49842	0.000468021	0.00208498	ENSRNOG00000001156	Msi1
0						ENSRNOG00000001157	Umodl1
45.486	0.521601	0.427558	1.21995	0.222482	0.358391	ENSRNOG00000001158	Abcg1
0.14196	0.65101	3.51778	0.185063	0.85318		ENSRNOG00000001159	Tff3
0						ENSRNOG00000001160	Triap1
78.1992	-0.291266	0.200576	-1.45215	0.14646	0.261622	ENSRNOG00000001161	Gatc
0						ENSRNOG00000001162	Tff2
68.5011	1.21083	0.349724	3.46224	0.000535704	0.00235487	ENSRNOG00000001163	Srsf9
0.056578	0.0291853	3.53271	0.00826145	0.993408		ENSRNOG00000001164	Tff1
0.190523	0.684949	3.51638	0.194788	0.845559		ENSRNOG00000001165	Tmprss3
0						ENSRNOG00000001167	Ubash3a
3.01449	-0.452802	0.918747	-0.492848	0.62212	0.740299	ENSRNOG00000001169	Slc37a1
1167.13	0.145994	0.186488	0.78286	0.43371	0.577861	ENSRNOG00000001170	Cox6a1
72.8363	-0.0771295	0.254135	-0.303498	0.761511	0.844802	ENSRNOG00000001171	Coq5
250.249	0.910705	0.299636	3.03937	0.00237071	0.0085552	ENSRNOG00000001172	Rnf10
126.556	-2.39675	0.29505	-8.12319	4.54098e-16	1.35995e-14	ENSRNOG00000001173	Cabp1
11.309	-1.6078	0.48651	-3.30476	0.000950572	0.00387179	ENSRNOG00000001174	Pde9a
144.95	-0.406399	0.34316	-1.18429	0.2363	0.374158	ENSRNOG00000001177	Acads
104.048	-0.537847	0.260414	-2.06535	0.03889	0.0911755	ENSRNOG00000001178	Sppl3
19.2971	1.79997	0.441368	4.07817	4.53914e-05	0.000255919	ENSRNOG00000001181	Wdr4
56.2841	0.0481255	0.273745	0.175804	0.860448	0.910186	ENSRNOG00000001182	Ndufv3
0						ENSRNOG00000001183	Hnf1a
63.5962	0.385797	0.237028	1.62764	0.103601	0.200298	ENSRNOG00000001184	Pknox1
384.947	-1.28471	0.241424	-5.32139	1.02979e-07	9.81581e-07	ENSRNOG00000001185	RGD1311899
28.7083	3.70783	0.52526	7.05904	1.67658e-12	3.21156e-11	ENSRNOG00000001187	Oasl
2.89932	3.86269	1.22768	3.14634	0.00165328	0.006253	ENSRNOG00000001189	Sik1
45.5719	0.185538	0.41095	0.451485	0.65164	0.763191	ENSRNOG00000001190	Git2
105.855	0.027461	0.252551	0.108735	0.913413	0.945117	ENSRNOG00000001191	Tchp
182.662	0.201753	0.352345	0.572602	0.566914	0.694626	ENSRNOG00000001192	Gltp
10.835	1.72093	0.525676	3.27376	0.00106128	0.00424327	ENSRNOG00000001193	Hsf2bp
103.848	0.860481	0.215488	3.99318	6.51928e-05	0.000356309	ENSRNOG00000001194	Rrp1b
4.43636	2.57411	0.926728	2.77763	0.00547565	0.0175135	ENSRNOG00000001195	Trpv4
0.14523	-1.40462	3.53381	-0.39748	0.691013		ENSRNOG00000001198	Fam222a
23.8044	0.0732053	0.353628	0.207012	0.836	0.894586	ENSRNOG00000001199	Pop5
40.7585	1.7542	0.483797	3.62589	0.000287969	0.00134935	ENSRNOG00000001201	Cstb
92.6359	0.406483	0.227255	1.78866	0.0736694	0.152146	ENSRNOG00000001203	Rrp1
291.251	0.316436	0.181066	1.74763	0.0805274	0.16364	ENSRNOG00000001204	Ankrd13a
280.25	-1.74262	0.24947	-6.98531	2.8423e-12	5.27056e-11	ENSRNOG00000001205	Agpat3
25.0056	0.504376	0.411337	1.22619	0.220128	0.355792	ENSRNOG00000001210	Pwp2
81.2727	-0.52289	0.229796	-2.27545	0.022879	0.0589661	ENSRNOG00000001211	Gatd3a
0.269252	1.12418	3.50062	0.321137	0.748106		ENSRNOG00000001212	Dnmt3l
0						ENSRNOG00000001213	Aire
123.025	1.37125	0.186531	7.35132	1.96264e-13	4.28397e-12	ENSRNOG00000001214	Pfkl
120.457	-1.56157	0.210775	-7.40874	1.27507e-13	2.85936e-12	ENSRNOG00000001215	Cfap410
1.25681	-0.926405	1.5989	-0.579403	0.562317	0.69155	ENSRNOG00000001216	Trpm2
0						ENSRNOG00000001217	Lrrc3
0						ENSRNOG00000001218
0						ENSRNOG00000001219	Tspear
0						ENSRNOG00000001220	LOC100361664
45.2807	0.209605	0.278432	0.752804	0.451568	0.593874	ENSRNOG00000001222	Ube2g2
475.826	0.145326	0.212684	0.683297	0.494419	0.633308	ENSRNOG00000001223	Pttg1ip
36.8822	3.9735	0.558978	7.10851	1.17304e-12	2.32042e-11	ENSRNOG00000001224	Itgb2
39.0007	0.185153	0.296854	0.623718	0.532813	0.666721	ENSRNOG00000001225	Fam207a
0.493824	-1.92344	2.59093	-0.742373	0.457862		ENSRNOG00000001226
159.168	-1.88677	0.234749	-8.03739	9.17732e-16	2.64603e-14	ENSRNOG00000001227	Adarb1
45.0143	0.877879	0.417717	2.10161	0.0355873	0.0848757	ENSRNOG00000001228	Pofut2
100.213	2.86894	0.350719	8.18017	2.83451e-16	8.73305e-15	ENSRNOG00000001229	Col18a1
27.8567	0.858349	0.314853	2.72619	0.00640701	0.0201272	ENSRNOG00000001232	Slc19a1
142.221	-0.239418	0.400708	-0.597489	0.550181	0.6819	ENSRNOG00000001235	Gna12
2.4771	2.28997	1.23907	1.84814	0.0645824	0.136884	ENSRNOG00000001236	Brat1
77.7037	-0.237785	0.247823	-0.959496	0.337309	0.481723	ENSRNOG00000001237	Cabin1
248.856	0.48797	0.166047	2.93875	0.00329541	0.011365	ENSRNOG00000001238	Rsrc2
137.995	-0.574201	0.207255	-2.7705	0.00559697	0.0178483	ENSRNOG00000001239	Ddt
19.8506	-0.921892	0.616357	-1.49571	0.134729	0.245549	ENSRNOG00000001241	Iqce
175.974	-1.47707	0.23908	-6.17814	6.48623e-10	8.57809e-09	ENSRNOG00000001242	Gstt3
28.3546	0.00151427	0.3516	0.00430678	0.996564	0.997761	ENSRNOG00000001243	Zcchc8
97.8652	0.273007	0.305242	0.894398	0.371109	0.51779	ENSRNOG00000001245	Pcbp3
189.895	0.492213	0.167564	2.93746	0.00330915	0.0113983	ENSRNOG00000001247	Clip1
14.2851	2.34094	0.617764	3.78938	0.000151024	0.000757349	ENSRNOG00000001249	Col6a1
0.247101	1.12372	3.50064	0.321004	0.748207		ENSRNOG00000001250	Lfng
3.06648	-3.40855	1.1045	-3.08606	0.00202831	0.00748443	ENSRNOG00000001251	Grifin
6.3515	1.2022	0.648511	1.85378	0.0637711	0.135419	ENSRNOG00000001252	Chst12
115.884	1.38709	0.185197	7.4898	6.89805e-14	1.5878e-12	ENSRNOG00000001253	Eif3b
309.268	2.81332	0.330237	8.51912	1.60775e-17	5.892e-16	ENSRNOG00000001254	Col6a2
0.692861	0.285318	2.04567	0.139474	0.889075		ENSRNOG00000001255	Mlxip
145.303	-0.325042	0.200649	-1.61995	0.105243	0.202377	ENSRNOG00000001256	Atxn2
170.528	0.657179	0.226147	2.90599	0.00366098	0.012453	ENSRNOG00000001258	Snx8
3.54336	-1.36205	0.828701	-1.64359	0.100261	0.19525	ENSRNOG00000001259	Cux2
21.5566	0.128914	0.361256	0.356849	0.721205	0.815599	ENSRNOG00000001260	Nudt1
3.65206	-1.72614	0.845322	-2.042	0.0411518	0.0952751	ENSRNOG00000001261	Ftcd
0						ENSRNOG00000001262	Spatc1l
36.7851	0.294126	0.317341	0.926844	0.354007	0.498755	ENSRNOG00000001265	Mad1l1
253.395	0.239161	0.212798	1.12389	0.26106	0.402559	ENSRNOG00000001269	Ppp1cc
1.16902	2.51657	1.62934	1.54453	0.122459	0.227685	ENSRNOG00000001270	Hvcn1
28.2487	1.88444	0.370164	5.09084	3.56475e-07	3.0834e-06	ENSRNOG00000001271	Card6
70.118	0.193789	0.303255	0.639029	0.522804	0.659054	ENSRNOG00000001272	Mcm3ap
62.603	0.326411	0.367091	0.889182	0.373905	0.520584	ENSRNOG00000001273	Psmg3
51.7634	0.379632	0.28368	1.33824	0.180818	0.307345	ENSRNOG00000001274	Vps29
0.198538	0.977703	3.50542	0.278912	0.780313		ENSRNOG00000001275	Tmem184a
78.786	-0.21382	0.211818	-1.00945	0.31276	0.457558	ENSRNOG00000001276	Pcnt
68.899	0.798824	0.33062	2.41614	0.015686	0.0430685	ENSRNOG00000001277	Mafk
5.75284	-0.749554	0.636053	-1.17845	0.238619	0.376933	ENSRNOG00000001278	Gpn3
105.844	-0.330494	0.288921	-1.14389	0.252669	0.393142	ENSRNOG00000001283	Anapc7
1.12418	-3.19478	1.5778	-2.02483	0.0428849	0.098746	ENSRNOG00000001284	Uncx
627.893	-0.733252	0.18157	-4.03841	5.38155e-05	0.000298698	ENSRNOG00000001285	Atp2a2
0						ENSRNOG00000001287	Gper1
9.53831	0.0978123	0.518382	0.188688	0.850338	0.904161	ENSRNOG00000001288	Gpr146
61.832	0.674723	0.236186	2.85674	0.00428014	0.0142154	ENSRNOG00000001289	LOC498154
75.7567	0.475726	0.246652	1.92873	0.053764	0.118337	ENSRNOG00000001293	Get4
10.8241	-0.453164	0.459745	-0.985686	0.324287	0.468666	ENSRNOG00000001294	Ift81
10768.7	-1.35181	0.308218	-4.38588	1.15517e-05	7.3557e-05	ENSRNOG00000001295	S100b
4.03543	-1.57908	0.780415	-2.02339	0.0430331	0.0990054	ENSRNOG00000001296	P2rx7
75.1173	-0.234909	0.223313	-1.05193	0.292833	0.436709	ENSRNOG00000001297	Prmt2
0						ENSRNOG00000001298	Slc5a4b
13.8998	0.250323	0.422962	0.591834	0.553962	0.684696	ENSRNOG00000001299	Sun1
26.0997	2.20049	0.419801	5.24174	1.59066e-07	1.47089e-06	ENSRNOG00000001300	P2rx4
5.12496	0.760171	0.7272	1.04534	0.295866	0.439585	ENSRNOG00000001302	Adora2a
91.5518	-0.406973	0.233223	-1.745	0.0809857	0.16426	ENSRNOG00000001303	Specc1l
48.2295	-0.666008	0.272617	-2.44302	0.0145649	0.0404191	ENSRNOG00000001304	Bcr
5.94428	-0.538854	0.648608	-0.830786	0.406095	0.55168	ENSRNOG00000001309	Camkk2
6.45573	0.0621128	0.642418	0.0966861	0.922976	0.951607	ENSRNOG00000001311	Rab36
140.19	0.800213	0.26065	3.07006	0.00214014	0.00784516	ENSRNOG00000001312	Pdgfa
3.24477	-3.88575	1.25242	-3.1026	0.00191826	0.00713316	ENSRNOG00000001313	Gnaz
243.188	1.52659	0.267677	5.70312	1.17633e-08	1.28483e-07	ENSRNOG00000001314	Fam20c
0.946711	-3.72429	1.73166	-2.1507	0.0314998	0.0767033	ENSRNOG00000001315	Rsph14
377.159	-0.282094	0.227025	-1.24257	0.214028	0.349004	ENSRNOG00000001316	Anapc5
30.8809	0.239223	0.298136	0.802394	0.422325	0.567255	ENSRNOG00000001317	Zfp68
24.0467	-0.228563	0.361972	-0.631437	0.527755	0.663328	ENSRNOG00000001323	Zfp157
0.579207	-1.29868	2.18736	-0.593718	0.552701		ENSRNOG00000001324	Asmt
38.2653	0.127092	0.28921	0.439445	0.660339	0.770046	ENSRNOG00000001325	Il3ra
0.0853823	0.0518914	3.53215	0.0146912	0.988279		ENSRNOG00000001329	Gjc3
33.4876	-0.454661	0.304625	-1.49253	0.135561	0.24671	ENSRNOG00000001331	Rnf34
0						ENSRNOG00000001333	Azgp1
10.7281	-0.362831	0.452798	-0.80131	0.422952	0.567714	ENSRNOG00000001335	Zkscan1
47.2384	0.849027	0.266916	3.18087	0.00146831	0.00563453	ENSRNOG00000001336	Orai1
7.90523	0.148146	0.593294	0.2497	0.802819	0.87208	ENSRNOG00000001337
2.31012	-0.168035	1.12929	-0.148797	0.881714	0.924048	ENSRNOG00000001338	Hpd
42.7244	0.556557	0.341669	1.62893	0.103327	0.199852	ENSRNOG00000001339	Psmd9
0						ENSRNOG00000001341	Zfp113
2.56952	-2.64091	1.04893	-2.51773	0.0118114	0.0339286	ENSRNOG00000001342	Wdr66
352.821	0.220494	0.170942	1.28987	0.197094	0.3282	ENSRNOG00000001344	Aldh2
28.0256	0.566224	0.465387	1.21667	0.223729	0.359635	ENSRNOG00000001345	Mapkapk5
272.016	-0.140958	0.176718	-0.797643	0.425078	0.569524	ENSRNOG00000001346	Cops6
5.39686	-0.137732	0.674772	-0.204116	0.838263	0.896318	ENSRNOG00000001347	Adam1a
377.512	1.20328	0.291021	4.13468	3.55455e-05	0.000205567	ENSRNOG00000001348	Erp29
76.2535	2.12854	0.257461	8.26744	1.36864e-16	4.43247e-15	ENSRNOG00000001349	Mcm7
84.7603	0.00499915	0.266315	0.0187716	0.985023	0.991646	ENSRNOG00000001350	Naa25
80.0212	0.287773	0.340784	0.844442	0.398422	0.543963	ENSRNOG00000001351	Trafd1
98.8268	-1.50507	0.404836	-3.71771	0.000201033	0.000973432	ENSRNOG00000001352	Hectd4
0						ENSRNOG00000001353	Ap4m1
30.3466	1.05325	0.320344	3.28786	0.00100953	0.00407145	ENSRNOG00000001355	Taf6
19.385	0.52577	0.378404	1.38944	0.164699	0.285914	ENSRNOG00000001357	Mblac1
0.613479	-2.1247	2.69315	-0.78893	0.430153		ENSRNOG00000001360	Stag3
6.5018	-0.863333	0.568891	-1.51757	0.129122	0.237726	ENSRNOG00000001367	Gpc2
101.214	-2.35542	0.414574	-5.68154	1.33491e-08	1.44108e-07	ENSRNOG00000001368	Rph3a
0.056578	0.0291853	3.53271	0.00826145	0.993408		ENSRNOG00000001369	Oas1a
5.94341	-2.11443	0.832897	-2.53865	0.0111282	0.0323059	ENSRNOG00000001374	Rasal1
11.7937	-1.13914	0.472749	-2.40961	0.0159695	0.0437347	ENSRNOG00000001375	Gal3st4
12.3729	-0.79907	0.773383	-1.03321	0.301504	0.445868	ENSRNOG00000001376	Mettl7a
156.794	0.604757	0.275222	2.19735	0.0279958	0.0696004	ENSRNOG00000001377	Ddx54
5.64639	0.76558	0.677422	1.13014	0.258418	0.399326	ENSRNOG00000001378	Iqcd
0.458004	-0.682027	2.73122	-0.249715	0.802808		ENSRNOG00000001379	Cyp3a62
39.4244	1.35802	0.308105	4.40764	1.04501e-05	6.71563e-05	ENSRNOG00000001383	Slc8b1
204.685	-0.00746363	0.202309	-0.0368922	0.970571	0.98197	ENSRNOG00000001385	Plbd2
0						ENSRNOG00000001387	LOC100910540
0						ENSRNOG00000001388	Sds
0.634392	0.43283	2.3324	0.185572	0.85278		ENSRNOG00000001389	Irs3
13.1806	-1.44522	0.494863	-2.92045	0.00349522	0.0119446	ENSRNOG00000001391	Sdsl
0.938159	-0.538533	2.31234	-0.232895	0.815843	0.881004	ENSRNOG00000001392	Lhx5
39.1264	0.517306	0.484515	1.06768	0.285666	0.429563	ENSRNOG00000001396	Mospd3
35.5814	1.28835	0.375786	3.42841	0.000607133	0.00262266	ENSRNOG00000001397	Rbm19
0						ENSRNOG00000001399	Tbx5
29.6291	0.44435	0.289277	1.53607	0.12452	0.230748	ENSRNOG00000001402	Lrch4
64.2125	-0.783072	0.262381	-2.98448	0.00284058	0.00999695	ENSRNOG00000001404	Agfg2
1.41362	-0.40365	1.35654	-0.29756	0.766039	0.847732	ENSRNOG00000001407	Tfr2
83.0908	-2.92373	0.288707	-10.127	4.19466e-24	3.39621e-22	ENSRNOG00000001408	Actl6b
4.99676	-0.348307	0.831517	-0.418881	0.675303	0.78219	ENSRNOG00000001409	Gnb2
8.66584	-0.591889	0.765021	-0.77369	0.439114	0.582724	ENSRNOG00000001410	Gigyf1
0						ENSRNOG00000001412	Epo
346.11	9.12585	0.748629	12.1901	3.51058e-34	7.67951e-32	ENSRNOG00000001414	Serpine1
240.988	0.372044	0.196728	1.89116	0.0586032	0.126823	ENSRNOG00000001415	Ap1s1
217.918	2.60837	0.624795	4.17476	2.98301e-05	0.000174985	ENSRNOG00000001416	Vgf
100.41	1.67943	0.25602	6.55978	5.38879e-11	8.35683e-10	ENSRNOG00000001417	Plod3
149.985	-0.0271359	0.218167	-0.124381	0.901014	0.937011	ENSRNOG00000001418	Znhit1
0.651345	-3.1766	2.2351	-1.42124	0.155248		ENSRNOG00000001419	Cldn15
363.424	-1.02217	0.299094	-3.41755	0.000631886	0.00271594	ENSRNOG00000001420	Fis1
1.35821	1.81398	1.48138	1.22452	0.220757	0.356519	ENSRNOG00000001422	Col26a1
8.11602	1.70579	0.661055	2.5804	0.00986849	0.0290731	ENSRNOG00000001424	Cux1
48.2442	2.49367	0.308042	8.09522	5.71602e-16	1.6829e-14	ENSRNOG00000001425	Sh2b2
139.671	0.340165	0.200306	1.69823	0.0894638	0.178211	ENSRNOG00000001426	Prkrip1
42.9611	-0.793425	0.306499	-2.58868	0.00963459	0.0285129	ENSRNOG00000001427	Orai2
15.6833	0.920966	0.421618	2.18436	0.0289355	0.0715475	ENSRNOG00000001428	Alkbh4
21.1897	0.604635	0.455866	1.32634	0.184726	0.312143	ENSRNOG00000001429	Lrwd1
126.143	0.491035	0.197242	2.4895	0.0127922	0.0362956	ENSRNOG00000001430	Polr2j
20.6708	1.62781	0.485476	3.35302	0.000799345	0.00333184	ENSRNOG00000001431	Rasa4
1.92461	-1.03634	1.05741	-0.980071	0.327051	0.47153	ENSRNOG00000001432	Dtx2
0.270613	1.12418	3.50062	0.321137	0.748106		ENSRNOG00000001434	Zp3
0.606618	0.301675	2.34012	0.128914	0.897425		ENSRNOG00000001435	Ssc4d
1015.85	-0.52474	0.158256	-3.31577	0.000913899	0.00374874	ENSRNOG00000001436	Ywhag
82.8055	-2.77727	0.409531	-6.78158	1.18866e-11	2.0261e-10	ENSRNOG00000001439	Srrm3
1401.5	-0.531636	0.194109	-2.73885	0.00616543	0.0194738	ENSRNOG00000001440	Mdh2
70.9105	1.80691	0.314896	5.73811	9.574e-09	1.06237e-07	ENSRNOG00000001441	Tmem120a
349.576	0.747528	0.232421	3.21627	0.00129868	0.00506735	ENSRNOG00000001442	Por
3.01251	-0.469308	0.827028	-0.567464	0.570399	0.69702	ENSRNOG00000001443	Rhbdd2
0						ENSRNOG00000001444	Ccl26
607.899	0.0942634	0.146856	0.641875	0.520954	0.657719	ENSRNOG00000001448	Hip1
152.519	-0.410441	0.213159	-1.92552	0.0541648	0.119087	ENSRNOG00000001449	Pom121
33.7996	-0.104512	0.324056	-0.322512	0.747065	0.834432	ENSRNOG00000001450	Nsun5
0.775585	-3.44424	2.04427	-1.68482	0.0920227	0.182343	ENSRNOG00000001451	Fkbp6
17.7367	-3.43189	0.527405	-6.50713	7.66017e-11	1.16841e-09	ENSRNOG00000001452	Fzd9
423.541	0.437011	0.134874	3.24014	0.00119473	0.00470259	ENSRNOG00000001453	Baz1b
186.289	0.21085	0.321494	0.655845	0.511924	0.649335	ENSRNOG00000001454	Eif4h
173.168	-0.153035	0.293868	-0.520763	0.602532	0.724374	ENSRNOG00000001455	Kif13a
37.7932	1.23404	0.43692	2.82441	0.00473681	0.0155058	ENSRNOG00000001456	Nup153
171.174	0.416186	0.309942	1.34279	0.179342	0.305292	ENSRNOG00000001457	Rfc2
1.19215	-0.200027	1.52138	-0.131477	0.895398	0.933541	ENSRNOG00000001465
0						ENSRNOG00000001466	LOC100361492
118.673	0.0143444	0.2675	0.0536241	0.957235	0.972529	ENSRNOG00000001469	Eln
328.166	-1.10725	0.198332	-5.58283	2.36639e-08	2.46664e-07	ENSRNOG00000001470	Limk1
0.290461	-2.11742	3.52644	-0.60044	0.548213		ENSRNOG00000001474	Tmem270
18.1645	2.64535	0.575051	4.6002	4.22079e-06	2.94778e-05	ENSRNOG00000001476	Cldn4
16.0953	0.293512	0.516218	0.568581	0.569641	0.696656	ENSRNOG00000001478	Gtf2ird1
227.37	-0.272337	0.24136	-1.12834	0.259175	0.400274	ENSRNOG00000001479	Gtf2i
242.763	3.01755	0.28104	10.7371	6.81612e-27	7.65494e-25	ENSRNOG00000001480	Ncf1
2.07575	0.292532	1.09645	0.266799	0.789624	0.862272	ENSRNOG00000001482	Gtf2ird2
27.1841	0.0959281	0.339628	0.282451	0.777598	0.855899	ENSRNOG00000001483	Rcc1l
0						ENSRNOG00000001484	Castor2
543.348	0.149409	0.146098	1.02267	0.306465	0.450812	ENSRNOG00000001488	Psmb1
6.43944	0.313571	0.573791	0.54649	0.584729	0.708821	ENSRNOG00000001489	Tbp
30.4451	0.844081	0.338363	2.4946	0.0126098	0.0358377	ENSRNOG00000001490	Pdcd2
0.753491	-2.38592	2.14214	-1.1138	0.265364	0.407438	ENSRNOG00000001492	Slc8a2
50.8091	-0.633185	0.315251	-2.00851	0.0445888	0.101978	ENSRNOG00000001493
148.325	-0.712883	0.193896	-3.67662	0.000236343	0.00112832	ENSRNOG00000001494	Napa
4.81432	-0.428791	0.731446	-0.586224	0.557725	0.687761	ENSRNOG00000001499	Mia
185.546	-0.443639	0.257786	-1.72095	0.085259	0.17133	ENSRNOG00000001500	Rab4b
47.9208	2.09281	0.323474	6.4698	9.81345e-11	1.46949e-09	ENSRNOG00000001501	Snrpa
108.46	-2.4677	0.251752	-9.80212	1.10244e-22	7.63813e-21	ENSRNOG00000001506	Tmem35a
0						ENSRNOG00000001510
0						ENSRNOG00000001512
3.34463	2.2893	1.08123	2.11732	0.0342326	0.082421	ENSRNOG00000001514	Cdca7
10.3774	0.630548	0.57366	1.09917	0.271695	0.414145	ENSRNOG00000001515	Map3k20
2.62743	-1.03829	0.965725	-1.07514	0.282313	0.42627	ENSRNOG00000001516	Rapgef4
13.2415	1.51819	0.58778	2.58293	0.00979662	0.0289042	ENSRNOG00000001517	Pdk1
137.681	-0.0938098	0.241521	-0.388413	0.697711	0.798842	ENSRNOG00000001518	Itga6
0						ENSRNOG00000001519	Dlx2
0.26789	1.12418	3.50062	0.321137	0.748106		ENSRNOG00000001520	Dlx1
13.51	1.84881	0.627743	2.94518	0.0032277	0.0111564	ENSRNOG00000001524	Hat1
53.9653	-0.0156759	0.362683	-0.043222	0.965525	0.978524	ENSRNOG00000001525	Igsf11
2.1143	2.50325	1.2789	1.95734	0.0503078	0.112166	ENSRNOG00000001527	Cd80
1228.13	0.0162967	0.292236	0.0557657	0.955528	0.971646	ENSRNOG00000001528	Gap43
0.861233	0.885141	1.75713	0.503743	0.614442	0.734357	ENSRNOG00000001531	Chac2
13.5095	-1.21432	0.477001	-2.54574	0.0109045	0.0317359	ENSRNOG00000001544	Cyyr1
265.031	0.141388	0.189866	0.744673	0.45647	0.598375	ENSRNOG00000001547	Agps
185.432	0.895395	0.261893	3.41894	0.000628664	0.00270376	ENSRNOG00000001548	Nfe2l2
100.823	0.223315	0.598525	0.373109	0.709067	0.8072	ENSRNOG00000001551	Atp5pf
6.61256	-0.207617	0.610019	-0.340346	0.733596	0.824807	ENSRNOG00000001554	RGD1563888
18.2873	2.15355	0.434995	4.95073	7.39347e-07	6.01059e-06	ENSRNOG00000001555	Btg3
2.57824	2.82175	1.21354	2.32523	0.0200596	0.0527971	ENSRNOG00000001557	Cxadr
9.20815	0.450215	0.827847	0.543838	0.586553	0.71029	ENSRNOG00000001559	Mtx2
0						ENSRNOG00000001566
0.580921	-3.04097	3.13316	-0.970576	0.33176		ENSRNOG00000001567	Krtap14
0						ENSRNOG00000001570	LOC100363136
0						ENSRNOG00000001571	Cldn8
3.16366	-2.64428	1.0111	-2.61524	0.00891641	0.0266855	ENSRNOG00000001572	Hoxd1
34.0466	0.33275	0.327717	1.01536	0.309934	0.454522	ENSRNOG00000001573	Usp25
23.9671	-1.67315	0.337676	-4.95489	7.23695e-07	5.89712e-06	ENSRNOG00000001575	Grik1
7.31008	-1.58657	0.641789	-2.4721	0.0134322	0.0378121	ENSRNOG00000001577	Hoxd3
9.34241	0.0707049	0.546173	0.129455	0.896997	0.934717	ENSRNOG00000001578	Hoxd4
16.4974	-1.56357	0.504256	-3.10074	0.0019304	0.00717448	ENSRNOG00000001580	Hoxd9
0						ENSRNOG00000001581	Hoxd10
2.90988	3.05763	1.24399	2.45793	0.0139742	0.0390381	ENSRNOG00000001582	Bach1
10.6334	-1.57312	0.513105	-3.06588	0.00217029	0.00793757	ENSRNOG00000001584	Map3k7cl
27.8457	0.45861	0.321086	1.42831	0.153203	0.270921	ENSRNOG00000001585	Nrip1
0						ENSRNOG00000001587	Hoxd12
0.169734	0.846935	3.51008	0.241286	0.809333		ENSRNOG00000001588	Hoxd13
0						ENSRNOG00000001589	Evx2
392.98	0.619565	0.149114	4.15497	3.25337e-05	0.000189725	ENSRNOG00000001592	Cct8
13.128	-0.0748766	0.417419	-0.17938	0.857639	0.908664	ENSRNOG00000001593	Lnpk
765.237	0.0194358	0.343674	0.056553	0.954901	0.971221	ENSRNOG00000001596	Atp5mc3
39.7073	-1.15282	0.376462	-3.06225	0.00219679	0.00801691	ENSRNOG00000001597	Atf2
125.368	1.00827	0.199284	5.05943	4.20502e-07	3.59038e-06	ENSRNOG00000001598	Usp16
17.0755	-0.784017	0.370092	-2.11844	0.0341378	0.0822071	ENSRNOG00000001599	Rwdd2b
0						ENSRNOG00000001601
45.6894	-0.265544	0.272152	-0.975717	0.329205	0.473496	ENSRNOG00000001602	Ltn1
18.9988	0.643374	0.355106	1.81178	0.07002	0.145907	ENSRNOG00000001603	N6amt1
30.3505	4.35821	0.567441	7.68045	1.58525e-14	3.97769e-13	ENSRNOG00000001607	Adamts1
2.74335	-1.4414	0.984162	-1.4646	0.14303	0.256647	ENSRNOG00000001608	Nxpe3
36.0167	-0.813686	0.383159	-2.12362	0.0337016	0.0812832	ENSRNOG00000001609	Cep97
644.059	1.03579	0.148473	6.97628	3.03092e-12	5.59534e-11	ENSRNOG00000001611	Rpl24
52.8351	-0.485964	0.330071	-1.4723	0.140939	0.253942	ENSRNOG00000001613	Zbtb11
45.4054	-0.714647	0.248629	-2.87436	0.00404851	0.0135451	ENSRNOG00000001616	Senp7
0						ENSRNOG00000001618	Ripk4
15.4488	-0.758428	0.489549	-1.54924	0.121324	0.22621	ENSRNOG00000001620	Prdm15
8.3357	-0.410503	0.573438	-0.715862	0.474076	0.614253	ENSRNOG00000001621	C2cd2
0						ENSRNOG00000001622	Impg2
29.647	0.0912149	0.361912	0.252036	0.801013	0.870525	ENSRNOG00000001623	Zbtb21
83.0615	0.476595	0.33059	1.44165	0.149402	0.265752	ENSRNOG00000001627	Abi3bp
225.388	-1.65475	0.238155	-6.94821	3.69947e-12	6.7257e-11	ENSRNOG00000001628	Pcp4
77.5908	-0.283374	0.251388	-1.12724	0.259642	0.400817	ENSRNOG00000001629	Get1
105.016	-0.608886	0.232496	-2.61891	0.00882102	0.0264517	ENSRNOG00000001632	Brwd1
50.313	0.219069	0.356027	0.615316	0.538346	0.671775	ENSRNOG00000001633	Tfg
0						ENSRNOG00000001634	Adgrg7
8.67982	0.356311	0.519834	0.685432	0.493072	0.632056	ENSRNOG00000001640	Tomm70
77.8725	0.316183	0.251595	1.25671	0.208857	0.342706	ENSRNOG00000001642	Tbc1d23
17.8224	0.588657	0.510713	1.15262	0.249067	0.389065	ENSRNOG00000001643	Psmg1
0.280537	-0.669442	3.53215	-0.189528	0.849679		ENSRNOG00000001644	Tmem30c
38.8692	1.60312	0.321184	4.99129	5.99776e-07	4.9599e-06	ENSRNOG00000001645	Filip1l
152.109	1.16019	0.252549	4.59392	4.34997e-06	3.02435e-05	ENSRNOG00000001647	Ets2
11.7162	0.713975	0.499163	1.43035	0.152618	0.270058	ENSRNOG00000001652	Erg
29.6512	-0.710396	0.421374	-1.6859	0.0918143	0.182038	ENSRNOG00000001653	St3gal6
215.929	-0.744047	0.235512	-3.15928	0.00158159	0.00600797	ENSRNOG00000001654	Cpox
0						ENSRNOG00000001656	Kcnj15
54.3004	-0.282688	0.227078	-1.24489	0.213171	0.347859	ENSRNOG00000001657	Cldnd1
6.24969	-3.06091	0.84114	-3.639	0.000273698	0.00128768	ENSRNOG00000001658	Kcnj6
67.4982	0.0182971	0.245103	0.0746508	0.940493	0.962231	ENSRNOG00000001662	Dyrk1a
0						ENSRNOG00000001675
0						ENSRNOG00000001679	Gabrr3
2.43358	-0.0808622	0.891816	-0.0906715	0.927754	0.954696	ENSRNOG00000001680	Riox2
7.54325	1.29653	0.586691	2.20991	0.0271113	0.0678197	ENSRNOG00000001681	Vps26c
1095.83	-1.28381	0.142456	-9.01203	2.02274e-19	9.67998e-18	ENSRNOG00000001682	Ttc3
0.867781	0.713953	1.67262	0.426847	0.669491	0.777787	ENSRNOG00000001684	Ripply3
0.874143	-2.78958	2.07187	-1.34641	0.178171	0.303846	ENSRNOG00000001686	Hlcs
9.32342	0.0783591	0.489873	0.159958	0.872914	0.917449	ENSRNOG00000001687	Crybg3
1.80414	-0.624053	1.23977	-0.50336	0.614711	0.734363	ENSRNOG00000001689	Arl6
5.41123	-0.659164	0.722622	-0.912183	0.361672	0.506858	ENSRNOG00000001691	Cldn14
20.382	0.28151	0.459359	0.612832	0.539988	0.673461	ENSRNOG00000001692	Chaf1b
80.5524	-0.0308884	0.225183	-0.13717	0.890896	0.930575	ENSRNOG00000001699	Setd4
72.1559	-1.74105	0.376405	-4.62548	3.73732e-06	2.6339e-05	ENSRNOG00000001700	Whrn
29.2473	1.35175	0.35236	3.83628	0.000124912	0.00063789	ENSRNOG00000001701	Cbr3
152.015	1.79715	0.336129	5.3466	8.96208e-08	8.61324e-07	ENSRNOG00000001704	Runx1
33.8078	-1.06986	0.372546	-2.87176	0.00408196	0.0136385	ENSRNOG00000001706	Kalrn
4.75018	-2.47835	0.918578	-2.69803	0.00697515	0.0216579	ENSRNOG00000001707	Vwa5b2
20.6071	-0.598331	0.424193	-1.41052	0.158387	0.277936	ENSRNOG00000001708	Dvl3
571.378	-0.378891	0.195585	-1.93722	0.0527186	0.116292	ENSRNOG00000001709	Ap2m1
37.8853	-0.704172	0.304966	-2.30902	0.0209427	0.0547284	ENSRNOG00000001710	Abcf3
10.5809	-2.14965	0.538322	-3.99323	6.51793e-05	0.000356309	ENSRNOG00000001711	Plaat1
59.2475	0.679312	0.229492	2.96007	0.00307574	0.0106922	ENSRNOG00000001712	Alg3
1.0683	0.565519	1.56601	0.36112	0.71801	0.813762	ENSRNOG00000001713	LOC100360218
7.90879	-2.16952	0.644197	-3.36779	0.000757734	0.00318413	ENSRNOG00000001714	Atp13a4
24.664	-1.74667	0.338615	-5.15828	2.49228e-07	2.2149e-06	ENSRNOG00000001715	Ece2
101.904	-0.0229812	0.261799	-0.087782	0.93005	0.955878	ENSRNOG00000001717	Opa1
504.177	0.164488	0.164412	1.00046	0.317086	0.461946	ENSRNOG00000001719	Psmd2
17.1998	2.15184	0.469163	4.58655	4.50621e-06	3.12206e-05	ENSRNOG00000001720	Hes1
4.49925	0.631147	0.844786	0.747109	0.454998	0.59742	ENSRNOG00000001724	Atp13a3
2.98336	-1.19654	0.857116	-1.39601	0.162711	0.283522	ENSRNOG00000001726	Tmem44
39.0145	0.673665	0.265625	2.53615	0.0112079	0.0324898	ENSRNOG00000001727	Lsg1
43.6491	-0.702225	0.322789	-2.17549	0.0295934	0.0727995	ENSRNOG00000001728	Fam43a
0						ENSRNOG00000001729	Xxylt1
60.3952	0.100688	0.318332	0.316299	0.751776	0.838078	ENSRNOG00000001730	Acap2
21.3686	0.853272	0.372029	2.29356	0.0218156	0.0566798	ENSRNOG00000001733	Ppp1r2
15.8187	-0.339343	0.43875	-0.773431	0.439268	0.582816	ENSRNOG00000001736	Bdh1
112.827	0.309466	0.291323	1.06228	0.288109	0.431941	ENSRNOG00000001738	Eif4g1
3.57819	0.0261947	1.11824	0.0234249	0.981311	0.989411	ENSRNOG00000001739	Meltf
0						ENSRNOG00000001742	Clcn2
0						ENSRNOG00000001746	Ncbp2
1.55715	2.97517	1.55428	1.91418	0.0555969	0.12166	ENSRNOG00000001747	LOC100910732
0						ENSRNOG00000001748	LOC100912534
1.57876	-1.36235	1.43617	-0.948601	0.342823	0.487607	ENSRNOG00000001750	Chrd
34.8939	2.68875	0.426763	6.30035	2.96976e-10	4.13155e-09	ENSRNOG00000001752	Nrros
27.0937	0.808635	0.318767	2.53676	0.0111883	0.0324534	ENSRNOG00000001754	Wdr53
0						ENSRNOG00000001756	LOC100911374
1.40053	1.78347	1.62863	1.09507	0.273486	0.416236	ENSRNOG00000001757	Tm4sf19
8.54656	1.00951	0.660692	1.52795	0.126524	0.233901	ENSRNOG00000001758	Tctex1d2
66.5162	0.51421	0.247211	2.08005	0.0375211	0.0886527	ENSRNOG00000001762	Pcyt1a
8.2298	-0.351388	0.613845	-0.572437	0.567026	0.694626	ENSRNOG00000001764	Vps8
0.581976	2.33941	2.09788	1.11513	0.264793		ENSRNOG00000001765	Slc51a
92.6356	0.372107	0.354848	1.04864	0.294346	0.438121	ENSRNOG00000001766	Tfrc
0.864809	1.87976	1.93008	0.973929	0.330092	0.474392	ENSRNOG00000001767	RGD1562339
477.826	-1.34074	0.237486	-5.64557	1.64631e-08	1.75548e-07	ENSRNOG00000001769	Tnk2
2.22711	-1.22755	1.00135	-1.22589	0.22024	0.355925	ENSRNOG00000001770	Ehhadh
12.233	-0.18451	0.450031	-0.409993	0.681811	0.786587	ENSRNOG00000001773	Senp2
29.3995	-0.150477	0.331814	-0.453499	0.65019	0.762552	ENSRNOG00000001774	Lrch3
2.74967	-2.22746	1.00072	-2.22586	0.0260233	0.0656166	ENSRNOG00000001776	Muc20
0						ENSRNOG00000001777	Muc4
9.59275	-0.654202	0.618365	-1.05795	0.290076	0.434179	ENSRNOG00000001781	Lmln
14.732	2.46142	0.615384	3.99981	6.33939e-05	0.000346885	ENSRNOG00000001782	Osbpl11
72.7071	1.22559	0.318075	3.85315	0.000116608	0.000600548	ENSRNOG00000001783	Tra2b
119.395	-0.0725449	0.225614	-0.321544	0.747798	0.83491	ENSRNOG00000001785	Etv5
73.3866	-0.211388	0.292355	-0.72305	0.469649	0.610618	ENSRNOG00000001786	Snx4
211.793	-0.0821983	0.226685	-0.36261	0.716896	0.812735	ENSRNOG00000001789	Zfp148
0.914929	0.305986	1.65524	0.184859	0.85334	0.905822	ENSRNOG00000001792	Slc12a8
12.7818	0.648764	0.525106	1.23549	0.216647	0.351922	ENSRNOG00000001793	Heg1
0						ENSRNOG00000001794	Muc13
142.798	-0.112983	0.294383	-0.383795	0.701131	0.801638	ENSRNOG00000001795	Itgb5
26.3443	-3.40967	0.414685	-8.22231	1.99625e-16	6.32159e-15	ENSRNOG00000001796	Dgkg
50.5439	1.38091	0.277993	4.96742	6.78505e-07	5.55489e-06	ENSRNOG00000001797	Umps
66.5317	0.98871	0.29174	3.38901	0.000701454	0.00297909	ENSRNOG00000001803	Dnajb11
117.912	-0.161154	0.266652	-0.60436	0.545604	0.678229	ENSRNOG00000001804	Itpr2
5.6099	4.81263	1.21004	3.97723	6.97225e-05	0.000378098	ENSRNOG00000001806	Fetub
80.0343	-0.785286	0.654642	-1.19957	0.230308	0.367216	ENSRNOG00000001807	Sspn
52.3652	0.409869	0.249997	1.6395	0.10111	0.196492	ENSRNOG00000001808	Ints13
0						ENSRNOG00000001809	Hrg
213.72	0.360342	0.157578	2.28676	0.02221	0.0575008	ENSRNOG00000001811	Fgfr1op2
61.077	-0.547343	0.329829	-1.65947	0.0970202	0.190153	ENSRNOG00000001813	Dnm1l
286.257	-0.725155	0.293629	-2.46964	0.0135251	0.0380276	ENSRNOG00000001815	Eif4a2
24.0025	1.36288	0.338122	4.03075	5.55982e-05	0.00030749	ENSRNOG00000001816	Rfc4
8.221	-0.0855636	0.560298	-0.152711	0.878626	0.921783	ENSRNOG00000001817	Tm7sf3
21.8651	1.16587	0.369104	3.15864	0.00158509	0.00601964	ENSRNOG00000001820	Med21
0.056578	0.0291853	3.53271	0.00826145	0.993408		ENSRNOG00000001821	Adipoq
19.0328	2.16598	1.07853	2.00828	0.044614	0.102003	ENSRNOG00000001823	St6gal1
2.73676	2.31594	1.16495	1.98802	0.0468094	0.10596	ENSRNOG00000001825
76.9519	-0.516166	0.335967	-1.53636	0.12445	0.230648	ENSRNOG00000001827	Masp1
45.3016	0.199979	0.278327	0.718503	0.472447	0.613111	ENSRNOG00000001828	Stk38l
120.057	-0.625834	0.223856	-2.7957	0.00517869	0.0167018	ENSRNOG00000001829	Ube2v2
0.270613	1.12418	3.50062	0.321137	0.748106		ENSRNOG00000001830	Arntl2
29.9791	1.84424	0.390802	4.71912	2.36862e-06	1.74341e-05	ENSRNOG00000001833	Mcm4
12.8954	0.707683	0.508564	1.39153	0.164064	0.285167	ENSRNOG00000001834	Mzt2b
31.6377	-2.4522	0.4343	-5.64633	1.63912e-08	1.74915e-07	ENSRNOG00000001837	Sst
0.135307	0.0518914	3.53215	0.0146912	0.988279		ENSRNOG00000001839	Vpreb2
0.14523	-1.40462	3.53381	-0.39748	0.691013		ENSRNOG00000001840	Rep15
103.826	0.236914	0.204655	1.15763	0.247017	0.386947	ENSRNOG00000001842	Mrps35
31.9325	1.0811	0.444873	2.43013	0.0150934	0.0416713	ENSRNOG00000001843	Bcl6
26.9658	0.583214	0.358575	1.62648	0.103848	0.20047	ENSRNOG00000001844	Klhl42
106.081	-0.469812	0.216911	-2.16592	0.0303173	0.0742261	ENSRNOG00000001845	Top3b
77.9628	0.0733588	0.249511	0.29401	0.76875	0.849652	ENSRNOG00000001847	Ccdc91
2.0845	-0.503805	1.13381	-0.444347	0.656791	0.767129	ENSRNOG00000001849	Mapk1
2.90842	-2.17861	0.934813	-2.33053	0.0197783	0.0522048	ENSRNOG00000001851	Far2
88.0081	0.879758	0.353226	2.49064	0.0127514	0.0362031	ENSRNOG00000001852	Ergic2
5.43539	-1.94099	0.754973	-2.57095	0.0101421	0.0298098	ENSRNOG00000001854	Tmtc1
0.513017	-0.742797	2.96465	-0.250551	0.802161		ENSRNOG00000001858	Ypel1
98.2689	1.34207	0.214828	6.24719	4.17904e-10	5.70562e-09	ENSRNOG00000001859	Sdf2l1
0.699223	-3.26699	2.47403	-1.32051	0.186665		ENSRNOG00000001860	Ccdc116
18.9165	0.34222	0.394682	0.867078	0.3859	0.531526	ENSRNOG00000001861	Ydjc
331.397	-0.101297	0.182939	-0.553724	0.579768	0.705016	ENSRNOG00000001862	Ube2l3
0						ENSRNOG00000001864	Tmem191c
0						ENSRNOG00000001865	Serpind1
107.914	0.244178	0.229032	1.06613	0.286365	0.430271	ENSRNOG00000001867	Snap29
0						ENSRNOG00000001868	Crkl
0						ENSRNOG00000001869	Rab44
28.3609	0.283746	0.34964	0.811537	0.417057	0.562277	ENSRNOG00000001870	Lztr1
0						ENSRNOG00000001872	Lrrc74b
10.8002	-3.05623	0.610495	-5.00615	5.55299e-07	4.64781e-06	ENSRNOG00000001873	P2rx6
2.83103	-2.46469	1.00703	-2.44749	0.0143855	0.0399908	ENSRNOG00000001874	Slc7a4
60.7687	-1.37344	0.436624	-3.14559	0.00165754	0.0062674	ENSRNOG00000001875	Smpd4
0.832768	-0.0490773	2.03816	-0.0240791	0.980789	0.989081	ENSRNOG00000001876	Ccdc74a
38.9019	0.594047	0.358912	1.65513	0.0978978	0.191505	ENSRNOG00000001877	Med15
35.1627	-0.274072	0.268387	-1.02118	0.307168	0.451607	ENSRNOG00000001878	Klhl22
2.99384	-0.0673699	1.09807	-0.0613531	0.951078	0.96896	ENSRNOG00000001880	Dgcr6
219.311	1.24561	0.199584	6.241	4.34776e-10	5.91278e-09	ENSRNOG00000001884	Ranbp1
19.9006	0.618094	0.39119	1.58003	0.114099	0.215596	ENSRNOG00000001885	Trmt2a
59.0959	0.425202	0.337289	1.26065	0.207437	0.341098	ENSRNOG00000001886	Dgcr8
12.2978	-0.656077	0.441418	-1.4863	0.137201	0.248914	ENSRNOG00000001888	Arvcf
66.6673	2.04685	0.880771	2.32394	0.0201289	0.0529596	ENSRNOG00000001889	Comt
23.6239	0.0830766	0.35902	0.231398	0.817005	0.881439	ENSRNOG00000001890	Txnrd2
4.87732	0.0576714	0.678144	0.085043	0.932227	0.957248	ENSRNOG00000001891	Gnb1l
0.868263	2.88963	2.01577	1.43351	0.151711	0.268795	ENSRNOG00000001892	Tbx1
1.05097	0.483853	1.58558	0.305158	0.760246	0.843779	ENSRNOG00000001893	LOC100362453
11.7236	1.82707	0.62444	2.92594	0.00343418	0.0117591	ENSRNOG00000001908	Klhl6
3.66001	-0.491001	0.795909	-0.616906	0.537297	0.670826	ENSRNOG00000001911	Map6d1
0						ENSRNOG00000001912	Tecrl
206.403	-1.44925	0.358862	-4.03847	5.38007e-05	0.000298698	ENSRNOG00000001915	Chodl
0						ENSRNOG00000001916	Tmprss15
0.191885	0.684949	3.51638	0.194788	0.845559		ENSRNOG00000001923	Tprg1
0						ENSRNOG00000001924	Tp63
5.86223	0.271828	0.653324	0.416069	0.677359	0.783769	ENSRNOG00000001926	Cldn1
11.0461	0.884568	0.495021	1.78693	0.0739491	0.15256	ENSRNOG00000001928	Il1rap
186.06	0.263638	0.248581	1.06057	0.288885	0.432814	ENSRNOG00000001930	Ccdc50
17.2722	-1.92015	0.477079	-4.0248	5.70238e-05	0.000314376	ENSRNOG00000001931	Fgf12
0						ENSRNOG00000001942	Smr3b
0.938175	3.07213	2.17205	1.41439	0.157246	0.276422	ENSRNOG00000001943	Retnlg
0						ENSRNOG00000001945	Vcsa2
0						ENSRNOG00000001949	Smr3a
0						ENSRNOG00000001950	Cabs1
0						ENSRNOG00000001951	Csn3
37.0958	0.218629	0.398131	0.549139	0.58291	0.707727	ENSRNOG00000001953	Bace2
0						ENSRNOG00000001955	Retnla
81.3274	-0.766676	0.232655	-3.29534	0.000983023	0.00397837	ENSRNOG00000001956	Dzip3
0						ENSRNOG00000001957	Sult1e1
60.0296	-0.0531314	0.318141	-0.167006	0.867365	0.913617	ENSRNOG00000001958	Ift57
18.286	1.89387	0.511116	3.70537	0.000211083	0.00101714	ENSRNOG00000001959	Mx1
8.44522	-1.77959	0.68184	-2.60998	0.00905485	0.0270364	ENSRNOG00000001960	Sult1d1
1.28858	-1.98006	1.6368	-1.20972	0.226387	0.362609	ENSRNOG00000001962	Fam3b
28.7594	-0.0559985	0.312709	-0.179076	0.857878	0.9087	ENSRNOG00000001963	Mx2
168.367	0.311806	0.248772	1.25338	0.210068	0.344408	ENSRNOG00000001964	Cd47
0.302794	0.125599	3.51008	0.0357825	0.971456		ENSRNOG00000001967	Sult1b1
36.0881	-0.0924675	0.327285	-0.282529	0.777538	0.855899	ENSRNOG00000001971	Bbx
0						ENSRNOG00000001973	Ugt2a1
1.16103	3.28562	1.86561	1.76114	0.0782139	0.159872	ENSRNOG00000001976	Tmprss2
130.164	1.29986	0.329077	3.95	7.81501e-05	0.000418745	ENSRNOG00000001979	Rcan1
0						ENSRNOG00000001980	Ugt2b35
112.516	1.45499	0.199281	7.30121	2.85196e-13	6.11003e-12	ENSRNOG00000001982	Cblb
0.135307	0.0518914	3.53215	0.0146912	0.988279		ENSRNOG00000001984	Kcne1
0						ENSRNOG00000001986	Fam243a
197.788	0.155212	0.210028	0.739009	0.459902	0.601427	ENSRNOG00000001989	Alcam
0						ENSRNOG00000001990	Ugt2b1
514.32	-0.0376069	0.162328	-0.231672	0.816793	0.881439	ENSRNOG00000001991	Atp5po
476.612	-0.431517	0.306894	-1.40608	0.159701	0.279537	ENSRNOG00000001992	Atp6v1a
312.786	-0.0657742	0.19678	-0.334252	0.73819	0.8281	ENSRNOG00000001996	Ythdc1
160.381	-0.218253	0.262125	-0.832627	0.405055	0.550537	ENSRNOG00000002001	Itsn1
0.26789	1.12418	3.50062	0.321137	0.748106		ENSRNOG00000002002	Tmprss11b
0.113156	0.492657	3.52247	0.139861	0.88877		ENSRNOG00000002004	Prdm8
2.12918	4.24282	1.36868	3.09993	0.00193564	0.00719201	ENSRNOG00000002005	Tmprss11f
0						ENSRNOG00000002011	Gnrhr
16.4179	0.674768	0.389596	1.73197	0.0832789	0.168005	ENSRNOG00000002012	Donson
6.3394	-1.29475	0.657722	-1.96854	0.0490059	0.109914	ENSRNOG00000002013	Sidt1
3.61298	3.46953	1.19334	2.9074	0.00364441	0.0124119	ENSRNOG00000002014	Stap1
671.459	0.180787	0.234007	0.772569	0.439778	0.583382	ENSRNOG00000002021	Son
15.1242	-1.71373	0.464337	-3.6907	0.000223636	0.00107429	ENSRNOG00000002024	Epha5
6.76043	-2.03013	0.656262	-3.09347	0.00197831	0.00732515	ENSRNOG00000002026	Dnajc28
46.0849	-0.748037	0.380599	-1.96542	0.049366	0.110508	ENSRNOG00000002028	Tmem50b
0.324468	1.47688	3.48017	0.42437	0.671296		ENSRNOG00000002031	Naa11
19.2104	1.59634	0.525848	3.03574	0.00239945	0.00862984	ENSRNOG00000002032	Ifngr2
34.8355	-1.3951	0.314046	-4.44232	8.89922e-06	5.82756e-05	ENSRNOG00000002035	Paqr3
39.3777	-0.246032	0.350475	-0.701998	0.48268	0.622332	ENSRNOG00000002036	Paxbp1
215.42	-0.475545	0.173866	-2.73512	0.00623573	0.0196557	ENSRNOG00000002039	Evi5
126.63	0.483003	0.288438	1.67455	0.0940232	0.185515	ENSRNOG00000002040	Bmp2k
1.20334	2.51954	1.60068	1.57405	0.115476	0.217814	ENSRNOG00000002041	Boc
0						ENSRNOG00000002042	Gfi1
15.2571	-0.357995	0.434069	-0.824741	0.409518	0.555111	ENSRNOG00000002044	Gtpbp8
242.493	0.600077	0.234414	2.5599	0.0104702	0.0306816	ENSRNOG00000002045	Anxa3
0						ENSRNOG00000002046	Cd200r1l
107.608	3.39321	1.0943	3.10082	0.00192988	0.00717444	ENSRNOG00000002050	Igfbp7
539.545	-1.01549	0.156951	-6.47007	9.79549e-11	1.46837e-09	ENSRNOG00000002051	Synj1
103.649	0.876318	0.299262	2.92826	0.00340866	0.011694	ENSRNOG00000002052	Ccdc80
1.02471	1.27846	1.61914	0.789593	0.429765	0.574313	ENSRNOG00000002053	Fras1
36.5503	-0.0769734	0.291084	-0.264438	0.791443	0.863358	ENSRNOG00000002054	Glmn
12.3735	0.233619	0.473045	0.493862	0.621403	0.739934	ENSRNOG00000002055	Noa1
0.14196	0.65101	3.51778	0.185063	0.85318		ENSRNOG00000002057	Slc10a6
29.4085	0.609443	0.342158	1.78117	0.0748845	0.154061	ENSRNOG00000002061	Ptpn13
12.7739	-0.37633	0.493589	-0.762435	0.4458	0.588903	ENSRNOG00000002069	Slc35a5
0.256509	-0.669442	3.53215	-0.189528	0.849679		ENSRNOG00000002070	Mrpl1
3.72209	-1.23726	0.864862	-1.43058	0.15255	0.269972	ENSRNOG00000002072	Eva1c
5.10932	-2.39445	0.72462	-3.30443	0.000951701	0.00387413	ENSRNOG00000002073
71.7412	1.39061	0.313786	4.43172	9.3483e-06	6.08055e-05	ENSRNOG00000002074	Rest
12.8888	0.502158	0.439796	1.1418	0.253538	0.394133	ENSRNOG00000002075	Cnot6l
226.798	-1.88336	0.295916	-6.3645	1.95931e-10	2.80136e-09	ENSRNOG00000002079	Mapk10
6.39358	0.221521	0.603648	0.366971	0.713641	0.810683	ENSRNOG00000002080	Urb1
2.56531	3.71019	1.38941	2.67034	0.00757748	0.0232176	ENSRNOG00000002085	Thegl
9.59485	-1.33159	0.556678	-2.39203	0.0167555	0.0454568	ENSRNOG00000002089	Ccng2
66.9982	-0.683406	0.312325	-2.18812	0.0286607	0.0710448	ENSRNOG00000002091	Gtf3c3
1.66203	-2.76123	1.46975	-1.8787	0.0602853	0.129545	ENSRNOG00000002092	Hunk
24.0696	1.21215	0.418651	2.89536	0.00378724	0.0128137	ENSRNOG00000002093	Tgfbr3
32.0517	0.205405	0.350346	0.586292	0.557679	0.687761	ENSRNOG00000002094	Atg3
24.0844	-0.954943	0.408048	-2.34027	0.0192698	0.0510757	ENSRNOG00000002097	Rasl11b
82.0175	0.181049	0.218551	0.828408	0.40744	0.553076	ENSRNOG00000002100	Srp72
0.58863	2.38938	2.29785	1.03984	0.298417		ENSRNOG00000002101	Paics
51.8114	0.098935	0.26096	0.379119	0.7046	0.803954	ENSRNOG00000002104	Scaf4
3.80518	1.1083	0.963451	1.15034	0.250003	0.389899	ENSRNOG00000002105	Cdc7
75.8405	-0.533605	0.209927	-2.54186	0.0110264	0.0320371	ENSRNOG00000002106	Usp46
9.6669	0.979062	0.509742	1.9207	0.0547692	0.12015	ENSRNOG00000002110	Fam114a1l1
115.159	-0.0133151	0.206686	-0.0644219	0.948634	0.967325	ENSRNOG00000002112	Zfp644
455.469	-0.331182	0.202916	-1.63211	0.102656	0.198949	ENSRNOG00000002115	Sod1
0.056578	0.0291853	3.53271	0.00826145	0.993408		ENSRNOG00000002116	LOC100911575
0.135307	0.0518914	3.53215	0.0146912	0.988279		ENSRNOG00000002117	Barhl2
0.497295	-2.78852	2.91106	-0.957904	0.338111		ENSRNOG00000002120	Spata18
85.2198	0.0854061	0.251478	0.339616	0.734146	0.825225	ENSRNOG00000002121	Lrrc8d
67.2378	0.611794	0.241065	2.53789	0.0111524	0.0323627	ENSRNOG00000002122	Lrrc8c
531.096	-0.443065	0.233294	-1.89917	0.0575418	0.124973	ENSRNOG00000002125	Ccni
114.131	-1.32102	0.244589	-5.40101	6.62674e-08	6.46246e-07	ENSRNOG00000002126	Ncam2
0						ENSRNOG00000002127
36.2878	1.00018	0.295877	3.3804	0.000723807	0.00306468	ENSRNOG00000002128	Ppat
90.2552	0.123707	0.243407	0.508229	0.611293	0.732164	ENSRNOG00000002129	Lrrc8b
0						ENSRNOG00000002130
0.256147	1.20672	3.4981	0.344966	0.73012		ENSRNOG00000002134	Gbp6
78.0283	-1.07876	0.271856	-3.96814	7.24348e-05	0.000390677	ENSRNOG00000002135	Sgcb
4.85206	-1.48591	0.961165	-1.54595	0.122118	0.227263	ENSRNOG00000002137	Aasdh
83.9472	-1.63254	0.324234	-5.03506	4.77705e-07	4.04163e-06	ENSRNOG00000002139	Cracd
70.6616	0.00368268	0.254362	0.0144781	0.988449	0.993179	ENSRNOG00000002141	Cd200
204.454	-1.84651	0.306191	-6.03058	1.63368e-09	2.04225e-08	ENSRNOG00000002142	Cds1
63.1086	0.167729	0.290463	0.577455	0.563632	0.692653	ENSRNOG00000002144	Exoc1
2.4167	-2.89317	1.17549	-2.46126	0.0138451	0.0387241	ENSRNOG00000002145	Tmprss7
34.0668	1.10802	0.310512	3.56836	0.000359223	0.00164449	ENSRNOG00000002146	Pkd2
11.7867	-0.269122	0.506623	-0.531208	0.595275	0.718166	ENSRNOG00000002149	Nkx6-1
0.176032	-1.40462	3.53381	-0.39748	0.691013		ENSRNOG00000002151	LOC103693564
272.713	-1.84933	0.242904	-7.61343	2.66917e-14	6.50979e-13	ENSRNOG00000002152	Dcun1d4
48.6015	0.799824	0.259285	3.08473	0.00203738	0.00751193	ENSRNOG00000002153	Cep135
1.8829	-1.14645	1.22508	-0.935818	0.349367	0.494038	ENSRNOG00000002154	Mepe
24.7647	2.06335	1.11471	1.85102	0.0641672	0.136156	ENSRNOG00000002158	Ibsp
8.92574	1.39962	0.547389	2.55691	0.0105607	0.0309033	ENSRNOG00000002159	Gpat3
12.2609	1.93951	0.547471	3.54268	0.000396086	0.00179729	ENSRNOG00000002161	Tlr6
250.728	0.505401	0.16341	3.09284	0.00198251	0.00733488	ENSRNOG00000002163	Klf3
3.46563	-2.05963	0.918785	-2.24169	0.0249812	0.063437	ENSRNOG00000002164	Nmu
3.46512	0.136182	0.884181	0.15402	0.877594	0.920839	ENSRNOG00000002165	Abraxas1
3.78401	0.337969	0.895167	0.377549	0.705766	0.804757	ENSRNOG00000002167	Dmp1
0						ENSRNOG00000002168	Dspp
1.13935	-1.46477	1.59875	-0.916197	0.359563	0.504868	ENSRNOG00000002169	Pdcl2
9.78137	0.0055489	0.545001	0.0101815	0.991877	0.995092	ENSRNOG00000002171	Phldb2
1.04734	-1.24377	1.53564	-0.809933	0.417979	0.562992	ENSRNOG00000002174	Cwh43
44.4483	-0.218343	0.273029	-0.799705	0.423882	0.568337	ENSRNOG00000002175	Clock
2.36146	-0.391944	1.0758	-0.364328	0.715613	0.811864	ENSRNOG00000002176	Nectin3
17.0533	-0.264631	0.456327	-0.579915	0.561972	0.691284	ENSRNOG00000002177	Gnpda2
90.9558	0.266323	0.240628	1.10678	0.268387	0.410676	ENSRNOG00000002178	Mrps18c
30.5571	1.83547	0.424407	4.32479	1.52677e-05	9.51308e-05	ENSRNOG00000002180	Tbc1d1
1.82562	0.609266	1.24669	0.488707	0.625049	0.742699	ENSRNOG00000002181	Helq
289.019	1.12763	0.249351	4.52226	6.11821e-06	4.11804e-05	ENSRNOG00000002182	Septin11
8.33427	2.58655	0.717	3.60747	0.000309201	0.00143435	ENSRNOG00000002185	Pgm2
16.1763	0.859204	0.478426	1.7959	0.072511	0.150132	ENSRNOG00000002186	Nudt9
0						ENSRNOG00000002187	Ropn1
8.30167	2.82868	0.845793	3.34441	0.000824566	0.00342978	ENSRNOG00000002188	Hpse
6.83152	-0.422466	0.617616	-0.684027	0.493958	0.632888	ENSRNOG00000002191	LOC498368
67.9362	1.1126	0.239028	4.65469	3.24463e-06	2.31006e-05	ENSRNOG00000002192	Rell1
17.1195	0.105627	0.43844	0.240916	0.80962	0.876732	ENSRNOG00000002194	Coq2
0.190523	0.684949	3.51638	0.194788	0.845559		ENSRNOG00000002196	Ociad2
41.679	0.295467	0.275909	1.07089	0.28422	0.428453	ENSRNOG00000002199	Tmem165
0						ENSRNOG00000002200
0						ENSRNOG00000002202	Sowahb
27.7824	0.608496	0.414524	1.46794	0.14212	0.255541	ENSRNOG00000002203	Lin54
1.27405	-0.816715	1.3812	-0.591307	0.554315	0.685011	ENSRNOG00000002204	Ccdc158
621.92	-1.33316	0.29101	-4.58115	4.62417e-06	3.19537e-05	ENSRNOG00000002205	Ociad1
19.1431	0.0957439	0.402411	0.237926	0.811939	0.878254	ENSRNOG00000002207	Guf1
10.1402	0.344707	0.518071	0.665366	0.505817	0.643641	ENSRNOG00000002208	Shroom3
177.132	0.1074	0.197918	0.542646	0.587374	0.710975	ENSRNOG00000002210	Hsd17b11
2.89019	0.175039	0.928319	0.188555	0.850442	0.904203	ENSRNOG00000002212	Hsd17b13
93.3145	-0.957264	0.251937	-3.79961	0.000144923	0.000729907	ENSRNOG00000002214	Klhl8
335.574	-1.13566	0.299075	-3.79723	0.000146324	0.000736167	ENSRNOG00000002215	Mylk
7.90649	1.0452	0.616052	1.69661	0.0897706	0.178692	ENSRNOG00000002216	Srd5a3
0.113156	0.492657	3.52247	0.139861	0.88877		ENSRNOG00000002217	Plac8
2.35057	0.866849	1.13685	0.7625	0.445761	0.588903	ENSRNOG00000002218	Stbd1
0						ENSRNOG00000002223
0						ENSRNOG00000002224	Yipf7
46.1307	0.441771	0.308994	1.42971	0.152801	0.270279	ENSRNOG00000002225	Scarb2
9.24596	0.363873	0.661292	0.550246	0.582151	0.707112	ENSRNOG00000002227	Kit
16.3655	-1.21398	0.387307	-3.13442	0.00172195	0.00647928	ENSRNOG00000002229	Adcy5
58.097	1.15153	0.38328	3.00441	0.00266098	0.00944363	ENSRNOG00000002232	Aff1
0.056578	0.0291853	3.53271	0.00826145	0.993408		ENSRNOG00000002238	Sema5b
39.2098	-0.374134	0.308603	-1.21234	0.22538	0.361512	ENSRNOG00000002240	Slc49a4
1.98017	0.449015	1.133	0.396307	0.691879	0.794124	ENSRNOG00000002241	Hspbap1
139.412	1.28938	0.230238	5.6002	2.14103e-08	2.24687e-07	ENSRNOG00000002244	Pdgfra
18.8626	-0.341678	0.458854	-0.744632	0.456494	0.598375	ENSRNOG00000002246	Slc30a9
12.6832	-0.321423	0.467395	-0.687689	0.491648	0.631171	ENSRNOG00000002247	Nup54
37.4869	-0.530896	0.271528	-1.95521	0.050558	0.112543	ENSRNOG00000002248	Fryl
100.048	0.442782	0.212241	2.08622	0.0369588	0.0875916	ENSRNOG00000002251	Sec31a
12.8995	0.261571	0.438988	0.595849	0.551276	0.682528	ENSRNOG00000002253	Wdr5b
83.5531	-0.13753	0.235137	-0.584892	0.55862	0.688316	ENSRNOG00000002254	Tmem33
135.011	0.510859	0.617185	0.827723	0.407827	0.55344	ENSRNOG00000002255	Fam162a
20.6011	-1.13898	0.375229	-3.03543	0.00240191	0.00863647	ENSRNOG00000002256	Art3
63.7387	-2.54567	0.37806	-6.73352	1.65608e-11	2.74228e-10	ENSRNOG00000002258	Tmem150c
81.6206	-0.464874	0.242952	-1.91344	0.055692	0.121849	ENSRNOG00000002262	Enoph1
64.7368	-2.53581	0.370887	-6.83715	8.0785e-12	1.40101e-10	ENSRNOG00000002265	Casr
0						ENSRNOG00000002266	Gsx2
18.4332	2.01363	0.411792	4.88992	1.00876e-06	7.94117e-06	ENSRNOG00000002267	Chic2
60.3817	0.466832	0.322071	1.44947	0.147206	0.262546	ENSRNOG00000002270	Hnrnpdl
171.972	0.608565	0.261666	2.32573	0.0200331	0.0527374	ENSRNOG00000002271	Slain2
4.29037	-2.93405	0.899715	-3.26109	0.00110986	0.00441217	ENSRNOG00000002272	Lnx1
5.07601	2.62428	0.995928	2.63501	0.0084135	0.0253992	ENSRNOG00000002273	Naaa
111.466	0.238559	0.20109	1.18633	0.235493	0.373304	ENSRNOG00000002275	Fip1l1
4.2145	0.698528	0.806171	0.866476	0.386229	0.531695	ENSRNOG00000002276	Phf6
11.7727	0.958573	0.488431	1.96255	0.0496979	0.111055	ENSRNOG00000002278	Tec
30.5517	-0.167675	0.352489	-0.475689	0.634296	0.750421	ENSRNOG00000002280	Sh3bgrl
0						ENSRNOG00000002285	Fam122b
0.13306	-1.40462	3.53381	-0.39748	0.691013		ENSRNOG00000002289	Ildr1
40.018	0.20294	0.348545	0.582249	0.560399	0.689714	ENSRNOG00000002291	Brwd3
335.199	0.657708	0.206423	3.18621	0.0014415	0.00554971	ENSRNOG00000002292	Hnrnpd
16.3563	-0.276855	0.364333	-0.759896	0.447317	0.590179	ENSRNOG00000002294	Snx29
204.867	0.544972	0.192454	2.8317	0.00463019	0.0152112	ENSRNOG00000002301	Uso1
0						ENSRNOG00000002302	Corin
24.4857	-2.0899	0.466669	-4.47834	7.52249e-06	4.98411e-05	ENSRNOG00000002303	Kcnj12
0.679642	0.0865383	1.90541	0.0454172	0.963775		ENSRNOG00000002304	Tnfrsf13b
14.1807	-2.64809	0.503217	-5.26231	1.42253e-07	1.32865e-06	ENSRNOG00000002305	Slc15a2
20.4497	3.9647	0.622931	6.36458	1.95826e-10	2.80136e-09	ENSRNOG00000002309	Hlx
5.19386	2.51679	0.814107	3.09147	0.0019917	0.00736063	ENSRNOG00000002312	Atp10d
0						ENSRNOG00000002314	LOC103689943
371.994	-0.75384	0.219742	-3.43056	0.000602327	0.00260416	ENSRNOG00000002318	Limch1
700.1	-0.160798	0.205734	-0.78158	0.434461	0.578423	ENSRNOG00000002319	Tsn
145.764	0.215716	0.197229	1.09373	0.274072	0.416855	ENSRNOG00000002320	Commd8
0						ENSRNOG00000002321
53.7983	0.210797	0.304679	0.691865	0.489022	0.628646	ENSRNOG00000002322	RGD1310587
7.35685	1.34812	0.668887	2.01547	0.0438557	0.100532	ENSRNOG00000002323	RGD1566265
29.4797	-2.45384	0.436677	-5.61935	1.91682e-08	2.02685e-07	ENSRNOG00000002327	Gabrb1
1.65198	2.99498	1.36396	2.1958	0.0281062	0.069827	ENSRNOG00000002331	Aldh3a1
0.312725	1.48706	3.4795	0.427376	0.669105		ENSRNOG00000002332	Mospd1
0						ENSRNOG00000002333	Olr982
9.18942	-3.11871	0.638074	-4.8877	1.02019e-06	8.01758e-06	ENSRNOG00000002336	Gabra4
12.7993	-2.13934	0.542938	-3.94031	8.13773e-05	0.000433369	ENSRNOG00000002338	Dgke
41.4656	-1.75658	0.325113	-5.40297	6.55477e-08	6.40573e-07	ENSRNOG00000002339	Mark1
0.113156	0.492657	3.52247	0.139861	0.88877		ENSRNOG00000002340	LOC100361079
61.9887	1.44478	0.327678	4.40916	1.03773e-05	6.67193e-05	ENSRNOG00000002341	Trim25
91.141	-0.624293	0.24649	-2.53274	0.0113176	0.0327805	ENSRNOG00000002342	Aldh3a2
2002.76	-1.97386	0.197959	-9.97105	2.0406e-23	1.52782e-21	ENSRNOG00000002343	Uchl1
3.10851	-0.605135	0.822213	-0.735984	0.46174	0.603095	ENSRNOG00000002345	Rasgef1b
0						ENSRNOG00000002346	Tbx22
73.6005	-0.144603	0.230194	-0.628179	0.529886	0.664972	ENSRNOG00000002347	Rgl1
46.0485	-2.09959	0.286853	-7.3194	2.49077e-13	5.3861e-12	ENSRNOG00000002349	Gabra2
0.570684	1.21428	2.40337	0.50524	0.61339		ENSRNOG00000002350	Eaf2
18.6756	0.396914	0.545773	0.72725	0.467073	0.608526	ENSRNOG00000002352	Tsen15
11.957	0.067304	0.493454	0.136394	0.89151	0.930951	ENSRNOG00000002353	Rab3gap2
476.414	1.68124	0.227135	7.40194	1.34207e-13	3.00478e-12	ENSRNOG00000002358	Scpep1
8.56185	-0.96871	0.65031	-1.48961	0.136326	0.247811	ENSRNOG00000002360	Gabrg1
13.6719	-1.88159	0.487677	-3.85827	0.00011419	0.000589705	ENSRNOG00000002361	Prkg2
35.9811	-2.225	0.404639	-5.49874	3.82508e-08	3.85163e-07	ENSRNOG00000002364	Rnf112
56.2373	-1.39589	0.267363	-5.22094	1.78021e-07	1.63207e-06	ENSRNOG00000002365	Itm2a
119.114	-0.574628	0.209484	-2.74306	0.00608693	0.0192389	ENSRNOG00000002368	Iars2
4.6609	-1.0997	0.765391	-1.43678	0.150781	0.267395	ENSRNOG00000002369	Rgs8
0.353749	0.172197	3.10062	0.0555363	0.955711		ENSRNOG00000002372	Sgcd
4.21391	0.293799	0.884618	0.332119	0.739799	0.829264	ENSRNOG00000002373	Akap1
34.5816	-1.08479	0.314348	-3.45092	0.000558688	0.00244203	ENSRNOG00000002376	Clasp1
82.5096	-0.844228	0.302639	-2.78955	0.00527812	0.016991	ENSRNOG00000002378	Bpnt1
0						ENSRNOG00000002379	Plac1
2.36564	-1.61305	1.07134	-1.50564	0.13216	0.241911	ENSRNOG00000002381	Bmp3
0						ENSRNOG00000002382	Mfap4
570.405	5.92388	0.584827	10.1293	4.09687e-24	3.33644e-22	ENSRNOG00000002385	Prg4
36.1826	-1.85612	0.29892	-6.20941	5.31847e-10	7.13535e-09	ENSRNOG00000002387	Tceal1
162.941	-0.248158	0.219302	-1.13158	0.257811	0.398698	ENSRNOG00000002388	Trim41
179.65	1.07484	0.382646	2.80896	0.00497023	0.0161832	ENSRNOG00000002389	Morf4l2
0						ENSRNOG00000002391	Glra4
894.414	0.721726	0.214258	3.36849	0.000755822	0.0031781	ENSRNOG00000002393	Eprs
633.27	0.573152	0.162283	3.53181	0.000412723	0.00186549	ENSRNOG00000002394	Tpr
11.6589	6.68517	1.08121	6.18307	6.28681e-10	8.32225e-09	ENSRNOG00000002396	Serpinb8
39.2711	-1.13511	0.305582	-3.71459	0.000203536	0.000982818	ENSRNOG00000002397	Slc30a10
71.1311	1.00799	0.292197	3.44972	0.000561176	0.00245136	ENSRNOG00000002403	Niban1
58.5066	-0.210948	0.329806	-0.639614	0.522424	0.658808	ENSRNOG00000002407	Pdxdc1
12.169	5.2756	1.05349	5.00772	5.50789e-07	4.6151e-06	ENSRNOG00000002408	Rbm47
0						ENSRNOG00000002412	Mapk7
7.90181	-0.141052	0.539105	-0.261641	0.793599	0.865259	ENSRNOG00000002413	Gpc4
0.893815	-2.69482	1.71287	-1.57327	0.115656	0.218035	ENSRNOG00000002414	Tfcp2l1
3.71612	2.43356	1.0932	2.22608	0.0260085	0.0655912	ENSRNOG00000002417	Serpinb10
185.548	-0.167628	0.242234	-0.692007	0.488933	0.62859	ENSRNOG00000002418	Tgfb2
15421.7	-1.43339	0.164397	-8.71909	2.80438e-18	1.12547e-16	ENSRNOG00000002419	Plp1
106.46	0.365258	0.193749	1.88521	0.0594013	0.128172	ENSRNOG00000002420	Zc3h7a
1.8727	0.0169799	1.2036	0.0141076	0.988744	0.993298	ENSRNOG00000002423
27.7523	0.812079	0.323554	2.50987	0.0120776	0.0346004	ENSRNOG00000002425	Pctp
5.55054	-0.977792	0.632977	-1.54475	0.122407	0.227649	ENSRNOG00000002428	Lpar4
0						ENSRNOG00000002429	Rtl3
61.6229	-0.209439	0.25115	-0.83392	0.404326	0.54991	ENSRNOG00000002433	G3bp2
81.6385	0.92422	0.325803	2.83675	0.00455756	0.015015	ENSRNOG00000002434	Tmem100
85.8051	1.33756	0.33517	3.9907	6.58775e-05	0.000359487	ENSRNOG00000002436	Mmd
47.6401	1.51403	0.300583	5.03697	4.72967e-07	4.00398e-06	ENSRNOG00000002440	Ralb
44.105	0.622404	0.307801	2.0221	0.0431664	0.0992136	ENSRNOG00000002443	Mfap3
141.84	-0.365145	0.197798	-1.84605	0.0648844	0.137406	ENSRNOG00000002449	Maged2
128.252	0.412114	0.323757	1.27291	0.20305	0.335947	ENSRNOG00000002450	Rrp15
0.435691	-2.62648	3.49091	-0.752377	0.451824		ENSRNOG00000002451	Fndc3c1
16.5731	1.26238	0.556477	2.26852	0.0232976	0.0598713	ENSRNOG00000002452	Txndc11
12.3174	1.02658	0.499362	2.05578	0.0398038	0.0929511	ENSRNOG00000002454	Rnf2
0.492269	-1.9181	2.98487	-0.642608	0.520478		ENSRNOG00000002456	Hlf
0.0853823	0.0518914	3.53215	0.0146912	0.988279		ENSRNOG00000002459	Fbxo40
0.976127	3.05182	1.87565	1.62707	0.103721	0.200392	ENSRNOG00000002460	Serpinb2
159.376	0.66465	0.222761	2.98369	0.00284797	0.0100179	ENSRNOG00000002461	Nid1
0						ENSRNOG00000002462	B9d1
182.1	-1.19178	0.393832	-3.02611	0.00247724	0.00887753	ENSRNOG00000002468	Tnr
1.27837	-1.53988	1.51619	-1.01562	0.30981	0.454388	ENSRNOG00000002469	Trim7
18.6008	2.81423	0.511989	5.49665	3.87067e-08	3.89191e-07	ENSRNOG00000002470	Ifi47
2.86456	3.01991	1.24256	2.43039	0.0150827	0.04165	ENSRNOG00000002471	Polq
30.7689	-0.0847421	0.285525	-0.296794	0.766623	0.848198	ENSRNOG00000002473	Odr4
3.87187	-0.199266	0.718338	-0.277399	0.781474	0.857927	ENSRNOG00000002474	Tom1l1
0						ENSRNOG00000002475
0.447001	2.00264	2.64648	0.756719	0.449219		ENSRNOG00000002478	Insig2
2.68775	-0.548624	0.908936	-0.60359	0.546116	0.678431	ENSRNOG00000002480	Gpr137b
0						ENSRNOG00000002484	Chrna9
0						ENSRNOG00000002486
0						ENSRNOG00000002487	Mbnl3
5.47669	1.69156	0.739054	2.28881	0.0220903	0.057276	ENSRNOG00000002488	Galnt10
0						ENSRNOG00000002495
12.8499	-1.47313	0.4451	-3.30966	0.000934088	0.00381574	ENSRNOG00000002496	Stxbp5l
0						ENSRNOG00000002497	Wfdc17
0						ENSRNOG00000002501	Ddx3y
3.12823	-0.956089	0.866178	-1.1038	0.269679	0.412024	ENSRNOG00000002504	Spata17
98.7165	-0.747505	0.266803	-2.80171	0.00508327	0.016455	ENSRNOG00000002506	Cdkl2
446.977	-0.410587	0.270665	-1.51695	0.129279	0.237982	ENSRNOG00000002509	Gnl3l
8.08158	-0.734742	0.567533	-1.29463	0.195449	0.326076	ENSRNOG00000002511	Flt4
6.45188	-0.949895	0.761284	-1.24775	0.212121	0.34651	ENSRNOG00000002512	Gpatch2
42.8176	0.622802	0.325896	1.91104	0.055999	0.122399	ENSRNOG00000002514	Ccdc93
5.80434	-1.05035	0.601733	-1.74554	0.0808908	0.164091	ENSRNOG00000002516	Mtm1
0						ENSRNOG00000002517	Pdc
196.319	1.25435	0.255535	4.9087	9.16842e-07	7.27104e-06	ENSRNOG00000002520	Litaf
205.463	-1.91719	0.283949	-6.75187	1.45947e-11	2.45762e-10	ENSRNOG00000002524	Gpr37
5.88776	3.58251	0.970219	3.69248	0.000222078	0.00106791	ENSRNOG00000002525	Ptgs2
92.6363	-0.136633	0.210627	-0.648694	0.516536	0.653697	ENSRNOG00000002529	Rap2c
0						ENSRNOG00000002532	Prm1
0						ENSRNOG00000002535	Kif2b
4.39429	0.0823052	0.737289	0.111632	0.911115	0.943477	ENSRNOG00000002536	C1galt1c1
21.4037	-1.90541	0.370957	-5.13646	2.79957e-07	2.46361e-06	ENSRNOG00000002537	Wnk3
7.3449	-0.832002	0.642305	-1.29534	0.195204	0.325753	ENSRNOG00000002538	Epb41l5
0						ENSRNOG00000002539	Prm2
2.69754	2.95787	1.26831	2.33214	0.0196933	0.0520395	ENSRNOG00000002540	Rhoh
41.3873	0.369934	0.255166	1.44978	0.14712	0.26243	ENSRNOG00000002541	Pds5a
94.0193	0.0324173	0.29192	0.111049	0.911578	0.943639	ENSRNOG00000002542	Heatr6
584.106	-1.18846	0.218952	-5.42796	5.70009e-08	5.62576e-07	ENSRNOG00000002544	Kifap3
30.8595	0.353643	0.430796	0.820905	0.4117	0.557446	ENSRNOG00000002545	RGD1309748
8.24912	0.650404	0.631068	1.03064	0.30271	0.447083	ENSRNOG00000002546	Rchy1
1.17811	1.47659	1.46377	1.00876	0.313091	0.457898	ENSRNOG00000002548	Tnn
1.22019	-2.27201	1.75562	-1.29413	0.19562	0.326252	ENSRNOG00000002549	Htr5b
67.5879	1.08942	0.770741	1.41347	0.157517	0.27677	ENSRNOG00000002553	Smim14
0						ENSRNOG00000002555	Serpinb7
1.21817	0.76505	1.52662	0.501139	0.616274	0.735409	ENSRNOG00000002556	Tsr2
126.196	0.240032	0.221615	1.0831	0.278763	0.422606	ENSRNOG00000002563	Mcts1
0.14196	0.65101	3.51778	0.185063	0.85318		ENSRNOG00000002564	Prm3
98.1826	-0.0462571	0.264403	-0.17495	0.861119	0.91055	ENSRNOG00000002565	Taf1
0						ENSRNOG00000002566	Tnp2
0.583	-0.0158534	2.22053	-0.00713947	0.994304		ENSRNOG00000002568	Socs1
68.051	0.675225	0.375384	1.79876	0.0720567	0.149347	ENSRNOG00000002569	Mrps14
2.19203	-3.35704	1.23951	-2.70835	0.00676188	0.0210717	ENSRNOG00000002571	Tekt5
367.037	-0.323602	0.15514	-2.08587	0.0369902	0.0876512	ENSRNOG00000002572	Cacybp
48.9615	0.867518	0.255097	3.40074	0.000672028	0.00286724	ENSRNOG00000002574	Nubp1
25.2217	0.165466	0.332792	0.497205	0.619045	0.737957	ENSRNOG00000002575	Sap30l
0						ENSRNOG00000002578	Serpinb3a
65.0769	0.109205	0.284995	0.383182	0.701585	0.802022	ENSRNOG00000002579	Parm1
13.6548	0.103879	0.438861	0.236701	0.812888	0.878972	ENSRNOG00000002580	Trmt1l
0						ENSRNOG00000002582	Hand1
0.190523	0.684949	3.51638	0.194788	0.845559		ENSRNOG00000002583	Serpinb11
20.6349	0.0759962	0.356853	0.212962	0.831356	0.890849	ENSRNOG00000002585	Cul4b
2.45173	-2.04754	1.05427	-1.94214	0.0521199	0.11532	ENSRNOG00000002592	Rps6ka6
34.065	-2.30695	0.345079	-6.68529	2.30462e-11	3.76692e-10	ENSRNOG00000002593	Esrrg
6.46634	-3.59041	0.836137	-4.29404	1.75449e-05	0.000107704	ENSRNOG00000002595	Dpp10
0						ENSRNOG00000002597	Hsd17b6
0.836626	-2.67737	2.04834	-1.30709	0.191181	0.320421	ENSRNOG00000002598	Hnf1b
6.3874	0.86598	0.643429	1.34588	0.17834	0.30406	ENSRNOG00000002599	Grap
0						ENSRNOG00000002602	Serpinb12
96.3061	-0.851148	0.255306	-3.33383	0.000856586	0.00354708	ENSRNOG00000002607	Sox9
9.76399	-0.661987	0.490437	-1.34979	0.177084	0.302363	ENSRNOG00000002609	Ero1b
471.927	0.612121	0.22023	2.77946	0.00544494	0.0174313	ENSRNOG00000002610	Carhsp1
62.9071	0.81623	0.243629	3.3503	0.000807242	0.0033634	ENSRNOG00000002612	Ddx52
69.4361	0.524095	0.24813	2.11218	0.0346713	0.0832182	ENSRNOG00000002615	Pmm2
0.26789	1.12418	3.50062	0.321137	0.748106		ENSRNOG00000002616	Slc5a10
384.028	-0.356919	0.253503	-1.40795	0.159146	0.278846	ENSRNOG00000002618	Ivns1abp
0.447001	2.00264	2.64648	0.756719	0.449219		ENSRNOG00000002624	Edaradd
72.235	-0.688706	0.21919	-3.14205	0.00167771	0.00633336	ENSRNOG00000002625	Ptpn4
1.4975	-1.64462	1.58879	-1.03514	0.300605	0.444869	ENSRNOG00000002626	Car10
32.0704	-1.42302	0.337126	-4.22103	2.43193e-05	0.000144851	ENSRNOG00000002627	Kctd3
0						ENSRNOG00000002628	Vom2r32
43.7218	0.243523	0.308167	0.790229	0.429394	0.573982	ENSRNOG00000002630	Cnot8
486.438	0.866269	0.183894	4.71071	2.46859e-06	1.8084e-05	ENSRNOG00000002632	Naca
78.9017	-1.05971	0.38055	-2.78468	0.00535806	0.0171967	ENSRNOG00000002635	Dexi
102.516	-2.26081	0.295943	-7.63935	2.18319e-14	5.36209e-13	ENSRNOG00000002636	Abat
0						ENSRNOG00000002640	Serpinb5
0						ENSRNOG00000002641	Vom2r28
255.555	0.646826	0.15854	4.07989	4.50576e-05	0.000254346	ENSRNOG00000002642	Ptges3
24.8418	1.72337	0.525035	3.28239	0.00102932	0.0041393	ENSRNOG00000002643	Ugdh
12.4291	1.55947	0.470786	3.31248	0.000924734	0.00378204	ENSRNOG00000002644	Utp18
45.3738	0.765182	0.261445	2.92674	0.00342541	0.0117406	ENSRNOG00000002645	Gemin5
19.0331	-0.942457	0.539861	-1.74574	0.0808564	0.164045	ENSRNOG00000002652	Rap1gap2
22.0286	-0.404944	0.437974	-0.924584	0.355182	0.499958	ENSRNOG00000002653	Kcnk2
11.0947	1.25099	0.494126	2.53172	0.0113504	0.0328512	ENSRNOG00000002657	Pla2g4a
0.658343	1.30819	2.33501	0.560251	0.575309		ENSRNOG00000002659	Ciita
195.158	-3.0375	0.258754	-11.7389	8.05014e-32	1.5164e-29	ENSRNOG00000002660	Magee1
51.2519	1.5493	0.273112	5.67277	1.40507e-08	1.5133e-07	ENSRNOG00000002662	Pbdc1
47.3055	0.679423	0.302973	2.24252	0.0249278	0.0633475	ENSRNOG00000002664	Emp2
3.51928	4.12607	1.1917	3.46234	0.000535491	0.00235467	ENSRNOG00000002667	Lamc2
222.297	-0.264321	0.175575	-1.50546	0.132207	0.241946	ENSRNOG00000002669	Cluh
952.751	1.33821	0.150814	8.87327	7.10283e-19	3.12031e-17	ENSRNOG00000002671	Nme2
109.624	1.73485	0.293348	5.91395	3.34006e-09	3.99945e-08	ENSRNOG00000002680	Lamc1
26.4826	-1.17064	0.335723	-3.48693	0.000488598	0.00216833	ENSRNOG00000002682	Zfp692
0						ENSRNOG00000002691	Shcbp1l
232.837	0.266945	0.260281	1.02561	0.305078	0.449578	ENSRNOG00000002693	Nme1
6.94171	0.829367	0.69073	1.20071	0.229863	0.366802	ENSRNOG00000002695	Tfb2m
15.4897	0.476315	0.407613	1.16855	0.242586	0.381594	ENSRNOG00000002697	Mtmr1
0.169734	0.846935	3.51008	0.241286	0.809333		ENSRNOG00000002701	Hgd
32.349	0.0351822	0.333162	0.105601	0.915899	0.946975	ENSRNOG00000002705	Vps4b
28.3472	-0.138022	0.293026	-0.471022	0.637625	0.752547	ENSRNOG00000002708	Phf8
8.11502	-0.100083	0.548128	-0.182591	0.855119	0.906992	ENSRNOG00000002710	Cnst
15.8255	2.27246	0.493038	4.6091	4.04424e-06	2.833e-05	ENSRNOG00000002711	Nuf2
17.8769	0.324239	0.428257	0.757114	0.448981	0.591422	ENSRNOG00000002713	Zfp672
21.1112	-0.53553	0.402335	-1.33105	0.183172	0.310209	ENSRNOG00000002714	Mettl22
0.133945	0.0518914	3.53215	0.0146912	0.988279		ENSRNOG00000002718	Scgb3a1
91.9679	-1.33544	0.265847	-5.02334	5.07798e-07	4.27029e-06	ENSRNOG00000002721	Ndufb4
129.927	1.26385	0.652451	1.93707	0.0527366	0.116296	ENSRNOG00000002722	Sec14l1
0.614687	1.1821	2.35729	0.501468	0.616042		ENSRNOG00000002723	Sele
38.907	-0.191545	0.403468	-0.474746	0.634968	0.750907	ENSRNOG00000002724	Prpsap2
5.8155	3.45189	1.02476	3.36848	0.000755843	0.0031781	ENSRNOG00000002728	Btc
50.7646	-1.46863	0.341907	-4.29542	1.7436e-05	0.00010725	ENSRNOG00000002730	Rgs5
27.6941	-3.02296	0.481543	-6.27766	3.43708e-10	4.74379e-09	ENSRNOG00000002734
152.651	0.295632	0.19672	1.5028	0.13289	0.242832	ENSRNOG00000002735	Dhx9
35.7557	-0.529858	0.281366	-1.88316	0.0596784	0.128551	ENSRNOG00000002736	Rabgap1l
897.244	1.80707	0.221256	8.16732	3.15323e-16	9.69358e-15	ENSRNOG00000002746	Fstl1
35.4883	1.13102	0.306036	3.69571	0.00021927	0.00105477	ENSRNOG00000002748	Ccdc43
585.744	-0.595415	0.187052	-3.18315	0.00145682	0.00559507	ENSRNOG00000002749	Spag9
37.4629	-0.441375	0.285036	-1.54849	0.121505	0.226426	ENSRNOG00000002750	Rc3h1
2.6762	-0.38295	0.917723	-0.417282	0.676472	0.783139	ENSRNOG00000002751	Zdhhc15
81.2937	-3.56044	0.333952	-10.6616	1.54008e-26	1.66257e-24	ENSRNOG00000002753	Adam11
1.66218	1.49187	1.34238	1.11136	0.266413	0.408373	ENSRNOG00000002754	Areg
509.013	-0.212565	0.148957	-1.42702	0.153575	0.271392	ENSRNOG00000002755	Pafah1b1
104.756	0.0367973	0.230852	0.159397	0.873356	0.917549	ENSRNOG00000002757	Tada2a
108.842	-0.871126	0.183997	-4.73444	2.19656e-06	1.63143e-05	ENSRNOG00000002759	Lias
53.5123	0.0358352	0.344938	0.103889	0.917258	0.947817	ENSRNOG00000002763	Ulk2
157.104	0.00169609	0.272081	0.00623377	0.995026	0.996692	ENSRNOG00000002764	Mettl16
48.5375	-0.97351	0.278661	-3.49352	0.000476692	0.00212158	ENSRNOG00000002767	Dlg3
3.33637	-3.72124	1.30803	-2.84492	0.00444221	0.0146906	ENSRNOG00000002768	Tmem114
1.25034	3.4148	1.81846	1.87785	0.0604011	0.129646	ENSRNOG00000002771	Ereg
57.3466	-0.381211	0.480954	-0.792614	0.428003	0.572617	ENSRNOG00000002773	Rgs4
11.0558	2.83374	0.646899	4.3805	1.18406e-05	7.53275e-05	ENSRNOG00000002775	Npl
23.0864	5.61546	0.916999	6.12374	9.1406e-10	1.18082e-08	ENSRNOG00000002776	Sell
45.2357	0.520009	0.241782	2.15073	0.0314973	0.0767033	ENSRNOG00000002778	Aatf
15.8501	0.284112	0.531669	0.534378	0.59308	0.716373	ENSRNOG00000002781	Kdsr
0.0853823	0.0518914	3.53215	0.0146912	0.988279		ENSRNOG00000002782	Epgn
1.13479	0.449721	1.41887	0.316958	0.751276	0.837718	ENSRNOG00000002783	Serpinc1
26.7613	-2.00885	0.457994	-4.38619	1.15356e-05	7.35213e-05	ENSRNOG00000002784	Pou3f4
0						ENSRNOG00000002789
4.90078	0.373074	0.767823	0.485885	0.627048	0.74421	ENSRNOG00000002790	Abcb7
8.40383	0.481644	0.554437	0.868709	0.385006	0.530746	ENSRNOG00000002791	Bcl2
91.053	7.59856	0.878019	8.65421	4.96335e-18	1.92534e-16	ENSRNOG00000002792	Cxcl2
3.4315	-1.23555	0.995829	-1.24072	0.214709	0.349508	ENSRNOG00000002793	Sstr2
1.93496	3.27671	1.36256	2.40482	0.0161804	0.0442255	ENSRNOG00000002794	Selp
42.7314	-0.00982526	0.34563	-0.0284271	0.977322	0.987032	ENSRNOG00000002795	Cog1
0						ENSRNOG00000002797	Gpr156
48.7208	-3.66838	0.418205	-8.77172	1.75955e-18	7.27109e-17	ENSRNOG00000002800	Gdpd2
9.20693	6.33179	1.09623	5.77595	7.65184e-09	8.60739e-08	ENSRNOG00000002802	Cxcl1
4.65867	0.727469	0.747753	0.972873	0.330616	0.474754	ENSRNOG00000002807
27.0691	2.99551	0.436921	6.85594	7.08446e-12	1.24255e-10	ENSRNOG00000002810	Gfpt2
31.614	-2.9723	0.359192	-8.27495	1.28506e-16	4.17149e-15	ENSRNOG00000002811	Brinp3
3.33599	-4.03991	1.15973	-3.48351	0.00049489	0.00219206	ENSRNOG00000002812	Lhx1
10.3289	0.39793	0.671847	0.592293	0.553654	0.684377	ENSRNOG00000002813	Dars2
11.7212	-1.19493	0.584845	-2.04315	0.0410373	0.0950891	ENSRNOG00000002814	Higd1b
87.9178	0.435439	0.243583	1.78764	0.0738335	0.152394	ENSRNOG00000002818	Eftud2
22.9304	1.62343	0.429435	3.78039	0.000156585	0.000781296	ENSRNOG00000002820	LOC24906
114.862	-1.04463	0.204112	-5.11793	3.08911e-07	2.69881e-06	ENSRNOG00000002821	Phlpp1
84.1894	-0.829502	0.32419	-2.55869	0.0105066	0.0307643	ENSRNOG00000002823	Mapk9
1.97398	0.239206	1.11861	0.213842	0.83067	0.89036	ENSRNOG00000002824	Rlim
26.4133	-1.53945	0.413182	-3.72583	0.000194672	0.000946248	ENSRNOG00000002826	Hsd17b7
289.572	-1.88413	0.225998	-8.33692	7.62479e-17	2.5342e-15	ENSRNOG00000002827	Rbfox1
27.8384	-0.29165	0.373023	-0.781856	0.434299	0.578318	ENSRNOG00000002828	Tob1
0.364558	0.170992	3.05043	0.0560552	0.955298		ENSRNOG00000002829	Ppbp
8.94244	1.40476	0.628784	2.23408	0.0254777	0.0644978	ENSRNOG00000002831	Wfikkn2
1.62424	1.13942	1.28651	0.885674	0.375793	0.522494	ENSRNOG00000002832	Slc16a2
146.101	-0.455905	0.250505	-1.81994	0.0687682	0.143729	ENSRNOG00000002833	Gsk3b
0						ENSRNOG00000002834
577.435	-0.12043	0.131747	-0.914106	0.360661	0.506107	ENSRNOG00000002835	Luc7l3
30.9931	-0.0923731	0.297883	-0.310099	0.756486	0.841171	ENSRNOG00000002838	Pdzd11
0.640794	1.41075	2.06635	0.682728	0.494779		ENSRNOG00000002839	Slc19a2
528.858	0.365867	0.361708	1.0115	0.311778	0.456461	ENSRNOG00000002840	Atp5f1b
94.529	-0.978764	0.237677	-4.11805	3.82092e-05	0.000219423	ENSRNOG00000002841	Cdc42bpa
4.88935	1.49297	0.740452	2.0163	0.0437686	0.100399	ENSRNOG00000002843	Cxcl6
2.58802	-0.239365	0.941601	-0.254211	0.799332	0.869513	ENSRNOG00000002844	Usp27x
0						ENSRNOG00000002845	LOC691286
30.3862	0.275359	0.31463	0.875183	0.381475	0.527362	ENSRNOG00000002848	Maoa
112.125	0.612095	0.236072	2.59284	0.00951876	0.0282279	ENSRNOG00000002851	Fam104a
0.365919	0.170848	3.0446	0.0561152	0.95525		ENSRNOG00000002852	Myo19
401.648	-0.0985908	0.141545	-0.696533	0.486095	0.62575	ENSRNOG00000002855	Rfc1
0						ENSRNOG00000002858	Olr1432
290.595	-1.32952	0.286034	-4.64811	3.34984e-06	2.37953e-05	ENSRNOG00000002860	Ccdc181
14.2351	-1.59611	0.452667	-3.52602	0.000421857	0.00190061	ENSRNOG00000002862	Clcn5
23.1247	-2.91265	0.398384	-7.31117	2.64827e-13	5.70012e-12	ENSRNOG00000002863	Cacna1e
45.8609	-0.0027173	0.369742	-0.00734919	0.994136	0.9961	ENSRNOG00000002864	Nacc1
0.49873	-1.93511	2.57981	-0.7501	0.453195		ENSRNOG00000002866	Rassf6
205.151	0.446156	0.162623	2.74349	0.006079	0.0192232	ENSRNOG00000002871	Rbm25l1
6.13817	-1.69719	0.61558	-2.75707	0.00583226	0.0185434	ENSRNOG00000002873	Fam183a
4.17747	0.142216	0.704879	0.201759	0.840105	0.89753	ENSRNOG00000002874
79.207	-0.700755	0.269007	-2.60497	0.00918828	0.0273872	ENSRNOG00000002875	Klhl20
3.71839	0.18297	0.971895	0.188261	0.850672	0.904268	ENSRNOG00000002876	Eef2kmt
0						ENSRNOG00000002878	Afm
142.868	-0.219607	0.202703	-1.08339	0.278634	0.422456	ENSRNOG00000002879	Psen2
134.752	1.23613	0.322456	3.83347	0.000126346	0.000644739	ENSRNOG00000002881	Ddr2
39.5825	0.516958	0.290507	1.7795	0.0751578	0.154464	ENSRNOG00000002882	Zcchc2
49.5248	0.190002	0.273699	0.694201	0.487556	0.627209	ENSRNOG00000002883	Alg1
6.76383	0.803573	0.601065	1.33691	0.18125	0.307741	ENSRNOG00000002884	Blzf1
485.627	-1.22765	0.228311	-5.37708	7.57043e-08	7.36214e-07	ENSRNOG00000002886	Myh10
1.00323	-1.79181	1.7831	-1.00488	0.314953	0.459849	ENSRNOG00000002889	Afp
0.14523	-1.40462	3.53381	-0.39748	0.691013		ENSRNOG00000002890	Ankrd45
68.7111	-0.698091	0.304117	-2.29547	0.0217064	0.0564593	ENSRNOG00000002894	Mnt
47.7021	0.0970229	0.245839	0.394661	0.693093	0.795055	ENSRNOG00000002895	Nagpa
308.945	-0.466347	0.163009	-2.86087	0.00422478	0.0140621	ENSRNOG00000002896	Prdx6
8.6172	-0.0591344	0.516899	-0.114402	0.908919	0.941926	ENSRNOG00000002898	Nme7
11.6188	0.0301162	0.519084	0.0580179	0.953734	0.970247	ENSRNOG00000002899	Akap10
242.883	-0.775392	0.157379	-4.9269	8.35432e-07	6.69019e-06	ENSRNOG00000002903	Specc1
0						ENSRNOG00000002904	Arr3
0.658497	-2.1026	2.30327	-0.912875	0.361308		ENSRNOG00000002905	Ccdc103
0.14523	-1.40462	3.53381	-0.39748	0.691013		ENSRNOG00000002906	Nr1i2
108.519	-0.951021	0.213984	-4.44436	8.81546e-06	5.77985e-05	ENSRNOG00000002907	Plekha6
101.959	0.703689	0.236324	2.97765	0.00290472	0.0101662	ENSRNOG00000002908	Slc35a4
0.87657	-2.19012	1.83994	-1.19032	0.23392	0.371428	ENSRNOG00000002911	Alb
41.4649	0.395914	0.283094	1.39853	0.161955	0.282489	ENSRNOG00000002912	Parn
75.5189	0.916672	0.235536	3.89187	9.94764e-05	0.000519815	ENSRNOG00000002914	Trmt1
9.22375	0.644572	0.604449	1.06638	0.286252	0.430213	ENSRNOG00000002915	Trim11
20.0413	1.07435	0.373755	2.87446	0.00404716	0.013545	ENSRNOG00000002916	Ca4
0						ENSRNOG00000002917	Sec14l5
0.26789	1.12418	3.50062	0.321137	0.748106		ENSRNOG00000002918	FAM187A
6461.97	-1.27568	0.246976	-5.16519	2.40198e-07	2.14148e-06	ENSRNOG00000002919	Gfap
0.176032	-1.40462	3.53381	-0.39748	0.691013		ENSRNOG00000002921	Akap4
2.3724	0.410174	0.99169	0.413611	0.679159	0.784897	ENSRNOG00000002922	Adora2b
0						ENSRNOG00000002923	Zcchc13
0.14196	0.65101	3.51778	0.185063	0.85318		ENSRNOG00000002925	Tsx
22.8047	1.05756	0.366164	2.88823	0.00387421	0.0130572	ENSRNOG00000002926	Uap1
539.177	-0.831548	0.23485	-3.54076	0.000398978	0.00180924	ENSRNOG00000002928	Guk1
4.30448	0.159372	0.852756	0.186891	0.851746	0.904968	ENSRNOG00000002930	Ppl
[truncated: 31,354 more rows]

## Sheet: 3 dpi
baseMean	log2FoldChange	lfcSE	stat	pvalue	padj	Ensembl	symbol
[truncated: 32,883 more rows]

[truncated: 1 more sheets: 7 dpi]
