# Supplementary material for: Integrated multi-omics profiling uncovers miRNA-guided regulatory networks after spinal cord injury in rats
Source: Mol Ther Nucleic Acids. 2025 Oct 16;36(4):102746. doi: 10.1016/j.omtn.2025.102746 (PMC12617769; doi:10.1016/j.omtn.2025.102746)
Supplement: Table S2. Gene set enrichment analysis (GSEA) based on Gene Ontology terms. [file mmc3.xlsx]

## Sheet: BP
ONTOLOGY	ID	Description	setSize	enrichmentScore	NES	pvalue	p.adjust	qvalue	rank	leading_edge	core_enrichment	time	ratio
BP	GO:0019222	regulation of metabolic process	793	0.572053	1.22853	2.8171e-07	0.000585603	0.000500203	295	tags=23%, list=17%, signal=35%	13653/12227/16859/14281/74155/20533/14282/16193/17873/14283/15200/23882/19225/232431/58185/12985/171530/15129/14219/14825/16952/15511/193740/16323/20303/56706/17872/13654/17395/16176/20311/56708/16476/58801/18022/19073/11910/24088/15937/21938/98711/11433/18791/12399/80859/16905/215418/56449/21923/192176/227737/213393/20296/16156/13197/20302/17394/241639/245945/67603/11796/19252/16600/108829/80982…	3 hpi UP	0.229508
BP	GO:0048856	anatomical structure development	781	0.572211	1.22848	3.74906e-07	0.000585603	0.000500203	347	tags=26%, list=20%, signal=39%	11656/13653/12227/16859/110257/15122/14281/74155/20533/110257/15122/110257/15122/16193/17873/14283/15200/381823/19746/23882/19225/58185/12985/15129/14219/14825/16952/16323/20855/17872/13654/17395/16176/20311/56708/16476/18022/56760/19073/11910/24088/15945/76509/21938/98711/83921/11433/12399/80859/16905/215418/21816/56449/17474/21923/12904/192176/23925/20296/71690/13197/93966/20302/319197/241639/1…	3 hpi UP	0.267606
BP	GO:0010033	response to organic substance	462	0.587531	1.26064	1.87451e-06	0.00117119	0.00100039	367	tags=31%, list=21%, signal=34%	13653/16859/20310/15122/14281/74155/20533/14282/15122/15122/16193/14283/19225/12985/171530/14825/16952/16323/20303/17872/13654/17395/16176/20311/16476/58801/20305/56744/330122/11910/24088/15945/21938/11433/80859/56449/192176/20296/16156/20302/17394/233011/245945/11796/19252/16600/12916/18787/20698/13078/15277/60533/12096/12097/12095/16362/20201/21825/230738/16190/16477/20202/22695/11535/18413/504…	3 hpi UP	0.313853
BP	GO:0060255	regulation of macromolecule metabolic process	740	0.568652	1.22087	1.70271e-06	0.00117119	0.00100039	295	tags=23%, list=17%, signal=33%	13653/12227/16859/14281/74155/14282/16193/17873/14283/15200/23882/19225/232431/58185/12985/171530/15129/14219/16952/15511/193740/16323/20303/56706/17872/13654/17395/16176/20311/56708/16476/58801/18022/19073/11910/24088/15937/21938/11433/18791/12399/80859/16905/215418/56449/21923/192176/227737/20296/16156/13197/20302/17394/241639/245945/67603/11796/19252/16600/108829/80982/100038854/20861/408196/1…	3 hpi UP	0.22973
BP	GO:0009892	negative regulation of metabolic process	418	0.587654	1.26119	4.18229e-06	0.00149971	0.001281	294	tags=25%, list=17%, signal=27%	13653/12227/16859/74155/20533/16193/17873/15200/23882/19225/232431/171530/14219/16952/15511/17872/17395/16176/16476/19073/11910/24088/15937/11433/18791/12399/16905/56449/192176/227737/13197/241639/245945/67603/11796/19252/16600/100038854/20861/408196/100034684/12609/30937/12916/18787/14313/20698/18458/15277/60533/59027/20862/268885/16362/21825/230738/22695/21789/17135/67742/17082/99929/17246/1508…	3 hpi UP	0.251196
BP	GO:0042221	response to chemical	547	0.577099	1.23845	4.32054e-06	0.00149971	0.001281	364	tags=30%, list=21%, signal=34%	13653/16859/20310/15122/14281/74155/20533/14282/15122/15122/16193/14283/15200/19225/12985/171530/14825/14776/16952/16323/20303/17872/13654/17395/16176/20311/16476/58801/20305/56744/330122/11910/24088/15945/21938/11433/80859/56449/192176/20296/16156/20302/17394/233011/245945/11796/19252/16600/20194/12916/18787/20698/13078/15277/60533/12096/12097/12095/16362/58217/20201/21825/230738/16190/16477/202…	3 hpi UP	0.299817
BP	GO:0051246	regulation of protein metabolic process	368	0.598325	1.28198	6.25611e-06	0.00150339	0.00128415	286	tags=26%, list=17%, signal=27%	13653/12227/74155/16193/17873/15200/23882/19225/232431/12985/15129/14219/15511/193740/16323/17872/17395/16176/56708/16476/58801/18022/15937/21938/18791/192176/16156/13197/67603/11796/19252/16600/80982/100038854/20861/408196/100034684/20194/18787/16402/20698/18458/13078/13038/20862/268885/16362/20201/18263/320664/21825/230738/20202/22695/18413/21789/212167/67742/12977/99929/14191/17246/19303/18049…	3 hpi UP	0.26087
BP	GO:0030154	cell differentiation	611	0.566812	1.21599	6.25611e-06	0.00150339	0.00128415	345	tags=26%, list=20%, signal=33%	11656/13653/12227/16859/110257/15122/14281/74155/20533/110257/15122/110257/15122/16193/17873/381823/19746/23882/19225/58185/12985/15129/14219/14825/16952/16323/20855/13654/17395/16176/20311/56708/16476/56760/11910/24088/15945/76509/21938/98711/12399/80859/16905/21816/56449/17474/21923/12904/192176/23925/20296/93966/20302/319197/109620/245945/16600/11504/108829/100038854/20861/408196/100034684/201…	3 hpi UP	0.266776
BP	GO:0048869	cellular developmental process	611	0.566812	1.21599	6.25611e-06	0.00150339	0.00128415	345	tags=26%, list=20%, signal=33%	11656/13653/12227/16859/110257/15122/14281/74155/20533/110257/15122/110257/15122/16193/17873/381823/19746/23882/19225/58185/12985/15129/14219/14825/16952/16323/20855/13654/17395/16176/20311/56708/16476/56760/11910/24088/15945/76509/21938/98711/12399/80859/16905/21816/56449/17474/21923/12904/192176/23925/20296/93966/20302/319197/109620/245945/16600/11504/108829/100038854/20861/408196/100034684/201…	3 hpi UP	0.266776
BP	GO:0048821	erythrocyte development	19	0.889575	1.75343	7.64096e-06	0.00159136	0.00135929	28	tags=42%, list=2%, signal=42%	11656/110257/15122/20533/110257/15122/110257/15122/19746/15129	3 hpi UP	0.526316
BP	GO:0006950	response to stress	637	0.567593	1.21719	7.57226e-06	0.00159136	0.00135929	330	tags=26%, list=19%, signal=34%	11656/13653/12227/16859/20310/14281/74155/20533/16193/17873/14283/15200/23882/19225/58185/15129/14219/14825/14776/16952/15511/193740/20303/17872/17395/16176/20311/56708/16476/58801/20305/56744/330122/11910/24088/15945/15937/76509/21938/19200/11433/18791/80859/16905/56449/17474/21923/57444/192176/20296/230787/13197/20302/319197/14067/17394/241639/109620/245945/70163/19252/16600/20194/18787/20698/1…	3 hpi UP	0.263736
BP	GO:0043068	positive regulation of programmed cell death	140	0.665132	1.40912	1.29908e-05	0.00202917	0.00173325	352	tags=41%, list=21%, signal=35%	13653/16193/17873/14283/23882/19225/14219/14825/16952/16323/21664/17872/17395/16176/16476/58801/11910/21938/12399/13197/20302/67603/19252/13078/60533/13038/16362/58217/20201/21825/230738/20202/11535/18413/27279/12575/12505/12156/17869/13143/21859/50493/229898/15368/98267/105722/56644/83397/12047/12046/12045/12044/14063/20656/11846/15370/16412	3 hpi UP	0.407143
BP	GO:0051248	negative regulation of protein metabolic process	166	0.650933	1.37953	1.13236e-05	0.00202917	0.00173325	286	tags=32%, list=17%, signal=30%	12227/74155/16193/17873/15200/23882/19225/232431/15511/17872/17395/16176/16476/18791/192176/13197/67603/19252/16600/100038854/20861/408196/100034684/18787/18458/20862/268885/16362/21825/230738/22695/21789/67742/17246/18049/21857/228775/12575/19246/12505/16178/12156/12955/12192/22436/12306/18792/18054/21859/14728/14727/14728/11826/97064	3 hpi UP	0.325301
BP	GO:1901700	response to oxygen-containing compound	272	0.61233	1.30532	1.29908e-05	0.00202917	0.00173325	364	tags=33%, list=21%, signal=31%	13653/16859/20310/14281/74155/20533/14282/16193/19225/14825/16952/16323/13654/17395/16176/20311/16476/56744/330122/24088/15945/21938/11433/80859/192176/20296/17394/233011/16600/12916/18787/20698/13078/60533/12096/12097/12095/16362/20201/21825/230738/16477/20202/22695/11535/14645/22228/17246/19303/228775/216850/14573/19246/108960/63873/13137/13136/22350/12955/213053/12349/17164/12475/12192/17698/1…	3 hpi UP	0.334559
BP	GO:0051239	regulation of multicellular organismal process	542	0.56866	1.22023	1.20183e-05	0.00202917	0.00173325	293	tags=25%, list=17%, signal=31%	13653/12227/16859/14281/74155/20533/16193/15200/381823/23882/19225/58185/12985/171530/14219/16952/16323/20303/20855/17872/13654/17395/16176/20311/56708/16476/18022/19073/24088/15945/21938/11433/18791/12399/80859/16905/56449/17474/12904/192176/20296/230787/13197/20302/319197/17394/241639/109620/245945/67603/16600/11504/20194/30937/18787/14313/16402/20698/13078/15277/60533/13038/12096/12097/12095/1…	3 hpi UP	0.256458
BP	GO:0010605	negative regulation of macromolecule metabolic process	393	0.589579	1.26466	1.39634e-05	0.00207722	0.0017743	294	tags=25%, list=17%, signal=27%	13653/12227/16859/74155/16193/17873/15200/23882/19225/232431/171530/14219/16952/15511/17872/17395/16176/16476/19073/11910/24088/11433/18791/12399/16905/56449/192176/227737/13197/241639/245945/67603/19252/16600/100038854/20861/408196/100034684/12609/30937/12916/18787/14313/18458/60533/20862/268885/16362/21825/230738/22695/21789/17135/67742/17082/99929/17246/15081/19074/67664/217578/18049/21857/228…	3 hpi UP	0.251908
BP	GO:0043067	regulation of programmed cell death	299	0.598752	1.27955	1.46608e-05	0.00208184	0.00177824	352	tags=32%, list=21%, signal=31%	13653/12227/16193/17873/14283/23882/19225/14219/14825/16952/15511/16323/56706/21664/17872/17395/16176/56708/16476/58801/11910/15945/15937/21938/12399/16905/56449/192176/227737/13197/20302/67603/11796/19252/16600/18787/16402/20698/13078/60533/13038/16362/58217/20201/21825/230738/20202/22695/11535/18413/50501/27279/23871/22228/17246/18049/21857/12575/14573/19246/12505/108960/12156/16181/12955/17869…	3 hpi UP	0.32107
BP	GO:0007275	multicellular organism development	628	0.563274	1.20852	2.19212e-05	0.00297747	0.00254326	293	tags=23%, list=17%, signal=31%	13653/12227/16859/110257/15122/14281/74155/110257/15122/110257/15122/16193/17873/14283/15200/381823/23882/19225/12985/14219/16952/16323/20855/17872/13654/17395/16176/20311/56708/16476/18022/19073/24088/15945/21938/98711/83921/11433/12399/80859/16905/215418/56449/21923/12904/192176/23925/20296/71690/13197/93966/20302/319197/241639/109620/67603/19252/16600/11504/108829/20194/18787/14313/16402/20698…	3 hpi UP	0.238854
BP	GO:0030097	hemopoiesis	213	0.627989	1.33608	2.30382e-05	0.00299881	0.00256149	242	tags=25%, list=14%, signal=25%	11656/13653/16859/110257/15122/14281/20533/110257/15122/110257/15122/16193/19746/23882/58185/12985/15129/14825/16952/16323/16176/56708/16476/56760/24088/12399/80859/17474/192176/20302/245945/16600/12609/14313/16362/16071/230738/16190/16477/22695/23871/12977/17082/99929/22228/18081/12505/98365/12156/12349/12183/13828/17869/15129/14582/12192	3 hpi UP	0.262911
BP	GO:0043065	positive regulation of apoptotic process	130	0.664622	1.40567	2.83439e-05	0.00340563	0.00290898	149	tags=26%, list=9%, signal=26%	13653/16193/17873/14283/23882/19225/14219/16952/16323/21664/17872/17395/16176/16476/58801/11910/21938/12399/13197/20302/67603/19252/13078/60533/13038/16362/58217/20201/21825/230738/20202/11535/18413/27279	3 hpi UP	0.261538
BP	GO:0070887	cellular response to chemical stimulus	461	0.572212	1.22772	4.68652e-05	0.00516944	0.00441557	367	tags=31%, list=21%, signal=33%	13653/20310/14281/14282/16193/14283/15200/19225/12985/171530/14825/14776/16952/16323/20303/17872/13654/17395/16176/20311/16476/20305/56744/330122/11910/24088/15945/21938/80859/56449/192176/20296/16156/20302/17394/233011/245945/11796/19252/16600/20194/18787/20698/13078/15277/60533/12096/12097/12095/16362/58217/20201/21825/230738/16190/16477/20202/22695/18413/50498/19332/12977/17082/99929/66878/222…	3 hpi UP	0.310195
BP	GO:0031323	regulation of cellular metabolic process	731	0.556472	1.19455	4.79877e-05	0.00516944	0.00441557	295	tags=22%, list=17%, signal=32%	13653/12227/16859/14281/74155/20533/14282/16193/17873/14283/15200/23882/19225/232431/58185/12985/171530/15129/14219/14825/16952/16323/20303/56706/17872/13654/17395/16176/20311/56708/16476/18022/19073/11910/24088/15937/21938/98711/11433/18791/12399/80859/16905/215418/56449/21923/192176/227737/213393/20296/16156/13197/20302/17394/241639/245945/67603/11796/19252/16600/108829/80982/20194/12609/30937/…	3 hpi UP	0.222982
BP	GO:0051171	regulation of nitrogen compound metabolic process	642	0.553821	1.1881	5.02327e-05	0.0052309	0.00446807	295	tags=22%, list=17%, signal=30%	13653/12227/14281/74155/14282/16193/17873/14283/15200/23882/19225/232431/12985/15129/14219/15511/193740/16323/56706/17872/13654/17395/16176/56708/16476/58801/18022/11910/24088/15937/21938/11433/18791/12399/80859/16905/215418/56449/192176/227737/16156/13197/20302/17394/245945/67603/11796/19252/16600/108829/80982/100038854/20861/408196/100034684/20194/12609/30937/12916/18787/14313/16402/20698/18458…	3 hpi UP	0.224299
BP	GO:0009893	positive regulation of metabolic process	553	0.562108	1.20603	5.5284e-05	0.0055712	0.00475874	295	tags=23%, list=17%, signal=28%	13653/12227/16859/14281/14282/16193/14283/15200/23882/19225/58185/12985/14219/14825/16952/15511/193740/16323/20303/17872/13654/17395/16176/56708/16476/58801/18022/11910/24088/15937/21938/98711/12399/80859/16905/215418/21923/227737/20296/16156/13197/20302/17394/241639/245945/11796/16600/80982/20194/12609/12916/18787/16402/20698/18458/13078/60533/59027/13038/16362/20201/320664/21825/230738/16190/16…	3 hpi UP	0.229656
BP	GO:0061515	myeloid cell development	31	0.814048	1.65595	6.37998e-05	0.00603971	0.00515893	78	tags=33%, list=5%, signal=32%	11656/110257/15122/20533/110257/15122/110257/15122/19746/15129/24088/192176	3 hpi UP	0.387097
BP	GO:0031324	negative regulation of cellular metabolic process	371	0.584029	1.25181	6.2608e-05	0.00603971	0.00515893	294	tags=24%, list=17%, signal=26%	13653/12227/16859/74155/20533/16193/17873/15200/23882/232431/171530/14219/16952/17872/16176/16476/19073/11910/24088/15937/11433/18791/12399/16905/56449/192176/227737/13197/241639/245945/67603/11796/19252/16600/12609/30937/12916/18787/14313/20698/18458/15277/60533/59027/16362/21825/230738/22695/17135/67742/17082/99929/17246/15081/19074/67664/217578/21857/228775/12575/238317/20556/14573/19246/16178…	3 hpi UP	0.245283
BP	GO:2000026	regulation of multicellular organismal development	288	0.5992	1.27779	6.59921e-05	0.00606351	0.00517926	299	tags=29%, list=17%, signal=29%	12227/16859/14281/74155/16193/381823/12985/14219/16952/16323/17872/13654/17395/16176/56708/16476/18022/19073/24088/15945/21938/12399/80859/12904/20296/13197/20302/319197/241639/67603/16600/11504/20194/18787/14313/16402/20698/13078/15277/13038/12096/12097/12095/16362/21825/230738/16190/22695/11535/15982/27279/14645/23871/12977/19303/18049/18081/242705/101401/14573/12505/17133/12156/50849/12349/178…	3 hpi UP	0.291667
BP	GO:0022414	reproductive process	144	0.643877	1.36357	6.93763e-05	0.00619233	0.00528929	196	tags=21%, list=11%, signal=20%	13653/16859/74155/14283/19225/16952/15511/16323/17395/16176/98711/18791/56449/21923/192176/11504/108829/75646/12916/18787/14313/16477/18413/50501/12977/99929/15081/21857/21824/21679/12505	3 hpi UP	0.215278
BP	GO:0080090	regulation of primary metabolic process	668	0.553794	1.18805	7.84006e-05	0.00680343	0.00581127	295	tags=22%, list=17%, signal=30%	13653/12227/14281/74155/20533/14282/16193/17873/14283/15200/23882/19225/232431/12985/15129/14219/16952/15511/193740/16323/56706/17872/13654/17395/16176/56708/16476/58801/18022/11910/24088/15937/21938/98711/18791/12399/80859/16905/215418/56449/192176/227737/16156/13197/20302/245945/67603/11796/19252/16600/108829/80982/100038854/20861/408196/100034684/20194/12609/30937/12916/18787/14313/16402/20698…	3 hpi UP	0.221557
BP	GO:0008219	cell death	351	0.582799	1.24882	8.96811e-05	0.00737273	0.00629755	352	tags=30%, list=21%, signal=30%	13653/12227/74155/16193/17873/14283/23882/19225/14219/14825/16952/15511/16323/56706/21664/17872/17395/16176/56708/16476/58801/19073/11910/15945/15937/21938/12399/80859/16905/215418/56449/192176/227737/13197/20302/67603/11796/19252/16600/18787/16402/20698/13078/15277/60533/13038/16362/58217/20201/21825/230738/20202/22695/11535/18413/50501/27279/23871/22228/17246/18049/18081/242705/21857/228775/125…	3 hpi UP	0.301994
BP	GO:0012501	programmed cell death	351	0.582799	1.24882	8.96811e-05	0.00737273	0.00629755	352	tags=30%, list=21%, signal=30%	13653/12227/74155/16193/17873/14283/23882/19225/14219/14825/16952/15511/16323/56706/21664/17872/17395/16176/56708/16476/58801/19073/11910/15945/15937/21938/12399/80859/16905/215418/56449/192176/227737/13197/20302/67603/11796/19252/16600/18787/16402/20698/13078/15277/60533/13038/16362/58217/20201/21825/230738/20202/22695/11535/18413/50501/27279/23871/22228/17246/18049/18081/242705/21857/228775/125…	3 hpi UP	0.301994
BP	GO:0006954	inflammatory response	204	0.617002	1.31215	9.64494e-05	0.0075327	0.00643419	311	tags=34%, list=18%, signal=32%	16859/20310/16193/14283/19225/14825/14776/16952/20303/16176/20311/56708/16476/20305/56744/330122/24088/15945/15937/21938/19200/11433/80859/21923/20296/230787/20302/319197/17394/18787/20698/59027/20201/21825/230738/16190/20202/22695/18413/23871/12977/17082/18081/21857/216850/16174/12505/16178/108078/12156/16181/63873/12183/17164/12475/57781/271375/239849/15894/16414/14728/14727/14728/12562/64292/2…	3 hpi UP	0.362745
BP	GO:0006915	apoptotic process	333	0.586676	1.2567	0.000103218	0.00786469	0.00671776	332	tags=29%, list=19%, signal=29%	13653/12227/74155/16193/17873/14283/23882/19225/14219/16952/15511/16323/56706/21664/17872/17395/16176/56708/16476/58801/19073/11910/15945/15937/21938/12399/80859/16905/215418/56449/192176/227737/13197/20302/67603/11796/19252/16600/18787/16402/20698/13078/15277/60533/13038/16362/58217/20201/21825/230738/20202/22695/11535/18413/50501/27279/23871/22228/17246/18049/242705/21857/228775/12575/14573/192…	3 hpi UP	0.288288
BP	GO:0043086	negative regulation of catalytic activity	120	0.659479	1.39099	0.000132636	0.00986559	0.00842687	292	tags=35%, list=17%, signal=31%	74155/20533/16193/17873/23882/19225/232431/16952/15511/17872/17395/16176/13197/19252/16600/100038854/20861/408196/100034684/18787/20862/268885/21825/22695/21789/17246/18049/21857/228775/12575/19246/12505/12156/12955/213053/18054/21859/14728/14727/14728/11826/97064/18033	3 hpi UP	0.358333
BP	GO:0042981	regulation of apoptotic process	286	0.597706	1.27493	0.000141705	0.010295	0.00879368	352	tags=32%, list=21%, signal=30%	13653/12227/16193/17873/14283/23882/19225/14219/16952/15511/16323/56706/21664/17872/17395/16176/56708/16476/58801/11910/15945/15937/21938/12399/16905/56449/192176/227737/13197/20302/67603/11796/19252/16600/18787/16402/20698/13078/60533/13038/16362/58217/20201/21825/230738/20202/22695/11535/18413/50501/27279/23871/22228/17246/18049/21857/12575/14573/19246/12505/108960/12156/16181/12955/17869/12192…	3 hpi UP	0.318182
BP	GO:0080134	regulation of response to stress	281	0.596435	1.2728	0.000153041	0.0108659	0.00928132	310	tags=29%, list=18%, signal=29%	16859/74155/16193/17873/14283/15200/23882/19225/58185/15129/14219/14825/14776/16952/17872/16176/20311/56708/58801/24088/15937/21938/11433/18791/80859/16905/56449/21923/192176/20296/13197/20302/319197/17394/241639/245945/19252/16600/18787/20698/16362/20201/21825/230738/20202/22695/18413/27279/23871/17082/66878/14191/17246/67664/18081/19246/16174/12505/108960/100532/12156/63873/22350/17164/12475/15…	3 hpi UP	0.30605
BP	GO:0043525	positive regulation of neuron apoptotic process	17	0.865932	1.68826	0.000159487	0.011072	0.00945733	88	tags=29%, list=5%, signal=28%	13653/16176/16476/58801/20302	3 hpi UP	0.294118
BP	GO:0010604	positive regulation of macromolecule metabolic process	508	0.559555	1.20025	0.000166645	0.0112272	0.00958995	295	tags=22%, list=17%, signal=27%	13653/12227/16859/14281/14282/16193/14283/15200/19225/58185/12985/14219/16952/15511/193740/16323/20303/17872/13654/17395/16176/56708/16476/58801/18022/11910/24088/15937/21938/12399/80859/16905/215418/21923/227737/20296/16156/20302/17394/241639/245945/11796/16600/80982/20194/12609/12916/18787/16402/20698/18458/13078/60533/59027/13038/16362/20201/320664/21825/230738/16190/16477/20202/22695/18413/15…	3 hpi UP	0.228346
BP	GO:0050890	cognition	46	0.747812	1.53716	0.000175713	0.011436	0.00976828	128	tags=20%, list=7%, signal=19%	13653/12227/19225/16176/16476/24088/16402/12096/12097	3 hpi UP	0.195652
BP	GO:0060538	skeletal muscle organ development	32	0.782562	1.59442	0.00018705	0.0116869	0.00998254	81	tags=22%, list=5%, signal=21%	13653/12227/14281/13654/11910/56449/23925	3 hpi UP	0.21875
BP	GO:0000003	reproduction	145	0.640735	1.3559	0.00018705	0.0116869	0.00998254	196	tags=21%, list=11%, signal=20%	13653/16859/74155/14283/19225/16952/15511/16323/17395/16176/98711/18791/56449/21923/192176/11504/108829/75646/12916/18787/14313/16477/18413/50501/12977/99929/15081/21857/21824/21679/12505	3 hpi UP	0.213793
BP	GO:0001932	regulation of protein phosphorylation	176	0.621269	1.31823	0.000248355	0.014895	0.0127228	286	tags=30%, list=17%, signal=28%	13653/74155/16193/17873/15200/23882/19225/232431/12985/15129/14219/16323/17872/17395/16176/56708/16476/16156/13197/67603/19252/80982/16402/20698/16362/320664/21825/230738/18413/67742/12977/14191/19303/18049/228775/21828/12575/14573/19246/12505/12156/16181/15129/22436/12306/15894/16414/14728/14727/14728/12562/13874/97064	3 hpi UP	0.301136
BP	GO:0051172	negative regulation of nitrogen compound metabolic process	325	0.579686	1.24068	0.000257468	0.014895	0.0127228	294	tags=25%, list=17%, signal=25%	13653/12227/74155/16193/17873/15200/23882/19225/232431/15511/17872/17395/16176/16476/11910/11433/18791/12399/56449/192176/227737/13197/245945/67603/19252/16600/100038854/20861/408196/100034684/12609/30937/12916/18787/14313/20698/18458/20862/268885/16362/21825/230738/22695/21789/17135/67742/17246/18049/21857/228775/12575/238317/20556/14573/19246/12505/16178/12156/63873/22350/12955/17164/17869/7464…	3 hpi UP	0.249231
BP	GO:0048468	cell development	427	0.564521	1.21173	0.000248355	0.014895	0.0127228	271	tags=22%, list=16%, signal=24%	11656/13653/12227/16859/110257/15122/14281/20533/110257/15122/110257/15122/16193/19746/23882/58185/12985/15129/14825/16952/16323/20855/13654/16176/20311/56708/16476/56760/24088/21938/98711/12399/80859/16905/56449/17474/21923/12904/192176/23925/20302/319197/245945/16600/11504/108829/20194/12609/14313/20698/16362/20201/16071/230738/16190/16477/20202/22695/11535/15982/27279/23871/12977/17082/99929/2…	3 hpi UP	0.220141
BP	GO:0048871	multicellular organismal-level homeostasis	165	0.626237	1.32669	0.000271139	0.0154007	0.0131548	289	tags=27%, list=17%, signal=25%	11656/13653/110257/15122/74155/20533/110257/15122/110257/15122/16193/19746/23882/19225/15129/14219/14776/16952/16323/16176/20311/58801/11433/80859/20296/13038/16190/22695/23871/12977/22228/216850/12505/16181/63873/12349/12183/13828/15129/14582/12192/14728/14728/11826/64292/97064/15368	3 hpi UP	0.284848
BP	GO:0007611	learning or memory	40	0.762468	1.56538	0.000330378	0.0166468	0.0142192	211	tags=28%, list=12%, signal=25%	13653/12227/19225/16176/16476/24088/16402/12096/12097/18049/16181	3 hpi UP	0.275
BP	GO:0007517	muscle organ development	54	0.721699	1.48983	0.000325821	0.0166468	0.0142192	94	tags=19%, list=5%, signal=18%	13653/12227/14281/16193/13654/11910/16905/56449/23925/109620	3 hpi UP	0.185185
BP	GO:0042325	regulation of phosphorylation	187	0.614944	1.30736	0.000321264	0.0166468	0.0142192	286	tags=29%, list=17%, signal=27%	13653/74155/16193/17873/15200/23882/19225/232431/12985/15129/14219/16323/17872/17395/16176/56708/16476/16156/13197/67603/11796/19252/80982/16402/20698/16362/320664/21825/230738/18413/67742/12977/14191/19303/18049/228775/21828/12575/14573/19246/12505/12156/16181/15129/22436/12306/15894/16414/14728/14727/14728/12562/13874/97064	3 hpi UP	0.28877
BP	GO:0010558	negative regulation of macromolecule biosynthetic process	313	0.575768	1.23177	0.000312151	0.0166468	0.0142192	294	tags=24%, list=17%, signal=24%	13653/12227/16859/74155/16193/15200/171530/14219/16952/17872/16176/16476/19073/11910/24088/11433/18791/12399/16905/56449/192176/227737/13197/241639/245945/19252/16600/12609/30937/12916/18787/14313/18458/60533/16362/21825/230738/22695/17135/17082/99929/17246/15081/19074/67664/217578/228775/12575/238317/14573/16178/108078/19652/12156/63873/22350/12955/17164/17869/74645/14582/12192/57781/22436/18792…	3 hpi UP	0.239617
BP	GO:0007519	skeletal muscle tissue development	31	0.786779	1.60048	0.000344393	0.0168107	0.0143591	81	tags=23%, list=5%, signal=22%	13653/12227/14281/13654/11910/56449/23925	3 hpi UP	0.225806
BP	GO:1901701	cellular response to oxygen-containing compound	208	0.606757	1.29052	0.000344049	0.0168107	0.0143591	364	tags=34%, list=21%, signal=31%	13653/20310/14281/14282/16193/14825/16952/16323/17395/16176/20311/16476/56744/330122/24088/15945/21938/80859/192176/20296/17394/233011/18787/20698/13078/60533/12096/12097/12095/16362/21825/230738/16477/22695/22228/17246/19303/228775/216850/14573/19246/108960/13137/13136/22350/213053/12349/12475/12192/17698/15894/14728/14728/216233/70572/327957/11826/229898/12842/18033/12702/11687/56066/14527/1940…	3 hpi UP	0.346154
BP	GO:0009888	tissue development	343	0.572271	1.22674	0.000398731	0.0191636	0.016369	290	tags=26%, list=17%, signal=27%	13653/12227/14281/74155/16193/15200/381823/19225/14219/16952/16323/20855/13654/17395/16176/16476/18022/19073/11910/15945/76509/98711/12399/80859/16905/21816/56449/21923/192176/23925/319197/241639/109620/19252/16600/108829/100038854/20861/408196/100034684/18787/14313/16402/13078/13038/12096/12097/12095/20862/268885/21825/16477/22695/11535/50501/15982/16782/12977/99929/14191/17246/19303/101401/1257…	3 hpi UP	0.25656
BP	GO:0007610	behavior	81	0.674024	1.40805	0.00058159	0.0271177	0.0231631	181	tags=20%, list=11%, signal=19%	13653/12227/16193/19225/13654/16176/16476/24088/16402/12096/12097/21825/18413/18049/18081/21828	3 hpi UP	0.197531
BP	GO:0051726	regulation of cell cycle	123	0.640016	1.35185	0.00058159	0.0271177	0.0231631	183	tags=23%, list=11%, signal=22%	12227/17873/14283/23882/19225/14219/16952/15511/193740/16323/56706/16176/16476/15937/12399/21816/13197/11796/16600/11504/20698/16362/16477/18413/23871/17246/242705/12575	3 hpi UP	0.227642
BP	GO:0035914	skeletal muscle cell differentiation	16	0.85741	1.66674	0.000598522	0.0274968	0.0234869	56	tags=31%, list=3%, signal=31%	13653/12227/14281/13654/11910	3 hpi UP	0.3125
BP	GO:0007612	learning	17	0.84169	1.641	0.000690615	0.0308288	0.0263329	58	tags=24%, list=3%, signal=23%	12227/19225/16476/24088	3 hpi UP	0.235294
BP	GO:0044092	negative regulation of molecular function	167	0.613988	1.30171	0.000691495	0.0308288	0.0263329	292	tags=30%, list=17%, signal=28%	74155/20533/16193/17873/23882/19225/232431/16952/15511/17872/17395/16176/16476/192176/13197/19252/16600/100038854/20861/408196/100034684/18787/13078/14579/20862/268885/21825/230738/22695/21789/17246/18049/21857/228775/12575/19246/12505/108960/12156/12955/213053/17869/18054/21859/14728/14727/14728/11826/97064/15368/18033	3 hpi UP	0.305389
BP	GO:0048167	regulation of synaptic plasticity	21	0.814439	1.6164	0.000787805	0.0338321	0.0288983	44	tags=14%, list=3%, signal=14%	13653/19225/17395	3 hpi UP	0.142857
BP	GO:0030218	erythrocyte differentiation	50	0.720338	1.48412	0.0008014	0.0338321	0.0288983	36	tags=20%, list=2%, signal=20%	11656/110257/15122/20533/110257/15122/110257/15122/19746/15129/16323	3 hpi UP	0.22
BP	GO:0043523	regulation of neuron apoptotic process	52	0.711767	1.46658	0.0008014	0.0338321	0.0288983	191	tags=21%, list=11%, signal=19%	13653/12227/16193/16176/56708/16476/58801/20302/22228/18049/14573	3 hpi UP	0.211538
BP	GO:0010629	negative regulation of gene expression	189	0.598075	1.27158	0.000838035	0.034907	0.0298164	342	tags=30%, list=20%, signal=27%	12227/16859/74155/16193/171530/14219/16952/17872/16176/19073/24088/11433/18791/16905/241639/245945/16600/18787/18458/60533/21825/230738/22695/17082/99929/17246/15081/19074/67664/217578/12575/14573/16178/108078/19652/12156/22350/12955/17164/17869/74645/12192/57781/22436/18792/67246/14728/14727/14728/15368/18033/50918/26427/20288/19401/14063/12457/11846	3 hpi UP	0.306878
BP	GO:0009889	regulation of biosynthetic process	636	0.538799	1.15544	0.000856353	0.0352006	0.0300672	295	tags=21%, list=17%, signal=29%	13653/12227/16859/14281/74155/14282/16193/14283/15200/19225/58185/12985/171530/15129/14219/16952/16323/20303/56706/17872/13654/16176/20311/56708/16476/18022/19073/11910/24088/21938/98711/11433/18791/12399/80859/16905/215418/56449/21923/192176/227737/20296/16156/13197/20302/17394/241639/245945/19252/16600/108829/20194/12609/30937/12916/18787/14313/20698/18458/13078/60533/59027/12096/12097/16362/21…	3 hpi UP	0.218553
BP	GO:0034101	erythrocyte homeostasis	54	0.704975	1.4553	0.000929623	0.0363018	0.0310078	36	tags=19%, list=2%, signal=19%	11656/110257/15122/20533/110257/15122/110257/15122/19746/15129/16323	3 hpi UP	0.203704
BP	GO:0051247	positive regulation of protein metabolic process	227	0.582065	1.23963	0.000929623	0.0363018	0.0310078	259	tags=24%, list=15%, signal=23%	13653/16193/15200/19225/12985/14219/15511/193740/16323/17872/17395/16176/56708/58801/18022/15937/21938/16156/11796/16600/80982/20194/16402/20698/13078/13038/20201/320664/21825/230738/20202/18413/212167/12977/99929/17246/19303/18049/228775/21828/12575/14573/19246/12505/19652/12156/16181/22350/100494/17869/22436/12306/17698/15894	3 hpi UP	0.237885
BP	GO:0031327	negative regulation of cellular biosynthetic process	318	0.571676	1.22316	0.000929623	0.0363018	0.0310078	294	tags=24%, list=17%, signal=24%	13653/12227/16859/74155/16193/15200/171530/14219/16952/17872/16176/16476/19073/11910/24088/11433/18791/12399/16905/56449/192176/227737/13197/241639/245945/19252/16600/12609/30937/12916/18787/14313/20698/18458/60533/16362/21825/230738/22695/17135/17082/99929/17246/15081/19074/67664/217578/228775/12575/238317/14573/16178/108078/19652/12156/63873/22350/12955/17164/17869/74645/14582/12192/57781/22436…	3 hpi UP	0.238994
BP	GO:0010556	regulation of macromolecule biosynthetic process	616	0.543445	1.16589	0.000948031	0.0365635	0.0312314	295	tags=22%, list=17%, signal=28%	13653/12227/16859/14281/74155/14282/16193/14283/15200/19225/58185/12985/171530/15129/14219/16952/16323/20303/56706/17872/13654/16176/20311/56708/16476/18022/19073/11910/24088/21938/11433/18791/12399/80859/16905/215418/56449/21923/192176/227737/20296/16156/13197/20302/17394/241639/245945/19252/16600/108829/20194/12609/30937/12916/18787/14313/20698/18458/13078/60533/59027/16362/21825/230738/16190/1…	3 hpi UP	0.220779
BP	GO:0070098	chemokine-mediated signaling pathway	25	0.789629	1.58737	0.00113551	0.0432602	0.0369515	88	tags=40%, list=5%, signal=39%	20310/14825/20303/20311/20305/56744/330122/15945/20296/20302	3 hpi UP	0.4
BP	GO:0031399	regulation of protein modification process	219	0.584866	1.24391	0.00115052	0.0433038	0.0369887	286	tags=25%, list=17%, signal=24%	13653/74155/16193/17873/15200/23882/19225/232431/12985/15129/14219/16323/17872/17395/16176/56708/16476/18022/16156/13197/67603/11796/19252/80982/16402/20698/16362/320664/21825/230738/18413/67742/12977/14191/19303/18049/228775/21828/12575/14573/19246/12505/12156/16181/15129/22436/12306/15894/16414/14728/14727/14728/12562/13874/97064	3 hpi UP	0.251142
BP	GO:0038066	p38MAPK cascade	19	0.81709	1.61056	0.00132813	0.0491486	0.0419812	249	tags=74%, list=15%, signal=64%	17873/23882/16176/13197/19252/20698/230738/22695/100532/12156/22350/17164/12192/22436	3 hpi UP	0.736842
BP	GO:0070555	response to interleukin-1	32	0.749759	1.52759	0.001353	0.0491486	0.0419812	211	tags=44%, list=12%, signal=39%	13653/16193/16952/20303/16176/20305/20296/20302/18787/16362/230738/108960/16178/16181	3 hpi UP	0.4375
BP	GO:0002262	myeloid cell homeostasis	68	0.682585	1.41611	0.001353	0.0491486	0.0419812	269	tags=34%, list=16%, signal=30%	11656/110257/15122/20533/110257/15122/110257/15122/16193/19746/15129/16952/16323/20296/22695/23871/12977/12505/12183/13828/15129/14582/12192/14728/14728	3 hpi UP	0.367647
BP	GO:0040011	locomotion	281	0.577583	1.23257	0.00138982	0.0499057	0.0426279	352	tags=31%, list=21%, signal=30%	13653/16859/20310/15200/19225/14825/16952/20303/20855/17395/16176/20311/16476/20305/56744/330122/24088/15945/76509/11433/16905/21923/192176/20296/13197/20302/241639/19252/16600/11504/80982/18787/16402/20698/13078/60533/58217/20201/320664/21825/230738/20202/50501/16782/14645/23871/12977/17384/14191/17246/18081/21857/21828/101401/98365/12156/16181/63873/15116/17869/57781/17698/18792/15894/13143/164…	3 hpi UP	0.313167
BP	GO:0009605	response to external stimulus	490	0.54438	1.16771	0.00140823	0.0499921	0.0427016	345	tags=28%, list=20%, signal=31%	16859/20310/110257/15122/14281/110257/15122/110257/15122/16193/14283/15200/19225/58185/171530/14825/14776/16952/20303/17395/16176/20311/56708/16476/58801/20305/56744/330122/11910/24088/15945/15937/21938/19200/11433/18791/80859/17474/21923/57444/192176/20296/20302/319197/17394/245945/70163/19252/16600/18787/20698/60533/12096/12097/12095/16362/58217/20201/21825/230738/16190/20202/22695/11535/18413/…	3 hpi UP	0.285714
BP	GO:0006810	transport	408	-0.48425	-1.31706	1.09068e-05	0.00284174	0.0025834	278	tags=31%, list=23%, signal=36%	26874/20511/16514/241919/17918/12217/18011/22117/213990/94045/69697/80334/68922/99296/64051/18795/224796/68423/238384/50769/20192/208898/94229/321007/18951/69106/14299/16572/12300/16515/56513/381979/75050/110876/171180/238076/21838/110893/232156/18191/54393/20266/16525/14658/18189/74772/17756/12723/11419/16594/63993/18546/30959/17957/71146/67269/18440/17751/72413/74166/16498/20910/15444/116837/23…	3 hpi DOWN	0.306373
BP	GO:0051234	establishment of localization	418	-0.485593	-1.32105	1.80118e-05	0.0036293	0.00329936	278	tags=30%, list=23%, signal=36%	20511/16514/241919/17918/12217/18011/22117/213990/94045/69697/80334/68922/99296/64051/18795/224796/68423/238384/11488/50769/20192/208898/94229/321007/18951/69106/14299/16572/12300/16515/56513/381979/75050/110876/171180/238076/21838/110893/232156/18191/54393/20266/16525/14658/18189/74772/17756/12723/11419/16594/63993/18546/30959/17957/71146/67269/18440/17751/72413/74166/16498/20910/15444/116837/23…	3 hpi DOWN	0.303828
BP	GO:0051179	localization	469	-0.473044	-1.2889	6.03519e-05	0.00705363	0.00641239	278	tags=29%, list=23%, signal=37%	20511/16514/241919/17918/12217/18011/22117/213990/94045/69697/80334/237868/68922/99296/64051/18795/224796/68423/238384/11488/50769/20192/208898/94229/321007/18951/69106/14299/16572/12300/16515/56513/381979/75050/211739/110876/171180/93840/238076/21838/110893/232156/18191/54393/74596/20266/16525/14658/18189/74772/13823/20255/17756/12723/11419/16594/16579/63993/18546/30959/17957/71146/67269/18440/1…	3 hpi DOWN	0.294243
BP	GO:0030001	metal ion transport	115	-0.558672	-1.46919	7.38884e-05	0.00767619	0.00697835	277	tags=43%, list=23%, signal=36%	16514/17918/94045/80334/18795/238384/20192/94229/69106/12300/16515/110876/238076/21838/110893/232156/20266/16525/11419/63993/18440/17751/72413/74166/16498/15444/232975/11438/20273/20191/109676/57138/229715/16502/320707/11931/80297/57780/104245/16497/14813/29867/14810/16490/13483/11941/22784/20265/16504	3 hpi DOWN	0.426087
BP	GO:0098655	monoatomic cation transmembrane transport	110	-0.551954	-1.45006	9.30653e-05	0.0076908	0.00699164	277	tags=41%, list=23%, signal=35%	16514/17918/94045/80334/18795/238384/20192/94229/69106/12300/16515/110876/238076/21838/110893/20266/16525/11419/18440/74166/16498/15444/232975/11438/20273/20191/109676/57138/229715/16502/320707/11931/57780/104245/16497/14813/29867/14810/66237/16490/13483/11941/22784/20265/16504	3 hpi DOWN	0.409091
BP	GO:0007267	cell-cell signaling	231	-0.50641	-1.36397	9.08092e-05	0.0076908	0.00699164	234	tags=30%, list=20%, signal=30%	208898/94229/18951/29811/14299/71687/12300/381979/171180/93840/217480/21838/110893/18191/54393/20266/23805/20418/14658/18189/11419/63993/18546/17957/235604/140577/20910/380785/23934/116837/11438/54003/14623/211612/20191/60597/109676/56216/26875/20743/57138/14654/26562/11423/14371/20981/232370/19417/104245/14813/21419/14802/13429/29867/14810/27062/18039/269642/72125/16490/20980/330790/19293/19894/…	3 hpi DOWN	0.30303
BP	GO:0034220	monoatomic ion transmembrane transport	125	-0.544835	-1.43739	0.000130369	0.00840654	0.00764231	278	tags=40%, list=23%, signal=34%	20511/16514/17918/94045/80334/18795/224796/238384/20192/94229/69106/12300/16515/110876/238076/21838/110893/20266/16525/14658/12723/11419/18440/74166/16498/15444/232975/11438/20273/20191/109676/57138/14654/229715/16502/320707/11931/57780/104245/16497/14813/29867/14810/66237/16490/13483/11941/22784/20265/16504	3 hpi DOWN	0.4
BP	GO:0055085	transmembrane transport	172	-0.520271	-1.38817	0.000125834	0.00840654	0.00764231	281	tags=38%, list=24%, signal=34%	26874/20511/16514/241919/17918/22117/94045/80334/64051/18795/224796/238384/20192/94229/69106/12300/16515/110876/238076/21838/110893/232156/20266/16525/14658/18189/74772/12723/11419/63993/18440/74166/16498/15444/232975/11438/20273/14623/20191/60597/109676/56325/68729/20536/57138/14654/229715/16502/320707/11931/57780/19417/104245/16497/14813/29867/14810/66237/16490/13483/19894/11941/22784/20265/165…	3 hpi DOWN	0.377907
BP	GO:0098660	inorganic ion transmembrane transport	116	-0.551908	-1.4516	0.00013717	0.00854801	0.00777092	277	tags=41%, list=23%, signal=34%	16514/17918/94045/80334/18795/238384/20192/94229/69106/12300/16515/110876/238076/21838/110893/20266/16525/14658/12723/11419/18440/74166/16498/15444/232975/20273/20191/109676/57138/14654/229715/16502/320707/11931/57780/104245/16497/14813/29867/14810/66237/16490/13483/11941/22784/20265/16504	3 hpi DOWN	0.405172
BP	GO:0006811	monoatomic ion transport	156	-0.521771	-1.38979	0.000193851	0.010305	0.00936822	278	tags=38%, list=23%, signal=33%	20511/16514/17918/94045/80334/99296/18795/224796/238384/20192/94229/69106/12300/16515/110876/238076/21838/110893/232156/20266/16525/14658/74772/12723/11419/63993/18440/17751/72413/74166/16498/15444/232975/11438/20273/20191/109676/20536/57138/14654/229715/16502/320707/11931/80297/57780/104245/16497/14813/14802/29867/14810/66237/16490/13483/11941/22784/20265/16504	3 hpi DOWN	0.378205
BP	GO:0099536	synaptic signaling	175	-0.514904	-1.3743	0.000198386	0.010305	0.00936822	420	tags=51%, list=35%, signal=39%	19184/56839/116838/19339/435145/140919/12286/76787/11816/386750/14395/72585/13489/18168/56876/20979/243764/53623/12354/11514/72961/245666/23964/15564/12801/192167/70530/22421/14816/65945/217692/17918/18011/99296/64051/170571/18795/208898/94229/18951/14299/71687/12300/381979/171180/217480/110893/18191/54393/20418/14658/18189/11419/63993/17957/235604/20910/380785/23934/116837/11438/211612/60597/562…	3 hpi DOWN	0.514286
BP	GO:0006812	monoatomic cation transport	131	-0.534003	-1.41154	0.000214257	0.0105437	0.00958516	277	tags=39%, list=23%, signal=34%	16514/17918/94045/80334/18795/238384/20192/94229/69106/12300/16515/110876/238076/21838/110893/232156/20266/16525/74772/11419/63993/18440/17751/72413/74166/16498/15444/232975/11438/20273/20191/109676/57138/229715/16502/320707/11931/80297/57780/104245/16497/14813/29867/14810/66237/16490/13483/11941/22784/20265/16504	3 hpi DOWN	0.389313
BP	GO:0007268	chemical synaptic transmission	168	-0.512099	-1.36674	0.000284809	0.0133148	0.0121044	420	tags=51%, list=35%, signal=39%	19184/56839/116838/19339/435145/140919/12286/76787/11816/386750/14395/72585/13489/18168/56876/20979/243764/53623/12354/11514/72961/245666/15564/12801/192167/70530/22421/14816/65945/217692/17918/18011/99296/64051/170571/18795/208898/94229/18951/14299/71687/12300/381979/171180/217480/110893/18191/54393/20418/14658/18189/11419/63993/17957/235604/20910/380785/116837/11438/211612/60597/56216/26875/207…	3 hpi DOWN	0.511905
BP	GO:0098916	anterograde trans-synaptic signaling	168	-0.512099	-1.36674	0.000284809	0.0133148	0.0121044	420	tags=51%, list=35%, signal=39%	19184/56839/116838/19339/435145/140919/12286/76787/11816/386750/14395/72585/13489/18168/56876/20979/243764/53623/12354/11514/72961/245666/15564/12801/192167/70530/22421/14816/65945/217692/17918/18011/99296/64051/170571/18795/208898/94229/18951/14299/71687/12300/381979/171180/217480/110893/18191/54393/20418/14658/18189/11419/63993/17957/235604/20910/380785/116837/11438/211612/60597/56216/26875/207…	3 hpi DOWN	0.511905
BP	GO:0099537	trans-synaptic signaling	170	-0.510976	-1.36311	0.000312151	0.0142371	0.0129428	420	tags=51%, list=35%, signal=39%	19184/56839/116838/19339/435145/140919/12286/76787/11816/386750/14395/72585/13489/18168/56876/20979/243764/53623/12354/11514/72961/245666/23964/15564/12801/192167/70530/22421/14816/65945/217692/17918/18011/99296/64051/170571/18795/208898/94229/18951/14299/71687/12300/381979/171180/217480/110893/18191/54393/20418/14658/18189/11419/63993/17957/235604/20910/380785/116837/11438/211612/60597/56216/268…	3 hpi DOWN	0.511765
BP	GO:0098662	inorganic cation transmembrane transport	108	-0.552985	-1.4512	0.000325821	0.0145068	0.013188	277	tags=41%, list=23%, signal=34%	16514/17918/94045/80334/18795/238384/20192/94229/69106/12300/16515/110876/238076/21838/110893/20266/16525/11419/18440/74166/16498/15444/232975/20273/20191/109676/57138/229715/16502/320707/11931/57780/104245/16497/14813/29867/14810/66237/16490/13483/11941/22784/20265/16504	3 hpi DOWN	0.407407
BP	GO:0034330	cell junction organization	121	-0.538985	-1.42029	0.000348605	0.0151603	0.0137821	319	tags=44%, list=27%, signal=36%	319504/192167/70530/22421/73340/65945/14432/217692/17918/12217/73728/18011/69697/243743/170571/208898/12300/56513/217480/21838/110893/18191/215654/14658/18189/13823/12741/235604/14623/26875/20743/12891/77579/53321/229715/15569/11423/14371/76965/80297/232370/29867/378937/16716/14810/18039/246316/330790/19894/68507/233878/11941/104069	3 hpi DOWN	0.438017
BP	GO:0032879	regulation of localization	252	-0.479118	-1.29332	0.000394174	0.0165695	0.0150632	278	tags=31%, list=23%, signal=30%	20511/16514/17918/12217/94045/80334/99296/64051/18795/224796/68423/50769/20192/18951/69106/14299/12300/16515/56513/211739/110876/171180/238076/21838/54393/20266/18189/74772/17756/12723/11419/18546/17957/74166/16498/20910/15444/116837/11438/20273/54003/17294/20191/60597/109676/56216/66573/26875/77579/18717/229715/16502/16467/11931/14371/80297/20981/57780/232370/19417/16497/14813/21419/13429/29867/…	3 hpi DOWN	0.309524
BP	GO:0051049	regulation of transport	219	-0.491548	-1.32143	0.000480845	0.0191315	0.0173923	278	tags=32%, list=23%, signal=30%	20511/16514/17918/12217/94045/80334/99296/64051/18795/224796/68423/50769/18951/69106/14299/12300/16515/56513/110876/171180/238076/21838/54393/20266/18189/74772/17756/12723/11419/18546/17957/74166/16498/20910/15444/116837/11438/20273/54003/20191/60597/109676/56216/26875/77579/18717/229715/16502/11931/80297/20981/57780/19417/16497/14813/21419/13429/29867/14810/27062/269642/16490/20980/13483/19894/2…	3 hpi DOWN	0.324201
BP	GO:0065008	regulation of biological quality	317	-0.466141	-1.26449	0.000508321	0.0198033	0.018003	423	tags=45%, list=35%, signal=39%	330814/232910/14756/56839/116838/98660/223864/19339/435145/140919/12286/277978/210933/76787/11816/70357/386750/14395/12314/13555/12652/13489/71365/16524/56876/20979/66962/11932/102607/243328/12354/11514/72961/245666/12801/319504/192167/26414/70530/11517/15572/56448/22421/73340/14226/65945/20511/16514/217692/17918/73728/18011/243743/99296/64051/170571/18795/105859/238384/50769/20192/208898/94229/1…	3 hpi DOWN	0.44795
BP	GO:0050808	synapse organization	103	-0.547472	-1.43467	0.000544955	0.0207973	0.0189066	319	tags=45%, list=27%, signal=36%	319504/192167/70530/22421/73340/65945/14432/217692/17918/12217/73728/18011/243743/170571/208898/12300/217480/110893/18191/14658/18189/235604/26875/20743/12891/77579/53321/229715/15569/11423/14371/76965/80297/232370/29867/378937/16716/14810/18039/246316/330790/19894/68507/233878/11941/104069	3 hpi DOWN	0.446602
BP	GO:0042776	proton motive force-driven mitochondrial ATP synthesis	15	0.532655	2.19559	0.000704204	0.0253243	0.0230221	566	tags=100%, list=47%, signal=53%	68202/57423/75406/66377/66108/69875/11946/11958/67273/225887/67184/28080/68375/66916/17995	3 hpi DOWN	1
BP	GO:0007154	cell communication	466	-0.453092	-1.23486	0.000865511	0.0294274	0.0267522	293	tags=29%, list=25%, signal=37%	216152/240518/14226/223664/14561/13599/65945/380686/20511/16514/217692/17918/12217/73728/18011/94045/237868/243743/68922/99296/64051/170571/18795/238384/69638/208898/94229/18951/16157/16158/16772/69106/29811/56772/14299/71687/225392/12300/269610/245269/19094/381979/110876/171180/93840/217480/14704/21838/110893/69721/18191/54393/20266/23805/20418/14658/18189/12741/13840/12723/11419/74337/239318/63…	3 hpi DOWN	0.296137
BP	GO:0006119	oxidative phosphorylation	20	0.427938	2.07724	0.00125789	0.0367539	0.0334127	753	tags=100%, list=63%, signal=38%	68202/57423/66152/75406/66377/66108/12850/69875/66445/11946/11958/67273/12859/225887/67184/28080/68375/66916/17995/207728/207728	3 hpi DOWN	1.05
BP	GO:0010257	NADH dehydrogenase complex assembly	12	0.57022	2.07655	0.00148372	0.0412573	0.0375067	520	tags=100%, list=44%, signal=57%	68202/208501/75406/66377/66108/229211/69875/67273/225887/67184/68375/66916	3 hpi DOWN	1
BP	GO:0032981	mitochondrial respiratory chain complex I assembly	12	0.57022	2.07655	0.00148372	0.0412573	0.0375067	520	tags=100%, list=44%, signal=57%	68202/208501/75406/66377/66108/229211/69875/67273/225887/67184/68375/66916	3 hpi DOWN	1
BP	GO:0043269	regulation of monoatomic ion transport	88	-0.541996	-1.40797	0.00150027	0.0412573	0.0375067	421	tags=59%, list=35%, signal=41%	269109/98660/223864/12286/70357/12314/13489/66733/16524/14166/11932/12354/217154/12801/11517/14226/16514/17918/94045/80334/99296/18795/224796/69106/12300/16515/110876/238076/21838/20266/12723/74166/16498/15444/11438/20273/20191/109676/229715/16502/11931/80297/57780/16497/14813/29867/14810/16490/13483/11941/20265/16504	3 hpi DOWN	0.590909
BP	GO:0019228	neuronal action potential	14	-0.745744	-1.6784	0.00156721	0.0420456	0.0382233	202	tags=57%, list=17%, signal=48%	110876/72413/11438/20273/14654/16490/13483/20265	3 hpi DOWN	0.571429
BP	GO:0007399	nervous system development	302	-0.463738	-1.25708	0.0015739	0.0420456	0.0382233	335	tags=37%, list=28%, signal=36%	52666/19888/241727/56527/23964/12801/319504/192167/12950/15572/15416/170729/22421/73340/15438/14226/67254/14561/65945/14432/26874/20511/217692/17918/12217/73728/18011/69697/20257/237868/243743/170571/18795/224796/17933/238384/50769/17268/94229/16772/244653/29811/14299/664883/16572/269610/381979/75050/110876/93840/68810/21838/110893/18191/20266/23805/14658/18189/13823/12741/13840/17756/16579/18546…	3 hpi DOWN	0.370861
BP	GO:0034765	regulation of monoatomic ion transmembrane transport	76	-0.553579	-1.43114	0.00164753	0.0433927	0.0394479	277	tags=62%, list=23%, signal=51%	269109/98660/223864/12286/70357/12314/13489/66733/16524/14166/11932/217154/11517/14226/16514/17918/94045/80334/18795/224796/69106/12300/16515/110876/238076/21838/20266/12723/74166/16498/15444/11438/20273/20191/109676/229715/16502/11931/57780/16497/14813/29867/14810/16490/13483/20265/16504	3 hpi DOWN	0.618421
BP	GO:0034762	regulation of transmembrane transport	92	-0.541204	-1.4084	0.00186843	0.0467435	0.0424941	278	tags=59%, list=23%, signal=49%	269109/98660/223864/435145/12286/70357/12314/13489/66733/16524/14166/11932/217154/192167/11517/14226/20511/16514/17918/94045/80334/18795/224796/69106/12300/16515/110876/238076/21838/20266/18189/12723/74166/16498/15444/11438/20273/20191/60597/109676/229715/16502/11931/57780/19417/16497/14813/29867/14810/16490/13483/19894/20265/16504	3 hpi DOWN	0.586957
BP	GO:0007269	neurotransmitter secretion	46	-0.601556	-1.51595	0.00205341	0.0498686	0.0453351	234	tags=41%, list=20%, signal=35%	208898/18951/14299/381979/171180/18191/18189/11419/17957/20910/116837/56216/26875/20743/27062/20980/19894/12889/16504	3 hpi DOWN	0.413043
BP	GO:0099643	signal release from synapse	46	-0.601556	-1.51595	0.00205341	0.0498686	0.0453351	234	tags=41%, list=20%, signal=35%	208898/18951/14299/381979/171180/18191/18189/11419/17957/20910/116837/56216/26875/20743/27062/20980/19894/12889/16504	3 hpi DOWN	0.413043
BP	GO:0070887	cellular response to chemical stimulus	417	0.649087	1.34597	1e-10	7.3325e-08	5.35526e-08	279	tags=27%, list=16%, signal=30%	15368/77125/15200/16176/171530/16156/17392/16181/21938/13653/20303/14131/14130/21817/12306/14283/22044/15277/98365/16178/12156/60533/11910/20719/19264/17698/16854/19401/58217/14469/17381/22337/20311/56449/16323/20305/230738/14281/11622/16985/228775/20852/330122/12768/16190/14268/18787/13654/12332/22339/66878/18081/20302/15251/70572/11846/12985/12982/24088/16193/18030/171285/56532/215493/13058/223…	12 hpi UP	0.273381
BP	GO:0023052	signaling	696	0.629574	1.31168	1e-10	7.3325e-08	5.35526e-08	282	tags=25%, list=16%, signal=35%	15368/77125/15200/16176/171530/83554/235379/16156/17392/16181/21938/13653/20303/14131/14130/21817/12306/14283/22044/21923/93695/16178/12156/12512/60533/11910/12047/12046/12045/12044/16859/19264/64292/227737/16854/19401/14313/14191/14469/15937/17381/22337/241639/30937/20311/56449/215418/16323/20198/232431/12394/20969/67603/226652/20305/230738/14281/11622/16905/14129/16985/109019/228775/20852/33012…	12 hpi UP	0.248563
BP	GO:0007154	cell communication	706	0.62746	1.30798	1e-10	7.3325e-08	5.35526e-08	282	tags=25%, list=16%, signal=35%	15368/77125/15200/16176/171530/83554/235379/16156/17392/16181/21938/13653/20303/14131/14130/21817/14283/22044/21923/93695/16178/12156/12512/60533/11910/12047/12046/12045/12044/16828/16859/19264/64292/227737/16854/19401/14313/11520/14191/14469/15937/17381/22337/241639/30937/20311/56449/215418/16323/20198/232431/12394/20969/67603/226652/20305/230738/14281/11622/16905/14129/16985/109019/228775/20852…	12 hpi UP	0.246459
BP	GO:0007165	signal transduction	658	0.622342	1.29577	1.59689e-10	9.36734e-08	6.8414e-08	300	tags=26%, list=17%, signal=34%	15368/77125/15200/16176/171530/83554/235379/16156/17392/16181/21938/13653/20303/14131/14130/21817/14283/22044/93695/16178/12156/12512/60533/11910/12047/12046/12045/12044/16859/19264/16854/19401/14313/14191/14469/15937/17381/22337/241639/30937/20311/56449/215418/16323/20198/232431/12394/20969/67603/226652/20305/230738/14281/11622/16905/14129/16985/109019/228775/20852/330122/12768/16190/14268/18787…	12 hpi UP	0.256839
BP	GO:0051049	regulation of transport	236	0.687637	1.41674	4.7095e-10	2.30216e-07	1.68137e-07	268	tags=31%, list=16%, signal=31%	15368/16176/171530/16156/16181/21938/14131/14130/21817/12306/22044/15277/12156/12512/16859/19264/17698/64292/16854/14191/15937/22337/241639/16323/12394/20969/230738/11622/14129/228775/12768/16190/18787/22339/15251/70572/11846/24088/16193/57264/80281/16398/30878/56708/13058/17089/14825/18550/22350/11687/56644/13367/13132/11911/22228/18442/20911/20855/12257/50790/22433/23921/19246/14573/21803/17246…	12 hpi UP	0.313559
BP	GO:0051241	negative regulation of multicellular organismal process	207	0.696423	1.43253	1.39198e-09	5.83239e-07	4.25966e-07	244	tags=31%, list=14%, signal=31%	15368/77125/16176/171530/83554/21938/14130/12306/22044/93695/16178/12227/12156/12512/60533/16859/19264/16854/19401/14191/22337/241639/16323/12394/230738/11622/16905/12768/16190/14268/18787/22339/101401/15251/11846/11504/24088/16193/57264/171285/12399/30878/15284/11857/18550/16988/16658/22350/19073/216799/11911/319197/18442/21824/20855/12257/14728/14727/14728/434215/12505/18022/21803/13057/13011	12 hpi UP	0.31401
BP	GO:0071310	cellular response to organic substance	339	0.64354	1.33396	4.59484e-09	1.34767e-06	9.84262e-07	260	tags=27%, list=15%, signal=28%	77125/16176/171530/16156/17392/16181/21938/13653/20303/14130/21817/14283/22044/15277/16178/12156/60533/11910/19264/17698/19401/14469/17381/22337/20311/56449/16323/20305/230738/11622/16985/228775/20852/330122/12768/16190/14268/18787/13654/12332/66878/20302/15251/70572/11846/12985/12982/24088/16193/18030/171285/22376/14825/20310/21859/22350/11687/13009/13367/13132/20306/216799/16172/11911/230784/22…	12 hpi UP	0.268437
BP	GO:0023051	regulation of signaling	456	0.623938	1.29498	4.53057e-09	1.34767e-06	9.84262e-07	266	tags=24%, list=15%, signal=28%	15368/15200/16176/171530/83554/16156/17392/16181/13653/20303/14130/21817/12306/22044/93695/16178/12156/12512/11910/16859/19264/16854/19401/14313/14191/14469/15937/17381/22337/241639/30937/20311/56449/16323/20198/232431/12394/67603/20305/230738/16905/12768/14268/18787/22339/66878/320664/18081/20302/15251/11846/12985/24088/16193/57264/171285/12399/56532/30878/56708/11857/18550/56193/21859/22350/238…	12 hpi UP	0.243421
BP	GO:0040011	locomotion	241	0.672931	1.38694	5.88009e-09	1.56784e-06	1.14507e-06	268	tags=31%, list=16%, signal=31%	15368/77125/15200/16176/17392/16181/13653/20303/14131/21923/93695/98365/12156/12512/60533/16859/19264/17698/16854/14191/58217/17381/241639/20311/20305/230738/16905/16985/330122/12768/14268/18787/22339/320664/18081/101401/20302/15251/11504/24088/57264/17384/16398/56532/11857/22376/14825/20310/18550/56644/13367/13132/15117/20306/76509/16172/71839/11853/18442/50501/20855/83397/20308/22433/16402/2180…	12 hpi UP	0.311203
BP	GO:0048583	regulation of response to stimulus	567	0.614281	1.27618	7.29766e-09	1.78367e-06	1.3027e-06	268	tags=23%, list=16%, signal=29%	15368/77125/15200/16176/83554/16156/17392/16181/21938/13653/20303/14131/14130/21817/12306/14283/21923/93695/16178/12156/12512/60533/11910/12047/16859/19264/64292/16854/19401/14313/14191/58217/14469/15937/17381/22337/241639/30937/20311/56449/16323/20198/232431/12394/67603/20305/230738/11622/16905/14129/20852/12768/16190/14268/18787/22339/66878/320664/18081/20302/15251/70572/11846/12985/24088/16193…	12 hpi UP	0.234568
BP	GO:0010646	regulation of cell communication	456	0.62172	1.29037	8.07262e-09	1.82131e-06	1.33018e-06	266	tags=24%, list=15%, signal=28%	15368/15200/16176/171530/83554/16156/17392/16181/13653/20303/14130/21817/22044/93695/16178/12156/12512/11910/16859/19264/16854/19401/14313/14191/14469/15937/17381/22337/241639/30937/20311/56449/16323/20198/232431/12394/67603/20305/230738/16905/12768/14268/18787/22339/66878/320664/18081/20302/15251/11846/12985/24088/16193/57264/171285/16398/12399/56532/30878/56708/11857/18550/56193/21859/22350/238…	12 hpi UP	0.243421
BP	GO:0032879	regulation of localization	294	0.657254	1.35893	1.29807e-08	2.71945e-06	1.98614e-06	268	tags=28%, list=16%, signal=29%	15368/16176/171530/16156/16181/21938/14131/14130/21817/12306/22044/15277/12156/12512/16859/19264/17698/64292/16854/11520/14191/15937/22337/241639/16323/12394/20969/230738/11622/16905/14129/228775/12768/16190/18787/22339/15251/70572/11846/24088/16193/57264/80281/16398/20288/30878/56708/13058/17089/14825/18550/22350/11687/56644/13009/13367/13132/11911/230784/22228/18442/20911/20855/12257/14728/1472…	12 hpi UP	0.282313
BP	GO:0042221	response to chemical	501	0.619047	1.28485	2.08977e-08	4.08619e-06	2.98433e-06	264	tags=25%, list=15%, signal=29%	15368/77125/15200/16176/171530/16156/17392/16181/21938/13653/20303/14131/14130/21817/12306/14283/22044/15122/15277/98365/16178/12156/60533/11910/15122/16859/20719/19264/17698/16854/19401/58217/14469/15122/17381/22337/20311/56449/16323/12394/20305/230738/14281/11622/16985/228775/20852/330122/12768/16190/14268/18787/13654/12332/22339/66878/18081/20302/15251/70572/11846/12985/12982/24088/16193/18030…	12 hpi UP	0.247505
BP	GO:0048522	positive regulation of cellular process	780	0.592975	1.23612	3.78277e-08	6.52639e-06	4.76652e-06	268	tags=21%, list=16%, signal=33%	15368/77125/15200/16176/83554/16156/17392/16181/21938/13653/20303/14131/14130/21817/12306/14283/22044/21923/93695/18008/12227/12156/12512/60533/11910/12047/12046/12045/12044/17133/16828/16859/19264/17698/64292/227737/16854/19401/14191/58217/14469/17381/22337/241639/30937/20311/215418/16323/18263/20198/12394/20969/67603/20305/230738/14281/11622/16905/12142/14129/20852/12768/16190/14268/18787/13654…	12 hpi UP	0.212821
BP	GO:0007166	cell surface receptor signaling pathway	405	0.623125	1.29106	4.51322e-08	7.35405e-06	5.371e-06	282	tags=26%, list=16%, signal=29%	15368/77125/15200/16176/83554/16156/16181/21938/13653/20303/14131/14130/14283/16178/12156/12512/60533/11910/12047/12046/12045/12044/16859/19264/16854/14313/14191/17381/241639/20311/215418/16323/232431/20969/20305/230738/14281/16905/14129/20852/330122/12768/16190/14268/18787/22339/320664/18081/20302/15251/11846/12982/24088/16193/16398/12399/56619/30878/56708/12223/14825/20310/18550/56193/21859/223…	12 hpi UP	0.261728
BP	GO:0010033	response to organic substance	428	0.621993	1.28961	7.2883e-08	1.06883e-05	7.80615e-06	262	tags=25%, list=15%, signal=29%	15368/77125/16176/171530/16156/17392/16181/21938/13653/20303/14130/21817/14283/22044/15122/15277/16178/12156/60533/11910/15122/16859/19264/17698/19401/14469/15122/17381/22337/20311/56449/16323/12394/20305/230738/14281/11622/16985/228775/20852/330122/12768/16190/14268/18787/13654/12332/66878/20302/15251/70572/11846/12985/12982/24088/16193/18030/57264/171285/56532/22376/11690/14825/20310/21859/2235…	12 hpi UP	0.257009
BP	GO:0140352	export from cell	120	0.723498	1.47021	1.04343e-07	1.45732e-05	1.06435e-05	268	tags=36%, list=16%, signal=33%	15368/16176/171530/16156/16181/21938/14131/21817/12306/22044/12156/16859/64292/227737/16854/14191/22337/16323/12394/20969/20514/12768/16190/15251/24088/16193/57264/30878/56708/18550/56193/13132/22228/18442/20911/12257/50790/22433/21803/74732/19225/19354/14127	12 hpi UP	0.358333
BP	GO:0008219	cell death	330	0.634731	1.31525	1.44378e-07	1.6287e-05	1.18951e-05	268	tags=26%, list=16%, signal=27%	15368/77125/16176/16181/15511/21938/13653/14130/21817/14283/18008/15277/12227/12156/60533/11910/12047/12046/12045/12044/16828/19264/227737/16854/19401/58217/14469/15937/22337/56449/215418/16323/67603/230738/16905/16985/228775/14268/18787/22339/18081/20302/15251/11846/21664/16193/12399/56532/56708/12223/14825/21859/23882/56644/13132/19073/13732/216799/71839/11911/17172/22228/68048/50501/12257/2187…	12 hpi UP	0.257576
BP	GO:0012501	programmed cell death	330	0.634731	1.31525	1.44378e-07	1.6287e-05	1.18951e-05	268	tags=26%, list=16%, signal=27%	15368/77125/16176/16181/15511/21938/13653/14130/21817/14283/18008/15277/12227/12156/60533/11910/12047/12046/12045/12044/16828/19264/227737/16854/19401/58217/14469/15937/22337/56449/215418/16323/67603/230738/16905/16985/228775/14268/18787/22339/18081/20302/15251/11846/21664/16193/12399/56532/56708/12223/14825/21859/23882/56644/13132/19073/13732/216799/71839/11911/17172/22228/68048/50501/12257/2187…	12 hpi UP	0.257576
BP	GO:0051239	regulation of multicellular organismal process	482	0.611229	1.26877	1.3384e-07	1.6287e-05	1.18951e-05	264	tags=24%, list=15%, signal=29%	15368/77125/15200/16176/171530/83554/21938/13653/20303/14131/14130/21817/12306/22044/93695/15277/16178/12227/12156/12512/60533/17133/16859/19264/64292/16854/19401/14313/14191/17381/22337/241639/30937/20311/56449/16323/12394/67603/230738/14281/11622/16905/12142/20852/12768/16190/14268/18787/13654/22339/66878/18081/101401/20302/15251/11846/12985/11504/24088/16193/57264/171285/16398/12399/56532/5661…	12 hpi UP	0.246888
BP	GO:0016477	cell migration	277	0.649532	1.34112	1.54917e-07	1.68285e-05	1.22906e-05	268	tags=29%, list=16%, signal=29%	15368/77125/15200/16176/17392/16181/13653/20303/14131/21923/93695/98365/12156/12512/60533/16859/19264/17698/16854/14191/58217/17381/241639/20311/20969/20305/230738/16905/330122/12768/14268/18787/22339/320664/18081/101401/20302/15251/11504/24088/57264/17384/16398/56532/11857/14825/20310/18550/56644/13367/13132/15117/20306/76509/16172/71839/17172/16421/11853/18442/20855/12257/76905/83397/13003/2030…	12 hpi UP	0.288809
BP	GO:0032940	secretion by cell	117	0.726297	1.47561	2.05501e-07	2.14234e-05	1.56465e-05	268	tags=37%, list=16%, signal=33%	15368/16176/171530/16156/16181/21938/14131/21817/12306/22044/12156/16859/64292/227737/16854/14191/22337/16323/12394/20969/20514/12768/16190/15251/24088/16193/57264/30878/56708/18550/56193/13132/22228/18442/20911/12257/50790/22433/21803/74732/19225/19354/14127	12 hpi UP	0.367521
BP	GO:0048870	cell motility	287	0.642342	1.32741	2.11824e-07	2.14234e-05	1.56465e-05	268	tags=28%, list=16%, signal=29%	15368/77125/15200/16176/17392/16181/13653/20303/14131/21923/93695/98365/12156/12512/60533/16859/19264/17698/16854/14191/58217/17381/241639/20311/20969/20305/230738/16905/330122/12768/14268/18787/22339/320664/18081/101401/20302/15251/11504/24088/57264/17384/16398/56532/11857/22376/14825/20310/18550/56644/13367/13132/15117/20306/76509/16172/71839/17172/16421/11853/18442/20855/12257/76905/83397/1300…	12 hpi UP	0.28223
BP	GO:2000145	regulation of cell motility	198	0.670869	1.37943	3.83378e-07	3.40742e-05	2.48859e-05	264	tags=31%, list=15%, signal=29%	15368/77125/15200/16176/17392/16181/13653/21923/93695/12156/12512/60533/16859/19264/17698/16854/14191/58217/17381/241639/230738/16905/12768/14268/18787/22339/320664/18081/101401/15251/11504/24088/57264/17384/16398/56532/11857/22376/18550/56644/13367/13132/15117/20306/76509/71839/11853/18442/20855/83397/22433/16402/21803/17246/20656/16782/14828/12767/22352/19225/19354	12 hpi UP	0.308081
BP	GO:0048584	positive regulation of response to stimulus	373	0.625297	1.29628	3.79142e-07	3.40742e-05	2.48859e-05	268	tags=26%, list=16%, signal=28%	77125/15200/16176/16156/16181/20303/14131/14130/21817/14283/93695/12156/12512/60533/11910/12047/16859/19264/16854/19401/14191/58217/14469/17381/22337/241639/30937/20311/16323/20198/20305/230738/14129/20852/12768/16190/14268/18787/22339/66878/320664/18081/20302/15251/70572/11846/12985/24088/16193/171285/16398/12399/56532/56619/56708/15284/22376/11690/14825/18550/21859/22350/23882/11687/56644/13132…	12 hpi UP	0.268097
BP	GO:0009966	regulation of signal transduction	419	0.615642	1.27652	3.66433e-07	3.40742e-05	2.48859e-05	266	tags=24%, list=15%, signal=27%	15368/15200/16176/83554/16156/17392/16181/13653/20303/14130/21817/93695/16178/12156/12512/11910/16859/19264/16854/19401/14313/14191/14469/15937/17381/22337/241639/30937/20311/56449/16323/20198/232431/12394/67603/20305/230738/16905/12768/14268/18787/22339/66878/320664/18081/20302/15251/11846/12985/24088/16193/171285/12399/56532/30878/56708/11857/18550/56193/21859/22350/23882/11687/56644/13132/2030…	12 hpi UP	0.24105
BP	GO:0097191	extrinsic apoptotic signaling pathway	50	0.815374	1.62297	4.29976e-07	3.70917e-05	2.70898e-05	172	tags=36%, list=10%, signal=33%	15368/77125/16176/21938/11910/12047/12046/12045/12044/19264/16854/16323/16905/18787/22339/12399/21859/13132	12 hpi UP	0.36
BP	GO:0030334	regulation of cell migration	191	0.677176	1.39069	4.47004e-07	3.74589e-05	2.7358e-05	264	tags=31%, list=15%, signal=30%	15368/77125/15200/16176/17392/16181/13653/21923/93695/12156/12512/60533/16859/19264/17698/16854/14191/58217/17381/241639/230738/16905/12768/14268/18787/22339/320664/18081/101401/15251/11504/24088/57264/17384/16398/56532/11857/18550/56644/13367/13132/15117/20306/76509/71839/11853/18442/20855/83397/22433/16402/21803/17246/20656/16782/14828/12767/22352/19225/19354	12 hpi UP	0.314136
BP	GO:1903530	regulation of secretion by cell	85	0.750507	1.51098	4.64032e-07	3.78057e-05	2.76113e-05	204	tags=34%, list=12%, signal=32%	15368/16176/171530/16156/16181/21938/12306/22044/12156/16859/64292/16854/14191/22337/16323/12394/20969/16190/15251/24088/16193/57264/30878/56708/13132/22228/18442/20911/12257	12 hpi UP	0.341176
BP	GO:0008283	cell population proliferation	427	0.610712	1.26617	5.15117e-07	4.08335e-05	2.98226e-05	264	tags=24%, list=15%, signal=28%	15368/77125/15200/16176/235379/16156/21938/13653/14130/21817/12306/14283/21923/93695/18008/12227/12156/60533/11910/16859/19264/17698/64292/227737/16854/19401/14313/17381/22337/241639/20311/16323/18263/12394/11622/16905/12142/20852/16190/14268/18787/13654/12332/22339/20556/15251/11846/12985/11504/12982/24088/16193/57264/171285/16398/12399/21753/56532/30878/56708/15284/12223/22376/64099/14825/16988…	12 hpi UP	0.248244
BP	GO:0040012	regulation of locomotion	200	0.668657	1.37454	5.66202e-07	4.37019e-05	3.19175e-05	264	tags=30%, list=15%, signal=29%	15368/77125/15200/16176/17392/16181/13653/21923/93695/12156/12512/60533/16859/19264/17698/16854/14191/58217/17381/241639/230738/16905/12768/14268/18787/22339/320664/18081/101401/15251/11504/24088/57264/17384/16398/56532/11857/22376/18550/56644/13367/13132/15117/20306/76509/71839/11853/18442/20855/83397/22433/16402/21803/17246/20656/16782/14828/12767/22352/19225/19354	12 hpi UP	0.305
BP	GO:0048856	anatomical structure development	709	0.585431	1.22053	6.25801e-07	4.70635e-05	3.43726e-05	262	tags=22%, list=15%, signal=32%	15368/77125/15200/16176/83554/235379/16181/21938/13653/14130/21817/12306/14283/21923/110257/15122/18008/15277/98365/12227/12156/12512/60533/11910/12047/17133/110257/15122/16859/20719/19264/17698/16854/19401/14313/14191/110257/15122/17381/22337/241639/20311/56449/215418/16323/18263/12394/20969/67603/20514/230738/14281/11622/16905/12142/21346/20852/12768/16190/14268/18787/13654/12332/22339/18081/10…	12 hpi UP	0.221439
BP	GO:0051046	regulation of secretion	94	0.733122	1.48204	6.76886e-07	4.96327e-05	3.6249e-05	240	tags=36%, list=14%, signal=33%	15368/16176/171530/16156/16181/21938/12306/22044/12156/16859/64292/16854/14191/22337/16323/12394/20969/16190/15251/24088/16193/57264/30878/56708/13132/22228/18442/20911/20855/12257/50790/22433/21803/13057	12 hpi UP	0.361702
BP	GO:0048523	negative regulation of cellular process	666	0.589041	1.22676	6.93915e-07	4.96403e-05	3.62546e-05	250	tags=20%, list=15%, signal=28%	15368/77125/15200/16176/171530/83554/16156/17392/16181/15511/21938/13653/14130/12306/14283/22044/21923/93695/18008/15277/16178/12227/12156/12512/60533/11910/12047/12044/16859/19264/64292/227737/16854/19401/14313/14191/15937/17381/22337/241639/30937/56449/16323/232431/12394/67603/230738/11622/16905/12142/109019/228775/20852/12768/16190/14268/18787/12332/22339/66878/20556/101401/15251/18772/11846/2…	12 hpi UP	0.201201
BP	GO:0006950	response to stress	600	0.59479	1.23698	7.19457e-07	5.02421e-05	3.66941e-05	262	tags=22%, list=15%, signal=29%	15368/77125/15200/16176/17392/16181/15511/193740/21938/13653/20303/14131/14130/12306/14283/21923/15277/98365/16178/12227/12156/11910/12047/12046/12045/12044/16859/20719/19264/64292/16854/11520/14191/58217/14469/15937/667373/112419/17381/241639/20311/56449/12394/20305/19200/230738/14281/11622/16905/12142/14129/16985/109019/228775/20852/330122/12768/16190/14268/18787/12332/22339/66878/18081/20302/1…	12 hpi UP	0.223333
BP	GO:0030097	hemopoiesis	203	0.660207	1.35755	9.32648e-07	6.36152e-05	4.64612e-05	268	tags=31%, list=16%, signal=30%	77125/16176/83554/13653/110257/15122/98365/12156/12047/110257/15122/16859/19264/19401/14313/110257/15122/16323/12394/20514/230738/14281/11622/12142/20852/12768/16190/22339/18081/20302/15251/12985/24088/16193/18030/12399/56532/56619/11656/56708/15284/17089/14825/109052/16658/23882/13132/216799/11911/22228/216161/20308/14728/14727/14728/12505/22433/21803/20656/56760/15163/17474/225049/14127	12 hpi UP	0.315271
BP	GO:0043067	regulation of programmed cell death	271	0.638898	1.31888	1.06955e-06	6.97107e-05	5.09129e-05	268	tags=27%, list=16%, signal=27%	15368/16176/16181/15511/21938/13653/14130/21817/14283/18008/12227/12156/60533/11910/12047/12046/12045/12044/16828/19264/227737/16854/19401/58217/14469/15937/22337/56449/16323/67603/230738/16905/14268/18787/22339/20302/15251/11846/21664/16193/12399/56532/56708/12223/14825/21859/23882/56644/13132/71839/11911/17172/22228/50501/12257/83397/17873/12505/22433/19246/14573/16402/21803/17246/11797/20656/1…	12 hpi UP	0.269373
BP	GO:0009605	response to external stimulus	444	0.608076	1.26125	1.25778e-06	7.8491e-05	5.73256e-05	268	tags=26%, list=16%, signal=29%	77125/15200/16176/171530/17392/21938/20303/14131/14130/12306/14283/21923/110257/15122/98365/12156/12512/60533/11910/110257/15122/16828/16859/23833/19264/64292/16854/19401/11520/14191/58217/14469/15937/110257/15122/667373/112419/17381/22337/20311/20305/19200/230738/14281/11622/12142/14129/16985/330122/12768/16190/14268/18787/12332/22339/66878/18081/20556/101401/20302/15251/70572/11846/24088/17110/…	12 hpi UP	0.263514
BP	GO:0048519	negative regulation of biological process	725	0.584106	1.21803	1.24067e-06	7.8491e-05	5.73256e-05	244	tags=19%, list=14%, signal=29%	15368/77125/15200/16176/171530/83554/16156/17392/16181/15511/21938/13653/14130/12306/14283/22044/21923/93695/18008/15277/16178/12227/12156/12512/60533/11910/12047/12044/16859/20719/19264/64292/227737/16854/19401/14313/14191/15937/17381/22337/241639/30937/56449/16323/232431/12394/67603/230738/11622/16905/12142/109019/228775/20852/12768/16190/14268/18787/12332/22339/66878/20556/101401/15251/18772/1…	12 hpi UP	0.194483
BP	GO:0097190	apoptotic signaling pathway	118	0.704343	1.43093	1.30912e-06	7.99927e-05	5.84224e-05	239	tags=29%, list=14%, signal=27%	15368/77125/16176/21938/14130/11910/12047/12046/12045/12044/19264/16854/15937/22337/56449/16323/16905/228775/18787/22339/15251/12399/56532/21859/13132/11911/68048/12505/22433/19246/14573/21803/17246/20656	12 hpi UP	0.288136
BP	GO:0051048	negative regulation of secretion	34	0.832608	1.63641	1.63426e-06	9.31436e-05	6.80271e-05	44	tags=24%, list=3%, signal=23%	15368/16176/171530/16156/16181/21938/22044/16859	12 hpi UP	0.235294
BP	GO:0043068	positive regulation of programmed cell death	125	0.705617	1.43639	1.60003e-06	9.31436e-05	6.80271e-05	239	tags=33%, list=14%, signal=30%	15368/16176/21938/13653/21817/14283/12156/60533/11910/12047/12046/12045/12044/16828/19264/58217/14469/22337/16323/67603/230738/20302/15251/11846/21664/16193/12399/56532/14825/21859/23882/56644/11911/17172/12257/83397/17873/12505/22433/21803/20656	12 hpi UP	0.328
BP	GO:0002521	leukocyte differentiation	128	0.698361	1.42249	1.60003e-06	9.31436e-05	6.80271e-05	255	tags=34%, list=15%, signal=31%	77125/16176/83554/13653/98365/12156/12047/16859/19264/19401/12394/230738/14281/11622/12142/20852/12768/16190/22339/18081/20302/12985/24088/16193/18030/12399/56532/56619/56708/15284/16658/23882/216799/22228/216161/20308/14728/14727/14728/12505/22433/21803/15163/17474	12 hpi UP	0.34375
BP	GO:0048468	cell development	380	0.614204	1.27365	1.65137e-06	9.31436e-05	6.80271e-05	261	tags=25%, list=15%, signal=28%	77125/16176/83554/235379/21938/13653/14130/21817/12306/21923/110257/15122/98365/12227/12156/12047/110257/15122/16859/19264/17698/19401/14313/110257/15122/20311/56449/16323/12394/20969/20514/230738/14281/11622/16905/12142/20852/12768/16190/14268/13654/22339/18081/20302/15251/12985/11504/24088/16193/18030/12399/56532/56619/11656/56708/15284/17089/14825/109052/16988/16658/22350/23882/56644/13009/133…	12 hpi UP	0.257895
BP	GO:0001816	cytokine production	186	0.666698	1.36728	1.97769e-06	0.000107418	7.84521e-05	240	tags=28%, list=14%, signal=27%	15368/77125/16176/21938/13653/20303/14131/14130/93695/98365/16178/60533/16859/19264/19401/14191/58217/17381/241639/20311/12394/230738/16190/14268/18787/66878/20302/15251/11846/24088/16193/171285/12399/56532/56619/13058/18550/22350/23882/56644/19073/216799/16172/11911/18442/12257/83397/14728/14727/14728/434215/22433/16822/21803/13057	12 hpi UP	0.295699
BP	GO:0042127	regulation of cell population proliferation	351	0.620655	1.28704	1.97769e-06	0.000107418	7.84521e-05	264	tags=25%, list=15%, signal=27%	15368/77125/15200/16176/16156/21938/13653/14130/21817/12306/14283/21923/93695/18008/12227/12156/60533/11910/16859/19264/64292/227737/16854/19401/17381/22337/241639/20311/16323/18263/12394/11622/16905/12142/20852/16190/14268/18787/22339/20556/15251/11846/12985/11504/12982/24088/16193/57264/171285/16398/12399/21753/56532/30878/56708/15284/12223/22376/14825/16988/21859/22350/56644/13132/15117/71839/…	12 hpi UP	0.259259
BP	GO:0023056	positive regulation of signaling	269	0.635713	1.31204	2.11526e-06	0.000110787	8.09128e-05	266	tags=27%, list=15%, signal=27%	15200/16176/16156/16181/20303/14130/21817/12306/22044/93695/12156/12512/11910/16859/19264/19401/14191/14469/17381/22337/241639/30937/20311/16323/20198/12394/20305/230738/12768/14268/22339/320664/18081/20302/15251/12985/24088/16193/57264/171285/12399/56532/30878/56708/18550/21859/23882/11687/56644/13132/20306/216799/17172/230784/319197/76905/83397/20308/17873/50790/64706/12505/22433/19246/21803/13…	12 hpi UP	0.271375
BP	GO:0032502	developmental process	744	0.58155	1.2133	2.11526e-06	0.000110787	8.09128e-05	275	tags=22%, list=16%, signal=33%	15368/77125/15200/16176/83554/235379/16181/21938/13653/14130/21817/12306/14283/21923/110257/15122/18008/15277/98365/12227/12156/12512/60533/11910/12047/17133/110257/15122/16859/20719/19264/17698/16854/19401/14313/14191/110257/15122/17381/22337/241639/20311/56449/215418/16323/18263/12394/20969/67603/20514/230738/14281/11622/16905/12142/228775/21346/20852/12768/16190/14268/18787/13654/12332/22339/1…	12 hpi UP	0.227151
BP	GO:0009893	positive regulation of metabolic process	542	0.589121	1.22343	2.94071e-06	0.000151318	0.000110514	268	tags=21%, list=16%, signal=26%	15368/77125/15200/16176/83554/16156/16181/15511/193740/21938/13653/20303/14131/12306/14283/21923/93695/12227/12156/60533/11910/17133/16859/19264/17698/227737/19401/14191/15937/17381/22337/241639/215418/16323/12394/230738/14281/11622/16905/12142/228775/20852/16190/14268/18787/13654/22339/66878/320664/20302/15251/18772/12985/24088/16193/18030/57264/171285/16398/12399/56532/56619/23872/30878/56708/1…	12 hpi UP	0.210332
BP	GO:0006955	immune response	317	0.620613	1.28516	3.76753e-06	0.00019052	0.000139145	278	tags=27%, list=16%, signal=27%	15368/77125/16176/17392/16181/21938/20303/14131/14130/14283/98365/60533/12047/16859/19264/16854/19401/14191/58217/14469/17381/20311/20305/19200/230738/11622/12142/14129/20852/330122/12768/16190/12332/22339/66878/18081/20556/20302/70572/11846/12985/24088/16193/18030/171285/56532/56619/56708/15284/13058/17089/22376/14825/20310/16988/22350/23882/11687/56644/20306/216799/16172/57783/20911/216161/2030…	12 hpi UP	0.274448
BP	GO:0010647	positive regulation of cell communication	269	0.632469	1.30534	3.90578e-06	0.000190928	0.000139443	266	tags=27%, list=15%, signal=27%	15200/16176/16156/16181/20303/14130/21817/22044/93695/12156/12512/11910/16859/19264/19401/14191/14469/17381/22337/241639/30937/20311/16323/20198/12394/20305/230738/12768/14268/22339/320664/18081/20302/15251/12985/24088/16193/57264/171285/16398/12399/56532/30878/56708/18550/21859/23882/11687/56644/13132/20306/216799/17172/230784/319197/76905/83397/20308/17873/50790/64706/12505/22433/19246/21803/13…	12 hpi UP	0.271375
BP	GO:0006915	apoptotic process	312	0.62617	1.29599	3.90578e-06	0.000190928	0.000139443	268	tags=24%, list=16%, signal=25%	15368/77125/16176/16181/15511/21938/13653/14130/21817/14283/18008/15277/12227/12156/60533/11910/12047/12046/12045/12044/16828/19264/227737/16854/19401/58217/15937/22337/56449/215418/16323/67603/230738/16905/16985/228775/14268/18787/22339/20302/15251/21664/16193/12399/56532/56708/12223/21859/23882/13132/19073/13732/71839/11911/17172/22228/68048/50501/12257/83397/17873/12505/22433/19246/14573/16402…	12 hpi UP	0.24359
BP	GO:0031324	negative regulation of cellular metabolic process	375	0.608854	1.26237	3.97491e-06	0.000191121	0.000139585	237	tags=22%, list=14%, signal=24%	15368/77125/15200/16176/171530/17392/13653/14130/12306/93695/15277/16178/12227/12156/60533/11910/16859/19264/227737/19401/14313/15937/17381/22337/241639/30937/56449/232431/12394/67603/230738/11622/16905/12142/228775/20852/12768/14268/18787/22339/20556/15251/18772/11846/24088/16193/18030/17135/171285/12399/16978/23872/20288/30878/17089/18550/56193/21859/22350/23882/13132/19073/216799/11911/17172/2…	12 hpi UP	0.216
BP	GO:0043065	positive regulation of apoptotic process	117	0.704061	1.43044	4.04403e-06	0.000191309	0.000139722	239	tags=32%, list=14%, signal=29%	15368/16176/21938/13653/21817/14283/12156/60533/11910/12047/12046/12045/12044/16828/19264/58217/22337/16323/67603/230738/20302/15251/21664/16193/12399/56532/21859/23882/11911/17172/12257/83397/17873/12505/22433/21803/20656	12 hpi UP	0.316239
BP	GO:0002682	regulation of immune system process	298	0.621904	1.28647	4.66618e-06	0.000217237	0.000158658	268	tags=26%, list=16%, signal=27%	15368/77125/16176/83554/21938/14131/14130/14283/93695/60533/12047/16859/19264/17698/16854/19401/14191/58217/14469/17381/20311/16323/12394/230738/14281/11622/12142/14129/20852/12768/16190/14268/18787/22339/66878/18081/20302/15251/70572/11846/12985/24088/16193/171285/16398/12399/56532/56619/56708/15284/17089/22376/14825/16988/16658/22350/11687/56644/20306/216799/57783/20911/20308/14728/14727/14728/…	12 hpi UP	0.271812
BP	GO:0035556	intracellular signal transduction	372	0.610097	1.26466	5.2192e-06	0.000239186	0.000174689	265	tags=24%, list=15%, signal=26%	15368/15200/16176/16156/17392/16181/21938/20303/14130/21817/93695/12156/11910/12047/12046/12045/12044/16859/19264/19401/14191/15937/30937/56449/16323/20198/67603/226652/20305/230738/14281/11622/109019/228775/12768/14268/22339/66878/320664/20302/15251/12985/24088/16193/171285/56532/56708/11857/22376/56193/21859/22350/23882/11687/56644/13009/13132/20306/216799/13537/11911/230784/319197/68048/57783/…	12 hpi UP	0.244624
BP	GO:0007267	cell-cell signaling	161	0.669357	1.36751	5.35745e-06	0.000241745	0.000176557	268	tags=30%, list=16%, signal=28%	16176/171530/16156/16181/21938/13653/14131/14130/21817/22044/21923/93695/12156/64292/227737/16854/19401/22337/241639/16323/12394/20969/12768/15251/24088/16193/57264/30878/56708/13132/19073/11911/22228/18442/20911/12257/83397/434215/50790/12505/18022/22433/14573/21803/76281/74732/19225/14127	12 hpi UP	0.298137
BP	GO:0051050	positive regulation of transport	139	0.681378	1.38795	5.84135e-06	0.000259586	0.000189588	268	tags=35%, list=16%, signal=32%	16176/14131/14130/12306/22044/12156/12512/19264/17698/64292/16854/14191/22337/12394/20969/230738/14129/12768/16190/18787/22339/15251/70572/24088/16193/57264/16398/30878/56708/17089/14825/22350/56644/13132/11911/18442/20911/20855/12257/50790/22433/21803/17246/13057/15163/12767/19225/14127	12 hpi UP	0.345324
BP	GO:0046903	secretion	134	0.702139	1.43054	6.04873e-06	0.00026479	0.000193388	268	tags=34%, list=16%, signal=31%	15368/16176/171530/16156/16181/21938/14131/21817/12306/22044/12156/16859/64292/227737/16854/14191/22337/16323/12394/20969/20514/12768/16190/22339/15251/24088/16193/57264/30878/56708/18550/56193/13132/22228/18442/20911/20855/12257/50790/22433/21803/13057/74732/19225/19354/14127	12 hpi UP	0.343284
BP	GO:0042981	regulation of apoptotic process	261	0.633561	1.3076	6.18698e-06	0.000266859	0.0001949	268	tags=26%, list=16%, signal=26%	15368/16176/16181/15511/21938/13653/14130/21817/14283/18008/12227/12156/60533/11910/12047/12046/12045/12044/16828/19264/227737/16854/19401/58217/15937/22337/56449/16323/67603/230738/16905/14268/18787/22339/20302/15251/21664/16193/12399/56532/56708/12223/21859/23882/13132/71839/11911/17172/22228/50501/12257/83397/17873/12505/22433/19246/14573/16402/21803/17246/11797/20656/14828/12955/15163/19225/5…	12 hpi UP	0.260536
BP	GO:0060627	regulation of vesicle-mediated transport	80	0.738998	1.48719	6.94739e-06	0.000295314	0.000215682	268	tags=40%, list=16%, signal=35%	15368/16176/14131/14130/21817/12306/12512/16859/19264/17698/16854/14191/20969/14129/16190/18787/22339/24088/16398/30878/17089/22350/11687/56644/13132/18442/20911/19246/21803/13057/19354/14127	12 hpi UP	0.4
BP	GO:0009896	positive regulation of catabolic process	73	0.745227	1.49734	8.68376e-06	0.000363849	0.000265736	243	tags=30%, list=14%, signal=27%	15368/77125/16176/15511/193740/21938/12227/17698/15937/230738/228775/15251/24088/16193/22350/13132/230784/435626/22433/19246/17246/170625	12 hpi UP	0.30137
BP	GO:0048585	negative regulation of response to stimulus	259	0.628838	1.29746	8.96163e-06	0.000370204	0.000270377	248	tags=24%, list=14%, signal=24%	15368/77125/16176/83554/17392/16181/21938/13653/14130/12306/16178/12156/11910/16859/19264/16854/14313/15937/17381/241639/56449/232431/67603/230738/11622/16905/20852/12768/16190/18787/22339/66878/15251/11846/16193/171285/30878/15284/17089/56193/21859/22350/11687/13132/216799/13537/11911/230784/22228/57783/19222/14728/14727/14728/12505/22433/19246/14573/21803/17246/20656/14828/13011/76281	12 hpi UP	0.247104
BP	GO:0001817	regulation of cytokine production	168	0.662514	1.35465	9.51738e-06	0.000387701	0.000283156	240	tags=28%, list=14%, signal=27%	15368/77125/16176/21938/13653/20303/14131/14130/93695/16178/60533/16859/19264/19401/14191/17381/241639/20311/12394/230738/16190/14268/18787/66878/20302/15251/11846/24088/16193/171285/56532/56619/13058/18550/22350/56644/19073/216799/16172/11911/18442/12257/83397/14728/14727/14728/434215/22433/21803/13057	12 hpi UP	0.297619
BP	GO:0006357	regulation of transcription by RNA polymerase II	280	0.620825	1.28231	9.65632e-06	0.000387972	0.000283354	239	tags=21%, list=14%, signal=22%	15368/77125/16176/83554/16156/13653/12306/14283/12227/12156/11910/17133/19401/14313/17381/22337/30937/56449/215418/16323/12394/230738/14281/11622/12142/228775/20852/13654/22339/20302/15251/12985/24088/16193/18030/17135/171285/12399/16978/23872/17089/22376/16658/22350/14282/13009/13132/216799/11911/17172/57783/12916/216161/18022/22433/14573/21803/17246/20656	12 hpi UP	0.210714
BP	GO:0002252	immune effector process	135	0.682254	1.38957	1.06289e-05	0.000410191	0.000299581	278	tags=33%, list=16%, signal=30%	15368/77125/16176/21938/14131/14130/98365/16859/19264/16854/19401/14191/58217/20311/230738/11622/14129/20852/16190/20556/11846/24088/16193/171285/56532/56619/56708/15284/22376/14825/23882/56644/216799/20911/216161/14728/14727/14728/22433/21803/11537/17474/14134/74732/19354/14127/12983/12984	12 hpi UP	0.355556
BP	GO:0010648	negative regulation of cell communication	204	0.645929	1.32797	1.04899e-05	0.000410191	0.000299581	248	tags=25%, list=14%, signal=25%	15368/16176/171530/83554/16156/17392/16181/13653/16178/12156/11910/19264/16854/14313/15937/17381/241639/56449/232431/67603/230738/16905/18787/22339/66878/15251/11846/16193/30878/56193/21859/22350/13132/216799/13537/11911/230784/22228/57783/12257/19222/14728/14727/14728/12505/22433/19246/14573/17246/20656/14828/76281	12 hpi UP	0.254902
BP	GO:0023057	negative regulation of signaling	204	0.645929	1.32797	1.04899e-05	0.000410191	0.000299581	248	tags=25%, list=14%, signal=25%	15368/16176/171530/83554/16156/17392/16181/13653/16178/12156/11910/19264/16854/14313/15937/17381/241639/56449/232431/67603/230738/16905/18787/22339/66878/15251/11846/16193/30878/56193/21859/22350/13132/216799/13537/11911/230784/22228/57783/12257/19222/14728/14727/14728/12505/22433/19246/14573/17246/20656/14828/76281	12 hpi UP	0.254902
BP	GO:0002376	immune system process	463	0.595055	1.23559	1.16014e-05	0.000441468	0.000322425	278	tags=24%, list=16%, signal=28%	15368/77125/16176/83554/17392/16181/21938/13653/20303/14131/14130/14283/93695/110257/15122/98365/60533/12047/12044/110257/15122/16859/19264/17698/16854/19401/14191/58217/14469/110257/15122/17381/20311/16323/12394/20305/20514/19200/230738/14281/11622/12142/14129/20852/330122/12768/16190/14268/18787/12332/22339/66878/18081/20556/20302/15251/70572/11846/12985/24088/16193/18030/171285/16398/12399/565…	12 hpi UP	0.24838
BP	GO:0006810	transport	468	0.593545	1.23264	1.17404e-05	0.000441468	0.000322425	396	tags=30%, list=23%, signal=32%	15368/77125/16176/171530/16156/16181/193740/21938/14131/14130/21817/12306/22044/15122/15277/12156/12512/15122/16859/19264/17698/64292/227737/16854/19401/11520/14191/14469/15937/15122/17381/22337/241639/16323/12394/20969/20514/19200/230738/11622/16905/14129/228775/12768/16190/18787/13654/22339/15251/70572/11846/24088/16193/57264/80281/16398/80879/20288/30878/56708/13058/17089/22376/14825/18550/561…	12 hpi UP	0.303419
BP	GO:0010720	positive regulation of cell development	87	0.725747	1.46316	1.20183e-05	0.000446197	0.000325878	259	tags=42%, list=15%, signal=38%	77125/16176/21938/21817/12156/16859/19264/19401/12394/14281/12768/16190/14268/13654/22339/18081/20302/15251/24088/16193/12399/56708/15284/56644/216799/17172/12257/13003/20308/14728/14727/14728/22433/21803/15163/12767/22352	12 hpi UP	0.425287
BP	GO:1903531	negative regulation of secretion by cell	32	0.835728	1.63993	1.22961e-05	0.000449751	0.000328474	44	tags=25%, list=3%, signal=25%	15368/16176/171530/16156/16181/21938/22044/16859	12 hpi UP	0.25
BP	GO:0003008	system process	195	0.646815	1.32908	1.24351e-05	0.000449751	0.000328474	269	tags=29%, list=16%, signal=27%	15368/15200/16176/171530/16181/21938/13653/20303/12227/12156/20719/64292/227737/15937/22337/30937/16323/12394/20514/230738/11622/16905/13654/22339/15251/24088/16193/57264/16398/30878/12223/22350/13009/13367/13132/17172/319197/18442/78286/50501/20855/12257/218756/83397/14573/16402/21803/17246/20656/13057/13011/53625/12767/19225/56847/326618	12 hpi UP	0.287179
BP	GO:0009892	negative regulation of metabolic process	425	0.597991	1.23965	1.2574e-05	0.000449751	0.000328474	237	tags=20%, list=14%, signal=23%	15368/77125/15200/16176/171530/17392/15511/13653/14130/12306/93695/15277/16178/12227/12156/60533/11910/12047/16859/20719/19264/227737/19401/14313/15937/17381/22337/241639/30937/56449/232431/12394/67603/230738/11622/16905/12142/228775/20852/12768/14268/18787/22339/20556/15251/18772/11846/24088/16193/18030/17135/171285/21789/12399/16978/23872/20288/30878/17089/18550/56193/21859/22350/23882/13132/19…	12 hpi UP	0.204706
BP	GO:0019222	regulation of metabolic process	787	0.571945	1.19197	1.35466e-05	0.0004787	0.000349617	265	tags=19%, list=15%, signal=30%	15368/77125/15200/16176/171530/83554/16156/17392/16181/15511/193740/21938/13653/20303/14131/14130/12306/14283/21923/93695/15277/16178/12227/12156/244416/60533/11910/12047/17133/16859/20719/19264/17698/227737/19401/14313/14191/15937/17381/22337/241639/30937/20311/56449/215418/16323/18263/232431/12394/67603/230738/14281/11622/16905/12142/228775/20852/12768/16190/14268/18787/13654/22339/66878/320664…	12 hpi UP	0.193139
BP	GO:0045321	leukocyte activation	201	0.64531	1.32668	1.46608e-05	0.000511907	0.000373869	268	tags=27%, list=16%, signal=26%	15368/77125/16176/21938/13653/14131/14130/93695/98365/60533/12047/16859/19264/17698/16854/19401/14191/12394/230738/11622/12142/20852/16190/14268/20556/11846/24088/16193/18030/171285/12399/56532/56619/56708/15284/22376/16988/16658/23882/56644/216799/20911/216161/14728/14727/14728/434215/12505/22433/16822/21803/13011/17474/12767/17394/74732/19354/14127	12 hpi UP	0.288557
BP	GO:0071345	cellular response to cytokine stimulus	188	0.649519	1.333	1.49401e-05	0.00051552	0.000376508	278	tags=31%, list=16%, signal=29%	77125/16176/16156/16181/13653/20303/14283/15277/16178/19264/14469/17381/20311/56449/20305/230738/16985/20852/330122/12768/16190/14268/18787/12332/20302/15251/11846/12985/12982/24088/16193/18030/22376/14825/20310/11687/20306/16172/20911/216161/20308/435626/14728/14727/14728/22433/23921/11797/14828/53625/15163/12767/17394/22352/74732/14127/12983/12984	12 hpi UP	0.308511
BP	GO:0006952	defense response	346	0.605348	1.25494	1.52193e-05	0.000519049	0.000379086	276	tags=25%, list=16%, signal=27%	15368/77125/16176/17392/16181/21938/20303/14131/14130/14283/21923/98365/16178/12156/16859/19264/64292/16854/14191/58217/14469/15937/667373/112419/17381/20311/20305/19200/230738/11622/12142/14129/16985/20852/330122/12768/16190/14268/18787/12332/66878/18081/20302/15251/70572/11846/24088/17110/17105/16193/171285/56532/56619/56708/13058/17089/22376/11690/14825/20310/11687/56644/13009/20306/216799/161…	12 hpi UP	0.260116
BP	GO:0006954	inflammatory response	191	0.65376	1.3426	1.57778e-05	0.000531911	0.000388479	272	tags=30%, list=16%, signal=29%	15368/77125/16176/16181/21938/20303/14131/14130/14283/21923/16178/12156/16859/64292/14469/15937/20311/20305/19200/230738/11622/14129/330122/12768/16190/14268/18787/18081/20302/15251/24088/16193/171285/56708/13058/11690/14825/20310/11687/56644/13009/20306/216799/16172/319197/57783/108078/19222/216161/20308/14728/14727/14728/12505/21803/13057/13011/17394/19225/14127/17312	12 hpi UP	0.319372
BP	GO:0034097	response to cytokine	201	0.643295	1.32253	1.66155e-05	0.000553788	0.000404457	278	tags=30%, list=16%, signal=29%	77125/16176/16156/16181/13653/20303/14283/15277/16178/60533/19264/14469/17381/20311/56449/20305/230738/16985/20852/330122/12768/16190/14268/18787/12332/20302/15251/11846/12985/12982/24088/16193/18030/22376/14825/20310/21859/11687/20306/16172/20911/216161/20308/435626/14728/14727/14728/22433/23921/11797/14828/53625/15163/12767/17394/22352/74732/19225/14127/12983/12984	12 hpi UP	0.303483
BP	GO:0043207	response to external biotic stimulus	306	0.610334	1.26351	1.77325e-05	0.000577883	0.000422055	268	tags=27%, list=16%, signal=28%	77125/16176/17392/21938/20303/14130/14283/110257/15122/98365/12156/60533/110257/15122/16859/23833/19264/16854/19401/14191/58217/14469/15937/110257/15122/667373/112419/17381/20311/20305/19200/230738/11622/12142/14129/330122/12768/16190/18787/12332/66878/18081/20556/101401/20302/15251/70572/11846/24088/17110/17105/16193/171285/56532/56619/13058/17089/22376/14825/20310/56644/20306/216799/16172/57783…	12 hpi UP	0.277778
BP	GO:0051707	response to other organism	306	0.610334	1.26351	1.77325e-05	0.000577883	0.000422055	268	tags=27%, list=16%, signal=28%	77125/16176/17392/21938/20303/14130/14283/110257/15122/98365/12156/60533/110257/15122/16859/23833/19264/16854/19401/14191/58217/14469/15937/110257/15122/667373/112419/17381/20311/20305/19200/230738/11622/12142/14129/330122/12768/16190/18787/12332/66878/18081/20556/101401/20302/15251/70572/11846/24088/17110/17105/16193/171285/56532/56619/13058/17089/22376/14825/20310/56644/20306/216799/16172/57783…	12 hpi UP	0.277778
BP	GO:0031327	negative regulation of cellular biosynthetic process	319	0.610065	1.26338	1.8291e-05	0.000583126	0.000425884	259	tags=23%, list=15%, signal=24%	15368/77125/15200/16176/171530/13653/14130/93695/16178/12227/12156/60533/11910/16859/19264/227737/19401/14313/17381/22337/241639/30937/56449/12394/230738/11622/16905/12142/228775/20852/12768/14268/18787/22339/15251/18772/11846/24088/16193/18030/17135/171285/12399/16978/23872/20288/30878/17089/18550/56193/22350/13132/19073/216799/11911/17172/230784/108078/12257/12916/216161/14728/14727/14728/43421…	12 hpi UP	0.22884
BP	GO:0010558	negative regulation of macromolecule biosynthetic process	315	0.610018	1.26282	1.8291e-05	0.000583126	0.000425884	259	tags=23%, list=15%, signal=24%	15368/77125/15200/16176/171530/13653/14130/93695/16178/12227/12156/60533/11910/16859/19264/227737/19401/14313/17381/22337/241639/30937/56449/12394/230738/11622/16905/12142/228775/20852/12768/14268/18787/22339/15251/18772/11846/24088/16193/18030/17135/171285/12399/16978/23872/20288/30878/17089/18550/22350/13132/19073/216799/11911/17172/230784/108078/12257/12916/216161/14728/14727/14728/434215/2243…	12 hpi UP	0.228571
BP	GO:0042176	regulation of protein catabolic process	51	0.777826	1.54901	1.91288e-05	0.000603276	0.0004406	172	tags=27%, list=10%, signal=25%	77125/16176/15511/193740/21938/12306/17698/15937/18263/228775/18550/21859/22350/13132	12 hpi UP	0.27451
BP	GO:0031325	positive regulation of cellular metabolic process	496	0.583418	1.21079	1.9408e-05	0.000605571	0.000442276	268	tags=20%, list=16%, signal=24%	15368/77125/15200/16176/83554/16156/16181/21938/13653/20303/14131/12306/14283/21923/93695/12227/12156/60533/11910/17133/16859/19264/17698/227737/19401/14191/17381/22337/241639/215418/16323/12394/230738/14281/11622/16905/12142/20852/16190/14268/18787/13654/22339/66878/320664/20302/15251/18772/12985/24088/16193/18030/171285/16398/12399/56532/56619/23872/30878/56708/13058/17089/22376/14825/56193/166…	12 hpi UP	0.207661
BP	GO:0051051	negative regulation of transport	72	0.738078	1.48373	1.96873e-05	0.000607818	0.000443918	262	tags=33%, list=15%, signal=29%	15368/16176/171530/16156/16181/21938/14130/22044/16859/16854/241639/11622/24088/16193/80281/11911/22228/20855/12257/50790/23921/21803/12955/19225	12 hpi UP	0.333333
BP	GO:0001775	cell activation	221	0.632089	1.29981	2.02457e-05	0.00061855	0.000451755	268	tags=26%, list=16%, signal=26%	15368/77125/16176/21938/13653/14131/14130/93695/98365/60533/12047/16859/19264/17698/16854/19401/14191/12394/230738/11622/12142/20852/16190/14268/20556/11846/24088/16193/18030/171285/12399/56532/56619/56708/15284/22376/16988/56193/16658/23882/56644/216799/16172/20911/216161/14728/14727/14728/434215/12505/22433/16822/21803/17246/13011/17474/12767/17394/74732/19354/14127	12 hpi UP	0.276018
BP	GO:0009890	negative regulation of biosynthetic process	321	0.608253	1.25965	2.30382e-05	0.000696609	0.000508766	259	tags=23%, list=15%, signal=24%	15368/77125/15200/16176/171530/13653/14130/93695/16178/12227/12156/60533/11910/16859/19264/227737/19401/14313/17381/22337/241639/30937/56449/12394/230738/11622/16905/12142/228775/20852/12768/14268/18787/22339/15251/18772/11846/24088/16193/18030/17135/171285/12399/16978/23872/20288/30878/17089/18550/56193/22350/13132/19073/216799/11911/17172/230784/108078/12257/12916/216161/14728/14727/14728/43421…	12 hpi UP	0.227414
BP	GO:2001236	regulation of extrinsic apoptotic signaling pathway	34	0.8045	1.58117	2.58307e-05	0.000773076	0.000564613	172	tags=35%, list=10%, signal=32%	15368/16176/11910/19264/16854/16323/16905/18787/22339/12399/21859/13132	12 hpi UP	0.352941
BP	GO:0030154	cell differentiation	533	0.581394	1.20754	2.94664e-05	0.000855693	0.000624952	263	tags=24%, list=15%, signal=29%	77125/16176/83554/235379/21938/13653/14130/21817/12306/21923/110257/15122/98365/12227/12156/12512/11910/12047/17133/110257/15122/16859/19264/17698/16854/19401/14313/14191/110257/15122/22337/20311/56449/16323/12394/20969/20514/230738/14281/11622/16905/12142/228775/21346/20852/12768/16190/14268/18787/13654/22339/18081/101401/20302/15251/12985/75646/11504/24088/16193/18030/57264/12399/56532/56619/23…	12 hpi UP	0.238274
BP	GO:0048869	cellular developmental process	533	0.581394	1.20754	2.94664e-05	0.000855693	0.000624952	263	tags=24%, list=15%, signal=29%	77125/16176/83554/235379/21938/13653/14130/21817/12306/21923/110257/15122/98365/12227/12156/12512/11910/12047/17133/110257/15122/16859/19264/17698/16854/19401/14313/14191/110257/15122/22337/20311/56449/16323/12394/20969/20514/230738/14281/11622/16905/12142/228775/21346/20852/12768/16190/14268/18787/13654/22339/18081/101401/20302/15251/12985/75646/11504/24088/16193/18030/57264/12399/56532/56619/23…	12 hpi UP	0.238274
BP	GO:0030335	positive regulation of cell migration	135	0.672116	1.36893	3.22727e-05	0.000891684	0.000651238	264	tags=33%, list=15%, signal=31%	15368/15200/16176/17392/13653/93695/12156/60533/16859/19264/16854/14191/58217/241639/230738/12768/14268/18787/22339/320664/15251/11504/24088/57264/16398/18550/56644/13367/13132/15117/20306/76509/11853/18442/83397/22433/16402/21803/17246/20656/16782/14828/12767/19225/19354	12 hpi UP	0.333333
BP	GO:0040017	positive regulation of locomotion	138	0.6666	1.35769	3.28339e-05	0.000891684	0.000651238	264	tags=33%, list=15%, signal=30%	15368/15200/16176/17392/13653/93695/12156/60533/16859/19264/16854/14191/58217/241639/230738/12768/14268/18787/22339/320664/15251/11504/24088/57264/16398/18550/56644/13367/13132/15117/20306/76509/11853/18442/83397/22433/16402/21803/17246/20656/16782/14828/12767/19225/19354	12 hpi UP	0.326087
BP	GO:2000147	positive regulation of cell motility	138	0.6666	1.35769	3.28339e-05	0.000891684	0.000651238	264	tags=33%, list=15%, signal=30%	15368/15200/16176/17392/13653/93695/12156/60533/16859/19264/16854/14191/58217/241639/230738/12768/14268/18787/22339/320664/15251/11504/24088/57264/16398/18550/56644/13367/13132/15117/20306/76509/11853/18442/83397/22433/16402/21803/17246/20656/16782/14828/12767/19225/19354	12 hpi UP	0.326087
BP	GO:0009894	regulation of catabolic process	139	0.665609	1.35583	3.17114e-05	0.000891684	0.000651238	243	tags=23%, list=14%, signal=22%	15368/77125/16176/15511/193740/21938/12306/12227/244416/17698/15937/18263/230738/228775/22339/20556/15251/18772/24088/16193/18550/21859/22350/13132/230784/12257/435626/22433/19246/14573/17246/170625	12 hpi UP	0.230216
BP	GO:0051240	positive regulation of multicellular organismal process	310	0.608455	1.25958	3.22727e-05	0.000891684	0.000651238	465	tags=40%, list=27%, signal=36%	15368/77125/16176/21938/13653/20303/14131/21817/12306/15277/12156/60533/16859/19264/16854/19401/14313/14191/17381/22337/241639/56449/16323/12394/230738/14281/20852/12768/16190/14268/18787/13654/22339/66878/18081/20302/15251/24088/16193/57264/171285/16398/12399/56619/30878/56708/15284/13058/56193/22350/23882/56644/13132/216799/16172/11911/17172/22228/18442/50501/20911/12257/76905/83397/13003/20308…	12 hpi UP	0.412903
BP	GO:0010605	negative regulation of macromolecule metabolic process	398	0.594753	1.23312	3.17114e-05	0.000891684	0.000651238	262	tags=22%, list=15%, signal=24%	15368/77125/15200/16176/171530/15511/13653/14130/12306/93695/16178/12227/12156/60533/11910/12047/16859/20719/19264/227737/19401/14313/17381/22337/241639/30937/56449/232431/12394/67603/230738/11622/16905/12142/228775/20852/12768/14268/18787/22339/20556/15251/18772/11846/24088/16193/18030/17135/171285/21789/12399/16978/23872/20288/30878/17089/18550/21859/22350/23882/13132/19073/216799/11911/17172/5…	12 hpi UP	0.218593
BP	GO:0007275	multicellular organism development	574	0.581183	1.20768	3.28339e-05	0.000891684	0.000651238	262	tags=22%, list=15%, signal=28%	15368/77125/15200/16176/83554/235379/16181/21938/13653/14130/21817/12306/14283/21923/110257/15122/18008/15277/12227/12156/60533/17133/110257/15122/16859/20719/19264/16854/19401/14313/14191/110257/15122/17381/22337/241639/20311/56449/215418/16323/18263/12394/67603/230738/14281/11622/16905/12142/20852/12768/16190/14268/18787/13654/12332/22339/18081/101401/20302/15251/12985/11504/17112/24088/16193/5…	12 hpi UP	0.221254
BP	GO:0032602	chemokine production	30	0.828046	1.61795	3.50789e-05	0.000943913	0.000689383	236	tags=58%, list=14%, signal=51%	77125/16176/13653/98365/16859/58217/20311/16190/24088/16193/171285/56644/16172/18442/14728/14727/14728/21803	12 hpi UP	0.6
BP	GO:0023061	signal release	69	0.735205	1.47717	3.67627e-05	0.000980227	0.000715905	268	tags=41%, list=16%, signal=36%	16176/171530/16156/16181/14131/21817/22044/64292/227737/16854/22337/16323/12394/15251/16193/57264/30878/56708/13132/22228/18442/20911/12257/50790/22433/74732/19225/14127	12 hpi UP	0.405797
BP	GO:0002697	regulation of immune effector process	89	0.710617	1.43369	3.73239e-05	0.000986226	0.000720286	236	tags=34%, list=14%, signal=31%	15368/77125/16176/21938/14131/14130/16859/19264/16854/19401/14191/20311/230738/11622/14129/20852/16190/11846/24088/16193/171285/56532/56708/15284/22376/14825/56644/216799/20911/14728/14727/14728/22433/21803	12 hpi UP	0.382022
BP	GO:2000026	regulation of multicellular organismal development	256	0.620181	1.27934	3.78852e-05	0.000992118	0.00072459	259	tags=26%, list=15%, signal=26%	15368/77125/16176/83554/21938/21817/12306/15277/12227/12156/17133/16859/19264/16854/19401/14313/22337/241639/16323/12394/67603/230738/14281/11622/12142/12768/16190/14268/18787/13654/22339/18081/101401/20302/15251/12985/11504/24088/16193/57264/12399/56708/15284/13058/16658/19073/216799/11911/17172/319197/12257/76905/13003/20308/14728/14727/14728/12505/18022/22433/14573/16402/21803/14828/13011/1516…	12 hpi UP	0.265625
BP	GO:0009967	positive regulation of signal transduction	245	0.625176	1.28896	3.84464e-05	0.000997906	0.000728817	266	tags=27%, list=15%, signal=26%	15200/16176/16156/16181/20303/14130/21817/93695/12156/12512/11910/16859/19264/19401/14191/14469/17381/22337/241639/30937/20311/16323/20198/20305/230738/12768/14268/22339/320664/18081/20302/15251/12985/24088/16193/171285/12399/56532/18550/21859/23882/11687/56644/13132/20306/216799/17172/230784/319197/76905/83397/20308/17873/64706/12505/22433/19246/21803/13057/15163/17474/12767/17394/320207/56847	12 hpi UP	0.265306
BP	GO:0060284	regulation of cell development	148	0.664275	1.35405	4.01302e-05	0.00103247	0.000754062	259	tags=31%, list=15%, signal=29%	77125/16176/83554/21938/21817/12306/12227/12156/16859/19264/19401/16323/12394/230738/14281/12142/12768/16190/14268/13654/22339/18081/20302/15251/12985/24088/16193/12399/56708/15284/16658/56644/216799/17172/12257/13003/20308/14728/14727/14728/12505/22433/21803/15163/12767/22352	12 hpi UP	0.310811
BP	GO:0006366	transcription by RNA polymerase II	290	0.611411	1.26396	4.12527e-05	0.00105212	0.000768414	239	tags=20%, list=14%, signal=21%	15368/77125/16176/83554/16156/13653/12306/14283/12227/12156/11910/17133/19401/14313/17381/22337/30937/56449/215418/16323/12394/230738/14281/11622/12142/228775/20852/13654/22339/20302/15251/12985/24088/16193/18030/17135/171285/12399/16978/23872/17089/22376/16658/22350/14282/13009/13132/216799/11911/17172/57783/12916/216161/18022/22433/14573/21803/17246/20656	12 hpi UP	0.203448
BP	GO:0051128	regulation of cellular component organization	317	0.605647	1.25417	4.6304e-05	0.00117077	0.000855069	277	tags=24%, list=16%, signal=25%	15200/16176/17392/15511/193740/21938/14131/14130/21817/12306/21923/18008/12156/12512/19264/17698/16854/14191/14469/15937/241639/20311/16323/20969/11622/16905/14129/16190/14268/18787/12332/22339/66878/15251/12985/11504/24088/16193/16398/30878/12223/17089/22376/56193/22350/11687/56644/13367/13132/15117/19073/71839/230784/11853/18442/12257/50790/12505/18022/22433/19246/21803/17246/11797/13057/14828/…	12 hpi UP	0.239748
BP	GO:0016192	vesicle-mediated transport	163	0.654631	1.3389	4.68652e-05	0.00117484	0.000858036	276	tags=29%, list=16%, signal=27%	15368/16176/14131/14130/21817/12306/12512/16859/19264/17698/16854/19401/14191/20969/19200/14129/12768/16190/18787/22339/24088/16398/20288/30878/17089/22376/56193/22350/11687/56644/13367/13132/18442/20911/14728/14727/14728/12505/19246/21803/13057/170625/74732/19354/14127/67844/214854	12 hpi UP	0.288344
BP	GO:0009607	response to biotic stimulus	312	0.608787	1.26001	4.91102e-05	0.00122068	0.00089152	268	tags=27%, list=16%, signal=28%	77125/16176/17392/21938/20303/14130/14283/110257/15122/98365/12156/60533/110257/15122/16859/23833/19264/16854/19401/14191/58217/14469/15937/110257/15122/667373/112419/17381/20311/20305/19200/230738/11622/12142/14129/330122/12768/16190/18787/12332/66878/18081/20556/101401/20302/15251/70572/11846/24088/17110/17105/16193/171285/56532/56619/13058/17089/22376/14825/20310/56644/20306/216799/16172/57783…	12 hpi UP	0.278846
BP	GO:0019221	cytokine-mediated signaling pathway	108	0.683503	1.38457	5.0794e-05	0.00125192	0.000914337	278	tags=32%, list=16%, signal=29%	77125/16176/16156/16181/13653/20303/14283/16178/19264/17381/20311/20305/20852/330122/12768/16190/20302/15251/11846/12982/16193/14825/20310/20306/16172/20308/14728/14727/14728/23921/12767/17394/14127/12983/12984	12 hpi UP	0.324074
BP	GO:0050776	regulation of immune response	186	0.64273	1.31812	5.13553e-05	0.00125521	0.000916736	268	tags=28%, list=16%, signal=27%	15368/77125/16176/21938/14131/14130/14283/60533/12047/16859/19264/16854/19401/14191/14469/17381/230738/11622/14129/20852/12768/16190/66878/18081/70572/11846/24088/16193/171285/56532/56619/56708/15284/17089/22376/22350/11687/56644/216799/57783/20911/14728/14727/14728/12505/22433/16822/23921/21803/13057/11537/17474/14134/19354/14127	12 hpi UP	0.295699
BP	GO:0044419	biological process involved in interspecies interaction between organisms	332	0.59798	1.23865	5.3039e-05	0.00128565	0.000938968	353	tags=31%, list=20%, signal=30%	77125/16176/17392/21938/20303/14130/14283/110257/15122/98365/12156/60533/110257/15122/16859/23833/19264/16854/19401/14191/58217/14469/15937/110257/15122/667373/112419/17381/20311/20305/19200/230738/11622/12142/14129/330122/12768/16190/14268/18787/12332/66878/18081/20556/101401/20302/15251/70572/11846/24088/17110/17105/16193/171285/56532/56619/13058/17089/22376/14825/20310/18550/56644/20306/216799…	12 hpi UP	0.319277
BP	GO:0002683	negative regulation of immune system process	106	0.683492	1.38489	5.92239e-05	0.0014238	0.00103987	244	tags=31%, list=14%, signal=29%	15368/77125/83554/14130/93695/60533/16859/19264/16854/19401/14191/17381/12394/230738/11622/20852/12768/16190/14268/66878/11846/171285/12399/15284/17089/16988/16658/22350/11687/14728/14727/14728/434215/12505/21803/13011	12 hpi UP	0.339623
BP	GO:1902533	positive regulation of intracellular signal transduction	167	0.642256	1.31327	6.148e-05	0.00146602	0.0010707	265	tags=28%, list=15%, signal=26%	15200/16176/16156/16181/20303/14130/21817/93695/12156/16859/19264/19401/14191/30937/16323/20198/20305/230738/12768/14268/22339/320664/20302/12985/24088/16193/171285/56532/23882/11687/56644/13132/20306/216799/230784/319197/83397/20308/17873/12505/22433/19246/21803/15163/17474/12767/320207	12 hpi UP	0.281437
BP	GO:0045597	positive regulation of cell differentiation	165	0.649498	1.32826	6.59921e-05	0.00154844	0.0011309	263	tags=33%, list=15%, signal=31%	77125/16176/21938/21817/12156/16859/19264/19401/22337/16323/12394/230738/14281/16905/12768/16190/14268/18787/13654/22339/18081/101401/20302/15251/12985/24088/16193/12399/20288/56708/15284/12223/56644/13009/13132/216799/17172/67399/12257/76905/13003/20308/14728/14727/14728/22433/14573/21803/17246/20656/15163/12767/22352/19225/114584	12 hpi UP	0.333333
BP	GO:0009719	response to endogenous stimulus	227	0.627019	1.28991	6.59921e-05	0.00154844	0.0011309	259	tags=25%, list=15%, signal=25%	15368/16176/171530/83554/17392/16181/13653/14130/21817/22044/12156/12512/16859/19401/14313/241639/16323/12394/14281/11622/228775/20852/18787/13654/22339/15251/70572/24088/16193/57264/12399/30878/18550/21859/22350/13009/13367/13132/15117/216799/230784/76905/218756/434215/14608/12505/22433/23921/19246/14573/21803/17246/14828/12826/15163/12767/22352	12 hpi UP	0.251101
BP	GO:0001818	negative regulation of cytokine production	63	0.73339	1.46817	7.05043e-05	0.00162826	0.00118919	236	tags=39%, list=14%, signal=35%	15368/77125/14130/93695/16178/60533/16859/19264/19401/230738/14268/11846/24088/16193/171285/18550/22350/19073/216799/12257/14728/14727/14728/434215/21803	12 hpi UP	0.396825
BP	GO:0070555	response to interleukin-1	27	0.825221	1.60255	7.27604e-05	0.00164159	0.00119893	126	tags=41%, list=7%, signal=38%	16176/16181/13653/20303/16178/20305/230738/14268/18787/20302/16193	12 hpi UP	0.407407
BP	GO:0071347	cellular response to interleukin-1	27	0.825221	1.60255	7.27604e-05	0.00164159	0.00119893	126	tags=41%, list=7%, signal=38%	16176/16181/13653/20303/16178/20305/230738/14268/18787/20302/16193	12 hpi UP	0.407407
BP	GO:0045944	positive regulation of transcription by RNA polymerase II	179	0.645938	1.32321	7.27604e-05	0.00164159	0.00119893	236	tags=23%, list=14%, signal=23%	77125/16176/83554/16156/13653/12306/14283/12156/11910/17133/19401/17381/22337/215418/16323/12394/230738/14281/11622/20852/13654/22339/20302/15251/12985/24088/16193/23872/22376/16658/14282/13009/13132/216799/11911/17172/57783/12916/216161/22433/14573/21803	12 hpi UP	0.234637
BP	GO:0031323	regulation of cellular metabolic process	726	0.564868	1.17794	7.50165e-05	0.00167957	0.00122667	244	tags=18%, list=14%, signal=27%	15368/77125/15200/16176/171530/83554/16156/17392/16181/21938/13653/20303/14131/14130/12306/14283/21923/93695/15277/16178/12227/12156/244416/60533/11910/17133/16859/19264/17698/227737/19401/14313/14191/15937/17381/22337/241639/30937/20311/56449/215418/16323/232431/12394/67603/230738/14281/11622/16905/12142/228775/20852/12768/16190/14268/18787/13654/22339/66878/320664/20556/20302/15251/18772/11846/…	12 hpi UP	0.180441
BP	GO:0010604	positive regulation of macromolecule metabolic process	502	0.579579	1.20288	7.95287e-05	0.0017671	0.0012906	268	tags=20%, list=16%, signal=24%	77125/15200/16176/83554/16156/16181/15511/193740/21938/13653/20303/14131/12306/14283/21923/93695/12227/12156/60533/11910/17133/16859/19264/17698/227737/19401/14191/15937/17381/22337/241639/215418/16323/12394/230738/14281/11622/16905/12142/228775/20852/16190/14268/18787/13654/22339/66878/320664/20302/15251/18772/12985/24088/16193/18030/171285/16398/12399/56532/56619/23872/30878/56708/13058/17089/2…	12 hpi UP	0.205179
BP	GO:0002263	cell activation involved in immune response	69	0.72403	1.45472	8.29128e-05	0.00177506	0.00129641	268	tags=41%, list=16%, signal=36%	15368/77125/16859/19264/16854/19401/14191/230738/20852/16190/20556/16193/171285/56619/56708/15284/23882/56644/216799/20911/216161/14728/14728/22433/21803/17474/74732/19354/14127	12 hpi UP	0.42029
BP	GO:0002366	leukocyte activation involved in immune response	69	0.72403	1.45472	8.29128e-05	0.00177506	0.00129641	268	tags=41%, list=16%, signal=36%	15368/77125/16859/19264/16854/19401/14191/230738/20852/16190/20556/16193/171285/56619/56708/15284/23882/56644/216799/20911/216161/14728/14728/22433/21803/17474/74732/19354/14127	12 hpi UP	0.42029
BP	GO:0008285	negative regulation of cell population proliferation	148	0.6577	1.34065	8.29128e-05	0.00177506	0.00129641	262	tags=30%, list=15%, signal=28%	15368/77125/16176/14130/14283/93695/12227/12156/60533/16859/64292/227737/16854/19401/22337/241639/16323/12394/11622/16905/20556/11846/24088/16193/171285/12399/21753/30878/16988/21859/13132/12257/19222/14728/14727/14728/434215/12505/18022/21803/17246/20656/76281/22352/19225	12 hpi UP	0.304054
BP	GO:1902531	regulation of intracellular signal transduction	260	0.616832	1.27269	8.06567e-05	0.00177506	0.00129641	265	tags=26%, list=15%, signal=26%	15200/16176/16156/17392/16181/20303/14130/21817/93695/12156/11910/16859/19264/19401/14191/30937/56449/16323/20198/67603/20305/230738/12768/14268/22339/66878/320664/20302/15251/12985/24088/16193/171285/56532/56708/11857/21859/22350/23882/11687/56644/13132/20306/216799/13537/11911/230784/319197/57783/83397/20308/14728/14727/14728/17873/12505/22433/23921/19246/21803/17246/11797/20656/15163/17474/127…	12 hpi UP	0.261538
BP	GO:0051094	positive regulation of developmental process	240	0.615703	1.26881	8.29128e-05	0.00177506	0.00129641	263	tags=28%, list=15%, signal=27%	15368/77125/16176/21938/21817/15277/12156/16859/19264/16854/19401/14313/22337/56449/16323/12394/230738/14281/16905/20852/12768/16190/14268/18787/13654/22339/18081/101401/20302/15251/12985/24088/16193/57264/12399/20288/56708/15284/13058/12223/22350/56644/13009/13132/216799/11911/17172/67399/12257/76905/13003/20308/14728/14727/14728/22433/14573/16402/21803/17246/20656/14828/15163/12767/22352/19225/…	12 hpi UP	0.279167
BP	GO:0051234	establishment of localization	488	0.579313	1.20265	8.7425e-05	0.0018581	0.00135705	399	tags=29%, list=23%, signal=31%	15368/77125/16176/171530/16156/16181/193740/21938/14131/14130/21817/12306/22044/15122/15277/12156/12512/15122/16859/19264/17698/64292/227737/16854/19401/11520/14191/14469/15937/15122/17381/22337/241639/16323/12394/20969/20514/19200/230738/11622/16905/14129/228775/12768/16190/18787/13654/22339/15251/70572/11846/24088/16193/57264/80281/16398/80879/20288/30878/56708/13058/17089/22376/14825/18550/561…	12 hpi UP	0.293033
BP	GO:0030100	regulation of endocytosis	53	0.757495	1.5076	9.08092e-05	0.00191614	0.00139944	240	tags=42%, list=14%, signal=37%	16176/14131/14130/21817/12306/12512/19264/16854/14191/14129/18787/22339/24088/16398/30878/17089/11687/56644/13132/19246/21803/13057	12 hpi UP	0.415094
BP	GO:0032609	type II interferon production	34	0.786791	1.54636	9.41933e-05	0.00195935	0.00143101	220	tags=43%, list=13%, signal=38%	77125/16176/60533/16859/19401/12394/230738/171285/12399/56532/23882/56644/14728/14727/14728	12 hpi UP	0.441176
BP	GO:0002819	regulation of adaptive immune response	61	0.737346	1.47406	9.75775e-05	0.00201546	0.00147198	236	tags=38%, list=14%, signal=34%	77125/16176/21938/14131/14130/60533/19264/230738/11622/14129/20852/16190/11846/16193/171285/56532/56708/15284/22376/11687/56644/216799/14728/14727/14728/12505/21803	12 hpi UP	0.442623
BP	GO:0002250	adaptive immune response	97	0.692755	1.40163	9.87055e-05	0.0020245	0.00147858	278	tags=35%, list=16%, signal=31%	77125/16176/21938/14131/14130/60533/19264/58217/230738/11622/12142/14129/20852/16190/22339/20556/11846/16193/171285/56532/56708/15284/22376/23882/11687/56644/216799/16172/14728/14727/14728/12505/21803/17474/74732/14127/12983/12984	12 hpi UP	0.391753
BP	GO:0009968	negative regulation of signal transduction	189	0.635842	1.30491	0.00011337	0.00230913	0.00168646	248	tags=25%, list=14%, signal=24%	15368/16176/83554/17392/16181/13653/16178/12156/11910/19264/16854/14313/15937/17381/241639/56449/232431/67603/230738/16905/18787/22339/66878/15251/11846/16193/30878/56193/21859/22350/13132/216799/13537/11911/230784/57783/19222/14728/14727/14728/12505/22433/19246/14573/17246/20656/14828/76281	12 hpi UP	0.253968
BP	GO:0032642	regulation of chemokine production	26	0.829779	1.61009	0.000128102	0.00255593	0.00186671	236	tags=59%, list=14%, signal=52%	77125/16176/13653/16859/20311/16190/24088/16193/171285/56644/16172/18442/14728/14727/14728/21803	12 hpi UP	0.615385
BP	GO:0045732	positive regulation of protein catabolic process	30	0.810131	1.58295	0.000128102	0.00255593	0.00186671	172	tags=33%, list=10%, signal=31%	77125/16176/15511/193740/21938/17698/15937/228775/22350/13132	12 hpi UP	0.333333
BP	GO:2001233	regulation of apoptotic signaling pathway	77	0.709401	1.42699	0.000141705	0.0027708	0.00202365	239	tags=31%, list=14%, signal=28%	15368/16176/14130/11910/19264/16854/15937/56449/16323/16905/18787/22339/15251/12399/56532/21859/13132/11911/12505/22433/19246/14573/17246/20656	12 hpi UP	0.311688
BP	GO:0002460	adaptive immune response based on somatic recombination of immune receptors built from immunoglobulin superfamily domains	81	0.704009	1.41788	0.000141705	0.0027708	0.00202365	278	tags=36%, list=16%, signal=32%	77125/16176/21938/14131/14130/60533/19264/230738/11622/14129/20852/16190/22339/20556/11846/16193/171285/56532/56708/15284/22376/23882/56644/216799/16172/14728/14727/14728/21803/74732/14127/12983/12984	12 hpi UP	0.407407
BP	GO:1901700	response to oxygen-containing compound	244	0.610128	1.25782	0.000141705	0.0027708	0.00202365	262	tags=26%, list=15%, signal=25%	15368/16176/17392/21938/13653/14130/21817/60533/16859/17698/19401/14469/22337/20311/16323/12394/230738/14281/11622/228775/20852/330122/18787/13654/15251/70572/24088/16193/57264/171285/56532/11690/14825/20310/22350/14282/11687/13009/20306/216799/230784/22228/57783/12257/12916/19222/67800/216161/14728/14728/22433/23921/19246/14573/21803/17246/20656/12955/12826/12767/17394/22352/19225	12 hpi UP	0.258197
BP	GO:0002822	regulation of adaptive immune response based on somatic recombination of immune receptors built from immunoglobulin superfamily domains	54	0.746001	1.486	0.000148507	0.00284686	0.00207919	236	tags=38%, list=14%, signal=34%	77125/16176/21938/14131/14130/60533/19264/230738/11622/14129/20852/16190/11846/16193/171285/56532/56708/15284/22376/56644/216799/14728/14727/14728/21803	12 hpi UP	0.462963
BP	GO:0006897	endocytosis	98	0.689189	1.39436	0.000148507	0.00284686	0.00207919	243	tags=33%, list=14%, signal=30%	16176/14131/14130/21817/12306/12512/19264/16854/19401/14191/20969/19200/14129/18787/22339/24088/16398/20288/30878/17089/22350/11687/56644/13367/13132/14728/14727/14728/12505/19246/21803/13057/170625	12 hpi UP	0.336735
BP	GO:0002694	regulation of leukocyte activation	130	0.660749	1.34607	0.000148507	0.00284686	0.00207919	268	tags=30%, list=16%, signal=28%	15368/77125/16176/21938/14130/93695/60533/16859/19264/16854/19401/14191/12394/230738/11622/12142/20852/16190/14268/11846/16193/171285/12399/56532/56708/15284/16988/56644/216799/20911/14728/14727/14728/434215/12505/22433/21803/13011/17474/17394/19354/14127	12 hpi UP	0.323077
BP	GO:0071216	cellular response to biotic stimulus	69	0.716647	1.43989	0.00016211	0.00306754	0.00224037	259	tags=37%, list=15%, signal=33%	16176/21938/14130/60533/19401/14469/20311/230738/11622/330122/18787/24088/16193/171285/14825/20310/56644/216799/57783/216161/14728/14728/22433/14828/17394/22352	12 hpi UP	0.376812
BP	GO:0080134	regulation of response to stress	257	0.610081	1.2582	0.00016211	0.00306754	0.00224037	268	tags=24%, list=16%, signal=24%	77125/15200/16176/21938/14131/14130/12306/14283/21923/12156/16859/64292/14191/14469/15937/17381/241639/20311/56449/230738/11622/16905/14129/12768/18787/22339/66878/18081/20302/15251/70572/11846/24088/16193/171285/56619/56708/17089/22376/11690/14825/22350/23882/11687/56644/13132/216799/16172/230784/319197/57783/216161/17873/12505/22433/19246/21803/17246/13057/13011/12767/17394/19225/14127	12 hpi UP	0.249027
BP	GO:0098657	import into cell	113	0.669677	1.35884	0.000175713	0.0032826	0.00239743	282	tags=34%, list=16%, signal=31%	16176/14131/14130/21817/12306/12512/19264/16854/19401/14191/20969/20514/19200/14129/18787/22339/11846/24088/16398/20288/30878/17089/22350/11687/56644/13367/13132/14728/14727/14728/12505/19246/14573/21803/13057/170625/14127/214854/20897	12 hpi UP	0.345133
BP	GO:0060255	regulation of macromolecule metabolic process	749	0.559488	1.16735	0.000175713	0.0032826	0.00239743	259	tags=18%, list=15%, signal=28%	15368/77125/15200/16176/171530/83554/16156/16181/15511/193740/21938/13653/20303/14131/14130/12306/14283/21923/93695/16178/12227/12156/244416/60533/11910/12047/17133/16859/20719/19264/17698/227737/19401/14313/14191/15937/17381/22337/241639/30937/20311/56449/215418/16323/18263/232431/12394/67603/230738/14281/11622/16905/12142/228775/20852/12768/16190/14268/18787/13654/22339/66878/320664/20556/20302…	12 hpi UP	0.184246
BP	GO:0010556	regulation of macromolecule biosynthetic process	618	0.562348	1.16909	0.000193851	0.00359852	0.00262816	240	tags=18%, list=14%, signal=24%	15368/77125/15200/16176/171530/83554/16156/21938/13653/20303/14131/14130/12306/14283/21923/93695/16178/12227/12156/244416/60533/11910/17133/16859/19264/17698/227737/19401/14313/14191/17381/22337/241639/30937/20311/56449/215418/16323/12394/230738/14281/11622/16905/12142/228775/20852/12768/16190/14268/18787/13654/22339/66878/20556/20302/15251/18772/11846/12985/24088/16193/18030/17135/171285/16398/1…	12 hpi UP	0.177994
BP	GO:0002443	leukocyte mediated immunity	99	0.677469	1.3713	0.000196119	0.00361771	0.00264218	278	tags=33%, list=16%, signal=29%	15368/16176/21938/14131/14130/98365/16859/19264/14191/58217/20311/11622/14129/20852/16190/20556/11846/24088/16193/171285/56532/56708/22376/14825/56644/216799/20911/14728/14727/14728/21803/74732/19354/14127/12983/12984	12 hpi UP	0.363636
BP	GO:0042110	T cell activation	127	0.653893	1.33168	0.000214257	0.0039032	0.00285068	268	tags=30%, list=16%, signal=27%	16176/21938/13653/93695/98365/60533/12047/16859/19264/17698/16854/19401/12394/230738/12142/20852/16190/20556/11846/16193/171285/12399/56532/56619/15284/22376/16658/23882/216799/14728/14727/14728/434215/12505/22433/21803/17474/12767/74732/19354/14127	12 hpi UP	0.322835
BP	GO:0045935	positive regulation of nucleobase-containing compound metabolic process	265	0.600148	1.23894	0.000214257	0.0039032	0.00285068	191	tags=17%, list=11%, signal=18%	77125/16176/83554/16156/21938/13653/12306/14283/12227/12156/11910/17133/19264/227737/19401/17381/22337/215418/16323/12394/230738/14281/11622/20852/13654/22339/20302/15251/12985/24088/16193/18030/12399/23872/30878/56708/17089/22376/16658/14282/13009/13132/216799/11911/17172/57783	12 hpi UP	0.173585
BP	GO:0045893	positive regulation of DNA-templated transcription	224	0.612591	1.26031	0.000221058	0.00397769	0.00290509	236	tags=21%, list=14%, signal=21%	77125/16176/83554/16156/13653/12306/14283/12156/11910/17133/227737/19401/17381/22337/215418/16323/12394/230738/14281/11622/20852/13654/22339/20302/15251/12985/24088/16193/18030/12399/23872/30878/17089/22376/16658/14282/13009/13132/216799/11911/17172/57783/12916/216161/22433/14573/21803	12 hpi UP	0.209821
BP	GO:1902680	positive regulation of RNA biosynthetic process	224	0.612591	1.26031	0.000221058	0.00397769	0.00290509	236	tags=21%, list=14%, signal=21%	77125/16176/83554/16156/13653/12306/14283/12156/11910/17133/227737/19401/17381/22337/215418/16323/12394/230738/14281/11622/20852/13654/22339/20302/15251/12985/24088/16193/18030/12399/23872/30878/17089/22376/16658/14282/13009/13132/216799/11911/17172/57783/12916/216161/22433/14573/21803	12 hpi UP	0.209821
BP	GO:0043408	regulation of MAPK cascade	133	0.6548	1.33401	0.000243798	0.00436011	0.00318439	236	tags=31%, list=14%, signal=29%	16176/16156/16181/20303/14130/93695/12156/11910/19264/19401/16323/67603/20305/230738/12768/14268/22339/20302/24088/16193/171285/56708/21859/22350/23882/11687/56644/13132/20306/13537/57783/83397/20308/14728/14727/14728/17873/12505/22433/19246/21803	12 hpi UP	0.308271
BP	GO:0002703	regulation of leukocyte mediated immunity	66	0.714781	1.43325	0.000252911	0.00449569	0.00328341	268	tags=39%, list=16%, signal=34%	15368/16176/21938/14131/14130/16859/19264/14191/20311/11622/14129/20852/16190/11846/24088/16193/171285/56532/56708/22376/14825/56644/216799/20911/14728/14727/14728/21803/19354/14127	12 hpi UP	0.454545
BP	GO:0070372	regulation of ERK1 and ERK2 cascade	73	0.704246	1.415	0.000257468	0.00454912	0.00332243	236	tags=41%, list=14%, signal=37%	16176/20303/93695/12156/11910/19264/19401/16323/67603/20305/12768/14268/22339/20302/24088/16193/171285/56708/21859/22350/11687/13132/20306/57783/83397/20308/12505/22433/19246/21803	12 hpi UP	0.410959
BP	GO:1901701	cellular response to oxygen-containing compound	182	0.632565	1.29713	0.000271139	0.00476198	0.00347789	259	tags=28%, list=15%, signal=27%	16176/17392/21938/13653/14130/21817/60533/17698/19401/14469/22337/20311/16323/230738/14281/11622/228775/20852/330122/18787/15251/70572/24088/16193/171285/56532/11690/14825/20310/22350/14282/11687/13009/20306/216799/230784/22228/57783/67800/216161/14728/14728/22433/23921/19246/14573/21803/17246/20656/12826/17394/22352	12 hpi UP	0.285714
BP	GO:0071219	cellular response to molecule of bacterial origin	62	0.725944	1.45177	0.000280253	0.00486379	0.00355225	259	tags=38%, list=15%, signal=34%	16176/21938/14130/60533/19401/14469/20311/230738/11622/330122/18787/24088/16193/171285/14825/20310/216799/57783/216161/14728/14728/22433/17394/22352	12 hpi UP	0.387097
BP	GO:0002684	positive regulation of immune system process	215	0.618561	1.27202	0.000280253	0.00486379	0.00355225	268	tags=27%, list=16%, signal=26%	15368/77125/16176/14131/14283/60533/12047/16859/19264/16854/19401/14191/58217/14469/17381/12394/230738/14281/14129/20852/12768/16190/18787/22339/66878/18081/20302/70572/11846/24088/16193/171285/16398/12399/56619/56708/15284/14825/22350/56644/20306/216799/57783/20911/20308/14728/14727/14728/12505/22433/16822/23921/21803/13057/11537/15163/17474/17394/14134/19354/14127	12 hpi UP	0.283721
BP	GO:0051254	positive regulation of RNA metabolic process	245	0.608079	1.25371	0.000289366	0.00499242	0.00364619	236	tags=20%, list=14%, signal=20%	77125/16176/83554/16156/21938/13653/12306/14283/12227/12156/11910/17133/227737/19401/17381/22337/215418/16323/12394/230738/14281/11622/20852/13654/22339/20302/15251/12985/24088/16193/18030/12399/23872/30878/17089/22376/16658/14282/13009/13132/216799/11911/17172/57783/12916/216161/22433/14573/21803	12 hpi UP	0.2
BP	GO:1903532	positive regulation of secretion by cell	49	0.743916	1.48061	0.000293923	0.00504138	0.00368195	236	tags=43%, list=14%, signal=38%	16176/12306/22044/12156/64292/16854/14191/22337/12394/20969/16190/15251/24088/57264/30878/56708/13132/18442/20911/50790/21803	12 hpi UP	0.428571
BP	GO:0007162	negative regulation of cell adhesion	60	0.723292	1.44501	0.000303037	0.00516748	0.00377405	236	tags=41%, list=14%, signal=37%	16181/21923/93695/12156/60533/16859/19264/16854/17381/12394/230738/16190/18787/22339/11846/171285/12399/15284/76509/14728/14727/14728/434215/12505/21803	12 hpi UP	0.416667
BP	GO:0050865	regulation of cell activation	141	0.650006	1.32365	0.000316707	0.00536938	0.00392151	268	tags=28%, list=16%, signal=26%	15368/77125/16176/21938/14130/93695/60533/16859/19264/16854/19401/14191/12394/230738/11622/12142/20852/16190/14268/11846/16193/171285/12399/56532/56708/15284/16988/56193/56644/216799/20911/14728/14727/14728/434215/12505/22433/21803/13011/17474/17394/19354/14127	12 hpi UP	0.304965
BP	GO:0051247	positive regulation of protein metabolic process	218	0.611104	1.25614	0.000334935	0.00564577	0.00412337	265	tags=22%, list=15%, signal=21%	77125/15200/16176/16156/16181/15511/193740/21938/13653/12306/93695/12156/19264/17698/15937/16323/230738/228775/22339/320664/12985/16193/16398/56532/56708/22350/56644/13132/216799/230784/57783/12505/18022/22433/19246/14573/16402/21803/17246/11797/14828/56289/15163/12767/22352/19225/320207	12 hpi UP	0.215596
BP	GO:0050769	positive regulation of neurogenesis	40	0.761879	1.50687	0.000348605	0.00584263	0.00426714	259	tags=45%, list=15%, signal=39%	77125/16176/21938/21817/12156/14268/13654/22339/15251/24088/16193/56708/17172/12257/13003/21803/12767/22352	12 hpi UP	0.45
BP	GO:0071495	cellular response to endogenous stimulus	198	0.617698	1.2701	0.000353162	0.00588537	0.00429836	259	tags=25%, list=15%, signal=24%	16176/171530/83554/17392/13653/14130/21817/22044/12156/12512/16859/19401/14313/241639/16323/12394/14281/11622/228775/20852/18787/22339/15251/70572/24088/16193/30878/18550/22350/13009/13367/13132/15117/216799/230784/76905/218756/434215/12505/22433/23921/19246/14573/21803/17246/14828/12826/12767/22352	12 hpi UP	0.247475
BP	GO:0032612	interleukin-1 production	31	0.799228	1.5683	0.000357719	0.00592763	0.00432922	220	tags=47%, list=13%, signal=42%	16176/13653/98365/16178/16859/230738/20302/24088/16193/171285/56644/216799/14728/14727/14728	12 hpi UP	0.483871
BP	GO:0032722	positive regulation of chemokine production	19	0.840437	1.60006	0.000364095	0.00599938	0.00438162	195	tags=58%, list=11%, signal=52%	77125/16176/13653/16859/16190/24088/16193/171285/56644/16172/18442	12 hpi UP	0.578947
BP	GO:0045807	positive regulation of endocytosis	35	0.775295	1.52486	0.000389617	0.00631352	0.00461106	172	tags=40%, list=10%, signal=37%	16176/14131/14130/12306/12512/19264/14129/18787/22339/16398/30878/17089/56644/13132	12 hpi UP	0.4
BP	GO:0030217	T cell differentiation	65	0.712045	1.42713	0.000389617	0.00631352	0.00461106	268	tags=41%, list=16%, signal=36%	16176/13653/12047/16859/19264/19401/12394/230738/12142/20852/16190/16193/12399/56532/56619/15284/16658/23882/216799/14728/14727/14728/12505/22433/21803/17474/14127	12 hpi UP	0.415385
BP	GO:0030155	regulation of cell adhesion	166	0.6249	1.27778	0.000394174	0.00635227	0.00463935	236	tags=25%, list=14%, signal=24%	16176/83554/16181/21817/21923/93695/12156/12512/60533/16859/19264/16854/19401/58217/17381/241639/12394/230738/16190/14268/18787/22339/320664/18081/11846/16193/171285/16398/12399/15284/11687/13132/15117/216799/76509/319197/14728/14727/14728/434215/12505/22433/16402/21803	12 hpi UP	0.26506
BP	GO:0042327	positive regulation of phosphorylation	119	0.655773	1.33245	0.000407845	0.00650113	0.00474808	265	tags=26%, list=15%, signal=24%	15200/16176/16156/16181/13653/12306/93695/12156/19264/14191/16323/22339/320664/12985/16193/56532/30878/56708/56644/13132/230784/12505/22433/19246/14573/16402/21803/15163/12767/19225/320207	12 hpi UP	0.260504
BP	GO:0009889	regulation of biosynthetic process	630	0.561037	1.16696	0.000407845	0.00650113	0.00474808	240	tags=18%, list=14%, signal=24%	15368/77125/15200/16176/171530/83554/16156/21938/13653/20303/14131/14130/12306/14283/21923/93695/16178/12227/12156/244416/60533/11910/17133/16859/19264/17698/227737/19401/14313/14191/17381/22337/241639/30937/20311/56449/215418/16323/12394/230738/14281/11622/16905/12142/228775/20852/12768/16190/14268/18787/13654/22339/66878/20556/20302/15251/18772/11846/12985/24088/16193/18030/17135/171285/16398/1…	12 hpi UP	0.177778
BP	GO:0046883	regulation of hormone secretion	45	0.75078	1.491	0.000412402	0.00653824	0.00477518	224	tags=36%, list=13%, signal=32%	16176/171530/16156/22044/22337/16323/12394/15251/16193/57264/30878/56708/13132/22228/12257/50790	12 hpi UP	0.355556
BP	GO:0046879	hormone secretion	53	0.738555	1.46991	0.000421515	0.0066468	0.00485446	224	tags=34%, list=13%, signal=30%	16176/171530/16156/16181/22044/227737/22337/16323/12394/15251/16193/57264/30878/56708/13132/22228/12257/50790	12 hpi UP	0.339623
BP	GO:0009914	hormone transport	54	0.730065	1.45426	0.000430629	0.0067542	0.0049329	224	tags=33%, list=13%, signal=30%	16176/171530/16156/16181/22044/227737/22337/16323/12394/15251/16193/57264/30878/56708/13132/22228/12257/50790	12 hpi UP	0.333333
BP	GO:0010817	regulation of hormone levels	77	0.691099	1.39017	0.000462527	0.00721592	0.00527012	204	tags=26%, list=12%, signal=24%	16176/171530/16156/16181/13653/22044/12156/227737/22337/16323/12394/15251/16193/57264/30878/56708/18550/13132/22228/12257	12 hpi UP	0.25974
BP	GO:0038034	signal transduction in absence of ligand	13	0.88461	1.65387	0.000469221	0.00724328	0.0052901	72	tags=46%, list=4%, signal=45%	16176/12047/12046/12045/12044/16323	12 hpi UP	0.461538
BP	GO:0097192	extrinsic apoptotic signaling pathway in absence of ligand	13	0.88461	1.65387	0.000469221	0.00724328	0.0052901	72	tags=46%, list=4%, signal=45%	16176/12047/12046/12045/12044/16323	12 hpi UP	0.461538
BP	GO:0032649	regulation of type II interferon production	30	0.788188	1.54007	0.000499162	0.00762522	0.00556905	220	tags=42%, list=13%, signal=37%	77125/16176/60533/16859/19401/12394/230738/171285/56532/56644/14728/14727/14728	12 hpi UP	0.433333
BP	GO:0070661	leukocyte proliferation	79	0.692686	1.39416	0.000499162	0.00762522	0.00556905	278	tags=34%, list=16%, signal=30%	77125/16176/21938/14130/93695/60533/16859/19264/17698/16854/11622/20852/20556/11846/12982/16193/171285/56532/56708/16988/14728/14727/14728/434215/12505/21803/12767/19354/12983/12984	12 hpi UP	0.379747
BP	GO:0046649	lymphocyte activation	164	0.630171	1.28872	0.000508321	0.00772489	0.00564185	268	tags=28%, list=16%, signal=26%	16176/21938/13653/14130/93695/98365/60533/12047/16859/19264/17698/16854/19401/14191/12394/230738/11622/12142/20852/16190/20556/11846/16193/18030/171285/12399/56532/56619/56708/15284/22376/16988/16658/23882/56644/216799/14728/14727/14728/434215/12505/22433/21803/17474/12767/74732/19354/14127	12 hpi UP	0.292683
BP	GO:0051962	positive regulation of nervous system development	43	0.748257	1.48457	0.000517479	0.00782354	0.00571389	275	tags=44%, list=16%, signal=38%	77125/16176/21938/21817/12156/14268/13654/22339/15251/24088/16193/56708/17172/12257/13003/21803/12767/22352/26364	12 hpi UP	0.44186
BP	GO:0001934	positive regulation of protein phosphorylation	112	0.657125	1.33287	0.000526638	0.00788076	0.00575568	265	tags=26%, list=15%, signal=23%	15200/16176/16156/16181/13653/12306/93695/12156/19264/16323/22339/320664/12985/16193/56532/56708/56644/13132/230784/12505/22433/19246/14573/16402/21803/15163/12767/19225/320207	12 hpi UP	0.258929
BP	GO:0048731	system development	469	0.569359	1.18226	0.000526638	0.00788076	0.00575568	266	tags=21%, list=15%, signal=25%	15368/77125/15200/16176/235379/21938/13653/14130/21817/12306/14283/21923/18008/15277/12227/12156/60533/20719/19264/16854/19401/14313/14191/17381/22337/20311/56449/215418/16323/18263/12394/67603/230738/14281/11622/16905/12142/20852/14268/18787/13654/12332/22339/18081/101401/20302/15251/11504/24088/16193/57264/17135/171285/12399/56532/30878/56708/15284/13058/16988/21859/16658/13009/13367/13132/1511…	12 hpi UP	0.217484
BP	GO:0050866	negative regulation of cell activation	56	0.720382	1.43855	0.000544955	0.0080725	0.00589572	244	tags=40%, list=14%, signal=36%	15368/14130/93695/60533/16859/16854/14191/12394/230738/16190/14268/11846/171285/12399/15284/16988/14728/14727/14728/434215/12505/21803/13011	12 hpi UP	0.410714
BP	GO:0000165	MAPK cascade	144	0.635132	1.29458	0.000544955	0.0080725	0.00589572	336	tags=35%, list=20%, signal=31%	16176/16156/16181/20303/14130/93695/12156/11910/19264/19401/16323/67603/20305/230738/12768/14268/22339/20302/24088/16193/171285/56708/21859/22350/23882/11687/56644/13132/20306/13537/57783/83397/20308/14728/14727/14728/17873/12505/22433/19246/21803/12955/12767/320207/12192/12273/27261/26411/13197/327957/15170	12 hpi UP	0.354167
BP	GO:0070371	ERK1 and ERK2 cascade	77	0.688913	1.38577	0.000572432	0.00839471	0.00613104	236	tags=39%, list=14%, signal=35%	16176/20303/93695/12156/11910/19264/19401/16323/67603/20305/12768/14268/22339/20302/24088/16193/171285/56708/21859/22350/11687/13132/20306/57783/83397/20308/12505/22433/19246/21803	12 hpi UP	0.38961
BP	GO:0031326	regulation of cellular biosynthetic process	628	0.561701	1.16823	0.000572432	0.00839471	0.00613104	240	tags=18%, list=14%, signal=24%	15368/77125/15200/16176/171530/83554/16156/21938/13653/20303/14131/14130/12306/14283/21923/93695/16178/12227/12156/244416/60533/11910/17133/16859/19264/17698/227737/19401/14313/14191/17381/22337/241639/30937/20311/56449/215418/16323/12394/230738/14281/11622/16905/12142/228775/20852/12768/16190/14268/18787/13654/22339/66878/20556/20302/15251/18772/11846/12985/24088/16193/18030/17135/171285/16398/1…	12 hpi UP	0.178344
BP	GO:0010629	negative regulation of gene expression	196	0.615518	1.26514	0.00058159	0.00848659	0.00619815	259	tags=23%, list=15%, signal=22%	15368/77125/16176/171530/14130/93695/16178/12227/12156/60533/16859/19264/19401/241639/230738/16905/12142/12768/14268/18787/22339/15251/18772/11846/24088/16193/171285/20288/30878/18550/22350/19073/216799/230784/108078/12257/14728/14727/14728/434215/14573/21803/17246/13011/12955/22352	12 hpi UP	0.234694
BP	GO:0070498	interleukin-1-mediated signaling pathway	10	0.905851	1.65772	0.000607061	0.00881441	0.00643757	29	tags=40%, list=2%, signal=40%	16176/16181/13653/16178	12 hpi UP	0.4
BP	GO:0031347	regulation of defense response	164	0.627912	1.2841	0.000618225	0.00893229	0.00652366	268	tags=27%, list=16%, signal=25%	77125/16176/21938/14131/14130/14283/21923/16859/64292/14191/14469/15937/17381/20311/230738/11622/14129/12768/18787/66878/18081/20302/70572/11846/24088/16193/171285/56619/56708/17089/11690/14825/11687/56644/216799/16172/319197/57783/216161/12505/21803/13057/13011/17394/19225/14127	12 hpi UP	0.280488
BP	GO:2001234	negative regulation of apoptotic signaling pathway	40	0.753962	1.49121	0.000645701	0.00928354	0.0067802	262	tags=45%, list=15%, signal=39%	15368/16176/16854/15937/56449/16905/18787/22339/15251/13132/11911/12505/22433/19246/14573/17246/20656/19225	12 hpi UP	0.45
BP	GO:0050900	leukocyte migration	98	0.670165	1.35587	0.000673178	0.00963136	0.00703423	192	tags=26%, list=11%, signal=24%	77125/16176/20303/14131/98365/16859/17698/16854/58217/20311/20305/330122/12768/18787/22339/18081/20302/24088/16398/56532/14825/20310/20306/16172/16421	12 hpi UP	0.255102
BP	GO:0048660	regulation of smooth muscle cell proliferation	41	0.749858	1.48305	0.000691495	0.00979785	0.00715582	262	tags=46%, list=15%, signal=40%	15368/15200/13653/21817/12156/22339/15251/11504/16193/57264/16398/30878/21859/19222/21803/17246/20656/13057/19225	12 hpi UP	0.463415
BP	GO:0043523	regulation of neuron apoptotic process	45	0.740637	1.47086	0.000691495	0.00979785	0.00715582	239	tags=36%, list=14%, signal=31%	15368/16176/13653/14130/18008/12227/22339/20302/15251/16193/56708/11911/17172/22228/14573/20656	12 hpi UP	0.355556
BP	GO:0048513	animal organ development	376	0.57186	1.18564	0.000709813	0.010009	0.00731006	266	tags=23%, list=15%, signal=25%	15368/16176/21938/13653/14130/21817/14283/21923/12227/12156/11910/17133/20719/19264/17698/19401/14313/14191/17381/22337/241639/20311/56449/215418/16323/18263/12394/67603/14281/11622/16905/12142/20852/12768/14268/18787/13654/22339/18081/101401/15251/11504/16193/57264/16398/12399/56532/30878/15284/109052/21859/16658/11687/13009/13367/13132/15117/19073/11911/17172/319197/78286/50501/20855/67399/9374…	12 hpi UP	0.234043
BP	GO:0014013	regulation of gliogenesis	22	0.80693	1.54999	0.00076553	0.010591	0.00773512	259	tags=55%, list=15%, signal=47%	77125/16176/21938/12156/13654/24088/16193/56708/12257/21803/12767/22352	12 hpi UP	0.545455
BP	GO:0002695	negative regulation of leukocyte activation	54	0.722283	1.43876	0.000764765	0.010591	0.00773512	244	tags=42%, list=14%, signal=37%	15368/14130/93695/60533/16859/16854/14191/12394/230738/16190/14268/11846/171285/12399/15284/16988/14728/14727/14728/434215/12505/21803/13011	12 hpi UP	0.425926
BP	GO:0032101	regulation of response to external stimulus	206	0.607609	1.24941	0.000764765	0.010591	0.00773512	268	tags=26%, list=16%, signal=25%	77125/16176/21938/14131/14130/12306/14283/21923/16859/64292/14191/58217/14469/15937/17381/22337/20311/230738/11622/14129/12768/14268/18787/22339/66878/18081/20302/70572/11846/24088/16193/171285/16398/56619/56708/17089/11690/14825/11687/56644/20306/216799/16172/319197/57783/216161/12505/21803/13057/13011/12767/17394/19225/19354/14127	12 hpi UP	0.26699
BP	GO:0031328	positive regulation of cellular biosynthetic process	398	0.572806	1.18762	0.000764765	0.010591	0.00773512	240	tags=20%, list=14%, signal=22%	77125/16176/83554/16156/13653/20303/14131/12306/14283/21923/12156/60533/11910/17133/16859/19264/17698/227737/19401/14191/17381/22337/241639/215418/16323/12394/230738/14281/11622/16905/12142/20852/16190/14268/18787/13654/22339/66878/20302/15251/18772/12985/24088/16193/18030/171285/16398/12399/56619/23872/30878/56708/13058/17089/22376/16658/22350/14282/56644/13009/13132/15117/216799/16172/11911/171…	12 hpi UP	0.201005
BP	GO:0009891	positive regulation of biosynthetic process	400	0.571961	1.18548	0.0008014	0.0110352	0.00805955	240	tags=20%, list=14%, signal=22%	77125/16176/83554/16156/13653/20303/14131/12306/14283/21923/12156/60533/11910/17133/16859/19264/17698/227737/19401/14191/17381/22337/241639/215418/16323/12394/230738/14281/11622/16905/12142/20852/16190/14268/18787/13654/22339/66878/20302/15251/18772/12985/24088/16193/18030/171285/16398/12399/56619/23872/30878/56708/13058/17089/22376/16658/22350/14282/56644/13009/13132/15117/216799/16172/11911/171…	12 hpi UP	0.2
BP	GO:0002828	regulation of type 2 immune response	13	0.875304	1.63647	0.000839854	0.0115107	0.0084068	178	tags=69%, list=10%, signal=63%	77125/19401/20852/16190/11846/16193/56708/15284/216799	12 hpi UP	0.692308
BP	GO:0008284	positive regulation of cell population proliferation	220	0.606466	1.24733	0.000856353	0.0116822	0.00853208	465	tags=38%, list=27%, signal=32%	15368/15200/16176/16156/13653/21817/12306/21923/18008/12156/60533/11910/19264/16854/19401/17381/20311/18263/14268/18787/22339/15251/11846/12985/11504/12982/16193/57264/171285/16398/30878/56708/15284/12223/14825/56644/15117/17172/18442/12257/76905/13003/22433/14573/21803/17246/13057/16782/14828/15163/22352/19225/19354/12983/12984/76709/12273/22413/11826/21857/15170/97064/21816/12575/14645/14824/19…	12 hpi UP	0.4
BP	GO:0043627	response to estrogen	10	0.900624	1.64816	0.000903417	0.0122107	0.00891804	52	tags=20%, list=3%, signal=20%	15368/19401	12 hpi UP	0.2
BP	GO:2001141	regulation of RNA biosynthetic process	374	0.569786	1.18129	0.000948031	0.0126967	0.00927297	239	tags=18%, list=14%, signal=20%	15368/77125/16176/83554/16156/13653/14130/12306/14283/12227/12156/11910/17133/227737/19401/14313/17381/22337/30937/56449/215418/16323/12394/230738/14281/11622/12142/228775/20852/13654/22339/20302/15251/12985/24088/16193/18030/17135/171285/12399/56532/16978/23872/30878/15284/17089/22376/16658/22350/14282/56644/13009/13132/216799/11911/17172/57783/12916/216161/14728/14727/14728/18022/22433/14573/21…	12 hpi UP	0.181818
BP	GO:0010557	positive regulation of macromolecule biosynthetic process	386	0.576862	1.19571	0.000966438	0.0128844	0.00941006	240	tags=20%, list=14%, signal=22%	77125/16176/83554/16156/13653/20303/14131/12306/14283/21923/12156/60533/11910/17133/16859/19264/17698/227737/19401/14191/17381/22337/241639/215418/16323/12394/230738/14281/11622/16905/12142/20852/16190/14268/18787/13654/22339/66878/20302/15251/18772/12985/24088/16193/18030/171285/16398/12399/56619/23872/30878/56708/13058/17089/22376/16658/22350/14282/56644/13009/13132/15117/216799/16172/11911/171…	12 hpi UP	0.202073
BP	GO:0048659	smooth muscle cell proliferation	43	0.738649	1.4655	0.00100325	0.0133147	0.00972432	262	tags=44%, list=15%, signal=38%	15368/15200/13653/21817/12156/22339/15251/11504/16193/57264/16398/30878/21859/19222/21803/17246/20656/13057/19225	12 hpi UP	0.44186
BP	GO:0051047	positive regulation of secretion	55	0.716835	1.42998	0.00104007	0.0136184	0.00994615	240	tags=42%, list=14%, signal=37%	16176/12306/22044/12156/64292/16854/14191/22337/12394/20969/16190/15251/24088/57264/30878/56708/13132/18442/20911/50790/22433/21803/13057	12 hpi UP	0.418182
BP	GO:0031401	positive regulation of protein modification process	143	0.627297	1.27806	0.00104007	0.0136184	0.00994615	265	tags=25%, list=15%, signal=23%	15200/16176/16156/16181/13653/12306/93695/12156/19264/16323/230738/228775/22339/320664/12985/16193/56532/56708/56644/13132/230784/57783/12505/18022/22433/19246/14573/16402/21803/11797/14828/56289/15163/12767/19225/320207	12 hpi UP	0.251748
BP	GO:0065008	regulation of biological quality	377	0.573731	1.18966	0.00104007	0.0136184	0.00994615	418	tags=32%, list=24%, signal=32%	15368/16176/171530/16156/16181/21938/13653/20303/14130/12306/22044/15277/12227/12156/23833/17698/227737/19401/14191/15937/22337/16323/12394/230738/11622/16905/330122/12768/14268/18787/12332/22339/20556/20302/15251/12985/24088/16193/57264/21789/30878/56708/12223/22376/14825/20310/18550/16988/56193/22350/11687/13009/13367/13132/19073/20306/11911/319197/22228/18442/78286/21824/20911/12257/218756/833…	12 hpi UP	0.32626
BP	GO:0002237	response to molecule of bacterial origin	80	0.677826	1.36409	0.00105848	0.0137978	0.0100772	262	tags=33%, list=15%, signal=30%	16176/21938/14130/60533/16859/19401/14469/20311/230738/11622/330122/18787/24088/16193/171285/14825/20310/216799/57783/19222/216161/14728/14728/22433/17394/22352/19225	12 hpi UP	0.3375
BP	GO:0042088	T-helper 1 type immune response	14	0.867612	1.63351	0.00110858	0.0142641	0.0104177	165	tags=57%, list=10%, signal=52%	77125/16176/20852/16190/22339/171285/15284/23882	12 hpi UP	0.571429
BP	GO:0002440	production of molecular mediator of immune response	64	0.705819	1.41384	0.0011137	0.0142641	0.0104177	236	tags=28%, list=14%, signal=26%	15368/77125/16176/21938/14130/98365/19264/58217/20852/16190/11846/24088/16193/56708/56644/216799/14728/14727/14728/22433/21803	12 hpi UP	0.328125
BP	GO:0000122	negative regulation of transcription by RNA polymerase II	130	0.637444	1.29859	0.0011137	0.0142641	0.0104177	237	tags=25%, list=14%, signal=24%	77125/16176/13653/12227/12156/11910/19401/14313/17381/22337/30937/56449/12394/11622/12142/228775/20852/22339/15251/18030/17135/12399/16978/23872/17089/22350/13132/11911/17172/12916/22433/21803/17246	12 hpi UP	0.253846
BP	GO:0060986	endocrine hormone secretion	17	0.833231	1.58441	0.00112042	0.0142877	0.010435	204	tags=59%, list=12%, signal=52%	16176/171530/227737/22337/16323/12394/57264/30878/13132/12257	12 hpi UP	0.588235
BP	GO:0051402	neuron apoptotic process	57	0.709948	1.41846	0.00113211	0.0143124	0.010453	239	tags=30%, list=14%, signal=27%	15368/16176/13653/14130/18008/12227/22339/20302/15251/16193/56708/11911/17172/22228/14573/21803/20656	12 hpi UP	0.298246
BP	GO:0070663	regulation of leukocyte proliferation	64	0.705764	1.41373	0.00113211	0.0143124	0.010453	278	tags=36%, list=16%, signal=32%	77125/16176/21938/14130/93695/60533/16859/19264/16854/11622/20852/11846/12982/16193/171285/56532/56708/16988/14728/14727/14728/434215/12505/21803/19354/12983/12984	12 hpi UP	0.421875
BP	GO:0043409	negative regulation of MAPK cascade	34	0.743214	1.46072	0.00116892	0.0146515	0.0107007	232	tags=43%, list=13%, signal=38%	16176/12156/11910/19264/67603/21859/22350/13132/13537/57783/14728/14727/14728/22433/19246	12 hpi UP	0.441176
BP	GO:0010628	positive regulation of gene expression	234	0.595541	1.2264	0.00116892	0.0146515	0.0107007	268	tags=23%, list=16%, signal=23%	77125/16176/13653/20303/14131/21923/12156/60533/11910/16859/19264/17698/19401/14191/17381/22337/241639/16323/12394/230738/16905/12142/20852/16190/14268/18787/22339/66878/20302/15251/18772/24088/16193/18030/171285/16398/56619/56708/13058/22350/56644/216799/16172/11911/18442/83397/434215/12505/22433/14573/21803/17246/13057/17394/22352/19225/14127	12 hpi UP	0.24359
BP	GO:0050764	regulation of phagocytosis	29	0.783515	1.52808	0.00118733	0.0146939	0.0107316	268	tags=52%, list=16%, signal=44%	16176/14131/14130/21817/19264/14191/14129/24088/16398/17089/11687/56644/21803/13057/14127	12 hpi UP	0.517241
BP	GO:0010562	positive regulation of phosphorus metabolic process	131	0.638839	1.30157	0.00118733	0.0146939	0.0107316	265	tags=25%, list=15%, signal=23%	15200/16176/16156/16181/13653/12306/93695/12156/19264/14191/16323/22339/320664/12985/16193/16398/56532/30878/56708/56193/56644/13132/230784/12505/22433/19246/14573/16402/21803/15163/12767/19225/320207	12 hpi UP	0.251908
BP	GO:0045937	positive regulation of phosphate metabolic process	131	0.638839	1.30157	0.00118733	0.0146939	0.0107316	265	tags=25%, list=15%, signal=23%	15200/16176/16156/16181/13653/12306/93695/12156/19264/14191/16323/22339/320664/12985/16193/16398/56532/30878/56708/56193/56644/13132/230784/12505/22433/19246/14573/16402/21803/15163/12767/19225/320207	12 hpi UP	0.251908
BP	GO:0031331	positive regulation of cellular catabolic process	47	0.723659	1.44032	0.00122415	0.0150227	0.0109718	243	tags=28%, list=14%, signal=24%	15368/16176/21938/12227/230738/15251/24088/16193/230784/435626/22433/19246/170625	12 hpi UP	0.276596
BP	GO:0010468	regulation of gene expression	608	0.550941	1.14528	0.00122415	0.0150227	0.0109718	240	tags=17%, list=14%, signal=23%	15368/77125/16176/171530/83554/16156/21938/13653/20303/14131/14130/12306/14283/21923/93695/16178/12227/12156/60533/11910/17133/16859/19264/17698/227737/19401/14313/14191/17381/22337/241639/30937/20311/56449/215418/16323/12394/230738/14281/11622/16905/12142/228775/20852/12768/16190/14268/18787/13654/22339/66878/20556/20302/15251/18772/11846/12985/24088/16193/18030/17135/171285/16398/12399/56532/16…	12 hpi UP	0.175987
BP	GO:1905954	positive regulation of lipid localization	22	0.799024	1.5348	0.0012438	0.0151372	0.0110554	195	tags=45%, list=11%, signal=41%	16176/12306/64292/11520/12394/230738/57264/20288/13132/18442	12 hpi UP	0.454545
BP	GO:0043066	negative regulation of apoptotic process	154	0.619115	1.26236	0.00124256	0.0151372	0.0110554	268	tags=26%, list=16%, signal=24%	15368/16176/16181/15511/14130/18008/12227/12047/12044/227737/16854/15937/56449/230738/16905/14268/18787/22339/15251/16193/56708/12223/13132/11911/17172/22228/50501/12505/22433/19246/14573/16402/17246/11797/20656/14828/12955/15163/19225/14127	12 hpi UP	0.25974
BP	GO:0051090	regulation of DNA-binding transcription factor activity	76	0.681223	1.3702	0.00127937	0.0155058	0.0113246	178	tags=20%, list=10%, signal=19%	15368/16176/14130/14283/12156/230738/12985/24088/16193/171285/56532/16978/56644/13009/216799	12 hpi UP	0.197368
BP	GO:0007613	memory	16	0.840142	1.58932	0.00136116	0.0164292	0.011999	14	tags=19%, list=1%, signal=19%	16176/16181/13653	12 hpi UP	0.1875
BP	GO:0030593	neutrophil chemotaxis	34	0.739618	1.45365	0.00137141	0.016485	0.0120398	295	tags=47%, list=17%, signal=40%	16176/20303/14131/16854/58217/20311/20305/330122/20302/14825/20310/20306/20308/19354/14127/12273	12 hpi UP	0.470588
BP	GO:1903131	mononuclear cell differentiation	97	0.652791	1.32078	0.00140823	0.0168585	0.0123125	268	tags=33%, list=16%, signal=29%	16176/13653/98365/12047/16859/19264/19401/12394/230738/11622/12142/20852/16190/22339/16193/18030/12399/56532/56619/56708/15284/16658/23882/216799/14728/14727/14728/12505/22433/21803/17474/14127	12 hpi UP	0.329897
BP	GO:0002700	regulation of production of molecular mediator of immune response	53	0.719593	1.43217	0.00142664	0.0170094	0.0124228	236	tags=30%, list=14%, signal=27%	15368/77125/16176/21938/14130/19264/20852/16190/11846/24088/16193/56708/56644/216799/14728/14727/14728/22433/21803	12 hpi UP	0.358491
BP	GO:0051225	spindle assembly	10	0.89464	1.63721	0.00145069	0.0171567	0.0125303	12	tags=20%, list=1%, signal=20%	15511/193740	12 hpi UP	0.2
BP	GO:0048871	multicellular organismal-level homeostasis	147	0.622209	1.26829	0.00144504	0.0171567	0.0125303	268	tags=28%, list=16%, signal=26%	15368/16176/16181/13653/14130/110257/15122/12044/110257/15122/64292/110257/15122/20311/16323/20514/11622/20852/16190/22339/15251/16193/56532/30878/11656/17089/16658/23882/11911/22228/14728/14728/12505/16541/23921/21803/20656/15163/12767/19225/19354/14127	12 hpi UP	0.285714
BP	GO:0050793	regulation of developmental process	389	0.568763	1.1787	0.00148186	0.0173852	0.0126972	418	tags=32%, list=24%, signal=31%	15368/77125/16176/83554/21938/21817/12306/15277/12227/12156/17133/16859/19264/17698/16854/19401/14313/14191/22337/241639/56449/16323/12394/67603/230738/14281/11622/16905/12142/228775/20852/12768/16190/14268/18787/13654/22339/18081/101401/20302/15251/12985/11504/24088/16193/57264/12399/20288/56708/15284/13058/12223/16988/16658/22350/56644/13009/13367/13132/19073/20306/216799/11911/17172/319197/673…	12 hpi UP	0.321337
BP	GO:0051173	positive regulation of nitrogen compound metabolic process	425	0.567747	1.17696	0.00148186	0.0173852	0.0126972	265	tags=19%, list=15%, signal=21%	77125/15200/16176/83554/16156/16181/15511/193740/21938/13653/12306/14283/93695/12227/12156/11910/17133/19264/17698/227737/19401/15937/17381/22337/215418/16323/12394/230738/14281/11622/228775/20852/13654/22339/320664/20302/15251/12985/24088/16193/18030/16398/12399/56532/23872/30878/56708/17089/22376/16658/22350/14282/56644/13009/13132/15117/216799/11911/17172/230784/57783/12916/216161/12505/18022/…	12 hpi UP	0.190588
BP	GO:0071222	cellular response to lipopolysaccharide	58	0.707099	1.41279	0.00151868	0.0175365	0.0128077	259	tags=36%, list=15%, signal=31%	16176/21938/60533/19401/14469/20311/230738/330122/18787/16193/171285/14825/20310/216799/57783/216161/14728/14728/22433/17394/22352	12 hpi UP	0.362069
BP	GO:0002573	myeloid leukocyte differentiation	59	0.694581	1.38893	0.00151868	0.0175365	0.0128077	268	tags=37%, list=16%, signal=32%	77125/83554/12156/19401/12394/14281/12768/22339/18081/20302/12985/24088/16658/22228/216161/20308/14728/14727/14728/21803/15163/14127	12 hpi UP	0.372881
BP	GO:0050727	regulation of inflammatory response	94	0.652253	1.31856	0.00151868	0.0175365	0.0128077	268	tags=29%, list=16%, signal=26%	77125/16176/21938/14131/14130/21923/16859/64292/15937/11622/14129/18787/18081/20302/24088/16193/56708/11690/11687/216799/16172/319197/57783/216161/12505/21803/13011/17394/19225/14127	12 hpi UP	0.319149
BP	GO:0071702	organic substance transport	321	0.57796	1.19691	0.00151868	0.0175365	0.0128077	394	tags=31%, list=23%, signal=29%	77125/16176/16181/14131/21817/12306/22044/15122/15277/12512/15122/19264/64292/16854/11520/14469/15122/17381/22337/241639/16323/12394/20514/230738/11622/16905/228775/12768/18787/13654/15251/70572/11846/24088/16193/57264/80879/20288/30878/56708/18550/56193/22350/13367/13132/230784/22228/18442/20911/20855/12257/218756/50790/22433/23921/19246/14573/21803/17246/13057/14828/170625/15163/12767/74732/192…	12 hpi UP	0.311526
BP	GO:0008637	apoptotic mitochondrial changes	19	0.808674	1.53959	0.0015263	0.0175554	0.0128215	88	tags=37%, list=5%, signal=35%	15277/12047/12046/12045/12044/15937/16905	12 hpi UP	0.368421
BP	GO:0002699	positive regulation of immune effector process	65	0.691764	1.38648	0.00159231	0.0182431	0.0133238	268	tags=33%, list=16%, signal=29%	15368/77125/16176/14131/19264/19401/14191/14129/20852/16190/11846/24088/16193/56708/15284/14825/56644/216799/20911/14728/14728/22433/21803/19354/14127	12 hpi UP	0.384615
BP	GO:0050767	regulation of neurogenesis	58	0.70424	1.40708	0.00164753	0.0188024	0.0137322	259	tags=34%, list=15%, signal=30%	77125/16176/21938/21817/12306/12227/12156/14268/13654/22339/15251/24088/16193/56708/17172/12257/13003/21803/12767/22352	12 hpi UP	0.344828
BP	GO:0009888	tissue development	295	0.578367	1.19598	0.00168435	0.019148	0.0139847	266	tags=25%, list=15%, signal=26%	15200/16176/13653/21817/21923/12227/12156/12512/11910/17133/19264/17698/19401/14313/14191/17381/22337/241639/56449/16323/12394/14281/11622/16905/12142/21346/20852/12768/14268/18787/13654/22339/101401/15251/16193/12399/23872/15284/109052/21859/16658/22350/11687/13009/13132/15117/19073/76509/13537/11911/17172/319197/50501/20855/93746/76905/218756/67800/216161/13003/12505/18022/22433/14573/16402/218…	12 hpi UP	0.250847
BP	GO:0007399	nervous system development	231	0.593215	1.22149	0.00172116	0.019491	0.0142352	266	tags=24%, list=15%, signal=24%	77125/16176/235379/21938/14130/21817/12306/21923/18008/12227/12156/19401/20311/16323/12394/230738/14281/12142/14268/13654/12332/22339/20302/15251/11504/24088/16193/17135/12399/56708/15284/16988/16658/13367/13132/17172/18442/78286/12257/218756/13003/50790/12505/22433/23921/14573/21803/17246/20656/14828/13011/22323/53625/12826/12767/22352/56847	12 hpi UP	0.246753
BP	GO:0042092	type 2 immune response	16	0.834145	1.57797	0.00173154	0.0195331	0.0142659	220	tags=65%, list=13%, signal=57%	77125/19401/20852/16190/11846/16193/56708/15284/216799/14728/14728	12 hpi UP	0.6875
BP	GO:0045595	regulation of cell differentiation	263	0.587951	1.21345	0.00175798	0.0197554	0.0144283	263	tags=25%, list=15%, signal=25%	77125/16176/83554/21938/21817/12306/12227/12156/17133/16859/19264/19401/14313/22337/16323/12394/230738/14281/11622/16905/12142/228775/12768/16190/14268/18787/13654/22339/18081/101401/20302/15251/12985/24088/16193/12399/20288/56708/15284/12223/16658/56644/13009/13132/216799/11911/17172/67399/12257/76905/13003/20308/14728/14727/14728/12505/22433/14573/21803/17246/20656/15163/12767/22352/19225/114584	12 hpi UP	0.250951
BP	GO:0050688	regulation of defense response to virus	15	0.848678	1.60276	0.00177572	0.0198786	0.0145182	105	tags=27%, list=6%, signal=25%	16176/17381/230738/66878	12 hpi UP	0.266667
BP	GO:0044057	regulation of system process	78	0.669657	1.34677	0.0018132	0.020221	0.0147683	262	tags=32%, list=15%, signal=28%	15200/171530/21938/22337/30937/16323/12394/230738/11622/16905/13654/15251/16193/57264/16398/30878/13009/13132/50501/20855/12257/17246/13057/13011/19225	12 hpi UP	0.320513
BP	GO:0050778	positive regulation of immune response	150	0.624936	1.27325	0.00183161	0.0203489	0.0148618	268	tags=27%, list=16%, signal=25%	77125/16176/14131/14283/60533/12047/16859/19264/16854/19401/14191/14469/17381/230738/14129/20852/16190/66878/18081/70572/24088/16193/171285/56619/56708/15284/22350/56644/216799/57783/20911/14728/14727/14728/12505/22433/16822/23921/21803/13057/11537/14134/14127	12 hpi UP	0.286667
BP	GO:0050731	positive regulation of peptidyl-tyrosine phosphorylation	38	0.742321	1.46433	0.00186843	0.0203721	0.0148787	254	tags=39%, list=15%, signal=34%	15200/16156/19264/22339/320664/12985/16193/56708/56644/12505/19246/14573/16402/21803/15163	12 hpi UP	0.394737
BP	GO:0022408	negative regulation of cell-cell adhesion	46	0.728166	1.44649	0.00185002	0.0203721	0.0148787	236	tags=43%, list=14%, signal=38%	16181/93695/12156/60533/16859/16854/12394/230738/16190/22339/11846/171285/12399/15284/14728/14727/14728/434215/12505/21803	12 hpi UP	0.434783
BP	GO:0010721	negative regulation of cell development	44	0.713987	1.41568	0.00186843	0.0203721	0.0148787	236	tags=38%, list=14%, signal=33%	16176/83554/12227/19401/12394/230738/16190/22339/12399/15284/16658/12257/14728/14727/14728/12505/21803	12 hpi UP	0.386364
BP	GO:0030098	lymphocyte differentiation	87	0.663619	1.3379	0.00186843	0.0203721	0.0148787	268	tags=34%, list=16%, signal=30%	16176/13653/12047/16859/19264/19401/12394/230738/11622/12142/20852/16190/16193/18030/12399/56532/56619/56708/15284/16658/23882/216799/14728/14727/14728/12505/22433/21803/17474/14127	12 hpi UP	0.344828
BP	GO:0022407	regulation of cell-cell adhesion	105	0.648128	1.31288	0.00185002	0.0203721	0.0148787	236	tags=25%, list=14%, signal=23%	16176/83554/16181/93695/12156/60533/16859/19264/16854/19401/12394/230738/16190/22339/11846/16193/171285/12399/15284/11687/15117/216799/14728/14727/14728/434215/12505/22433/21803	12 hpi UP	0.27619
BP	GO:0070664	negative regulation of leukocyte proliferation	25	0.788125	1.5249	0.00190542	0.0204711	0.014951	236	tags=54%, list=14%, signal=47%	77125/14130/93695/60533/16859/11846/171285/16988/14728/14727/14728/434215/12505/21803	12 hpi UP	0.56
BP	GO:0008630	intrinsic apoptotic signaling pathway in response to DNA damage	31	0.76873	1.50845	0.00190542	0.0204711	0.014951	58	tags=23%, list=3%, signal=22%	15368/21938/12047/12046/12045/12044/15937	12 hpi UP	0.225806
BP	GO:0060326	cell chemotaxis	74	0.670817	1.34841	0.00190542	0.0204711	0.014951	181	tags=26%, list=11%, signal=24%	15200/16176/20303/14131/98365/16854/58217/20311/20305/330122/12768/18787/22339/18081/20302/14825/20310/20306/16172	12 hpi UP	0.256757
BP	GO:0001819	positive regulation of cytokine production	121	0.632261	1.28514	0.00190542	0.0204711	0.014951	268	tags=27%, list=16%, signal=25%	77125/16176/13653/20303/14131/60533/16859/19264/19401/14191/17381/241639/12394/16190/18787/66878/20302/15251/24088/16193/171285/56619/13058/56644/216799/16172/11911/18442/83397/22433/21803/13057/17394/19225/14127	12 hpi UP	0.289256
BP	GO:0050777	negative regulation of immune response	50	0.705646	1.40456	0.00194242	0.0206417	0.0150756	236	tags=35%, list=14%, signal=31%	15368/77125/14130/16859/19264/16854/17381/230738/11622/20852/12768/16190/11846/171285/15284/17089/11687/14728/14727/14728/21803	12 hpi UP	0.42
BP	GO:0051960	regulation of nervous system development	69	0.681402	1.36907	0.00194242	0.0206417	0.0150756	275	tags=33%, list=16%, signal=29%	77125/16176/21938/21817/12306/12227/12156/19401/14268/13654/22339/15251/24088/16193/56708/17172/12257/13003/21803/13011/12767/22352/26364	12 hpi UP	0.333333
BP	GO:0097193	intrinsic apoptotic signaling pathway	68	0.668765	1.34221	0.00194242	0.0206417	0.0150756	279	tags=31%, list=16%, signal=27%	15368/21938/14130/12047/12046/12045/12044/15937/56449/228775/15251/56532/11911/68048/12505/22433/19246/17246/20656/19225/12925	12 hpi UP	0.308824
BP	GO:0035710	CD4-positive, alpha-beta T cell activation	29	0.774256	1.51002	0.00197942	0.020959	0.0153073	236	tags=53%, list=14%, signal=47%	60533/16859/19401/12394/230738/20852/16190/16193/12399/15284/23882/216799/14728/14728/12505/21803	12 hpi UP	0.551724
BP	GO:0043410	positive regulation of MAPK cascade	98	0.655575	1.32635	0.00201642	0.0212739	0.0155373	265	tags=32%, list=15%, signal=28%	16176/16156/16181/20303/14130/93695/12156/19264/19401/16323/20305/230738/12768/22339/20302/24088/16193/171285/23882/11687/56644/13132/20306/83397/20308/17873/12505/19246/21803/12767/320207	12 hpi UP	0.316327
BP	GO:0032611	interleukin-1 beta production	28	0.778827	1.51453	0.00209041	0.021919	0.0160084	220	tags=41%, list=13%, signal=37%	16176/13653/98365/230738/20302/24088/16193/56644/216799/14728/14727/14728	12 hpi UP	0.428571
BP	GO:0030509	BMP signaling pathway	22	0.786841	1.5114	0.0020925	0.021919	0.0160084	53	tags=18%, list=3%, signal=18%	83554/13653/12156/14313	12 hpi UP	0.181818
BP	GO:0050868	negative regulation of T cell activation	33	0.746447	1.46687	0.00212741	0.0221266	0.01616	236	tags=50%, list=14%, signal=44%	93695/60533/16859/16854/12394/230738/16190/11846/171285/12399/15284/14728/14727/14728/434215/12505/21803	12 hpi UP	0.515152
BP	GO:0030099	myeloid cell differentiation	106	0.645446	1.3078	0.00212741	0.0221266	0.01616	268	tags=32%, list=16%, signal=28%	77125/83554/110257/15122/12156/110257/15122/19401/110257/15122/16323/12394/20514/14281/12768/22339/18081/20302/15251/12985/24088/11656/17089/16658/13132/22228/216161/20308/14728/14727/14728/21803/56760/15163/14127	12 hpi UP	0.330189
BP	GO:0014015	positive regulation of gliogenesis	21	0.809824	1.55345	0.00217091	0.0224992	0.0164322	259	tags=57%, list=15%, signal=49%	77125/16176/21938/12156/13654/24088/16193/56708/12257/21803/12767/22352	12 hpi UP	0.571429
BP	GO:0051249	regulation of lymphocyte activation	106	0.645303	1.30751	0.0022014	0.0227349	0.0166044	236	tags=28%, list=14%, signal=26%	16176/21938/14130/93695/60533/16859/19264/16854/19401/14191/12394/230738/11622/12142/20852/16190/11846/16193/171285/12399/56532/56708/15284/16988/56644/216799/14728/14727/14728/434215/12505/22433/21803	12 hpi UP	0.311321
BP	GO:0006909	phagocytosis	46	0.722357	1.43495	0.0022384	0.0230359	0.0168242	168	tags=30%, list=10%, signal=28%	16176/14131/14130/21817/19264/19401/14191/14129/24088/16398/20288/17089/11687/56644	12 hpi UP	0.304348
BP	GO:0042063	gliogenesis	52	0.707016	1.40703	0.0022754	0.0230925	0.0168655	259	tags=31%, list=15%, signal=27%	77125/16176/21938/12156/14268/13654/20302/24088/16193/56708/17172/12257/13003/21803/12767/22352	12 hpi UP	0.307692
BP	GO:0002285	lymphocyte activation involved in immune response	50	0.703047	1.39938	0.0022754	0.0230925	0.0168655	268	tags=43%, list=16%, signal=38%	16859/19264/16854/19401/230738/20852/16190/20556/16193/171285/56619/56708/15284/23882/216799/14728/14728/22433/21803/17474/74732/14127	12 hpi UP	0.44
BP	GO:0006935	chemotaxis	94	0.646401	1.30673	0.0022754	0.0230925	0.0168655	268	tags=31%, list=16%, signal=28%	15200/16176/20303/14131/98365/16859/16854/58217/20311/20305/16985/330122/12768/14268/18787/22339/18081/20302/16398/14825/20310/20306/16172/50501/20308/21803/12767/19354/14127	12 hpi UP	0.308511
BP	GO:0042330	taxis	94	0.646401	1.30673	0.0022754	0.0230925	0.0168655	268	tags=31%, list=16%, signal=28%	15200/16176/20303/14131/98365/16859/16854/58217/20311/20305/16985/330122/12768/14268/18787/22339/18081/20302/16398/14825/20310/20306/16172/50501/20308/21803/12767/19354/14127	12 hpi UP	0.308511
BP	GO:0071621	granulocyte chemotaxis	39	0.720754	1.42329	0.00238639	0.0240525	0.0175667	268	tags=44%, list=16%, signal=38%	16176/20303/14131/16854/58217/20311/20305/330122/22339/20302/14825/20310/20306/16172/20308/19354/14127	12 hpi UP	0.435897
BP	GO:0032496	response to lipopolysaccharide	75	0.665322	1.33778	0.00238639	0.0240525	0.0175667	262	tags=32%, list=15%, signal=28%	16176/21938/60533/16859/19401/14469/20311/230738/330122/18787/16193/171285/14825/20310/216799/57783/19222/216161/14728/14728/22433/17394/22352/19225	12 hpi UP	0.32
BP	GO:0007610	behavior	69	0.678242	1.36272	0.00242339	0.0243418	0.0177779	282	tags=33%, list=16%, signal=29%	16176/16181/13653/22044/12227/12394/13654/18081/15251/24088/16193/57264/30878/18442/78286/12257/218756/14608/16402/20656/19225/56847/20897	12 hpi UP	0.333333
BP	GO:0050886	endocrine process	21	0.80556	1.54527	0.00246778	0.0246685	0.0180165	240	tags=52%, list=14%, signal=46%	16176/171530/227737/22337/16323/12394/57264/30878/13132/12257/13057	12 hpi UP	0.52381
BP	GO:0060761	negative regulation of response to cytokine stimulus	19	0.800538	1.5241	0.00247274	0.0246685	0.0180165	126	tags=32%, list=7%, signal=30%	16181/16178/19264/17381/11846/16193	12 hpi UP	0.315789
BP	GO:0045687	positive regulation of glial cell differentiation	14	0.845897	1.59263	0.00249024	0.024746	0.0180732	147	tags=50%, list=9%, signal=46%	77125/16176/21938/12156/13654/24088/56708	12 hpi UP	0.5
BP	GO:0006355	regulation of DNA-templated transcription	373	0.570029	1.18171	0.00249738	0.024746	0.0180732	239	tags=18%, list=14%, signal=20%	15368/77125/16176/83554/16156/13653/14130/12306/14283/12227/12156/11910/17133/227737/19401/14313/17381/22337/30937/56449/215418/16323/12394/230738/14281/11622/12142/228775/20852/13654/22339/20302/15251/12985/24088/16193/18030/17135/171285/12399/56532/16978/23872/30878/15284/17089/22376/16658/22350/14282/56644/13009/13132/216799/11911/17172/57783/12916/216161/14728/14727/14728/18022/22433/14573/21…	12 hpi UP	0.182306
BP	GO:1990266	neutrophil migration	40	0.724	1.43195	0.00257138	0.0253935	0.018546	295	tags=42%, list=17%, signal=36%	16176/20303/14131/16854/58217/20311/20305/330122/20302/24088/14825/20310/20306/20308/19354/14127/12273	12 hpi UP	0.425
BP	GO:0045685	regulation of glial cell differentiation	15	0.842117	1.59037	0.0026347	0.0259314	0.0189389	147	tags=47%, list=9%, signal=43%	77125/16176/21938/12156/13654/24088/56708	12 hpi UP	0.466667
BP	GO:0048661	positive regulation of smooth muscle cell proliferation	29	0.76981	1.50135	0.00264537	0.0259494	0.0189521	133	tags=34%, list=8%, signal=32%	15368/15200/13653/21817/22339/15251/11504/16193/57264/16398	12 hpi UP	0.344828
BP	GO:0001960	negative regulation of cytokine-mediated signaling pathway	18	0.80843	1.53999	0.002664	0.0260451	0.0190219	126	tags=33%, list=7%, signal=31%	16181/16178/19264/17381/11846/16193	12 hpi UP	0.333333
BP	GO:0010001	glial cell differentiation	36	0.74103	1.4576	0.00268237	0.0261375	0.0190894	259	tags=33%, list=15%, signal=29%	77125/16176/21938/12156/13654/24088/56708/17172/13003/21803/12767/22352	12 hpi UP	0.333333
BP	GO:1905952	regulation of lipid localization	32	0.755096	1.4817	0.00271937	0.0263231	0.019225	224	tags=41%, list=13%, signal=36%	16176/12306/64292/11520/12394/230738/57264/20288/18550/13132/18442/12257/50790	12 hpi UP	0.40625
BP	GO:0007417	central nervous system development	86	0.656648	1.32177	0.00271937	0.0263231	0.019225	266	tags=30%, list=15%, signal=27%	77125/16176/21938/14130/12227/12156/16323/12394/13654/12332/15251/24088/56708/16658/13367/17172/78286/218756/13003/14573/21803/14828/12826/12767/22352/56847	12 hpi UP	0.302326
BP	GO:0030316	osteoclast differentiation	26	0.774567	1.50295	0.00279337	0.0269505	0.0196832	268	tags=52%, list=16%, signal=44%	83554/12156/14281/12768/18081/20302/16658/216161/20308/14728/14727/14728/21803/14127	12 hpi UP	0.538462
BP	GO:0070374	positive regulation of ERK1 and ERK2 cascade	48	0.714204	1.42282	0.00283036	0.0272179	0.0198785	256	tags=44%, list=15%, signal=38%	16176/20303/93695/12156/19264/19401/16323/20305/12768/22339/20302/24088/16193/171285/11687/20306/83397/20308/12505/21803/12767	12 hpi UP	0.4375
BP	GO:0062012	regulation of small molecule metabolic process	41	0.71977	1.42354	0.00286736	0.0274836	0.0200725	224	tags=32%, list=13%, signal=28%	16176/13653/12156/15937/228775/15251/16193/56193/13132/230784/12257/67800/50790	12 hpi UP	0.317073
BP	GO:0008015	blood circulation	68	0.659476	1.32356	0.00290436	0.0275679	0.0201341	262	tags=31%, list=15%, signal=27%	15368/15200/20303/15937/230738/11622/22339/15251/30878/13009/319197/18442/78286/20855/83397/21803/17246/20656/13057/12767/19225	12 hpi UP	0.308824
BP	GO:0031329	regulation of cellular catabolic process	91	0.64556	1.30284	0.00290436	0.0275679	0.0201341	259	tags=25%, list=15%, signal=23%	15368/16176/21938/12306/12227/230738/228775/22339/20556/15251/18772/24088/16193/18550/21859/230784/12257/435626/22433/19246/14573/170625/22352	12 hpi UP	0.252747
BP	GO:0045785	positive regulation of cell adhesion	119	0.626454	1.27288	0.00290436	0.0275679	0.0201341	236	tags=25%, list=14%, signal=23%	16176/83554/21817/12512/60533/16859/19264/19401/58217/241639/12394/16190/14268/22339/320664/18081/16193/171285/16398/12399/15284/11687/13132/15117/216799/14728/14727/14728/12505/22433/16402/21803	12 hpi UP	0.268908
BP	GO:0009408	response to heat	11	0.875433	1.60978	0.00293595	0.0277779	0.0202875	12	tags=27%, list=1%, signal=27%	15368/15511/193740	12 hpi UP	0.272727
BP	GO:0042592	homeostatic process	226	0.587123	1.20783	0.00305235	0.028694	0.0209566	274	tags=26%, list=16%, signal=25%	15368/16176/16181/13653/14130/21817/110257/15122/15277/12044/110257/15122/19264/64292/110257/15122/22337/20311/16323/20514/11622/20852/12768/16190/22339/15251/16193/56532/30878/11656/17089/16658/23882/13009/13367/11911/230784/22228/18442/20855/12257/218756/67800/110095/14728/14728/12505/16541/22433/23921/21803/20656/13057/15163/12767/225049/19225/19354/14127/20652	12 hpi UP	0.265487
BP	GO:0022008	neurogenesis	183	0.605634	1.24229	0.00308935	0.0289491	0.0211428	259	tags=24%, list=15%, signal=23%	77125/16176/235379/21938/14130/21817/12306/21923/12227/12156/19401/20311/16323/12394/12142/14268/13654/22339/20302/15251/11504/24088/16193/12399/56708/16988/13367/13132/17172/18442/12257/218756/13003/50790/12505/22433/14573/21803/17246/20656/14828/22323/53625/12767/22352	12 hpi UP	0.245902
BP	GO:0051250	negative regulation of lymphocyte activation	46	0.712468	1.41531	0.00312634	0.0291097	0.0212602	236	tags=43%, list=14%, signal=38%	14130/93695/60533/16859/16854/14191/12394/230738/16190/11846/171285/12399/15284/16988/14728/14727/14728/434215/12505/21803	12 hpi UP	0.434783
BP	GO:0050863	regulation of T cell activation	80	0.662403	1.33305	0.00312634	0.0291097	0.0212602	236	tags=29%, list=14%, signal=26%	16176/21938/93695/60533/16859/19264/16854/19401/12394/230738/12142/16190/11846/16193/171285/12399/56532/15284/216799/14728/14727/14728/434215/12505/22433/21803	12 hpi UP	0.325
BP	GO:0043069	negative regulation of programmed cell death	156	0.61205	1.24846	0.00320034	0.0297044	0.0216945	268	tags=26%, list=16%, signal=24%	15368/16176/16181/15511/14130/18008/12227/12047/12044/227737/16854/15937/56449/230738/16905/14268/18787/22339/15251/16193/56708/12223/13132/11911/17172/22228/50501/12505/22433/19246/14573/16402/17246/11797/20656/14828/12955/15163/19225/14127	12 hpi UP	0.25641
BP	GO:1901565	organonitrogen compound catabolic process	143	0.614199	1.25137	0.00323734	0.0298588	0.0218073	242	tags=18%, list=14%, signal=17%	15368/77125/16176/17392/15511/193740/21938/12306/17698/15937/17381/18263/228775/11846/80879/18550/21859/22350/13132/16172/12505/22433/21803/17246/11797/14828	12 hpi UP	0.181818
BP	GO:0072359	circulatory system development	213	0.590308	1.21348	0.00323734	0.0298588	0.0218073	422	tags=35%, list=25%, signal=30%	15368/15200/16176/21938/13653/12306/14283/15277/12156/16854/19401/16323/12394/67603/230738/11622/16905/12142/14268/18787/13654/22339/18081/101401/15251/11504/30878/13058/13009/15117/319197/50501/67399/76905/218756/13003/18022/22433/16402/21803/17246/20656/11537/12826/12767/19225/20897/12192/12273/19712/22413/13197/11826/13713/216850/18158/12575/14645/14824/13805/381823/13198/17295/19303/15442/187…	12 hpi UP	0.347418
BP	GO:2001237	negative regulation of extrinsic apoptotic signaling pathway	16	0.824633	1.55998	0.00325686	0.0299447	0.02187	104	tags=38%, list=6%, signal=36%	15368/16176/16854/16905/18787/22339	12 hpi UP	0.375
BP	GO:0045862	positive regulation of proteolysis	58	0.689813	1.37826	0.00331133	0.0303504	0.0221663	191	tags=19%, list=11%, signal=17%	77125/16176/15511/193740/21938/230738/228775/56644/13132/216799/57783	12 hpi UP	0.189655
BP	GO:0032732	positive regulation of interleukin-1 production	22	0.775029	1.48871	0.00335168	0.0305294	0.022297	178	tags=36%, list=10%, signal=33%	13653/16859/20302/24088/16193/171285/56644/216799	12 hpi UP	0.363636
BP	GO:0009617	response to bacterium	163	0.605499	1.23842	0.00334833	0.0305294	0.022297	268	tags=29%, list=16%, signal=27%	16176/21938/14130/110257/15122/98365/12156/60533/110257/15122/16859/23833/19401/14191/58217/14469/110257/15122/20311/230738/11622/14129/330122/18787/20556/101401/24088/17110/17105/16193/171285/56619/14825/20310/216799/57783/76905/19222/216161/110095/14728/14728/22433/13057/11537/17474/17394/22352/19225/433470/14127	12 hpi UP	0.312883
BP	GO:0051179	localization	566	0.552345	1.14738	0.00338533	0.0307405	0.0224512	416	tags=28%, list=24%, signal=32%	15368/77125/16176/171530/16156/16181/193740/21938/14131/14130/21817/12306/22044/15122/15277/12156/12512/15122/16859/19264/17698/64292/227737/16854/19401/11520/14191/14469/15937/15122/17381/22337/241639/16323/12394/20969/20514/19200/230738/11622/16905/14129/228775/12768/16190/18787/13654/22339/21810/15251/70572/11846/24088/16193/57264/80281/16398/80879/20288/30878/56708/13058/17089/22376/14825/185…	12 hpi UP	0.284452
BP	GO:0043122	regulation of canonical NF-kappaB signal transduction	35	0.733102	1.44188	0.00342233	0.0307904	0.0224877	255	tags=33%, list=15%, signal=29%	16176/21817/20198/230738/66878/56532/56644/57783/14728/14727/14728/17474	12 hpi UP	0.342857
BP	GO:1903038	negative regulation of leukocyte cell-cell adhesion	35	0.733061	1.44179	0.00342233	0.0307904	0.0224877	236	tags=47%, list=14%, signal=42%	93695/60533/16859/16854/12394/230738/16190/11846/171285/12399/15284/14728/14727/14728/434215/12505/21803	12 hpi UP	0.485714
BP	GO:0033002	muscle cell proliferation	51	0.701672	1.39736	0.00342233	0.0307904	0.0224877	262	tags=37%, list=15%, signal=33%	15368/15200/13653/21817/12156/22339/15251/11504/16193/57264/16398/30878/21859/19222/21803/17246/20656/13057/19225	12 hpi UP	0.372549
BP	GO:0002698	negative regulation of immune effector process	39	0.715354	1.41262	0.00345932	0.0309335	0.0225922	236	tags=33%, list=14%, signal=29%	15368/77125/14130/16859/19264/16854/230738/11622/16190/11846/171285/15284/14728/14727/14728/21803	12 hpi UP	0.410256
BP	GO:0032774	RNA biosynthetic process	397	0.559388	1.15959	0.00345932	0.0309335	0.0225922	239	tags=17%, list=14%, signal=19%	15368/77125/16176/83554/16156/13653/14130/12306/14283/12227/12156/11910/17133/227737/19401/14313/17381/22337/30937/56449/215418/16323/12394/70333/230738/14281/11622/12142/228775/20852/13654/22339/20302/15251/12985/24088/16193/18030/17135/171285/12399/56532/16978/23872/30878/15284/17089/22376/16658/22350/14282/56644/13009/13132/216799/11911/17172/57783/12916/216161/14728/14727/14728/18022/22433/14…	12 hpi UP	0.173804
BP	GO:0032943	mononuclear cell proliferation	72	0.666342	1.33953	0.00357032	0.0317326	0.0231757	264	tags=30%, list=15%, signal=27%	16176/21938/14130/93695/60533/16859/19264/17698/16854/11622/20556/11846/16193/171285/56532/56708/16988/14728/14727/14728/434215/12505/21803/12767/19354	12 hpi UP	0.347222
BP	GO:0046651	lymphocyte proliferation	72	0.666342	1.33953	0.00357032	0.0317326	0.0231757	264	tags=30%, list=15%, signal=27%	16176/21938/14130/93695/60533/16859/19264/17698/16854/11622/20556/11846/16193/171285/56532/56708/16988/14728/14727/14728/434215/12505/21803/12767/19354	12 hpi UP	0.347222
BP	GO:0030595	leukocyte chemotaxis	62	0.681782	1.36345	0.00360732	0.0319645	0.0233452	181	tags=29%, list=11%, signal=27%	16176/20303/14131/98365/16854/58217/20311/20305/330122/12768/18787/22339/18081/20302/14825/20310/20306/16172	12 hpi UP	0.290323
BP	GO:0032652	regulation of interleukin-1 production	28	0.763889	1.48549	0.00364431	0.0321951	0.0235136	220	tags=45%, list=13%, signal=40%	13653/16178/16859/230738/20302/24088/16193/171285/56644/216799/14728/14727/14728	12 hpi UP	0.464286
BP	GO:0019220	regulation of phosphate metabolic process	201	0.585048	1.20278	0.00371831	0.0327501	0.0239189	265	tags=23%, list=15%, signal=22%	15200/16176/16156/16181/13653/12306/93695/12156/19264/14191/16323/232431/67603/230738/11622/228775/14268/22339/320664/12985/16193/16398/56532/30878/56708/56193/23882/56644/13132/230784/12257/13003/14728/14727/14728/17873/12505/22433/19246/14573/16402/21803/15163/12767/19225/320207	12 hpi UP	0.228856
BP	GO:0009611	response to wounding	105	0.636605	1.28954	0.00375531	0.0328785	0.0240127	388	tags=40%, list=23%, signal=33%	15368/77125/15200/12306/14283/21923/17381/241639/14268/18787/22339/15251/16193/21789/56193/11687/56644/76509/319197/21824/76905/14728/14728/12505/22433/20656/12767/14127/17312/12192/11826/13713/21857/15170/12575/11747/14824/13805/20194/13198/15442/18792	12 hpi UP	0.4
BP	GO:0051130	positive regulation of cellular component organization	171	0.604737	1.23773	0.00375531	0.0328785	0.0240127	275	tags=25%, list=16%, signal=23%	16176/17392/14131/14130/12306/18008/12156/12512/19264/17698/16854/14469/241639/20311/20969/11622/14129/16190/14268/18787/22339/15251/12985/11504/16193/16398/30878/12223/17089/56193/11687/56644/13132/11853/18442/21803/13057/14828/170625/22323/19354/14127/26364	12 hpi UP	0.251462
BP	GO:0046632	alpha-beta T cell differentiation	30	0.747012	1.45961	0.00382967	0.0334298	0.0244153	236	tags=48%, list=14%, signal=43%	19401/12394/230738/12142/20852/16190/16193/12399/15284/23882/216799/14728/14727/14728/21803	12 hpi UP	0.5
BP	GO:0002820	negative regulation of adaptive immune response	19	0.790147	1.50432	0.00384889	0.0334979	0.0244651	220	tags=60%, list=13%, signal=53%	77125/14130/19264/230738/11622/16190/11846/171285/11687/14728/14727/14728	12 hpi UP	0.631579
BP	GO:0097530	granulocyte migration	45	0.708147	1.40633	0.00390403	0.033678	0.0245966	268	tags=40%, list=16%, signal=35%	16176/20303/14131/16854/58217/20311/20305/330122/22339/20302/24088/14825/20310/20306/16172/20308/19354/14127	12 hpi UP	0.4
BP	GO:0045892	negative regulation of DNA-templated transcription	166	0.598917	1.22465	0.00390403	0.033678	0.0245966	254	tags=24%, list=15%, signal=23%	77125/16176/13653/12227/12156/11910/227737/19401/14313/17381/22337/30937/56449/12394/11622/12142/228775/20852/22339/15251/18030/17135/12399/16978/23872/17089/22350/13132/11911/17172/12916/216161/14728/14727/14728/22433/21803/17246/12955/15163	12 hpi UP	0.240964
BP	GO:0033554	cellular response to stress	273	0.574856	1.18684	0.00390403	0.033678	0.0245966	250	tags=19%, list=15%, signal=19%	15368/16176/17392/193740/21938/13653/14130/21923/15277/12227/12156/11910/12047/12046/12045/12044/20719/11520/15937/56449/230738/14281/16905/109019/228775/20852/22339/15251/16193/56532/13058/22376/22350/23882/11687/56644/13132/216799/11911/230784/68048/17873/12505/22433/19246/21803/17246/20656/14828/56289/12955	12 hpi UP	0.186813
BP	GO:1902679	negative regulation of RNA biosynthetic process	167	0.598522	1.22384	0.00405275	0.0347565	0.0253842	254	tags=24%, list=15%, signal=22%	77125/16176/13653/12227/12156/11910/227737/19401/14313/17381/22337/30937/56449/12394/11622/12142/228775/20852/22339/15251/18030/17135/12399/16978/23872/17089/22350/13132/11911/17172/12916/216161/14728/14727/14728/22433/21803/17246/12955/15163	12 hpi UP	0.239521
BP	GO:0006351	DNA-templated transcription	395	0.560018	1.16088	0.00405275	0.0347565	0.0253842	239	tags=17%, list=14%, signal=19%	15368/77125/16176/83554/16156/13653/14130/12306/14283/12227/12156/11910/17133/227737/19401/14313/17381/22337/30937/56449/215418/16323/12394/70333/230738/14281/11622/12142/228775/20852/13654/22339/20302/15251/12985/24088/16193/18030/17135/171285/12399/56532/16978/23872/30878/15284/17089/22376/16658/22350/14282/56644/13009/13132/216799/11911/17172/57783/12916/216161/14728/14727/14728/18022/22433/14…	12 hpi UP	0.174684
BP	GO:0032434	regulation of proteasomal ubiquitin-dependent protein catabolic process	19	0.7882	1.50061	0.00414783	0.0354681	0.025904	93	tags=21%, list=5%, signal=20%	77125/15511/193740/228775	12 hpi UP	0.210526
BP	GO:0071772	response to BMP	23	0.778605	1.49826	0.00420988	0.0355838	0.0259885	53	tags=17%, list=3%, signal=17%	83554/13653/12156/14313	12 hpi UP	0.173913
BP	GO:0071773	cellular response to BMP stimulus	23	0.778605	1.49826	0.00420988	0.0355838	0.0259885	53	tags=17%, list=3%, signal=17%	83554/13653/12156/14313	12 hpi UP	0.173913
BP	GO:2000058	regulation of ubiquitin-dependent protein catabolic process	22	0.768643	1.47645	0.00420567	0.0355838	0.0259885	93	tags=18%, list=5%, signal=17%	77125/15511/193740/228775	12 hpi UP	0.181818
BP	GO:0032368	regulation of lipid transport	23	0.777764	1.49664	0.00428439	0.0361095	0.0263724	224	tags=43%, list=13%, signal=38%	16176/12306/64292/12394/57264/18550/13132/18442/12257/50790	12 hpi UP	0.434783
BP	GO:0002706	regulation of lymphocyte mediated immunity	46	0.706662	1.40377	0.00449891	0.0378089	0.0276136	236	tags=35%, list=14%, signal=31%	16176/21938/14131/14130/16859/19264/11622/14129/20852/11846/16193/171285/56532/56708/22376/216799/14728/14727/14728/21803	12 hpi UP	0.434783
BP	GO:0044060	regulation of endocrine process	14	0.831754	1.566	0.0045535	0.0379415	0.0277104	204	tags=57%, list=12%, signal=51%	171530/22337/16323/12394/57264/30878/13132/12257	12 hpi UP	0.571429
BP	GO:0032370	positive regulation of lipid transport	15	0.825287	1.55859	0.00454431	0.0379415	0.0277104	195	tags=47%, list=11%, signal=42%	16176/12306/64292/12394/57264/13132/18442	12 hpi UP	0.466667
BP	GO:0046888	negative regulation of hormone secretion	18	0.795239	1.51487	0.00453059	0.0379415	0.0277104	204	tags=33%, list=12%, signal=30%	16176/171530/16156/16193/22228/12257	12 hpi UP	0.333333
BP	GO:0071396	cellular response to lipid	95	0.639053	1.29162	0.00472199	0.039234	0.0286544	334	tags=35%, list=19%, signal=30%	16176/21938/60533/17698/19401/14469/22337/20311/16323/230738/11622/330122/18787/16193/171285/14825/20310/13132/216799/57783/67800/216161/14728/14728/22433/14573/21803/17394/22352/12192/19712/26411/11826/327957	12 hpi UP	0.357895
BP	GO:2000514	regulation of CD4-positive, alpha-beta T cell activation	21	0.790523	1.51642	0.00473619	0.0392408	0.0286593	236	tags=57%, list=14%, signal=50%	60533/16859/19401/12394/230738/16190/16193/12399/15284/216799/12505/21803	12 hpi UP	0.571429
BP	GO:0051091	positive regulation of DNA-binding transcription factor activity	49	0.688569	1.37045	0.00479635	0.039516	0.0288604	178	tags=24%, list=10%, signal=23%	16176/14130/14283/12156/12985/24088/16193/56532/16978/56644/13009/216799	12 hpi UP	0.244898
BP	GO:0001932	regulation of protein phosphorylation	174	0.598979	1.22652	0.00479635	0.039516	0.0288604	265	tags=23%, list=15%, signal=22%	15200/16176/16156/16181/13653/12306/93695/12156/19264/14191/16323/232431/67603/230738/228775/14268/22339/320664/12985/16193/56532/56708/23882/56644/13132/230784/14728/14727/14728/17873/12505/22433/19246/14573/16402/21803/15163/12767/19225/320207	12 hpi UP	0.229885
BP	GO:0008037	cell recognition	20	0.793588	1.51826	0.00488046	0.0399844	0.0292024	185	tags=40%, list=11%, signal=36%	15511/14131/17698/16854/14129/171285/56644/59083	12 hpi UP	0.4
BP	GO:0009056	catabolic process	273	0.571852	1.18063	0.00487071	0.0399844	0.0292024	243	tags=18%, list=14%, signal=19%	15368/77125/16176/17392/15511/193740/21938/12306/15122/15277/12227/244416/15122/16828/17698/15937/15122/17381/72054/18263/230738/228775/22339/20556/15251/18772/11846/24088/16193/17384/80879/18550/21859/22350/13132/16172/230784/22228/12257/110095/435626/12505/22433/19246/14573/21803/17246/11797/14828/170625	12 hpi UP	0.18315
BP	GO:0000819	sister chromatid segregation	17	0.792397	1.50677	0.00490008	0.0400333	0.0292381	12	tags=12%, list=1%, signal=12%	15511/193740	12 hpi UP	0.117647
BP	GO:0006865	amino acid transport	15	0.82263	1.55357	0.00499497	0.0406685	0.0297021	115	tags=33%, list=7%, signal=31%	16176/16181/22044/20514/11846	12 hpi UP	0.333333
BP	GO:0097529	myeloid leukocyte migration	62	0.675681	1.35125	0.00501943	0.0406685	0.0297021	181	tags=29%, list=11%, signal=27%	16176/20303/14131/16854/58217/20311/20305/330122/12768/18787/22339/18081/20302/24088/14825/20310/20306/16172	12 hpi UP	0.290323
BP	GO:1901575	organic substance catabolic process	238	0.582283	1.20007	0.00501943	0.0406685	0.0297021	242	tags=19%, list=14%, signal=19%	15368/77125/16176/17392/15511/193740/21938/12306/15122/15277/12227/244416/15122/16828/17698/15937/15122/17381/72054/18263/230738/228775/22339/20556/15251/18772/11846/16193/80879/18550/21859/22350/13132/16172/230784/22228/110095/12505/22433/19246/14573/21803/17246/11797/14828	12 hpi UP	0.189076
BP	GO:0043506	regulation of JUN kinase activity	11	0.862733	1.58642	0.00512955	0.0414462	0.0302701	10	tags=18%, list=1%, signal=18%	16176/16181	12 hpi UP	0.181818
BP	GO:0071706	tumor necrosis factor superfamily cytokine production	62	0.67479	1.34947	0.00531688	0.0428417	0.0312893	465	tags=56%, list=27%, signal=42%	77125/20303/14131/93695/98365/60533/16859/19264/19401/230738/20302/24088/16193/171285/13058/56644/12257/83397/14728/14727/14728/21803/13057/17394/14127/15170/19204/71268/73181/74155/26362/14964/15006/14963/15015/14972/15013/110557/15018/15007	12 hpi UP	0.645161
BP	GO:0045670	regulation of osteoclast differentiation	15	0.821179	1.55083	0.00537053	0.0429687	0.0313821	220	tags=62%, list=13%, signal=55%	83554/14281/12768/18081/20302/16658/20308/14728/14727/14728	12 hpi UP	0.666667
BP	GO:0035914	skeletal muscle cell differentiation	15	0.820824	1.55016	0.00537053	0.0429687	0.0313821	101	tags=40%, list=6%, signal=38%	13653/12227/11910/17133/14281/13654	12 hpi UP	0.4
BP	GO:0032103	positive regulation of response to external stimulus	133	0.613557	1.24999	0.00539124	0.0429687	0.0313821	465	tags=42%, list=27%, signal=34%	77125/16176/14131/14283/16859/58217/14469/17381/14129/12768/14268/18787/22339/66878/18081/20302/70572/11846/24088/16193/171285/16398/56619/11690/14825/56644/20306/216799/16172/319197/57783/21803/13057/12767/17394/19225/19354/14127/12273/327957/231655/14824/17295/71268/18792/14747/20375/56221/13874/106512/56489/14964/15006/14963/15015/14972/15013/110557/15018/15007	12 hpi UP	0.451128
BP	GO:0098542	defense response to other organism	247	0.57664	1.18923	0.00539124	0.0429687	0.0313821	465	tags=36%, list=27%, signal=31%	77125/16176/17392/20303/14283/98365/16859/19264/16854/14191/58217/14469/667373/112419/17381/20311/20305/19200/230738/12142/14129/330122/12768/16190/18787/12332/66878/18081/20302/70572/11846/24088/17110/17105/16193/171285/56532/56619/13058/17089/22376/14825/20310/56644/20306/216799/16172/57783/20911/20308/21803/13057/11537/17474/14134/22352/74732/14127/214854/269799/12273/15959/667370/11826/327957…	12 hpi UP	0.376518
BP	GO:0002823	negative regulation of adaptive immune response based on somatic recombination of immune receptors built from immunoglobulin superfamily domains	16	0.811183	1.53453	0.00542375	0.0431107	0.0314857	220	tags=65%, list=13%, signal=57%	77125/14130/19264/230738/11622/16190/11846/171285/14728/14727/14728	12 hpi UP	0.6875
BP	GO:1903555	regulation of tumor necrosis factor superfamily cytokine production	60	0.671495	1.34153	0.0054656	0.0433259	0.0316429	465	tags=56%, list=27%, signal=42%	77125/20303/14131/93695/60533/16859/19264/19401/230738/20302/24088/16193/171285/13058/56644/12257/83397/14728/14727/14728/21803/13057/17394/14127/15170/19204/71268/73181/74155/26362/14964/15006/14963/15015/14972/15013/110557/15018/15007	12 hpi UP	0.65
BP	GO:0007052	mitotic spindle organization	12	0.850629	1.5793	0.0055578	0.043448	0.0317321	12	tags=17%, list=1%, signal=17%	15511/193740	12 hpi UP	0.166667
BP	GO:0002685	regulation of leukocyte migration	55	0.687568	1.37159	0.00561432	0.043448	0.0317321	139	tags=24%, list=8%, signal=22%	77125/16176/16859/17698/16854/58217/12768/18787/22339/18081/24088/16398/56532	12 hpi UP	0.236364
BP	GO:0032944	regulation of mononuclear cell proliferation	58	0.680607	1.35986	0.00561432	0.043448	0.0317321	236	tags=31%, list=14%, signal=28%	16176/21938/14130/93695/60533/16859/19264/16854/11622/11846/16193/171285/56532/56708/16988/14728/14727/14728/434215/12505/21803	12 hpi UP	0.362069
BP	GO:0050670	regulation of lymphocyte proliferation	58	0.680607	1.35986	0.00561432	0.043448	0.0317321	236	tags=31%, list=14%, signal=28%	16176/21938/14130/93695/60533/16859/19264/16854/11622/11846/16193/171285/56532/56708/16988/14728/14727/14728/434215/12505/21803	12 hpi UP	0.362069
BP	GO:0032640	tumor necrosis factor production	61	0.671035	1.3415	0.00553996	0.043448	0.0317321	465	tags=55%, list=27%, signal=42%	77125/20303/14131/93695/98365/16859/19264/19401/230738/20302/24088/16193/171285/13058/56644/12257/83397/14728/14727/14728/21803/13057/17394/14127/15170/19204/71268/73181/74155/26362/14964/15006/14963/15015/14972/15013/110557/15018/15007	12 hpi UP	0.639344
BP	GO:0051607	defense response to virus	65	0.665516	1.33387	0.00561432	0.043448	0.0317321	139	tags=15%, list=8%, signal=15%	77125/16176/19264/667373/112419/17381/230738/66878/16193/56532	12 hpi UP	0.153846
BP	GO:0140546	defense response to symbiont	65	0.665516	1.33387	0.00561432	0.043448	0.0317321	139	tags=15%, list=8%, signal=15%	77125/16176/19264/667373/112419/17381/230738/66878/16193/56532	12 hpi UP	0.153846
BP	GO:0002449	lymphocyte mediated immunity	71	0.663038	1.33342	0.00553996	0.043448	0.0317321	278	tags=32%, list=16%, signal=28%	16176/21938/14131/14130/16859/19264/11622/14129/20852/16190/20556/11846/16193/171285/56532/56708/22376/216799/14728/14727/14728/21803/74732/14127/12983/12984	12 hpi UP	0.366197
BP	GO:1902041	regulation of extrinsic apoptotic signaling pathway via death domain receptors	16	0.810276	1.53282	0.00564817	0.0435637	0.0318166	162	tags=31%, list=9%, signal=29%	15368/11910/16854/18787/21859	12 hpi UP	0.3125
BP	GO:1902106	negative regulation of leukocyte differentiation	27	0.744025	1.44487	0.00568868	0.0435637	0.0318166	226	tags=43%, list=13%, signal=38%	83554/19401/12394/230738/16190/12399/15284/16658/14728/14727/14728/12505	12 hpi UP	0.444444
BP	GO:1903707	negative regulation of hemopoiesis	27	0.744025	1.44487	0.00568868	0.0435637	0.0318166	226	tags=43%, list=13%, signal=38%	83554/19401/12394/230738/16190/12399/15284/16658/14728/14727/14728/12505	12 hpi UP	0.444444
BP	GO:0009725	response to hormone	105	0.629753	1.27566	0.0058374	0.0445862	0.0325634	236	tags=22%, list=14%, signal=20%	15368/16176/171530/16181/13653/22044/19401/16323/228775/20852/13654/16193/57264/21859/13009/13132/230784/14608/22433/23921/19246/14573/21803	12 hpi UP	0.219048
BP	GO:0048872	homeostasis of number of cells	85	0.644179	1.29691	0.00591176	0.0450369	0.0328925	268	tags=30%, list=16%, signal=27%	15368/14130/110257/15122/12044/110257/15122/110257/15122/20311/16323/20514/11622/22339/15251/16193/56532/11656/17089/16658/14728/14728/12505/23921/21803/15163/14127	12 hpi UP	0.317647
BP	GO:0003013	circulatory system process	73	0.648667	1.30333	0.00606048	0.0460503	0.0336326	262	tags=30%, list=15%, signal=27%	15368/15200/20303/15937/20514/230738/11622/22339/15251/30878/13009/319197/18442/78286/20855/83397/21803/17246/20656/13057/12767/19225	12 hpi UP	0.30137
BP	GO:0002286	T cell activation involved in immune response	31	0.747477	1.46675	0.00613484	0.0461372	0.0336961	268	tags=52%, list=16%, signal=44%	16854/19401/230738/20852/16190/20556/16193/171285/56619/15284/23882/216799/21803/17474/74732/14127	12 hpi UP	0.516129
BP	GO:0007611	learning or memory	27	0.742981	1.44285	0.00613484	0.0461372	0.0336961	123	tags=22%, list=7%, signal=21%	16176/16181/13653/12227/15251/24088	12 hpi UP	0.222222
BP	GO:0018108	peptidyl-tyrosine phosphorylation	65	0.662928	1.32868	0.00613484	0.0461372	0.0336961	254	tags=30%, list=15%, signal=27%	15200/16156/19264/14191/232431/22339/320664/12985/16193/56708/56644/14728/14727/14728/12505/19246/14573/16402/21803/15163	12 hpi UP	0.307692
BP	GO:0018212	peptidyl-tyrosine modification	65	0.662928	1.32868	0.00613484	0.0461372	0.0336961	254	tags=30%, list=15%, signal=27%	15200/16156/19264/14191/232431/22339/320664/12985/16193/56708/56644/14728/14727/14728/12505/19246/14573/16402/21803/15163	12 hpi UP	0.307692
BP	GO:0019219	regulation of nucleobase-containing compound metabolic process	447	0.551298	1.14397	0.0062092	0.046577	0.0340173	239	tags=17%, list=14%, signal=20%	15368/77125/16176/83554/16156/21938/13653/14130/12306/14283/12227/12156/11910/17133/19264/227737/19401/14313/15937/17381/22337/30937/56449/215418/16323/12394/230738/14281/11622/16905/12142/228775/20852/13654/22339/20556/20302/15251/18772/12985/24088/16193/18030/17135/171285/12399/56532/16978/23872/30878/56708/15284/17089/22376/16658/22350/14282/56644/13009/13132/216799/11911/17172/57783/12257/129…	12 hpi UP	0.170022
BP	GO:0032729	positive regulation of type II interferon production	16	0.805887	1.52452	0.00624665	0.0467383	0.0341351	168	tags=25%, list=10%, signal=23%	16176/12394/171285/56644	12 hpi UP	0.25
BP	GO:0140353	lipid export from cell	14	0.826044	1.55525	0.00628454	0.0467832	0.0341679	262	tags=71%, list=15%, signal=61%	16176/64292/16323/12394/57264/13132/18442/12257/50790/19225	12 hpi UP	0.714286
BP	GO:0045580	regulation of T cell differentiation	38	0.716632	1.41366	0.00628357	0.0467832	0.0341679	236	tags=44%, list=14%, signal=38%	16859/19264/19401/12394/230738/12142/16190/16193/12399/15284/216799/14728/14727/14728/12505/22433/21803	12 hpi UP	0.447368
BP	GO:1903050	regulation of proteolysis involved in protein catabolic process	27	0.742356	1.44163	0.00635793	0.0470904	0.0343923	93	tags=15%, list=5%, signal=14%	77125/15511/193740/228775	12 hpi UP	0.148148
BP	GO:0002009	morphogenesis of an epithelium	83	0.642831	1.29457	0.00635793	0.0470904	0.0343923	266	tags=31%, list=15%, signal=28%	15200/21817/21923/12156/17698/19401/14313/17381/22337/241639/12394/11622/22339/15251/16193/12399/13132/76509/76905/12505/14573/21803/22323/12826/12767/56847	12 hpi UP	0.313253
BP	GO:0002292	T cell differentiation involved in immune response	19	0.779825	1.48467	0.00638984	0.0472076	0.0344779	268	tags=63%, list=16%, signal=54%	19401/230738/20852/16190/16193/56619/15284/23882/216799/21803/17474/14127	12 hpi UP	0.631579
BP	GO:0031640	killing of cells of another organism	21	0.783628	1.50319	0.00645162	0.0473065	0.0345501	168	tags=48%, list=10%, signal=44%	16854/58217/14469/20311/18081/11846/17110/17105/14825/56644	12 hpi UP	0.47619
BP	GO:0141060	disruption of anatomical structure in another organism	21	0.783628	1.50319	0.00645162	0.0473065	0.0345501	168	tags=48%, list=10%, signal=44%	16854/58217/14469/20311/18081/11846/17110/17105/14825/56644	12 hpi UP	0.47619
BP	GO:0141061	disruption of cell in another organism	21	0.783628	1.50319	0.00645162	0.0473065	0.0345501	168	tags=48%, list=10%, signal=44%	16854/58217/14469/20311/18081/11846/17110/17105/14825/56644	12 hpi UP	0.47619
BP	GO:0032757	positive regulation of interleukin-8 production	18	0.783944	1.49335	0.00647759	0.0473784	0.0346027	168	tags=28%, list=10%, signal=25%	16176/18787/24088/16193/56644	12 hpi UP	0.277778
BP	GO:0002696	positive regulation of leukocyte activation	82	0.641596	1.29254	0.00650665	0.0474726	0.0346715	268	tags=28%, list=16%, signal=25%	77125/16176/60533/16859/19264/19401/14191/12394/20852/16190/16193/171285/12399/56708/15284/56644/216799/20911/14728/14727/14728/22433/21803/17474/17394/14127	12 hpi UP	0.317073
BP	GO:0050730	regulation of peptidyl-tyrosine phosphorylation	55	0.683576	1.36363	0.00665537	0.048198	0.0352012	254	tags=34%, list=15%, signal=30%	15200/16156/19264/232431/22339/320664/12985/16193/56708/56644/14728/14727/14728/12505/19246/14573/16402/21803/15163	12 hpi UP	0.345455
BP	GO:0051093	negative regulation of developmental process	159	0.596379	1.21771	0.00665537	0.048198	0.0352012	239	tags=26%, list=14%, signal=24%	16176/83554/12227/12156/19401/14313/22337/241639/56449/16323/12394/230738/11622/16905/228775/12768/16190/18787/22339/101401/15251/11504/24088/16193/12399/15284/16658/13009/19073/17172/319197/12257/20308/14728/14727/14728/12505/18022/22433/21803/20656	12 hpi UP	0.257862
BP	GO:0061136	regulation of proteasomal protein catabolic process	24	0.76068	1.46685	0.0068109	0.048842	0.0356715	93	tags=17%, list=5%, signal=16%	77125/15511/193740/228775	12 hpi UP	0.166667
BP	GO:0032680	regulation of tumor necrosis factor production	59	0.667405	1.33459	0.00680409	0.048842	0.0356715	465	tags=55%, list=27%, signal=42%	77125/20303/14131/93695/16859/19264/19401/230738/20302/24088/16193/171285/13058/56644/12257/83397/14728/14727/14728/21803/13057/17394/14127/15170/19204/71268/73181/74155/26362/14964/15006/14963/15015/14972/15013/110557/15018/15007	12 hpi UP	0.644068
BP	GO:0080090	regulation of primary metabolic process	680	0.535628	1.11585	0.00680409	0.048842	0.0356715	265	tags=17%, list=15%, signal=24%	15368/77125/15200/16176/83554/16156/16181/15511/193740/21938/13653/14130/12306/14283/93695/16178/12227/12156/244416/11910/12047/17133/20719/19264/17698/227737/19401/14313/14191/15937/17381/22337/30937/56449/215418/16323/18263/232431/12394/67603/230738/14281/11622/16905/12142/228775/20852/14268/18787/13654/22339/320664/20556/20302/15251/18772/12985/24088/16193/18030/17135/171285/16398/21789/12399/…	12 hpi UP	0.175
BP	GO:0044283	small molecule biosynthetic process	58	0.675975	1.35061	0.00687845	0.0492061	0.0359375	404	tags=47%, list=23%, signal=37%	16176/13653/12156/11910/16828/64292/99035/228775/15251/16193/11690/56193/11687/13132/11911/230784/67800/19225/56847/19712/21391/233011/14645/19204/19659/74155/109900	12 hpi UP	0.465517
BP	GO:0099537	trans-synaptic signaling	192	-0.538366	-1.58815	1.22057e-08	9.41509e-06	8.36385e-06	331	tags=48%, list=21%, signal=44%	19058/12794/80883/107065/19276/219228/217480/12038/110637/22249/13489/56077/104245/20616/21960/12307/627214/20964/14397/64051/11419/71687/17762/241568/211612/140919/192198/386750/11784/18212/54195/18752/94229/226180/232333/13429/330790/16500/224997/22342/13838/56695/14062/13616/23964/235604/435145/14169/11606/22317/18168/12300/14658/14400/20910/269642/11941/22421/56839/65945/74342/12671/14806/124…	12 hpi DOWN	0.484375
BP	GO:0007268	chemical synaptic transmission	190	-0.53782	-1.58717	2.06381e-08	9.41509e-06	8.36385e-06	474	tags=48%, list=29%, signal=39%	19058/12794/80883/107065/19276/219228/217480/12038/110637/22249/13489/56077/104245/20616/21960/12307/627214/20964/14397/64051/11419/71687/17762/241568/211612/140919/192198/386750/11784/18212/54195/18752/94229/226180/232333/13429/330790/16500/224997/22342/13838/56695/14062/13616/235604/435145/14169/11606/22317/18168/12300/14658/14400/20910/269642/11941/22421/56839/65945/74342/12671/14806/12405/543…	12 hpi DOWN	0.484211
BP	GO:0098916	anterograde trans-synaptic signaling	190	-0.53782	-1.58717	2.06381e-08	9.41509e-06	8.36385e-06	474	tags=48%, list=29%, signal=39%	19058/12794/80883/107065/19276/219228/217480/12038/110637/22249/13489/56077/104245/20616/21960/12307/627214/20964/14397/64051/11419/71687/17762/241568/211612/140919/192198/386750/11784/18212/54195/18752/94229/226180/232333/13429/330790/16500/224997/22342/13838/56695/14062/13616/235604/435145/14169/11606/22317/18168/12300/14658/14400/20910/269642/11941/22421/56839/65945/74342/12671/14806/12405/543…	12 hpi DOWN	0.484211
BP	GO:0099536	synaptic signaling	200	-0.525656	-1.55247	1.21194e-07	4.60738e-05	4.09295e-05	474	tags=47%, list=29%, signal=38%	19058/12794/80883/107065/19276/219228/217480/12038/110637/22249/13489/56077/104245/20616/12424/21960/12307/627214/20964/14397/64051/11419/71687/17762/241568/211612/140919/192198/386750/11784/18212/54195/18752/94229/226180/232333/13429/330790/16500/224997/22342/13838/56695/14062/13616/23964/235604/435145/14169/11606/22317/18168/12300/14658/14400/20910/269642/11941/22421/56839/65945/74342/12671/148…	12 hpi DOWN	0.47
BP	GO:0050804	modulation of chemical synaptic transmission	149	-0.52923	-1.54607	1.65137e-06	0.000289752	0.0002574	331	tags=37%, list=21%, signal=32%	11419/71687/17762/241568/192198/11784/18212/54195/18752/94229/226180/232333/13429/16500/224997/13838/56695/14062/13616/235604/435145/14169/11606/18168/12300/20910/11941/22421/56839/65945/74342/14806/12405/54376/12323/170571/18747/14816/14812/14810/270190/19417/57340/14802/18479/19266/53623/20979/12308/108069/18196/15114/11551/18619/14800	12 hpi DOWN	0.369128
BP	GO:0099177	regulation of trans-synaptic signaling	149	-0.52923	-1.54607	1.65137e-06	0.000289752	0.0002574	331	tags=37%, list=21%, signal=32%	11419/71687/17762/241568/192198/11784/18212/54195/18752/94229/226180/232333/13429/16500/224997/13838/56695/14062/13616/235604/435145/14169/11606/18168/12300/20910/11941/22421/56839/65945/74342/14806/12405/54376/12323/170571/18747/14816/14812/14810/270190/19417/57340/14802/18479/19266/53623/20979/12308/108069/18196/15114/11551/18619/14800	12 hpi DOWN	0.369128
BP	GO:0050807	regulation of synapse organization	61	-0.609843	-1.6991	4.80443e-06	0.00078278	0.000695379	298	tags=46%, list=18%, signal=39%	386750/229715/20563/18212/73086/239250/242384/13838/235604/23829/53321/320747/22421/65945/74342/12405/12323/170571/320840/14812/18213/14810/433485/270190/19266/234267/76965/211187	12 hpi DOWN	0.459016
BP	GO:0051966	regulation of synaptic transmission, glutamatergic	27	-0.710642	-1.85125	1.21029e-05	0.00119433	0.00106098	161	tags=44%, list=10%, signal=41%	12300/20910/14806/54376/18747/14816/14812/14810/14802/20979/108069/14800	12 hpi DOWN	0.444444
BP	GO:0050803	regulation of synapse structure or activity	64	-0.597852	-1.67161	1.39634e-05	0.00119433	0.00106098	305	tags=45%, list=19%, signal=38%	140919/386750/229715/20563/18212/73086/239250/242384/13838/235604/23829/53321/320747/22421/65945/74342/12405/12323/170571/320840/14812/18213/14810/433485/270190/19266/234267/76965/211187	12 hpi DOWN	0.453125
BP	GO:0007267	cell-cell signaling	281	-0.46432	-1.38407	1.46608e-05	0.00119433	0.00106098	424	tags=38%, list=26%, signal=34%	22249/13489/56077/104245/14366/20616/26950/235281/12424/21960/319478/12307/237625/627214/20964/14397/64051/269275/11548/21419/11419/71687/17762/241568/66241/211612/140919/192198/386750/21833/320343/11784/18212/18642/54195/18752/94229/226180/232333/109731/13429/330790/16500/224997/22342/13838/56695/14062/14681/13616/16514/399548/23964/235604/435145/14169/11606/22317/18168/20787/12300/14658/14400/2…	12 hpi DOWN	0.377224
BP	GO:0065008	regulation of biological quality	416	-0.443309	-1.33277	2.47137e-05	0.00170824	0.00151751	424	tags=35%, list=26%, signal=34%	22249/13489/50874/272381/104245/14366/20616/26950/18628/235281/12424/71751/21960/228432/98388/12307/237625/627214/20964/232906/14397/433809/64051/23969/19049/269275/11548/21334/19892/21419/11419/71687/19245/17762/22129/66241/11890/140919/18164/57775/386750/21833/72821/14026/236794/171469/229715/20563/20604/72287/18212/73086/18642/244058/239250/17756/13483/18752/234069/94229/232333/242384/14387/66…	12 hpi DOWN	0.346154
BP	GO:0050806	positive regulation of synaptic transmission	53	-0.604145	-1.66903	4.29365e-05	0.00264697	0.00235143	161	tags=32%, list=10%, signal=30%	12300/20910/56839/65945/74342/14806/54376/12323/14812/14810/14802/18479/20979/12308/18196/15114/14800	12 hpi DOWN	0.320755
BP	GO:0035249	synaptic transmission, glutamatergic	36	-0.652467	-1.75211	7.63734e-05	0.00387128	0.00343904	161	tags=39%, list=10%, signal=36%	12300/20910/14806/54376/18747/14816/14812/14810/14802/18479/53623/20979/108069/14800	12 hpi DOWN	0.388889
BP	GO:0007416	synapse assembly	54	-0.594397	-1.64689	0.000146239	0.00680759	0.00604749	326	tags=48%, list=20%, signal=40%	17762/192198/18164/386750/229715/20563/18212/239250/330790/242384/67703/246316/320747/22421/65945/74342/12405/320840/18213/14810/433485/270190/19266/234267/76965/211187	12 hpi DOWN	0.481481
BP	GO:0071417	cellular response to organonitrogen compound	63	-0.57126	-1.59439	0.000173446	0.00756231	0.00671794	285	tags=33%, list=18%, signal=28%	229715/20563/18212/13838/14681/11606/70771/20787/14400/57028/232975/12671/18747/223864/70556/18479/99296/18196/15444/18197/14800	12 hpi DOWN	0.333333
BP	GO:0034329	cell junction assembly	82	-0.542914	-1.54149	0.000175713	0.00756231	0.00671794	304	tags=39%, list=19%, signal=33%	192198/18164/386750/229715/20563/18212/239250/330790/242384/67703/215654/246316/58187/11606/53321/320747/22421/23796/65945/74342/12405/18747/320840/320865/18213/14810/433485/270190/19266/234267/76965/211187	12 hpi DOWN	0.390244
BP	GO:0006811	monoatomic ion transport	186	-0.465831	-1.37315	0.000173446	0.00756231	0.00671794	305	tags=31%, list=19%, signal=28%	140919/58237/72821/108116/236794/229715/11964/18195/13483/94229/66237/232333/16502/109731/16500/76257/14062/20273/14681/13616/16514/399548/14169/58187/11606/80334/12300/59049/14658/14400/11941/23796/22784/232975/406218/14806/320707/54376/12323/75607/223864/57776/14812/14810/70357/16511/57340/14802/99296/53623/15114/20312/110886/15444/28250/14800/58807	12 hpi DOWN	0.306452
BP	GO:0051963	regulation of synapse assembly	36	-0.636399	-1.70896	0.000194434	0.00791972	0.00703544	298	tags=53%, list=18%, signal=44%	386750/229715/20563/18212/239250/242384/320747/22421/65945/74342/12405/320840/18213/14810/433485/270190/19266/76965/211187	12 hpi DOWN	0.527778
BP	GO:1901699	cellular response to nitrogen compound	64	-0.566155	-1.58299	0.000221058	0.00854634	0.0075921	285	tags=32%, list=18%, signal=28%	229715/20563/18212/13838/14681/11606/70771/20787/14400/57028/232975/12671/18747/223864/70556/18479/99296/18196/15444/18197/14800	12 hpi DOWN	0.328125
BP	GO:0018209	peptidyl-serine modification	33	-0.638351	-1.69788	0.000276248	0.00984564	0.00874633	274	tags=42%, list=17%, signal=36%	18212/73086/18752/108760/235604/11606/57740/12323/18747/18213/170835/18479/93843/22241	12 hpi DOWN	0.424242
BP	GO:0051965	positive regulation of synapse assembly	31	-0.659048	-1.74363	0.000368305	0.0121243	0.0107706	298	tags=55%, list=18%, signal=46%	386750/229715/20563/18212/239250/242384/320747/22421/65945/74342/12405/18213/433485/270190/19266/76965/211187	12 hpi DOWN	0.548387
BP	GO:1901888	regulation of cell junction assembly	48	-0.589323	-1.62145	0.000362276	0.0121243	0.0107706	298	tags=46%, list=18%, signal=39%	386750/229715/20563/18212/239250/242384/11606/320747/22421/23796/65945/74342/12405/18747/320840/18213/14810/433485/270190/19266/76965/211187	12 hpi DOWN	0.458333
BP	GO:0007154	cell communication	625	-0.409517	-1.23943	0.000375947	0.0121243	0.0107706	551	tags=39%, list=34%, signal=42%	27494/14718/18846/12741/242083/244579/23936/67405/14167/11735/22278/242662/93840/225743/22420/18159/22417/71764/216152/12070/56527/11307/14813/26399/114606/23934/245038/16772/12354/320311/238384/22045/19058/12794/80883/268932/268902/57330/107065/19276/14725/219228/75426/100764/217480/20606/109593/12038/72393/18574/73728/14763/110637/13193/94275/22249/13489/56077/332110/104245/14366/66626/319642/2…	12 hpi DOWN	0.3952
BP	GO:0034330	cell junction organization	153	-0.478951	-1.40045	0.00038506	0.0121989	0.0108369	326	tags=34%, list=20%, signal=30%	17762/241568/192198/18164/386750/236794/229715/20563/18212/73086/239250/56513/232333/330790/230868/242384/67703/215654/13838/14062/110380/243621/246316/235604/58187/11606/23829/12300/14658/53321/320747/11941/22421/23796/65945/74342/12405/12323/170571/104069/18747/320840/14812/320865/18213/14810/433485/270190/18479/19266/234267/76965/211187	12 hpi DOWN	0.346405
BP	GO:0023052	signaling	608	-0.41099	-1.24374	0.000407845	0.0127438	0.0113209	469	tags=34%, list=29%, signal=39%	12794/80883/268932/268902/57330/107065/19276/14725/219228/75426/100764/217480/20606/109593/12038/72393/18574/73728/14763/110637/13193/94275/22249/13489/56077/332110/104245/14366/66626/319642/20616/26950/14738/235281/241656/19737/12424/71751/21960/319478/17984/12307/237625/627214/20964/232906/72693/14397/74002/216505/277468/240518/64051/23969/67326/19049/80904/269275/11548/140742/21334/21419/11419…	12 hpi DOWN	0.34375
BP	GO:0019233	sensory perception of pain	17	-0.724884	-1.7825	0.000468741	0.0136233	0.0121022	71	tags=35%, list=4%, signal=34%	14816/14812/14810/270190/108069/18619	12 hpi DOWN	0.352941
BP	GO:1901890	positive regulation of cell junction assembly	36	-0.61888	-1.66192	0.000473104	0.0136233	0.0121022	298	tags=50%, list=18%, signal=42%	386750/229715/20563/18212/239250/242384/11606/320747/22421/65945/74342/12405/18213/433485/270190/19266/76965/211187	12 hpi DOWN	0.5
BP	GO:0050808	synapse organization	124	-0.497594	-1.44275	0.000471686	0.0136233	0.0121022	326	tags=36%, list=20%, signal=31%	17762/241568/192198/18164/386750/236794/229715/20563/18212/73086/239250/232333/330790/230868/242384/67703/13838/14062/243621/246316/235604/23829/12300/14658/53321/320747/11941/22421/65945/74342/12405/12323/170571/104069/320840/14812/18213/14810/433485/270190/18479/19266/234267/76965/211187	12 hpi DOWN	0.362903
BP	GO:0007215	glutamate receptor signaling pathway	12	-0.773896	-1.80667	0.000602662	0.0163652	0.0145379	116	tags=67%, list=7%, signal=62%	16500/232975/14816/14812/14810/108069/20312/14800	12 hpi DOWN	0.666667
BP	GO:0006874	intracellular calcium ion homeostasis	41	-0.589624	-1.60447	0.000757119	0.0200813	0.0178391	204	tags=37%, list=13%, signal=33%	14062/13616/12652/11941/23796/65945/14806/320707/14816/14812/14810/57340/12308/15114/20312	12 hpi DOWN	0.365854
BP	GO:0018105	peptidyl-serine phosphorylation	31	-0.641356	-1.69682	0.000786224	0.0203793	0.0181038	274	tags=42%, list=17%, signal=35%	18212/73086/18752/235604/11606/57740/12323/18747/18213/170835/18479/93843/22241	12 hpi DOWN	0.419355
BP	GO:0051962	positive regulation of nervous system development	73	-0.531908	-1.50169	0.000984846	0.0249604	0.0221734	463	tags=52%, list=29%, signal=39%	268902/107065/14725/13193/13489/272381/14366/20616/71751/17762/11484/386750/229715/20563/18212/239250/330790/242384/22671/13838/15904/320747/22421/65945/74342/20681/12950/12405/12323/18213/433485/270190/18479/19266/15114/20312/76965/211187	12 hpi DOWN	0.520548
BP	GO:0044089	positive regulation of cellular component biogenesis	79	-0.516044	-1.46126	0.00170275	0.0396325	0.0352073	298	tags=43%, list=18%, signal=37%	22249/332110/272381/20616/12424/232906/17762/386750/14026/229715/20563/18212/229722/239250/242384/11606/320747/12652/22421/65945/74342/12405/223864/18213/433485/270190/18479/19266/22241/15114/20312/234267/76965/211187	12 hpi DOWN	0.43038
BP	GO:1901698	response to nitrogen compound	104	-0.491083	-1.41372	0.00179479	0.0413528	0.0367356	351	tags=31%, list=22%, signal=26%	19049/269275/11548/140742/11419/229715/20563/18212/18752/232333/13838/14681/16514/11606/70771/20787/16548/14400/57028/232975/12671/18747/223864/72018/14812/14810/70556/18479/99296/18196/15444/18197/14800	12 hpi DOWN	0.317308
BP	GO:0106027	neuron projection organization	23	-0.648325	-1.67185	0.00192077	0.0438129	0.038921	208	tags=35%, list=13%, signal=31%	13838/22421/232975/26874/12323/14812/14810/270190	12 hpi DOWN	0.347826
BP	GO:0006605	protein targeting	30	-0.612097	-1.61574	0.00198936	0.0444875	0.0395202	225	tags=33%, list=14%, signal=29%	53412/16500/14545/20787/12300/54376/72930/18479/15114/15444	12 hpi DOWN	0.333333
BP	GO:0051960	regulation of nervous system development	102	-0.496801	-1.42759	0.00197942	0.0444875	0.0395202	463	tags=45%, list=29%, signal=34%	268902/107065/14725/13193/13489/272381/14366/20616/71751/21960/17762/11484/22129/56710/386750/171469/229715/20563/18212/244058/239250/17756/330790/242384/22671/13838/15904/320747/22421/65945/74342/20681/12950/12405/12323/235402/18213/433485/270190/18479/19266/22241/15114/20312/76965/211187	12 hpi DOWN	0.45098
BP	GO:0007186	G protein-coupled receptor signaling pathway	90	-0.504968	-1.44036	0.00205341	0.0454741	0.0403967	448	tags=44%, list=28%, signal=34%	217480/20606/14763/13489/56077/14366/14738/19737/12424/11548/21334/117148/171469/13429/73010/19762/14062/14681/64378/11606/70771/18168/14658/67298/12652/23796/12671/12323/56533/18747/14816/18610/64450/99296/242425/108069/330485/20312/11551/18619	12 hpi DOWN	0.444444
BP	GO:0042310	vasoconstriction	14	-0.702516	-1.68079	0.00211468	0.0455055	0.0404246	204	tags=50%, list=13%, signal=44%	14062/13616/11606/12652/12671/20312/11551	12 hpi DOWN	0.5
BP	GO:0010243	response to organonitrogen compound	102	-0.49608	-1.42552	0.00209041	0.0455055	0.0404246	351	tags=32%, list=22%, signal=27%	19049/269275/11548/140742/11419/229715/20563/18212/18752/232333/13838/14681/16514/11606/70771/20787/16548/14400/57028/232975/12671/18747/223864/72018/14812/14810/70556/18479/99296/18196/15444/18197/14800	12 hpi DOWN	0.323529
BP	GO:0065008	regulation of biological quality	596	-0.57268	-1.28545	4.8678e-10	1.39754e-06	1.13701e-06	625	tags=38%, list=27%, signal=37%	399548/18761/18479/18039/192167/70357/14704/12287/14681/57138/14664/20536/13487/22045/22317/12799/15166/15473/24012/16527/217166/14804/114229/105727/14397/23945/26414/19894/12671/13829/320747/14400/14299/20604/18951/71687/320027/14025/211187/18377/12424/57340/20273/14406/58869/14396/67884/75409/54526/18619/75770/171180/56876/380785/320840/21419/12890/14609/228432/238205/11438/12300/14811/243328/1…	24 hpi DOWN	0.380872
BP	GO:0099536	synaptic signaling	304	-0.585439	-1.30447	7.45e-07	0.000178241	0.000145014	567	tags=40%, list=24%, signal=35%	14804/114229/105727/13176/14397/23945/19894/12671/23964/14400/14299/18951/71687/12424/57340/14406/14396/75409/54526/18619/171180/56876/380785/230904/12890/14816/11438/12300/14811/20370/18011/54195/386750/20965/19055/13616/18752/13405/12404/54525/14395/14812/65945/18189/242667/11423/116837/245537/110532/56216/12308/20614/243764/208898/19293/268860/12564/242425/545192/83762/12889/229791/56695/26875…	24 hpi DOWN	0.401316
BP	GO:0007268	chemical synaptic transmission	290	-0.58334	-1.29912	1.0011e-06	0.00019161	0.00015589	567	tags=40%, list=24%, signal=35%	14804/114229/105727/13176/14397/23945/19894/12671/14400/14299/18951/71687/57340/14406/14396/75409/54526/18619/171180/56876/380785/230904/12890/14816/11438/12300/14811/20370/18011/54195/386750/20965/19055/13616/18752/12404/54525/14395/14812/65945/18189/242667/116837/245537/110532/56216/12308/20614/243764/208898/19293/268860/12564/242425/545192/83762/12889/229791/56695/26875/54393/20980/75141/60597…	24 hpi DOWN	0.4
BP	GO:0098916	anterograde trans-synaptic signaling	290	-0.58334	-1.29912	1.0011e-06	0.00019161	0.00015589	567	tags=40%, list=24%, signal=35%	14804/114229/105727/13176/14397/23945/19894/12671/14400/14299/18951/71687/57340/14406/14396/75409/54526/18619/171180/56876/380785/230904/12890/14816/11438/12300/14811/20370/18011/54195/386750/20965/19055/13616/18752/12404/54525/14395/14812/65945/18189/242667/116837/245537/110532/56216/12308/20614/243764/208898/19293/268860/12564/242425/545192/83762/12889/229791/56695/26875/54393/20980/75141/60597…	24 hpi DOWN	0.4
BP	GO:0007267	cell-cell signaling	423	-0.56465	-1.26255	1.138e-06	0.000204199	0.000166132	568	tags=37%, list=24%, signal=34%	217166/14804/114229/105727/13176/14397/23945/19894/12671/23964/14400/14299/18951/71687/18546/12424/57340/406218/14406/58869/14396/75409/54526/18619/75770/171180/56876/140577/380785/230904/21419/12890/14609/14816/11438/12300/14811/20370/20266/18011/235281/54195/386750/94187/20965/16514/66259/19055/13616/18752/13405/12404/54525/14395/14812/65945/18189/242667/11423/12652/12374/116837/245537/110532/5…	24 hpi DOWN	0.36643
BP	GO:0099537	trans-synaptic signaling	292	-0.583862	-1.30055	1.68559e-06	0.000268852	0.000218733	567	tags=40%, list=24%, signal=35%	14804/114229/105727/13176/14397/23945/19894/12671/23964/14400/14299/18951/71687/57340/14406/14396/75409/54526/18619/171180/56876/380785/230904/12890/14816/11438/12300/14811/20370/18011/54195/386750/20965/19055/13616/18752/12404/54525/14395/14812/65945/18189/242667/116837/245537/110532/56216/12308/20614/243764/208898/19293/268860/12564/242425/545192/83762/12889/229791/56695/26875/54393/20980/75141…	24 hpi DOWN	0.400685
BP	GO:0006811	monoatomic ion transport	271	-0.582397	-1.29547	6.39437e-06	0.000917911	0.000746795	640	tags=44%, list=27%, signal=36%	238384/269615/269109/399548/70357/381925/12287/14681/57138/14664/20536/13487/15166/24012/16527/14804/105727/14397/74166/192120/18440/207777/14400/57340/20273/406218/66733/14406/14396/59049/83674/226025/229709/14609/228432/11438/12300/14811/243328/20266/94045/235281/233836/18389/16514/227632/19055/13616/18823/13405/14395/14812/240332/12374/245537/56188/16494/66237/110876/75607/229715/12805/58807/5…	24 hpi DOWN	0.442804
BP	GO:0007399	nervous system development	608	-0.535408	-1.20175	2.2759e-05	0.00261364	0.00212641	568	tags=32%, list=24%, signal=32%	217166/14804/13176/14397/23945/20713/50524/23964/320747/14299/52906/228662/235402/269610/320027/18546/110351/14025/545428/235472/211187/18377/67254/12424/64242/209448/70747/20273/55927/14406/75409/75770/15571/14763/56876/14421/320840/21419/12890/14609/13609/16572/238205/211232/14811/170835/18164/11785/20370/20266/18072/14586/26456/235180/18011/386750/50779/94187/69697/22129/23966/11305/108699/103…	24 hpi DOWN	0.317434
BP	GO:0055085	transmembrane transport	297	-0.567624	-1.26469	2.75062e-05	0.00292482	0.00237958	640	tags=41%, list=27%, signal=34%	238384/269615/269109/399548/192167/70357/12287/57138/14664/20536/13487/15166/24012/16527/57738/105727/14397/241919/19894/74166/12671/18440/207777/14400/52906/57340/20273/66733/14406/58869/14396/59049/226025/229709/14609/228432/14816/11438/12300/14811/243328/20266/94045/235281/233836/18389/11305/16514/227632/19055/13616/19017/18823/13405/20167/14395/14812/18189/240332/12374/245537/56188/19299/1649…	24 hpi DOWN	0.414141
BP	GO:0006810	transport	753	-0.522271	-1.17311	2.69477e-05	0.00292482	0.00237958	656	tags=34%, list=28%, signal=36%	72930/242274/54003/13869/19762/27062/320405/71146/18642/238384/269615/17967/269109/64291/19347/399548/18761/18479/18039/192167/70357/217378/381925/12287/14681/57138/14664/20536/13487/73296/22317/12799/15166/24012/16527/57738/217166/14804/114229/105727/56513/14397/241919/26414/19894/74166/12671/13829/192120/18440/207777/14400/14299/52906/18951/225362/18546/110351/12424/68421/64242/57340/20273/2372…	24 hpi DOWN	0.341301
BP	GO:0050804	modulation of chemical synaptic transmission	216	-0.585541	-1.29537	3.28339e-05	0.00319592	0.00260014	480	tags=35%, list=20%, signal=30%	18619/171180/56876/380785/230904/12890/14816/11438/12300/14811/18011/54195/19055/13616/18752/12404/54525/14812/65945/18189/242667/116837/245537/56216/12308/20614/243764/208898/545192/12889/229791/56695/26875/54393/60597/12290/94229/20910/217480/12286/53623/26562/76376/12801/12354/16504/14810/14802/11784/232370/108069/14806/15114/69017/235604/260297/64011/11419/19266/19417/13429/56839/20979/11941/…	24 hpi DOWN	0.347222
BP	GO:0099177	regulation of trans-synaptic signaling	216	-0.585541	-1.29537	3.28339e-05	0.00319592	0.00260014	480	tags=35%, list=20%, signal=30%	18619/171180/56876/380785/230904/12890/14816/11438/12300/14811/18011/54195/19055/13616/18752/12404/54525/14812/65945/18189/242667/116837/245537/56216/12308/20614/243764/208898/545192/12889/229791/56695/26875/54393/60597/12290/94229/20910/217480/12286/53623/26562/76376/12801/12354/16504/14810/14802/11784/232370/108069/14806/15114/69017/235604/260297/64011/11419/19266/19417/13429/56839/20979/11941/…	24 hpi DOWN	0.347222
BP	GO:0051050	positive regulation of transport	215	-0.582277	-1.28773	4.34977e-05	0.00402845	0.00327747	651	tags=44%, list=28%, signal=35%	54003/13869/27062/320405/18642/399548/18761/18479/192167/12287/24012/16527/114229/105727/56513/12671/14299/52906/18951/18546/110351/12424/58869/54526/229709/14609/12300/11785/20266/94045/235180/235281/16514/103967/66259/19055/13616/18823/13405/54525/14812/12374/116837/245537/56188/56216/20614/20981/268860/50791/545192/74205/75607/229715/12805/26399/26875/68312/54393/20980/18195/11931/16485/218038…	24 hpi DOWN	0.437209
BP	GO:2000377	regulation of reactive oxygen species metabolic process	16	-0.863491	-1.70689	4.50951e-05	0.00404588	0.00329165	197	tags=31%, list=8%, signal=29%	17751/14810/26874/17762/11606	24 hpi DOWN	0.3125
BP	GO:0072593	reactive oxygen species metabolic process	21	-0.83187	-1.68837	5.16649e-05	0.00436265	0.00354937	197	tags=29%, list=8%, signal=26%	17751/14810/26874/12411/17762/11606	24 hpi DOWN	0.285714
BP	GO:0007611	learning or memory	105	-0.635225	-1.38285	6.93763e-05	0.00569084	0.00462995	389	tags=33%, list=17%, signal=29%	18574/18389/66259/23829/14812/18189/67405/245537/20614/15572/110876/14371/241656/60597/12290/218038/19049/76376/21833/110886/12801/98660/14810/232370/56710/260297/11419/229521/223864/232975/99296/18212/232333/17762/11606	24 hpi DOWN	0.333333
BP	GO:0062012	regulation of small molecule metabolic process	53	-0.710633	-1.5094	8.06567e-05	0.00643237	0.00523325	178	tags=17%, list=8%, signal=16%	12286/12801/14756/54403/26874/16467/15444/11517/11606	24 hpi DOWN	0.169811
BP	GO:0051234	establishment of localization	775	-0.521156	-1.17083	8.51689e-05	0.00660865	0.00537667	772	tags=40%, list=33%, signal=40%	19056/12266/116838/20964/238076/15893/242443/54376/12294/21838/19099/16497/57776/75744/27220/108071/19276/194309/67269/22421/328778/140919/234593/170952/19245/327958/13121/20511/17755/14661/13855/78506/68423/216439/13385/320701/23969/26357/68729/22342/20192/53412/22318/72661/72930/242274/54003/13869/19762/27062/320405/71146/18642/238384/269615/17967/269109/64291/19347/399548/18761/18479/18039/192…	24 hpi DOWN	0.396129
BP	GO:0034329	cell junction assembly	120	-0.613163	-1.34037	0.000134903	0.00968268	0.00787764	456	tags=35%, list=19%, signal=30%	320840/14609/238205/18164/386750/69697/103967/245450/13823/12404/14395/65945/22239/12695/18189/12217/11423/396184/245537/12564/50791/73728/330814/229715/26875/58187/378937/272381/12286/246316/230775/14810/232370/23796/53321/19266/330790/18212/76965/17762/234267/11606	24 hpi DOWN	0.35
BP	GO:0050877	nervous system process	300	-0.556008	-1.23903	0.000134903	0.00968268	0.00787764	509	tags=35%, list=22%, signal=31%	14804/76898/14397/23945/12671/14400/225362/71687/12424/57340/209448/20273/14406/14396/54526/18619/380785/14816/11438/12300/14811/20370/20266/23966/18574/18389/16514/66259/19055/13405/12404/14395/23829/14812/18189/242667/231503/67405/116837/245537/110532/56216/100072/15416/20614/268859/268860/15572/110876/83762/56695/14371/26875/19892/241656/80297/60597/12290/29867/20265/16485/218038/94229/12286/1…	24 hpi DOWN	0.346667
BP	GO:0032879	regulation of localization	454	-0.536789	-1.2011	0.000146239	0.0102403	0.00833133	772	tags=44%, list=33%, signal=37%	19056/107934/12266/116838/20964/238076/15893/54376/12294/21838/16497/74513/75744/27220/108071/19276/22421/328778/234593/19245/13121/20511/17755/14661/13855/68423/216439/13385/23969/26357/20192/11496/22318/54003/13869/19762/27062/320405/18642/269615/17967/269109/399548/18761/18479/192167/70357/217378/381925/12287/14681/14664/22317/15166/24012/16527/217166/114229/105727/56513/19894/74166/12671/1382…	24 hpi DOWN	0.444934
BP	GO:0050890	cognition	115	-0.622962	-1.35928	0.000150774	0.0103065	0.00838514	389	tags=31%, list=17%, signal=27%	18574/18389/66259/23829/14812/18189/67405/245537/20614/15572/110876/14371/241656/60597/12290/218038/19049/76376/21833/110886/12801/98660/14810/232370/56710/76071/260297/11419/229521/223864/232975/99296/18212/232333/17762/11606	24 hpi DOWN	0.313043
BP	GO:0034330	cell junction organization	232	-0.569506	-1.26193	0.000164377	0.010975	0.00892909	456	tags=30%, list=19%, signal=27%	320840/14609/238205/12300/14811/18164/11785/20370/18011/386750/68507/69697/103967/245450/13823/12404/12891/14395/23829/14812/65945/22239/12695/18189/242667/12217/11423/396184/245537/212307/208898/12032/12564/50791/73728/330814/229715/14371/26875/58187/110380/378937/80297/272381/29867/243621/217480/12286/246316/230775/14810/232370/235604/23796/260297/53321/19266/104069/13602/330790/233878/14658/11…	24 hpi DOWN	0.306034
BP	GO:0062013	positive regulation of small molecule metabolic process	23	-0.786608	-1.6071	0.000172038	0.0112255	0.00913285	136	tags=22%, list=6%, signal=21%	14756/54403/26874/11517/11606	24 hpi DOWN	0.217391
BP	GO:0015711	organic anion transport	81	-0.646493	-1.39748	0.000209722	0.0133803	0.0108859	343	tags=33%, list=15%, signal=29%	14812/240332/12374/19299/268860/12903/56018/74205/58807/26399/54393/94282/94229/20910/12286/54403/28250/64051/26874/104245/71803/216739/99296/53896/18212/232333/11606	24 hpi DOWN	0.333333
BP	GO:0007610	behavior	228	-0.566578	-1.2546	0.000216524	0.0135139	0.0109947	509	tags=35%, list=22%, signal=30%	12424/57340/20273/14406/75409/18619/14763/217843/14421/320840/14609/14816/11438/14811/20370/18072/18574/18389/11305/66259/18752/13405/23829/14812/18189/67405/245537/110532/15416/20614/268860/15572/17268/545192/244958/110876/12805/14371/241656/80297/75141/60597/12290/20265/218038/72585/94229/12286/19049/76376/21833/110886/12801/98660/14810/22223/11784/232370/56710/14806/14654/260297/11419/11932/16…	24 hpi DOWN	0.350877
BP	GO:0001816	cytokine production	50	-0.690521	-1.4651	0.000248355	0.0142605	0.0116021	131	tags=16%, list=6%, signal=15%	66873/13848/26874/229521/64297/67445/11829/11606	24 hpi DOWN	0.16
BP	GO:0051049	regulation of transport	400	-0.539833	-1.20723	0.000239241	0.0142605	0.0116021	651	tags=38%, list=28%, signal=33%	54003/13869/19762/27062/320405/18642/269109/399548/18761/18479/192167/70357/217378/381925/12287/14681/14664/22317/15166/24012/16527/217166/114229/105727/56513/19894/74166/12671/13829/14299/52906/18951/225362/18546/110351/12424/57340/20273/66733/58869/54526/75770/171180/229709/21419/12890/14609/11438/12300/14811/11785/20266/94045/235180/235281/18389/11305/16514/103967/66259/19055/13616/19017/18752…	24 hpi DOWN	0.385
BP	GO:0023051	regulation of signaling	577	-0.526256	-1.18129	0.000243798	0.0142605	0.0116021	790	tags=42%, list=34%, signal=37%	80883/241489/18798/114255/11735/213452/19056/12266/116838/20354/20964/15893/242443/70530/54376/21838/319478/19099/74513/56533/27220/108071/69721/13116/26404/269881/22421/234593/230085/19245/56736/18163/14661/12307/13855/216439/68404/320587/52882/13385/270190/320701/319974/77794/252864/67991/56198/72125/22318/54003/211652/13869/19762/18642/238384/17967/18761/18479/18039/245684/192167/217378/12287/…	24 hpi DOWN	0.417678
BP	GO:0010646	regulation of cell communication	578	-0.525315	-1.17917	0.000243798	0.0142605	0.0116021	790	tags=42%, list=34%, signal=37%	80883/241489/18798/114255/11735/213452/19056/12266/116838/20354/20964/15893/242443/70530/54376/21838/319478/19099/74513/56533/27220/108071/69721/13116/26404/269881/22421/234593/230085/19245/56736/18163/14661/12307/13855/216439/68404/320587/52882/13385/270190/320701/319974/77794/252864/67991/56198/72125/22318/54003/211652/13869/19762/18642/238384/17967/18761/18479/18039/245684/192167/217378/12287/…	24 hpi DOWN	0.416955
BP	GO:0046942	carboxylic acid transport	72	-0.659762	-1.41825	0.000293923	0.0159218	0.0129536	343	tags=35%, list=15%, signal=31%	14812/240332/12374/19299/268860/12903/56018/74205/58807/26399/54393/94282/20910/12286/28250/64051/26874/104245/71803/216739/99296/53896/18212/232333/11606	24 hpi DOWN	0.347222
BP	GO:0015849	organic acid transport	74	-0.653917	-1.40773	0.000284809	0.0159218	0.0129536	343	tags=35%, list=15%, signal=31%	14812/240332/12374/56188/19299/268860/12903/56018/74205/58807/26399/54393/94282/20910/12286/28250/64051/26874/104245/71803/216739/99296/53896/18212/232333/11606	24 hpi DOWN	0.351351
BP	GO:0010033	response to organic substance	352	-0.542594	-1.21118	0.000289366	0.0159218	0.0129536	550	tags=31%, list=23%, signal=28%	74166/12671/13829/192120/18440/14400/80890/73010/64242/237253/100705/14406/16816/54526/75770/171180/56876/217843/230904/229709/14609/269695/11438/211232/14811/66626/94045/18011/26381/18574/16514/66259/19055/19017/18752/67731/240058/12891/54525/18600/14812/18189/11423/12374/11668/243764/17294/14545/20981/56506/268860/545192/14104/11803/229715/68312/54447/20980/330485/57028/12290/17751/72585/26950/…	24 hpi DOWN	0.309659
BP	GO:0007612	learning	68	-0.659852	-1.41536	0.000321264	0.0170805	0.0138964	389	tags=39%, list=17%, signal=34%	18574/18389/23829/14812/18189/67405/245537/20614/15572/241656/60597/12290/218038/19049/76376/110886/98660/14810/232370/11419/229521/223864/232975/99296/18212/232333/11606	24 hpi DOWN	0.397059
BP	GO:0032635	interleukin-6 production	10	-0.9011	-1.69364	0.000335121	0.0171809	0.0139781	66	tags=30%, list=3%, signal=29%	229521/67445/11829	24 hpi DOWN	0.3
BP	GO:0032675	regulation of interleukin-6 production	10	-0.9011	-1.69364	0.000335121	0.0171809	0.0139781	66	tags=30%, list=3%, signal=29%	229521/67445/11829	24 hpi DOWN	0.3
BP	GO:0010594	regulation of endothelial cell migration	16	-0.823856	-1.62855	0.0004221	0.0196244	0.015966	136	tags=12%, list=6%, signal=12%	14756/11606	24 hpi DOWN	0.125
BP	GO:0030001	metal ion transport	210	-0.568705	-1.25782	0.000426072	0.0196244	0.015966	640	tags=43%, list=27%, signal=35%	238384/269615/269109/399548/70357/381925/12287/14681/57138/14664/15166/24012/16527/105727/74166/192120/18440/207777/57340/20273/66733/59049/226025/229709/14609/11438/12300/14811/20266/94045/235281/233836/18389/16514/227632/19055/13616/18823/13405/14812/240332/12374/56188/16494/110876/75607/229715/12805/68312/57780/80297/18195/12290/11931/29867/20265/17751/16485/94229/80334/12286/214112/20191/7637…	24 hpi DOWN	0.433333
BP	GO:1901701	cellular response to oxygen-containing compound	200	-0.56656	-1.25174	0.000421515	0.0196244	0.015966	482	tags=30%, list=21%, signal=26%	54526/75770/171180/14763/56876/229709/14609/11438/211232/14811/18164/18011/66259/19055/67731/240058/12891/54525/18189/11423/11668/243764/20981/56506/545192/11803/229715/20980/57028/12290/17751/72585/26950/207728/207728/12286/18197/19049/20191/268345/78894/23934/14756/56710/215378/14654/170790/12289/229521/223864/20979/68566/232975/99296/171469/15444/14800/18212/11829/11606	24 hpi DOWN	0.3
BP	GO:0048699	generation of neurons	432	-0.529341	-1.18355	0.000398731	0.0196244	0.015966	542	tags=31%, list=23%, signal=29%	23964/14299/52906/228662/235402/269610/320027/18546/110351/14025/235472/211187/18377/12424/64242/209448/70747/75409/75770/14763/56876/320840/14609/16572/211232/170835/18164/11785/20370/20266/18072/26456/235180/18011/386750/50779/69697/22129/23966/108699/103967/19055/13616/245450/18823/13840/13405/13823/12404/210108/240058/12891/23829/72832/22239/18189/11423/396184/116837/245537/110532/12704/20614…	24 hpi DOWN	0.310185
BP	GO:2001235	positive regulation of apoptotic signaling pathway	15	-0.838108	-1.64407	0.000441208	0.0197923	0.0161026	39	tags=13%, list=2%, signal=13%	12323/11606	24 hpi DOWN	0.133333
BP	GO:0030182	neuron differentiation	411	-0.533922	-1.19419	0.00045797	0.0198395	0.016141	542	tags=32%, list=23%, signal=29%	23964/14299/52906/228662/235402/269610/320027/18546/110351/14025/235472/211187/18377/12424/64242/209448/70747/75409/75770/14763/56876/320840/14609/16572/211232/170835/18164/11785/20370/20266/18072/26456/235180/18011/386750/50779/69697/22129/23966/108699/103967/19055/13616/245450/18823/13840/13405/13823/12404/210108/240058/12891/23829/72832/22239/18189/11423/396184/116837/245537/110532/12704/20614…	24 hpi DOWN	0.316302
BP	GO:0001817	regulation of cytokine production	47	-0.687582	-1.4558	0.000508321	0.0208484	0.0169619	131	tags=15%, list=6%, signal=14%	66873/26874/229521/64297/67445/11829/11606	24 hpi DOWN	0.148936
BP	GO:0055082	intracellular chemical homeostasis	146	-0.593486	-1.30272	0.000508321	0.0208484	0.0169619	382	tags=29%, list=16%, signal=26%	11305/66259/19055/13616/13405/14812/65945/12652/12374/56188/12308/545192/14371/68312/12290/11931/17751/26950/94229/12286/20191/76376/12801/78894/98660/12354/14810/14756/54403/14806/15114/22784/23796/64051/11932/12289/11941/232975/320707/19309/11829/11606	24 hpi DOWN	0.287671
BP	GO:0031175	neuron projection development	323	-0.545599	-1.21642	0.000526638	0.0212955	0.0173256	567	tags=34%, list=24%, signal=30%	14804/13176/23945/20713/23964/14299/52906/228662/235402/320027/18546/14025/235472/211187/18377/12424/64242/70747/75409/75770/14763/56876/320840/14609/16572/211232/170835/18164/11785/20370/20266/26456/235180/18011/386750/69697/22129/108699/103967/19055/13616/245450/18823/13840/13405/13823/210108/240058/12891/72832/22239/18189/11423/396184/116837/245537/110532/12704/20614/76884/20981/12032/15572/53…	24 hpi DOWN	0.343653
BP	GO:0006812	monoatomic cation transport	222	-0.565225	-1.25033	0.000544955	0.0217301	0.0176792	640	tags=42%, list=27%, signal=34%	238384/269615/269109/399548/70357/381925/12287/14681/57138/14664/15166/24012/16527/105727/74166/192120/18440/207777/57340/20273/406218/66733/59049/226025/229709/14609/11438/12300/14811/243328/20266/94045/235281/233836/18389/16514/227632/19055/13616/18823/13405/14812/240332/12374/56188/16494/66237/110876/75607/229715/12805/68312/57780/80297/18195/12290/11931/29867/20265/17751/16485/94229/80334/122…	24 hpi DOWN	0.423423
BP	GO:0015837	amine transport	44	-0.687498	-1.45386	0.000599908	0.0233151	0.0189687	524	tags=57%, list=22%, signal=45%	18546/12424/54526/171180/13195/11438/54525/14812/12652/20981/268860/54393/20980/20910/12286/12801/64051/16490/229521/20979/99296/269642/19339/232333/11606	24 hpi DOWN	0.568182
BP	GO:0009628	response to abiotic stimulus	151	-0.583281	-1.28127	0.000609066	0.0233151	0.0189687	509	tags=34%, list=22%, signal=28%	12424/64242/237253/56876/14609/228432/14816/11438/14811/94045/54195/18574/16514/14718/67731/13405/210108/14812/18189/231503/67405/245537/268860/12564/110876/68169/19892/12290/11931/20265/17751/16485/94229/207728/207728/19049/20191/21833/98660/14810/14756/14806/170790/11419/11941/232975/19309/12411/19339/17762/11606	24 hpi DOWN	0.337748
BP	GO:1901700	response to oxygen-containing compound	260	-0.554712	-1.23236	0.000627384	0.0237003	0.0192821	482	tags=29%, list=21%, signal=26%	54526/75770/171180/14763/56876/217843/229709/14609/11438/211232/14811/18164/94045/18011/16514/66259/19055/67731/240058/12891/54525/14812/18189/11423/12374/11668/243764/17294/14545/20981/56506/268860/545192/11803/229715/20980/57028/12290/17751/72585/26950/207728/207728/12286/18197/19049/20191/268345/12801/78894/23934/98660/14810/14756/56710/215378/14654/170790/72413/12289/229521/223864/20979/68566…	24 hpi DOWN	0.288462
BP	GO:0015850	organic hydroxy compound transport	54	-0.670278	-1.42426	0.000645701	0.0240754	0.0195873	486	tags=44%, list=21%, signal=36%	16816/54526/171180/11438/243328/233836/11305/54525/12652/19299/20981/268860/58807/54393/20980/12801/28250/16490/229521/20979/99296/269642/19339/11606	24 hpi DOWN	0.444444
BP	GO:0051952	regulation of amine transport	43	-0.695648	-1.46879	0.000682336	0.0251152	0.0204333	351	tags=44%, list=15%, signal=38%	54525/14812/12652/20981/268860/54393/20980/20910/12286/12801/64051/16490/229521/20979/99296/269642/19339/232333/11606	24 hpi DOWN	0.44186
BP	GO:0030003	intracellular monoatomic cation homeostasis	103	-0.612059	-1.33273	0.000709813	0.0257958	0.020987	373	tags=31%, list=16%, signal=27%	13616/13405/14812/65945/12652/12374/56188/12308/14371/68312/11931/17751/94229/12286/20191/76376/12801/98660/12354/14810/54403/14806/15114/22784/23796/64051/11932/11941/232975/320707/19309/11606	24 hpi DOWN	0.31068
BP	GO:0048666	neuron development	360	-0.534159	-1.19302	0.000718971	0.0258021	0.0209921	567	tags=33%, list=24%, signal=30%	14804/13176/23945/20713/23964/14299/52906/228662/235402/320027/18546/14025/235472/211187/18377/12424/64242/70747/75409/75770/14763/56876/320840/14609/16572/211232/170835/18164/11785/20370/20266/18072/26456/235180/18011/386750/69697/22129/23966/108699/103967/19055/13616/245450/18823/13840/13405/13823/210108/240058/12891/23829/72832/22239/18189/11423/396184/116837/245537/110532/12704/20614/76884/20…	24 hpi DOWN	0.330556
BP	GO:0050808	synapse organization	193	-0.569985	-1.25812	0.000773924	0.0270968	0.0220454	439	tags=31%, list=19%, signal=28%	238205/12300/14811/18164/11785/20370/18011/386750/68507/103967/245450/12404/12891/14395/23829/14812/65945/18189/242667/12217/11423/396184/245537/208898/12032/12564/50791/73728/330814/229715/14371/26875/378937/80297/272381/29867/243621/217480/12286/246316/230775/14810/232370/235604/260297/53321/19266/104069/13602/330790/233878/14658/11941/12323/18212/19339/76965/232333/17762/234267	24 hpi DOWN	0.310881
BP	GO:0098660	inorganic ion transmembrane transport	193	-0.569524	-1.25711	0.0008014	0.0277037	0.0225392	640	tags=45%, list=27%, signal=35%	238384/269615/269109/399548/70357/12287/57138/14664/13487/15166/24012/16527/14397/74166/18440/207777/14400/57340/20273/66733/14406/14396/59049/226025/228432/12300/14811/20266/94045/235281/18389/16514/227632/19055/13616/18823/13405/14395/14812/240332/12374/56188/16494/66237/110876/75607/229715/68312/57780/12290/11931/29867/20265/16485/94229/80334/12286/20191/76376/110886/268345/98660/16504/14810/5…	24 hpi DOWN	0.445596
BP	GO:0007173	epidermal growth factor receptor signaling pathway	18	-0.797425	-1.59462	0.000866743	0.0286025	0.0232705	115	tags=11%, list=5%, signal=11%	15114/11606	24 hpi DOWN	0.111111
BP	GO:0032368	regulation of lipid transport	20	-0.77326	-1.56098	0.000863252	0.0286025	0.0232705	36	tags=20%, list=2%, signal=20%	26399/216739/99296/11606	24 hpi DOWN	0.2
BP	GO:0001819	positive regulation of cytokine production	31	-0.722968	-1.50346	0.000984846	0.0314166	0.0255599	63	tags=10%, list=3%, signal=10%	64297/67445/11606	24 hpi DOWN	0.0967742
BP	GO:0019226	transmission of nerve impulse	42	-0.695572	-1.46739	0.000984846	0.0314166	0.0255599	253	tags=33%, list=11%, signal=30%	110876/80297/12290/20265/16485/12286/14806/14654/53321/16490/72413/13483/18212/11606	24 hpi DOWN	0.333333
BP	GO:0003008	system process	389	-0.530998	-1.18795	0.00105848	0.0330314	0.0268737	571	tags=32%, list=24%, signal=29%	57738/14804/76898/14397/23945/74166/12671/14400/225362/71687/68371/12424/57340/209448/20273/14406/58869/14396/54526/18619/380785/14609/14816/11438/12300/14811/11785/20370/20266/235281/23966/18574/18389/16514/66259/19055/13616/52589/67731/13405/12404/14395/23829/14812/18189/242667/231503/12652/67405/12374/116837/245537/110532/56188/56216/21334/100072/15416/20614/243764/268859/268860/15572/17268/11…	24 hpi DOWN	0.326478
BP	GO:0051641	cellular localization	587	-0.513974	-1.15378	0.00107689	0.0332445	0.0270471	454	tags=25%, list=19%, signal=27%	229709/21419/12890/14609/228432/16572/16594/12300/14811/243328/18164/11785/235180/235281/386750/76161/74754/94187/20965/69697/67331/94332/11305/16514/103967/66259/19055/13616/18752/13405/13823/66573/20167/12404/54525/268451/14812/65945/22239/18739/18189/241525/12217/110082/12652/12374/116837/245537/20255/212307/270192/56216/19299/100732/20614/208898/14545/268860/53883/50791/545192/66237/244958/56…	24 hpi DOWN	0.250426
BP	GO:0006873	intracellular monoatomic ion homeostasis	105	-0.60549	-1.31812	0.00109529	0.033453	0.0272167	373	tags=30%, list=16%, signal=27%	13616/13405/14812/65945/12652/12374/56188/12308/14371/68312/11931/17751/94229/12286/20191/76376/12801/98660/12354/14810/54403/14806/15114/22784/23796/64051/11932/11941/232975/320707/19309/11606	24 hpi DOWN	0.304762
BP	GO:0007613	memory	52	-0.663755	-1.40752	0.0011137	0.0336572	0.0273829	377	tags=33%, list=16%, signal=28%	66259/14812/20614/110876/241656/19049/76376/12801/14810/56710/11419/229521/232975/99296/18212/232333/17762	24 hpi DOWN	0.326923
BP	GO:0042391	regulation of membrane potential	142	-0.593248	-1.30152	0.00120574	0.0353233	0.0287383	625	tags=48%, list=27%, signal=37%	399548/192167/70357/20536/13487/15166/24012/16527/14804/14397/14400/71687/12424/20273/14406/58869/14396/380785/14609/11438/12300/14811/20370/20266/235281/16514/19055/14718/56772/13405/12404/14395/14812/18189/116837/245537/56188/56216/268860/110876/26875/60597/11931/20265/16485/12286/20191/110886/268345/12801/14810/54403/14806/14654/11419/53321/11932/16490/72413/16525/12289/14658/232975/13483/1481…	24 hpi DOWN	0.478873
BP	GO:0022008	neurogenesis	467	-0.523307	-1.17195	0.00122415	0.0355003	0.0288823	542	tags=30%, list=23%, signal=29%	23964/14299/52906/228662/235402/269610/320027/18546/110351/14025/235472/211187/18377/67254/12424/64242/209448/70747/55927/75409/75770/14763/56876/320840/14609/16572/211232/14811/170835/18164/11785/20370/20266/18072/26456/235180/18011/386750/50779/69697/22129/23966/11305/108699/103967/19055/13616/245450/18823/13840/13405/13823/12404/210108/240058/12891/23829/72832/22239/18189/11423/396184/116837/2…	24 hpi DOWN	0.304069
BP	GO:0032890	regulation of organic acid transport	24	-0.752951	-1.54177	0.00143092	0.0410818	0.0334234	343	tags=46%, list=15%, signal=40%	14812/56188/268860/26399/54393/20910/64051/216739/99296/232333/11606	24 hpi DOWN	0.458333
BP	GO:0008306	associative learning	37	-0.703098	-1.47081	0.00146491	0.0416413	0.0338785	433	tags=46%, list=18%, signal=38%	14811/18574/18389/14812/67405/245537/20614/12290/19049/110886/98660/14810/11419/223864/232975/232333/11606	24 hpi DOWN	0.459459
BP	GO:0071702	organic substance transport	454	-0.52186	-1.1677	0.00150027	0.0422281	0.034356	663	tags=35%, list=28%, signal=31%	22318/72661/72930/242274/13869/27062/320405/71146/18642/238384/269615/64291/18761/18479/192167/217378/381925/12287/14681/14664/20536/13487/57738/217166/114229/105727/56513/241919/26414/19894/74166/12671/13829/192120/18440/207777/52906/225362/18546/12424/57340/58869/16816/54526/75770/171180/226025/13195/229709/21419/14609/228432/16572/14816/11438/12300/14811/243328/11785/94045/233836/69697/67331/1…	24 hpi DOWN	0.345815
BP	GO:0043269	regulation of monoatomic ion transport	157	-0.570964	-1.25522	0.00153708	0.0428443	0.0348573	454	tags=34%, list=19%, signal=30%	229709/14609/11438/12300/14811/20266/94045/235281/18389/16514/19055/13616/18823/13405/12374/245537/56188/16494/110876/75607/229715/12805/58187/68312/57780/80297/12290/11931/29867/20265/16485/80334/12286/20191/268345/12801/98660/12354/16504/14810/15114/23796/11932/16490/12289/223864/11941/16502/13483/99296/14813/15444/11517/11606	24 hpi DOWN	0.343949
BP	GO:0034764	positive regulation of transmembrane transport	72	-0.636093	-1.36737	0.00155549	0.0429405	0.0349356	434	tags=39%, list=18%, signal=33%	12300/20266/94045/16514/19055/13616/18823/13405/245537/56188/75607/229715/68312/11931/16485/20191/268345/14810/15114/23796/11932/12289/223864/16502/216739/13483/11517/11606	24 hpi DOWN	0.388889
BP	GO:0043122	regulation of canonical NF-kappaB signal transduction	18	-0.784807	-1.56939	0.001593	0.0431461	0.0351029	63	tags=11%, list=3%, signal=11%	64297/11606	24 hpi DOWN	0.111111
BP	GO:0050806	positive regulation of synaptic transmission	80	-0.621054	-1.34279	0.00161071	0.0432183	0.0351616	367	tags=35%, list=16%, signal=31%	18752/14812/65945/18189/116837/245537/56216/12308/20614/545192/20910/76376/12354/14810/14802/232370/14806/15114/260297/64011/56839/20979/12323/53896/14813/14800/18212/19339	24 hpi DOWN	0.35
BP	GO:0055080	monoatomic cation homeostasis	114	-0.596363	-1.30079	0.00162912	0.0433075	0.0352341	373	tags=30%, list=16%, signal=26%	13616/13405/14812/65945/12652/12374/56188/12308/56506/14371/68312/11931/17751/16485/94229/12286/20191/76376/12801/98660/12354/14810/54403/14806/15114/22784/23796/64051/11932/11941/232975/320707/19309/11606	24 hpi DOWN	0.298246
BP	GO:0007416	synapse assembly	83	-0.617216	-1.33566	0.00166594	0.0438799	0.0356998	513	tags=42%, list=22%, signal=34%	211187/14406/75409/320840/238205/18164/386750/103967/245450/12404/14395/65945/18189/12217/11423/396184/245537/50791/73728/330814/229715/26875/378937/272381/12286/246316/230775/14810/232370/19266/330790/18212/76965/17762/234267	24 hpi DOWN	0.421687
BP	GO:0150076	neuroinflammatory response	10	-0.872386	-1.63967	0.00182123	0.0450778	0.0366744	66	tags=20%, list=3%, signal=20%	229521/11606	24 hpi DOWN	0.2
BP	GO:0042304	regulation of fatty acid biosynthetic process	10	-0.871896	-1.63875	0.00186019	0.0450778	0.0366744	101	tags=20%, list=4%, signal=19%	26874/11606	24 hpi DOWN	0.2
BP	GO:0007584	response to nutrient	10	-0.871485	-1.63797	0.00186019	0.0450778	0.0366744	152	tags=30%, list=6%, signal=28%	78894/12411/17762	24 hpi DOWN	0.3
BP	GO:0010658	striated muscle cell apoptotic process	13	-0.814364	-1.58431	0.00181416	0.0450778	0.0366744	61	tags=23%, list=3%, signal=23%	67731/223864/11606	24 hpi DOWN	0.230769
BP	GO:0010659	cardiac muscle cell apoptotic process	13	-0.814364	-1.58431	0.00181416	0.0450778	0.0366744	61	tags=23%, list=3%, signal=23%	67731/223864/11606	24 hpi DOWN	0.230769
BP	GO:0010662	regulation of striated muscle cell apoptotic process	13	-0.814364	-1.58431	0.00181416	0.0450778	0.0366744	61	tags=23%, list=3%, signal=23%	67731/223864/11606	24 hpi DOWN	0.230769
BP	GO:0010665	regulation of cardiac muscle cell apoptotic process	13	-0.814364	-1.58431	0.00181416	0.0450778	0.0366744	61	tags=23%, list=3%, signal=23%	67731/223864/11606	24 hpi DOWN	0.230769
BP	GO:0032892	positive regulation of organic acid transport	21	-0.760339	-1.54319	0.00184266	0.0450778	0.0366744	343	tags=48%, list=15%, signal=41%	14812/56188/268860/26399/54393/20910/216739/99296/232333/11606	24 hpi DOWN	0.47619
BP	GO:0050801	monoatomic ion homeostasis	118	-0.590563	-1.29045	0.00186843	0.0450778	0.0366744	373	tags=30%, list=16%, signal=26%	13616/13405/14812/65945/12652/12374/56188/12308/56506/75607/14371/68312/11931/17751/16485/94229/12286/20191/76376/12801/98660/12354/14810/54403/14806/15114/22784/23796/64051/11932/11941/232975/320707/19309/11606	24 hpi DOWN	0.29661
BP	GO:0043542	endothelial cell migration	19	-0.777386	-1.55817	0.00188919	0.0451988	0.0367729	136	tags=10%, list=6%, signal=10%	14756/11606	24 hpi DOWN	0.105263
BP	GO:0007249	canonical NF-kappaB signal transduction	23	-0.738914	-1.50965	0.00195217	0.046313	0.0376794	63	tags=9%, list=3%, signal=9%	64297/11606	24 hpi DOWN	0.0869565
BP	GO:0019725	cellular homeostasis	161	-0.570563	-1.2543	0.00201642	0.046313	0.0376794	382	tags=27%, list=16%, signal=24%	11305/66259/19055/13616/13405/14812/65945/12652/12374/56188/12308/545192/66237/14371/68312/12290/11931/17751/26950/94229/12286/20191/76376/12801/78894/98660/12354/14810/14756/54403/14806/15114/22784/23796/64051/11932/12289/11941/232975/320707/19309/11829/11606	24 hpi DOWN	0.267081
BP	GO:0098655	monoatomic cation transmembrane transport	179	-0.558454	-1.23022	0.00201642	0.046313	0.0376794	640	tags=43%, list=27%, signal=34%	238384/269615/269109/399548/70357/12287/57138/14664/15166/24012/16527/74166/18440/207777/57340/20273/66733/59049/226025/11438/12300/14811/243328/20266/94045/235281/18389/16514/227632/19055/13616/18823/13405/14812/240332/56188/16494/66237/110876/75607/229715/68312/57780/12290/11931/29867/20265/16485/94229/80334/12286/20191/76376/268345/98660/16504/14810/54403/15114/22784/23796/11419/11932/16490/10…	24 hpi DOWN	0.430168
BP	GO:0034220	monoatomic ion transmembrane transport	206	-0.555363	-1.22768	0.00197942	0.046313	0.0376794	640	tags=43%, list=27%, signal=34%	238384/269615/269109/399548/70357/12287/57138/14664/13487/15166/24012/16527/14397/74166/18440/207777/14400/57340/20273/66733/14406/14396/59049/226025/228432/11438/12300/14811/243328/20266/94045/235281/18389/16514/227632/19055/13616/18823/13405/14395/14812/240332/12374/245537/56188/16494/66237/110876/75607/229715/68312/57780/12290/11931/29867/20265/16485/94229/80334/12286/20191/76376/110886/268345…	24 hpi DOWN	0.432039
BP	GO:0042221	response to chemical	466	-0.521151	-1.16721	0.00209041	0.0472565	0.0384469	550	tags=29%, list=23%, signal=28%	74166/12671/13829/192120/18440/14400/80890/73010/211187/12424/64242/20273/237253/100705/14406/16816/75409/54526/75770/171180/14763/13195/56876/217843/230904/229709/14609/269695/13609/11438/211232/14811/18164/66626/20266/94045/26456/18011/26381/18574/56448/16514/66259/19055/13616/14718/67272/19017/18752/67731/240058/12891/54525/18600/14812/18189/11423/12652/68458/12374/11668/243764/17294/14545/209…	24 hpi DOWN	0.291845
BP	GO:0010243	response to organonitrogen compound	164	-0.568695	-1.25009	0.0022014	0.0486172	0.039554	640	tags=38%, list=27%, signal=30%	238384/17967/18761/18479/12287/14681/13487/15166/74166/12671/13829/18440/14400/14406/75770/56876/230904/229709/14609/269695/11438/14811/94045/18011/18574/16514/19055/18752/14812/11423/243764/56506/268860/11803/229715/68312/57028/72585/207728/207728/12286/18197/19049/20191/12801/78894/23934/14810/14756/14654/208715/11419/223864/68566/232975/19309/99296/15444/12411/14800/18212/232333/11606	24 hpi DOWN	0.384146
BP	GO:0051966	regulation of synaptic transmission, glutamatergic	32	-0.707466	-1.47387	0.0022384	0.0486852	0.0396093	441	tags=56%, list=19%, signal=46%	14816/12300/14811/14812/18189/245537/229791/60597/20910/12801/14810/14802/108069/14806/20979/14813/14800/18212	24 hpi DOWN	0.5625
BP	GO:1901698	response to nitrogen compound	168	-0.567039	-1.24696	0.0022384	0.0486852	0.0396093	640	tags=38%, list=27%, signal=30%	238384/17967/18761/18479/12287/14681/13487/15166/74166/12671/13829/18440/14400/14406/75770/56876/230904/229709/14609/269695/11438/14811/94045/18011/18574/16514/19055/18752/14812/11423/243764/56506/268860/11803/229715/68312/57028/72585/207728/207728/12286/18197/19049/20191/268345/12801/78894/23934/14810/14756/14654/208715/11419/223864/68566/232975/19309/99296/15444/12411/14800/18212/232333/11606	24 hpi DOWN	0.380952
BP	GO:1904064	positive regulation of cation transmembrane transport	54	-0.652265	-1.38599	0.0022754	0.0491178	0.0399613	422	tags=44%, list=18%, signal=37%	20266/94045/16514/19055/13616/18823/13405/56188/75607/229715/68312/11931/16485/20191/268345/14810/15114/23796/11932/12289/223864/16502/13483/11517	24 hpi DOWN	0.444444
BP	GO:0048731	system development	751	-0.501091	-1.12562	0.0023124	0.049544	0.040308	542	tags=28%, list=23%, signal=31%	23964/320747/14299/52906/228662/235402/269610/320027/18546/110351/14025/545428/235472/211187/18377/67254/12424/64242/209448/70747/20273/100705/55927/14406/75409/75770/15571/14763/225583/56876/14421/320840/21419/12890/14609/13609/16572/238205/211232/14811/170835/18164/11785/20370/20266/18072/14586/26456/235180/18011/386750/50779/13360/74754/94187/69697/22129/23966/11305/108699/16514/103967/19055/1…	24 hpi DOWN	0.276964
BP	GO:0009605	response to external stimulus	610	0.666426	1.26448	3.01264e-10	3.64831e-07	3.08452e-07	457	tags=29%, list=18%, signal=32%	12306/20750/18787/16803/20305/14268/20568/21923/16948/16854/19659/56644/11846/13058/12512/110257/15122/14129/110257/15122/11520/110257/15122/20306/16859/14191/11910/20302/20310/77125/269799/19200/76905/68713/74482/15200/13685/433470/20558/20201/209558/15937/13057/16985/171530/20202/98365/15959/667370/20556/330122/20911/21930/14131/14130/56532/192176/16190/17969/97165/14118/14281/12491/58217/17916…	24 hpi UP	0.303279
BP	GO:0042221	response to chemical	688	0.655943	1.24517	1.01018e-09	9.17499e-07	7.75714e-07	460	tags=26%, list=18%, signal=29%	15368/21857/12306/20750/12257/18787/16803/20305/14268/16181/20568/16948/16854/22044/19659/56644/11846/13058/13078/15122/15122/20194/15122/20306/16859/11910/20302/20310/17698/77125/228775/68713/74482/15200/13685/20201/13057/13132/16985/171530/20202/98365/12982/15959/29875/330122/16178/20911/21930/14131/14130/56532/192176/16190/404710/97165/14118/14281/12491/58217/21817/11810/16186/15170/18148/2161…	24 hpi UP	0.263081
BP	GO:0016477	cell migration	391	0.687676	1.30201	2.446e-09	1.77726e-06	1.50261e-06	456	tags=31%, list=18%, signal=30%	15368/21857/20750/12257/18787/16803/20305/14268/16181/21923/16948/16854/56644/93695/12512/13078/20969/20306/16859/14191/20302/20310/17698/77125/76905/68713/15200/14726/20201/11857/13132/20202/98365/29875/330122/13003/21930/14131/56532/192176/97165/58217/17916/22352/12505/19264/16176/17395/20868/11504/21825/13805/12156/17096/11486/14828/17381/12162/14775/66102/50706/18442/14825/20343/16414/19354/6…	24 hpi UP	0.309463
BP	GO:0006952	defense response	474	0.673659	1.27709	4.33779e-09	2.24389e-06	1.89713e-06	455	tags=30%, list=18%, signal=31%	15368/21857/18787/16803/20305/14268/16181/20568/21923/16854/56644/11846/13058/14129/20306/16859/14191/20302/20310/77125/269799/19200/68713/74482/20201/209558/15937/13057/16985/20202/98365/15959/667370/330122/16178/20911/21930/14131/14130/56532/16190/17969/97165/12491/58217/17916/11810/15162/15170/216161/22352/12505/19264/20852/11690/80876/17110/17105/16176/14283/21825/226695/15951/381308/13032/70…	24 hpi UP	0.316456
BP	GO:0007166	cell surface receptor signaling pathway	543	0.66052	1.25236	5.55877e-09	2.24389e-06	1.89713e-06	449	tags=29%, list=17%, signal=30%	15368/21857/18787/16803/20305/14268/16181/16948/16854/56644/11846/12512/13078/14129/20969/71690/20306/16859/14191/11910/20302/20310/77125/76905/68713/74482/15200/13685/13057/13132/16534/12982/29875/330122/16178/21930/14131/14130/192176/27261/16190/97165/226101/14118/14281/83554/12491/15162/16186/15170/20897/22352/12505/19264/20852/80876/16176/16156/20379/16822/17395/14283/21825/22436/13805/15163/…	24 hpi UP	0.287293
BP	GO:0070887	cellular response to chemical stimulus	569	0.658136	1.248	5.49451e-09	2.24389e-06	1.89713e-06	458	tags=28%, list=18%, signal=29%	15368/12306/20750/18787/16803/20305/14268/16181/16948/16854/22044/11846/13058/13078/20194/20306/11910/20302/20310/17698/77125/228775/68713/74482/15200/13685/20201/13057/13132/16985/171530/20202/98365/12982/15959/29875/330122/16178/20911/21930/14131/14130/56532/192176/16190/404710/97165/14281/12491/58217/21817/16186/15170/18148/216161/22352/19264/20852/11690/80876/16176/16156/17395/14283/21825/226…	24 hpi UP	0.27768
BP	GO:0002376	immune system process	647	0.65363	1.24024	4.53057e-09	2.24389e-06	1.89713e-06	602	tags=34%, list=23%, signal=35%	15368/20750/18787/16803/20305/14268/16658/16181/20568/16948/16854/19659/56644/11846/13058/93695/23882/110257/15122/14129/110257/15122/96875/110257/15122/20306/16859/14191/20302/20310/17698/77125/269799/19200/68713/74482/14726/20201/209558/13057/20202/16534/98365/15959/667370/20556/330122/20911/21930/14131/14130/56532/16988/16190/17969/97165/14118/14281/83554/12491/58217/17916/15162/16186/67844/15…	24 hpi UP	0.357032
BP	GO:0048870	cell motility	403	0.682429	1.29169	8.33094e-09	3.02663e-06	2.55891e-06	456	tags=30%, list=18%, signal=30%	15368/21857/20750/12257/18787/16803/20305/14268/16181/21923/16948/16854/56644/93695/12512/13078/20969/20306/16859/14191/20302/20310/17698/77125/76905/68713/15200/14726/20201/11857/13132/20202/98365/29875/330122/13003/21930/14131/56532/192176/97165/58217/17916/22352/12505/19264/16176/17395/20868/11504/21825/13805/12156/17096/11486/14828/17381/12162/14775/66102/50706/18442/14825/20343/16414/19354/6…	24 hpi UP	0.30273
BP	GO:0040011	locomotion	330	0.693967	1.30981	1.88209e-08	6.21603e-06	5.25545e-06	456	tags=32%, list=18%, signal=30%	15368/21857/20750/18787/16803/20305/14268/16181/21923/16948/16854/56644/93695/12512/13078/20306/16859/14191/20302/20310/17698/77125/68713/15200/14726/20201/11857/13132/16985/20202/98365/29875/330122/21930/14131/56532/192176/97165/58217/17916/22352/19264/16176/17395/20868/11504/21825/13805/12156/17096/11486/14828/17381/12162/66102/50706/18442/14825/20343/16414/19354/66824/17392/12822/14127/74748/1…	24 hpi UP	0.321212
BP	GO:0051239	regulation of multicellular organismal process	671	0.642098	1.21881	7.81263e-08	2.36527e-05	1.99976e-05	549	tags=30%, list=21%, signal=32%	15368/21857/12306/20750/12257/18787/16803/14268/16658/16948/16854/22044/19659/56644/11846/13058/93695/17133/12512/13078/23882/20194/96875/16859/14191/20302/77125/76905/15200/14726/11857/209558/13057/13132/171530/20202/29875/16178/20911/13003/21930/14131/14130/56532/16988/192176/16190/404710/17969/97165/21826/14118/14281/83554/12491/21817/21391/16186/15170/140497/20897/22352/12505/19264/20852/1617…	24 hpi UP	0.307004
BP	GO:0010033	response to organic substance	584	0.645955	1.22526	2.03393e-07	5.68406e-05	4.80568e-05	460	tags=26%, list=18%, signal=28%	15368/21857/20750/12257/18787/16803/20305/14268/16181/20568/16948/22044/19659/56644/11846/13078/15122/15122/15122/20306/16859/11910/20302/20310/17698/77125/228775/68713/74482/13685/20201/13057/13132/16985/171530/20202/12982/15959/29875/330122/16178/20911/14130/56532/192176/16190/404710/97165/14281/12491/21817/11810/16186/15170/18148/216161/22352/19264/20852/11690/80876/16176/16156/17395/14283/218…	24 hpi UP	0.261986
BP	GO:0006954	inflammatory response	254	0.690618	1.29995	5.8323e-07	0.000143321	0.000121173	446	tags=32%, list=17%, signal=30%	15368/21857/18787/16803/20305/14268/16181/21923/56644/13058/14129/20306/16859/20302/20310/77125/19200/20201/209558/15937/13057/20202/330122/16178/21930/14131/14130/16190/17969/97165/12491/15162/15170/216161/12505/11690/16176/14283/21825/13032/12156/17096/11486/66222/13011/11687/14775/21937/14825/14776/16852/16414/66824/26362/14127/14469/74748/109901/108078/20296/14728/14727/14728/16412/14747/1739…	24 hpi UP	0.346457
BP	GO:0051049	regulation of transport	319	0.683396	1.28909	5.91745e-07	0.000143321	0.000121173	394	tags=25%, list=15%, signal=24%	15368/12306/20750/12257/18787/16803/16181/16854/22044/56644/11846/13058/12512/14129/20194/20969/16859/14191/17698/228775/20201/15937/13057/13132/171530/20202/16534/20911/14131/14130/192176/16190/14118/114584/12491/21817/15162/16186/15170/19264/16176/16156/20379/17395/21825/70572/15163/12156/17096/11486/11687/18442/21937/14825/16414/19354/66824/26362/14127/11799/20296/16412/23921/11826/16819/12767…	24 hpi UP	0.253918
BP	GO:0009607	response to biotic stimulus	410	0.660389	1.25009	1.54869e-06	0.00035165	0.000297309	457	tags=31%, list=18%, signal=30%	12257/18787/16803/20305/20568/16854/56644/11846/13058/110257/15122/14129/110257/15122/110257/15122/20306/16859/14191/20302/20310/77125/269799/19200/76905/68713/74482/433470/20558/20201/15937/13057/20202/98365/15959/667370/20556/330122/20911/14130/56532/16190/17969/97165/12491/58217/17916/11810/15162/15170/216161/22352/19264/80876/17110/17105/16176/14283/226695/15951/381308/70572/12332/12156/17096…	24 hpi UP	0.326829
BP	GO:0006955	immune response	445	0.65655	1.245	1.68559e-06	0.000360221	0.000304555	591	tags=36%, list=23%, signal=34%	15368/16803/20305/16181/20568/16854/56644/11846/13058/23882/14129/96875/20306/16859/14191/20302/20310/77125/269799/19200/68713/74482/20201/209558/13057/20202/16534/98365/15959/667370/20556/330122/20911/14131/14130/56532/16988/16190/17969/97165/12491/58217/17916/15162/15170/216161/22352/12505/19264/20852/80876/16176/16822/14283/226695/15951/381308/13032/70572/12332/17096/11486/66222/13011/17381/11…	24 hpi UP	0.377528
BP	GO:0030334	regulation of cell migration	269	0.685242	1.29078	2.08087e-06	0.00036594	0.00030939	456	tags=33%, list=18%, signal=30%	15368/21857/18787/16803/14268/16181/21923/16854/56644/93695/12512/13078/20306/16859/14191/17698/77125/68713/15200/14726/11857/13132/29875/21930/56532/192176/58217/17916/22352/19264/16176/17395/20868/11504/21825/13805/12156/17096/11486/14828/17381/12162/66102/50706/18442/20343/19354/66824/17392/12822/74748/13653/16777/20296/16412/14747/20195/114332/11826/16819/12767/56221/13197/24088/105722/18550/…	24 hpi UP	0.327138
BP	GO:0040012	regulation of locomotion	282	0.679366	1.27973	2.08087e-06	0.00036594	0.00030939	456	tags=32%, list=18%, signal=29%	15368/21857/18787/16803/14268/16181/21923/16854/56644/93695/12512/13078/20306/16859/14191/17698/77125/68713/15200/14726/11857/13132/29875/21930/56532/192176/58217/17916/22352/19264/16176/17395/20868/11504/21825/13805/12156/17096/11486/14828/17381/12162/66102/50706/18442/20343/19354/66824/17392/12822/74748/13653/16777/20296/22376/16412/14747/20195/114332/11826/16819/12767/56221/13197/24088/105722/…	24 hpi UP	0.315603
BP	GO:0032879	regulation of localization	394	0.659934	1.24984	2.11526e-06	0.00036594	0.00030939	529	tags=29%, list=20%, signal=28%	15368/12306/20750/12257/18787/16803/16181/16854/22044/56644/11846/13058/12512/14129/11520/20194/20969/20288/16859/14191/17698/228775/20201/15937/13057/13132/171530/20202/16534/29875/20911/21930/14131/14130/192176/16190/14118/114584/12491/21817/15162/16186/15170/18148/19264/16176/16156/20379/17395/21825/70572/15163/12156/17096/11486/11687/18442/21937/14825/16414/19354/66824/26362/14127/11799/20296…	24 hpi UP	0.294416
BP	GO:0044419	biological process involved in interspecies interaction between organisms	429	0.656361	1.24376	1.94329e-06	0.00036594	0.00030939	458	tags=31%, list=18%, signal=31%	18787/16803/20305/14268/20568/16854/56644/11846/13058/110257/15122/14129/110257/15122/110257/15122/20306/16859/14191/20302/20310/77125/269799/19200/76905/68713/74482/433470/20558/20201/15937/13057/20202/98365/15959/667370/20556/330122/20911/14130/56532/16190/17969/97165/12491/58217/17916/11810/15162/15170/216161/22352/13030/19264/80876/17110/17105/16176/14283/226695/15951/381308/70572/12332/12156…	24 hpi UP	0.324009
BP	GO:0043207	response to external biotic stimulus	401	0.655377	1.2406	2.32163e-06	0.000366716	0.000310046	457	tags=31%, list=18%, signal=30%	18787/16803/20305/20568/16854/56644/11846/13058/110257/15122/14129/110257/15122/110257/15122/20306/16859/14191/20302/20310/77125/269799/19200/76905/68713/74482/433470/20558/20201/15937/13057/20202/98365/15959/667370/20556/330122/20911/14130/56532/16190/17969/97165/12491/58217/17916/11810/15162/15170/216161/22352/19264/80876/17110/17105/16176/14283/226695/15951/381308/70572/12332/12156/17096/66222…	24 hpi UP	0.326683
BP	GO:0051707	response to other organism	401	0.655377	1.2406	2.32163e-06	0.000366716	0.000310046	457	tags=31%, list=18%, signal=30%	18787/16803/20305/20568/16854/56644/11846/13058/110257/15122/14129/110257/15122/110257/15122/20306/16859/14191/20302/20310/77125/269799/19200/76905/68713/74482/433470/20558/20201/15937/13057/20202/98365/15959/667370/20556/330122/20911/14130/56532/16190/17969/97165/12491/58217/17916/11810/15162/15170/216161/22352/19264/80876/17110/17105/16176/14283/226695/15951/381308/70572/12332/12156/17096/66222…	24 hpi UP	0.326683
BP	GO:2000145	regulation of cell motility	280	0.681363	1.28344	2.80314e-06	0.000424325	0.000358753	456	tags=32%, list=18%, signal=29%	15368/21857/18787/16803/14268/16181/21923/16854/56644/93695/12512/13078/20306/16859/14191/17698/77125/68713/15200/14726/11857/13132/29875/21930/56532/192176/58217/17916/22352/19264/16176/17395/20868/11504/21825/13805/12156/17096/11486/14828/17381/12162/66102/50706/18442/20343/19354/66824/17392/12822/74748/13653/16777/20296/22376/16412/14747/20195/114332/11826/16819/12767/56221/13197/24088/105722/…	24 hpi UP	0.317857
BP	GO:0060627	regulation of vesicle-mediated transport	115	0.764985	1.43221	3.07829e-06	0.000447337	0.000378209	394	tags=37%, list=15%, signal=33%	15368/12306/18787/16803/16854/56644/12512/14129/20194/20969/16859/14191/17698/13057/13132/20911/14131/14130/16190/12491/21817/15162/16186/19264/16176/20379/17096/11687/18442/16414/19354/66824/26362/14127/20296/16412/24088/105722/22350/20375/12317/12721/18173	24 hpi UP	0.373913
BP	GO:0042060	wound healing	111	0.752945	1.40929	6.53262e-06	0.0008497	0.000718393	361	tags=35%, list=14%, signal=31%	15368/21857/12306/18787/14268/56644/20194/76905/15200/14726/74145/20202/192176/226101/12491/15170/12505/21825/13805/21789/17096/17381/11687/14775/14067/12258/56193/26362/14127/20296/14728/14728/16412/11826/12767/21824/14595/105722/20533	24 hpi UP	0.351351
BP	GO:0051050	positive regulation of transport	187	0.711016	1.3361	6.94739e-06	0.0008497	0.000718393	370	tags=27%, list=14%, signal=25%	12306/20750/12257/18787/16803/16854/22044/56644/12512/14129/20194/20969/14191/17698/20201/13057/13132/20202/16534/20911/14131/14130/192176/16190/12491/16186/19264/16176/20379/70572/15163/12156/18442/21937/14825/16414/66824/26362/14127/20296/16412/11826/16819/12767/53322/24088/105722/64292/56708/22350/11845	24 hpi UP	0.272727
BP	GO:0034097	response to cytokine	266	0.683202	1.28675	7.01652e-06	0.0008497	0.000718393	458	tags=32%, list=18%, signal=29%	21857/20750/18787/20305/14268/16181/16948/11846/20306/20302/20310/77125/68713/74482/16985/12982/15959/330122/16178/20911/16190/16186/15170/216161/22352/19264/20852/80876/16176/16156/14283/226695/15951/381308/15163/12332/56449/17096/14828/17381/11687/66102/21937/14825/20343/19378/66824/16792/26362/14127/17300/231655/14469/13653/108153/20296/14728/14727/14728/22376/23921/12767/17394/11770/56221/145…	24 hpi UP	0.323308
BP	GO:0002682	regulation of immune system process	416	0.64829	1.22755	6.46349e-06	0.0008497	0.000718393	605	tags=36%, list=23%, signal=33%	15368/18787/16803/14268/16658/16948/16854/19659/56644/11846/93695/14129/20306/16859/14191/20302/17698/77125/209558/13057/16534/20911/21930/14131/14130/56532/16988/16190/17969/97165/14118/14281/83554/12491/58217/17916/16186/15170/12505/19264/20852/16176/16822/17395/14283/20868/21825/226695/15951/381308/13032/70572/15163/17096/11486/66222/13011/17381/11687/14775/14825/20343/14776/18780/16852/16414/…	24 hpi UP	0.382212
BP	GO:0023051	regulation of signaling	634	0.62913	1.19415	6.87826e-06	0.0008497	0.000718393	476	tags=24%, list=18%, signal=26%	15368/21857/12306/20750/12257/18787/16803/20305/14268/16181/16948/16854/22044/56644/11846/93695/12512/13078/23882/71690/20306/16859/14191/11910/20302/76905/15200/20201/11857/15937/13057/13132/171530/20202/16534/29875/16178/21930/14130/56532/192176/27261/404710/97165/226101/14118/83554/12491/21817/15170/18148/20897/13537/12505/19264/16176/16156/20379/17395/21825/22436/13805/13032/15163/56449/10904…	24 hpi UP	0.244479
BP	GO:0140352	export from cell	162	0.711326	1.33684	9.10057e-06	0.0010332	0.000873535	446	tags=33%, list=17%, signal=29%	15368/12306/20750/12257/16181/16854/22044/20194/20969/16859/14191/227737/13132/171530/16534/20911/14131/16190/14118/17916/21817/15162/16176/16156/13805/12156/17096/18442/21937/16414/19354/56193/26362/14127/11799/11826/53322/24088/105722/64292/56708/18550/20375/11845/12721/22228/246177/16009/14219/217344/16952/20963/12768	24 hpi UP	0.32716
BP	GO:0046903	secretion	180	0.709473	1.3337	1.02121e-05	0.00112426	0.00095052	446	tags=33%, list=17%, signal=29%	15368/12306/20750/12257/16181/16854/22044/20194/20969/16859/14191/227737/20201/13057/13132/171530/20202/16534/20911/14131/16190/14118/17916/21817/15162/16176/16156/22436/13805/12156/17096/11486/18442/21937/16414/19354/56193/26362/14127/11799/12443/11826/53322/24088/64292/56708/18550/20375/11845/17393/12721/22228/18782/246177/16009/14219/217344/16952/20963/12768	24 hpi UP	0.333333
BP	GO:0008283	cell population proliferation	652	0.623032	1.18255	1.13236e-05	0.00117539	0.00099375	694	tags=36%, list=27%, signal=35%	15368/21857/12306/12257/18787/14268/21923/16854/235379/56644/11846/93695/13078/13732/96875/71690/16859/11910/17698/77125/76905/68713/15200/227737/14726/20557/21753/209558/13057/13132/20202/12982/15959/667370/29875/20556/18008/13003/14130/56532/16988/192176/16190/404710/17969/97165/21335/233406/21817/11810/15162/15170/18148/22352/12505/19264/13730/20852/16176/17345/16156/20379/17395/14283/11504/21…	24 hpi UP	0.368098
BP	GO:0009611	response to wounding	141	0.727248	1.36308	1.20183e-05	0.00120735	0.00102077	443	tags=37%, list=17%, signal=32%	15368/21857/12306/18787/14268/21923/56644/20194/77125/76905/15200/14726/74145/20202/192176/226101/12491/15170/12505/14283/21825/13805/21789/17096/17381/11687/14775/14067/12258/56193/26362/14127/20296/14728/14728/16412/11826/12767/21824/18826/14595/105722/20533/108101/18173/12825/80859/12628/22177/16952/16476/20963	24 hpi UP	0.368794
BP	GO:0016192	vesicle-mediated transport	266	0.679744	1.28023	1.22961e-05	0.00120735	0.00102077	403	tags=25%, list=16%, signal=24%	15368/12306/18787/16803/16854/56644/12512/14129/20194/20969/20288/16859/14191/17698/19200/13057/13132/20911/14131/14130/192176/16190/219144/12491/17916/21817/15162/16186/67844/12505/19264/16176/20379/21825/17096/11687/66102/18442/16414/19354/66824/16792/20612/56193/26362/17972/14127/20296/14728/14727/14728/22376/71145/16412/114332/24088/105722/17533/22350/17874/20375/11845/105785/12317/12721/1817…	24 hpi UP	0.255639
BP	GO:0051241	negative regulation of multicellular organismal process	271	0.673712	1.26895	1.38245e-05	0.00132169	0.00111744	456	tags=30%, list=18%, signal=28%	15368/21857/12306/12257/18787/16803/14268/16658/16854/22044/11846/93695/12512/96875/16859/14191/77125/11857/209558/13057/171530/16178/21930/14130/16988/16190/17969/21826/14118/83554/15170/12505/19264/16176/11504/21825/13032/12156/17096/11486/66222/13011/12162/12051/18442/21937/66824/12258/16792/20612/26362/12227/17300/74748/108153/20296/14728/14727/14728/94352/14747/15284/20416/21824/13197/24088/…	24 hpi UP	0.306273
BP	GO:0008219	cell death	485	0.63672	1.20716	1.63363e-05	0.00148374	0.00125446	511	tags=28%, list=20%, signal=28%	15368/21857/20750/12257/18787/14268/16181/16948/16854/56644/11846/13078/23882/13732/11910/20302/77125/228775/227737/14726/20201/15937/13132/16985/20202/15511/15959/667370/18008/21973/14130/56532/192176/97165/58217/21817/15162/18148/12505/13030/19264/13730/16828/16176/20379/17395/14283/21825/15951/13032/15163/56449/12156/17096/11486/110095/12925/14828/67603/12162/12051/14775/21937/14825/20343/2120…	24 hpi UP	0.282474
BP	GO:0012501	programmed cell death	485	0.63672	1.20716	1.63363e-05	0.00148374	0.00125446	511	tags=28%, list=20%, signal=28%	15368/21857/20750/12257/18787/14268/16181/16948/16854/56644/11846/13078/23882/13732/11910/20302/77125/228775/227737/14726/20201/15937/13132/16985/20202/15511/15959/667370/18008/21973/14130/56532/192176/97165/58217/21817/15162/18148/12505/13030/19264/13730/16828/16176/20379/17395/14283/21825/15951/13032/15163/56449/12156/17096/11486/110095/12925/14828/67603/12162/12051/14775/21937/14825/20343/2120…	24 hpi UP	0.282474
BP	GO:0042127	regulation of cell population proliferation	519	0.632876	1.2002	1.77325e-05	0.00157127	0.00132846	661	tags=35%, list=26%, signal=33%	15368/21857/12306/12257/18787/14268/21923/16854/56644/11846/93695/13078/96875/71690/16859/11910/77125/76905/68713/15200/227737/14726/20557/21753/209558/13057/13132/20202/12982/15959/667370/29875/20556/18008/13003/14130/56532/16988/192176/16190/404710/97165/233406/21817/11810/15162/15170/18148/22352/12505/19264/20852/16176/16156/20379/17395/14283/11504/21825/22436/13805/15939/15163/12156/17096/114…	24 hpi UP	0.368015
BP	GO:0032940	secretion by cell	157	0.712664	1.33785	2.02457e-05	0.00171053	0.0014462	446	tags=33%, list=17%, signal=29%	15368/12306/20750/12257/16181/16854/22044/20194/20969/16859/14191/227737/13132/171530/16534/20911/14131/16190/14118/17916/21817/15162/16176/16156/13805/12156/17096/18442/21937/16414/19354/56193/26362/14127/11799/11826/53322/24088/64292/56708/18550/20375/11845/12721/22228/246177/16009/14219/217344/16952/20963/12768	24 hpi UP	0.33121
BP	GO:0043067	regulation of programmed cell death	393	0.649372	1.22967	2.02457e-05	0.00171053	0.0014462	511	tags=29%, list=20%, signal=28%	15368/21857/20750/12257/18787/14268/16181/16948/16854/56644/11846/13078/23882/11910/20302/227737/14726/20201/15937/13132/20202/15511/15959/667370/18008/21973/14130/56532/192176/97165/58217/21817/15162/18148/12505/19264/16828/16176/20379/17395/14283/21825/13032/15163/56449/12156/17096/11486/14828/67603/12162/12051/14775/21937/14825/20343/212032/16852/19378/66824/16792/20612/12822/26362/12227/14127…	24 hpi UP	0.292621
BP	GO:0010646	regulation of cell communication	635	0.619649	1.17615	2.24797e-05	0.00185611	0.00156928	476	tags=24%, list=18%, signal=26%	15368/21857/20750/12257/18787/16803/20305/14268/16181/16948/16854/22044/56644/11846/93695/12512/13078/23882/71690/20306/16859/14191/11910/20302/76905/15200/20201/11857/15937/13057/13132/171530/20202/16534/29875/16178/21930/14130/56532/192176/27261/404710/97165/226101/14118/83554/12491/21817/15170/18148/20897/13537/12505/19264/16176/16156/20379/17395/21825/22436/13805/13032/15163/56449/109042/2324…	24 hpi UP	0.24252
BP	GO:0051046	regulation of secretion	113	0.741435	1.38795	2.58307e-05	0.0020854	0.00176313	370	tags=33%, list=14%, signal=30%	15368/12306/20750/12257/16181/16854/22044/20194/20969/16859/14191/20201/13057/13132/171530/20202/16534/20911/16190/14118/16176/16156/12156/17096/11486/18442/21937/16414/19354/14127/11799/11826/53322/24088/64292/56708/20375/11845	24 hpi UP	0.336283
BP	GO:0071345	cellular response to cytokine stimulus	239	0.675721	1.27064	3.28339e-05	0.00259317	0.00219243	458	tags=32%, list=18%, signal=29%	20750/18787/20305/14268/16181/16948/11846/20306/20302/20310/77125/68713/74482/16985/12982/15959/330122/16178/20911/16190/16186/15170/216161/22352/19264/20852/80876/16176/16156/14283/226695/15951/381308/15163/12332/56449/17096/14828/17381/11687/21937/14825/66824/16792/26362/14127/17300/231655/14469/13653/108153/20296/14728/14727/14728/22376/23921/12767/17394/11770/56221/14584/17865/24088/245945/17…	24 hpi UP	0.322176
BP	GO:0098542	defense response to other organism	335	0.652766	1.23228	3.56402e-05	0.00275491	0.00232918	549	tags=34%, list=21%, signal=31%	18787/16803/20305/20568/16854/56644/11846/13058/14129/20306/16859/14191/20302/20310/77125/269799/19200/68713/74482/20201/13057/20202/98365/15959/667370/330122/20911/56532/16190/17969/97165/12491/58217/17916/11810/15162/15170/22352/19264/80876/17110/17105/16176/14283/226695/15951/381308/70572/12332/17096/66222/667373/112419/17381/12051/66102/21937/14825/18780/66824/65221/12258/17392/26362/14127/23…	24 hpi UP	0.364179
BP	GO:0030154	cell differentiation	733	0.611024	1.15991	4.34977e-05	0.00309857	0.00261974	665	tags=34%, list=26%, signal=36%	12306/20750/12257/18787/14268/16658/21923/16948/16854/235379/19659/56644/17133/12512/23882/110257/15122/110257/15122/20194/21346/20969/96875/20288/110257/15122/16859/14191/11910/20302/17698/77125/228775/76905/68713/14726/20201/13132/20202/98365/29875/13003/21930/21973/14130/56532/16988/192176/16190/97165/226101/219144/21335/14118/14281/114584/83554/12491/21817/15162/75646/16186/67844/15170/216161…	24 hpi UP	0.346521
BP	GO:0048869	cellular developmental process	733	0.611024	1.15991	4.34977e-05	0.00309857	0.00261974	665	tags=34%, list=26%, signal=36%	12306/20750/12257/18787/14268/16658/21923/16948/16854/235379/19659/56644/17133/12512/23882/110257/15122/110257/15122/20194/21346/20969/96875/20288/110257/15122/16859/14191/11910/20302/17698/77125/228775/76905/68713/14726/20201/13132/20202/98365/29875/13003/21930/21973/14130/56532/16988/192176/16190/97165/226101/219144/21335/14118/14281/114584/83554/12491/21817/15162/75646/16186/67844/15170/216161…	24 hpi UP	0.346521
BP	GO:0048584	positive regulation of response to stimulus	537	0.623228	1.18171	4.51815e-05	0.00315662	0.00266882	602	tags=33%, list=23%, signal=32%	18787/16803/20305/14268/16181/16854/56644/11846/93695/12512/13078/23882/14129/71690/20306/16859/14191/11910/20302/77125/76905/15200/20201/13057/13132/20202/16534/29875/20911/14131/14130/56532/192176/27261/16190/404710/97165/14118/12491/58217/21817/15170/20897/12505/19264/20852/11690/16176/16156/20379/16822/17395/14283/21825/22436/226695/15951/381308/13805/13032/15939/70572/15163/109042/12156/1709…	24 hpi UP	0.344507
BP	GO:0006810	transport	691	0.615142	1.16766	4.91102e-05	0.00336637	0.00284615	525	tags=25%, list=20%, signal=28%	15368/12306/20750/12257/18787/16803/16181/16854/22044/19659/56644/11846/13058/12512/12971/15122/14129/15122/11520/20194/20969/20288/15122/16859/14191/17698/77125/228775/56857/19200/227737/20201/15937/13057/13132/171530/20202/16534/193740/20911/14131/14130/192176/16190/219144/21335/80879/14118/114584/12491/17916/21817/11810/15162/16186/67844/15170/18148/20897/12505/19264/74152/16176/14276/16156/20…	24 hpi UP	0.254703
BP	GO:0023056	positive regulation of signaling	378	0.639323	1.20983	6.93763e-05	0.00458262	0.00387445	446	tags=26%, list=17%, signal=26%	12306/20750/16803/20305/14268/16181/22044/56644/93695/12512/13078/23882/71690/20306/16859/14191/11910/20302/76905/15200/20201/13057/13132/20202/16534/29875/14130/56532/192176/27261/404710/12491/21817/15170/20897/12505/19264/16176/16156/20379/17395/21825/22436/13805/13032/15163/109042/12156/17096/11486/17381/16010/11687/12162/14775/18780/66824/65221/16792/20612/26362/20198/231655/14469/30937/11799…	24 hpi UP	0.26455
BP	GO:0030335	positive regulation of cell migration	189	0.683817	1.28521	8.17848e-05	0.00530579	0.00448586	456	tags=35%, list=18%, signal=31%	15368/18787/16803/14268/16854/56644/93695/13078/20306/16859/14191/15200/14726/13132/29875/21930/192176/58217/17916/19264/16176/17395/11504/21825/12156/17096/14828/12162/66102/50706/18442/20343/19354/66824/17392/12822/13653/16777/20296/16412/14747/20195/114332/11826/16819/12767/56221/24088/105722/18550/20375/11845/17393/16411/12317/12721/108101/12273/60533/15894/16952/16476/20348/12768/74117/18792	24 hpi UP	0.349206
BP	GO:0006915	apoptotic process	463	0.628324	1.19122	8.40409e-05	0.0053565	0.00452874	511	tags=27%, list=20%, signal=27%	15368/21857/20750/12257/18787/14268/16181/16948/16854/13078/23882/13732/11910/20302/77125/228775/227737/14726/20201/15937/13132/16985/20202/15511/15959/667370/18008/21973/14130/56532/192176/97165/58217/21817/15162/18148/12505/13030/19264/13730/16828/16176/20379/17395/14283/21825/15951/13032/15163/56449/12156/17096/11486/12925/14828/67603/12162/12051/14775/21937/20343/16852/19378/66824/20612/12822…	24 hpi UP	0.274298
BP	GO:0098657	import into cell	181	0.685009	1.28779	9.08092e-05	0.00559169	0.00472758	403	tags=30%, list=16%, signal=27%	12306/18787/16803/16854/56644/11846/12512/14129/20969/20288/14191/19200/13057/13132/14131/14130/12491/21817/15162/16186/20897/12505/19264/74152/16176/20379/21825/11687/66102/16414/66824/65221/20612/26362/17972/14127/20296/14728/14727/14728/71145/16412/114332/16819/24088/105722/17533/22350/17874/11845/12317/12721/18173/246177/214854	24 hpi UP	0.303867
BP	GO:0002684	positive regulation of immune system process	310	0.651241	1.22733	8.96811e-05	0.00559169	0.00472758	601	tags=38%, list=23%, signal=33%	15368/18787/16803/16854/56644/11846/14129/20306/16859/14191/20302/77125/209558/13057/16534/20911/14131/16190/97165/14281/12491/58217/17916/16186/15170/12505/19264/20852/16176/16822/17395/14283/21825/226695/15951/381308/13032/70572/15163/17096/11486/17381/14825/20343/16852/16414/19354/66824/65221/12258/16792/26362/14127/231655/14469/12047/20296/14728/14727/14728/11537/23880/14747/114332/23921/1528…	24 hpi UP	0.403226
BP	GO:0042981	regulation of apoptotic process	379	0.64064	1.21253	9.64494e-05	0.00574427	0.00485659	511	tags=28%, list=20%, signal=26%	15368/21857/20750/12257/18787/14268/16181/16948/16854/13078/23882/11910/20302/227737/14726/20201/15937/13132/20202/15511/15959/667370/18008/21973/14130/56532/192176/97165/58217/21817/15162/18148/12505/19264/16828/16176/20379/17395/14283/21825/13032/15163/56449/12156/17096/11486/14828/67603/12162/12051/14775/21937/20343/16852/19378/66824/20612/12822/26362/12227/14127/17300/12047/12046/12045/12044/…	24 hpi UP	0.282322
BP	GO:0065008	regulation of biological quality	519	0.622581	1.18068	9.64494e-05	0.00574427	0.00485659	477	tags=26%, list=18%, signal=26%	15368/12306/20750/12257/18787/16803/14268/16181/22044/19659/12971/13078/241452/20306/14191/20302/20310/17698/227737/14726/15937/13057/13132/74145/171530/20202/16534/20556/330122/20911/14130/16988/192176/404710/21826/14118/114584/12491/11810/21391/15162/15170/18148/22352/13030/16176/16156/17395/21825/22436/13805/667742/15163/12332/21789/12156/17096/11486/11687/14775/13506/50706/23833/18442/14825/1…	24 hpi UP	0.258189
BP	GO:0009966	regulation of signal transduction	591	0.616827	1.17016	0.000106602	0.00624653	0.00528123	480	tags=25%, list=19%, signal=26%	15368/21857/18787/16803/20305/14268/16181/16948/16854/56644/11846/93695/12512/13078/23882/71690/20306/16859/14191/11910/20302/76905/15200/20201/11857/15937/13057/13132/20202/16534/29875/16178/21930/14130/56532/192176/27261/404710/97165/226101/14118/83554/12491/21817/15170/18148/20897/13537/12505/19264/16176/16156/20379/17395/21825/22436/13805/13032/15163/56449/109042/232431/12156/17096/11486/1482…	24 hpi UP	0.247039
BP	GO:0050900	leukocyte migration	137	0.709814	1.331	0.00011337	0.00653768	0.00552739	446	tags=40%, list=17%, signal=35%	20750/18787/16803/20305/16854/20306/16859/20302/20310/17698/77125/20201/20202/98365/330122/21930/14131/56532/58217/17916/16176/17395/20868/21825/17096/11486/66102/14825/20343/16414/19354/66824/14127/74748/20296/16412/14747/114332/16421/56221/14595/24088/105722/17874/20375/18081/12317/12721/246177/12273/20303/15894/16952/20963/12768	24 hpi UP	0.40146
BP	GO:0040017	positive regulation of locomotion	195	0.679529	1.27753	0.0001213	0.00688566	0.0058216	456	tags=34%, list=18%, signal=30%	15368/18787/16803/14268/16854/56644/93695/13078/20306/16859/14191/15200/14726/13132/29875/21930/192176/58217/17916/19264/16176/17395/11504/21825/12156/17096/14828/12162/66102/50706/18442/20343/19354/66824/17392/12822/13653/16777/20296/16412/14747/20195/114332/11826/16819/12767/56221/24088/105722/18550/20375/11845/17393/16411/12317/12721/108101/12273/60533/15894/16952/16476/20348/12768/74117/18792	24 hpi UP	0.338462
BP	GO:0007155	cell adhesion	339	0.643459	1.21487	0.000132636	0.00730101	0.00617276	626	tags=40%, list=24%, signal=35%	20750/18787/14268/16181/21923/16854/56644/11846/93695/12512/13078/20194/16859/17698/19200/76905/21810/14726/20201/13132/20202/29875/13003/21930/192176/16190/21826/14118/83554/12491/58217/17916/21817/16186/15170/12505/19264/56047/16176/14276/20868/20725/21825/13805/12156/17096/11486/14115/16785/17381/11687/12162/13506/50706/12816/20343/16852/227929/12834/16414/19354/66824/16792/22403/20612/56193/1…	24 hpi UP	0.424779
BP	GO:2000147	positive regulation of cell motility	194	0.680081	1.27824	0.000148507	0.00805261	0.00680821	456	tags=34%, list=18%, signal=30%	15368/18787/16803/14268/16854/56644/93695/13078/20306/16859/14191/15200/14726/13132/29875/21930/192176/58217/17916/19264/16176/17395/11504/21825/12156/17096/14828/12162/66102/50706/18442/20343/19354/66824/17392/12822/13653/16777/20296/16412/14747/20195/114332/11826/16819/12767/56221/24088/105722/18550/20375/11845/17393/16411/12317/12721/108101/12273/60533/15894/16952/16476/20348/12768/74117/18792	24 hpi UP	0.340206
BP	GO:1903530	regulation of secretion by cell	104	0.735951	1.37609	0.000157576	0.00841871	0.00711773	273	tags=26%, list=11%, signal=24%	15368/12306/20750/12257/16181/16854/22044/20194/20969/16859/14191/13132/171530/16534/20911/16190/14118/16176/16156/12156/17096/18442/21937/16414/19354/14127/11799	24 hpi UP	0.259615
BP	GO:0009617	response to bacterium	199	0.672096	1.26371	0.000175713	0.0092517	0.007822	545	tags=40%, list=21%, signal=35%	18787/16803/20568/110257/15122/14129/110257/15122/110257/15122/16859/14191/20310/76905/433470/20558/20201/13057/20202/98365/15959/20556/330122/14130/17969/97165/12491/58217/17916/15162/216161/22352/17110/17105/16176/226695/15951/12156/17096/110095/12051/14775/66102/23833/21937/14825/14776/18780/66824/26362/14127/14469/74748/20296/14728/14728/11537/11826/16819/17474/17394/20416/11770/24088/17533/1…	24 hpi UP	0.452261
BP	GO:0051240	positive regulation of multicellular organismal process	433	0.628052	1.19019	0.000205188	0.0103534	0.00875347	545	tags=30%, list=21%, signal=29%	15368/12306/20750/12257/18787/16803/14268/16854/56644/13058/13078/23882/16859/14191/20302/77125/76905/14726/13057/13132/20202/20911/13003/14131/192176/16190/404710/97165/21826/14281/12491/21817/21391/16186/140497/20897/22352/19264/20852/16176/17395/21825/13805/13032/15163/56449/12156/17096/11486/13011/14828/17381/12162/12051/50706/18442/21937/16852/16414/66824/16792/56193/26362/14127/17300/109901…	24 hpi UP	0.316397
BP	GO:0050793	regulation of developmental process	515	0.622458	1.18055	0.00020292	0.0103534	0.00875347	534	tags=29%, list=21%, signal=29%	15368/12306/12257/18787/14268/16658/16948/16854/19659/56644/13058/17133/13078/20194/20288/20306/16859/14191/20302/17698/77125/228775/76905/68713/14726/13132/29875/13003/21930/16988/192176/16190/404710/97165/21826/14118/14281/114584/83554/12491/21817/15162/16186/15170/22352/12505/19264/20852/16176/20379/17395/11504/21825/22436/15951/13805/13032/15163/56449/12156/17096/11486/13011/14828/67603/12508…	24 hpi UP	0.293204
BP	GO:0006935	chemotaxis	126	0.713594	1.33761	0.000211989	0.0104075	0.00879922	446	tags=38%, list=17%, signal=33%	20750/18787/16803/20305/14268/16948/16854/20306/16859/20302/20310/15200/20201/16985/20202/98365/330122/21930/14131/97165/58217/16176/17395/21825/13805/17096/66102/14825/20343/16414/19354/14127/74748/20296/14747/12767/56221/105722/20375/18081/12317/12721/12273/20303/16952/20348/20963/12768	24 hpi UP	0.380952
BP	GO:0042330	taxis	126	0.713594	1.33761	0.000211989	0.0104075	0.00879922	446	tags=38%, list=17%, signal=33%	20750/18787/16803/20305/14268/16948/16854/20306/16859/20302/20310/15200/20201/16985/20202/98365/330122/21930/14131/97165/58217/16176/17395/21825/13805/17096/66102/14825/20343/16414/19354/14127/74748/20296/14747/12767/56221/105722/20375/18081/12317/12721/12273/20303/16952/20348/20963/12768	24 hpi UP	0.380952
BP	GO:0060326	cell chemotaxis	103	0.730963	1.36708	0.000221058	0.0107081	0.00905331	446	tags=43%, list=17%, signal=37%	20750/18787/16803/20305/16948/16854/20306/20302/20310/15200/20201/20202/98365/330122/21930/14131/97165/58217/16176/17395/21825/13805/17096/66102/14825/20343/16414/19354/14127/74748/20296/14747/12767/56221/105722/20375/18081/12317/12721/12273/20303/16952/20963/12768	24 hpi UP	0.427184
BP	GO:0065009	regulation of molecular function	493	0.617835	1.1713	0.00022786	0.0108923	0.00920908	469	tags=24%, list=18%, signal=24%	15368/21857/12306/18787/20305/16181/20568/16948/56644/13078/23882/20194/20306/16859/14191/20302/228775/227737/20201/13057/13132/20202/15511/29875/16978/18008/13003/14130/56532/192176/97165/21335/14118/12491/15162/15170/18148/12505/13030/19264/16176/20379/17395/14283/20725/21825/22436/13805/15163/232431/20719/21789/12156/17096/66222/13011/12051/14775/16414/66824/12258/16792/56193/26362/17300/23165…	24 hpi UP	0.243408
BP	GO:0030100	regulation of endocytosis	72	0.765008	1.42074	0.000271139	0.0115888	0.00979793	296	tags=35%, list=11%, signal=32%	12306/18787/16803/16854/56644/12512/14129/14191/13057/13132/14131/14130/12491/21817/15162/16186/19264/16176/20379/11687/66824/26362/14127/20296/16412	24 hpi UP	0.347222
BP	GO:0043069	negative regulation of programmed cell death	212	0.665345	1.25137	0.000271139	0.0115888	0.00979793	315	tags=22%, list=12%, signal=21%	15368/21857/20750/18787/14268/16181/16854/227737/14726/15937/13132/15511/15959/667370/18008/14130/192176/97165/15162/18148/12505/16176/17395/21825/15163/56449/11486/14828/12162/12051/14775/21937/212032/16792/26362/12227/14127/17300/12047/12044/11799/16412/12443/54683/11826/16819	24 hpi UP	0.216981
BP	GO:0008284	positive regulation of cell population proliferation	311	0.643271	1.2125	0.000262025	0.0115888	0.00979793	602	tags=32%, list=23%, signal=28%	15368/21857/12306/12257/18787/14268/21923/16854/56644/11846/71690/11910/76905/15200/13057/20202/12982/29875/18008/13003/192176/404710/97165/233406/21817/15162/15170/18148/22352/19264/16176/16156/17395/11504/21825/15163/12156/17096/11486/14828/17381/12162/18442/14825/19378/19354/66824/12822/13653/20296/16412/15284/12443/11826/16819/20416/11770/56221/14595/20533/56708/17874/107995/16411/12317/12721…	24 hpi UP	0.337621
BP	GO:0071310	cellular response to organic substance	448	0.623319	1.1819	0.000271139	0.0115888	0.00979793	458	tags=26%, list=18%, signal=26%	20750/18787/16803/20305/14268/16181/16948/22044/11846/13078/20306/11910/20302/20310/17698/77125/228775/68713/74482/13685/13057/13132/16985/171530/12982/15959/330122/16178/20911/14130/192176/16190/404710/12491/21817/16186/15170/18148/216161/22352/19264/20852/80876/16176/16156/14283/226695/15951/381308/70572/15163/12332/56449/12826/12156/17096/14828/17381/11687/14775/66102/21937/14825/19378/66824/1…	24 hpi UP	0.263393
BP	GO:0051234	establishment of localization	737	0.603447	1.14555	0.000271139	0.0115888	0.00979793	525	tags=25%, list=20%, signal=28%	15368/12306/20750/12257/18787/16803/16181/16854/22044/19659/56644/11846/13058/12512/12971/15122/14129/15122/11520/20194/20969/20288/15122/16859/14191/17698/77125/228775/56857/19200/227737/20201/15937/13057/13132/171530/20202/16534/193740/20911/110033/14131/14130/192176/16190/219144/21335/80879/14118/114584/12491/17916/21817/11810/15162/16186/67844/15170/18148/20897/12505/19264/74152/16176/14276/1…	24 hpi UP	0.248304
BP	GO:0006897	endocytosis	155	0.692712	1.30047	0.000280253	0.011839	0.0100095	403	tags=32%, list=16%, signal=29%	12306/18787/16803/16854/56644/12512/14129/20969/20288/14191/19200/13057/13132/14131/14130/12491/21817/15162/16186/12505/19264/16176/20379/21825/11687/66102/16414/66824/20612/26362/17972/14127/20296/14728/14727/14728/71145/16412/114332/24088/105722/17533/22350/17874/11845/12317/12721/18173/246177/214854	24 hpi UP	0.322581
BP	GO:0045807	positive regulation of endocytosis	50	0.793022	1.46151	0.000289366	0.0119462	0.0101001	296	tags=40%, list=11%, signal=36%	12306/18787/16803/56644/12512/14129/13057/13132/14131/14130/12491/16186/19264/16176/20379/66824/26362/14127/20296/16412	24 hpi UP	0.4
BP	GO:0030595	leukocyte chemotaxis	83	0.745391	1.38843	0.000289366	0.0119462	0.0101001	446	tags=47%, list=17%, signal=40%	20750/18787/16803/20305/16854/20306/20302/20310/20201/20202/98365/330122/21930/14131/58217/16176/17395/21825/17096/66102/14825/20343/16414/19354/14127/74748/20296/14747/56221/105722/20375/18081/12317/12721/12273/20303/16952/20963/12768	24 hpi UP	0.46988
BP	GO:0010507	negative regulation of autophagy	16	0.913345	1.61419	0.000299978	0.0122452	0.0103529	5	tags=12%, list=0%, signal=13%	15368/12257	24 hpi UP	0.125
BP	GO:0009895	negative regulation of catabolic process	62	0.773651	1.43262	0.000312151	0.0126005	0.0106533	156	tags=15%, list=6%, signal=14%	15368/21857/12306/12257/15937/20556/192176/11810/16176	24 hpi UP	0.145161
BP	GO:0031330	negative regulation of cellular catabolic process	45	0.805322	1.48038	0.000325821	0.0130078	0.0109976	127	tags=13%, list=5%, signal=13%	15368/21857/12306/12257/20556/11810	24 hpi UP	0.133333
BP	GO:0001818	negative regulation of cytokine production	76	0.746324	1.38701	0.000334935	0.0132263	0.0111824	435	tags=43%, list=17%, signal=37%	15368/12257/16803/14268/11846/93695/96875/16859/77125/16178/14130/15170/19264/21825/66222/12051/21937/66824/16792/20612/26362/14728/14727/14728/14747/24088/22350/18550/18173/11746/60533/22177/16952	24 hpi UP	0.434211
BP	GO:0043066	negative regulation of apoptotic process	205	0.666271	1.25199	0.000353162	0.0137961	0.0116641	315	tags=21%, list=12%, signal=20%	15368/21857/20750/18787/14268/16181/16854/227737/14726/15937/13132/15511/15959/667370/18008/14130/192176/97165/15162/18148/12505/16176/17395/21825/15163/56449/11486/14828/12162/12051/14775/21937/26362/12227/14127/17300/12047/12044/11799/16412/12443/54683/11826/16819	24 hpi UP	0.214634
BP	GO:0042176	regulation of protein catabolic process	56	0.782142	1.44414	0.00038506	0.0148822	0.0125824	214	tags=23%, list=8%, signal=22%	21857/12306/17698/77125/228775/15937/13132/15511/193740/192176/16176/66222/14775	24 hpi UP	0.232143
BP	GO:0002252	immune effector process	210	0.664457	1.24939	0.000389617	0.0148998	0.0125973	601	tags=40%, list=23%, signal=34%	15368/16803/16854/56644/11846/23882/14129/16859/14191/77125/209558/98365/20556/20911/14131/14130/56532/16190/17969/12491/58217/17916/15170/216161/19264/20852/16176/13032/17096/11486/12051/14825/16852/16414/19354/66824/12258/16792/26362/14127/74748/20296/14728/14727/14728/22376/11537/15284/17474/18826/24088/56708/17874/20375/327957/12721/18173/246177/56619/80859/15894/214403/12628/545366/22177/169…	24 hpi UP	0.442857
BP	GO:0032101	regulation of response to external stimulus	300	0.642517	1.21141	0.000403288	0.0152619	0.0129034	605	tags=36%, list=23%, signal=32%	12306/18787/16803/14268/21923/56644/11846/14129/20306/16859/14191/20302/77125/20201/209558/15937/13057/20202/21930/14131/14130/192176/17969/97165/14118/12491/58217/17916/15170/216161/12505/11690/16176/14283/21825/226695/15951/381308/13032/70572/17096/11486/66222/13011/17381/11687/14775/21937/14825/20343/14776/16852/19354/66824/65221/12258/14127/231655/14469/74748/20296/14747/12767/17394/11770/562…	24 hpi UP	0.386667
BP	GO:0050776	regulation of immune response	263	0.64863	1.22176	0.000407845	0.0152753	0.0129147	601	tags=39%, list=23%, signal=33%	15368/16803/16854/56644/11846/14129/16859/14191/77125/209558/13057/16534/20911/14131/14130/56532/16190/17969/97165/12491/17916/15170/12505/19264/20852/16176/16822/14283/226695/15951/381308/70572/17096/11486/66222/17381/11687/14775/14776/16414/19354/66824/65221/12258/16792/14127/231655/14469/12047/74748/14728/14727/14728/22376/11537/23880/13423/14747/23921/15284/17474/24088/245945/56708/22350/1787…	24 hpi UP	0.418251
BP	GO:0051098	regulation of binding	75	0.758043	1.40938	0.000416959	0.0153011	0.0129366	191	tags=16%, list=7%, signal=15%	15368/12306/20568/16948/20194/228775/227737/13132/18008/97165/17395/12156	24 hpi UP	0.16
BP	GO:0010605	negative regulation of macromolecule metabolic process	512	0.616548	1.16915	0.000416959	0.0153011	0.0129366	570	tags=28%, list=22%, signal=28%	15368/21857/12306/12257/18787/16803/14268/20568/11846/93695/12971/23882/96875/20288/16859/11910/77125/228775/15200/13685/227737/13132/171530/15511/20556/16978/16178/14130/192176/404710/97165/64138/12491/11810/15170/18148/216161/22352/12505/19264/20852/16176/17395/20725/21825/22436/13805/15163/56449/232431/20719/21789/12156/17096/66222/13011/17381/67603/12162/12051/14775/21937/66824/12258/16792/10…	24 hpi UP	0.287109
BP	GO:0051130	positive regulation of cellular component organization	247	0.658193	1.238	0.000448857	0.016307	0.013787	443	tags=27%, list=17%, signal=25%	12306/18787/16803/14268/16854/14544/56644/12512/14129/20194/20969/17698/14726/13057/13132/20202/29875/18008/14131/14130/192176/16190/21826/12491/16186/19264/16176/20379/17395/11504/12156/17096/14828/11687/12508/12162/18442/19354/66824/56193/17392/26362/14127/14469/108907/20296/234839/16412/11826/16819/56221/18826/105722/17874/107995/11845/68549/12317/18173/19303/15894/14219/22177/13179/16952/1421…	24 hpi UP	0.271255
BP	GO:0042592	homeostatic process	316	0.633102	1.19404	0.000508321	0.0181052	0.0153073	446	tags=28%, list=17%, signal=26%	15368/20750/12257/16658/16181/16948/19659/23882/110257/15122/110257/15122/110257/15122/209558/13057/16534/16541/14130/56532/192176/16190/97165/14118/12491/21817/21391/15170/18148/12505/19264/20852/16176/20379/11656/15163/17096/11486/66222/110095/14775/18442/212032/14776/18780/19354/26362/14127/17300/12044/74748/11799/13653/20296/14728/14728/71145/16412/13423/14747/23921/225049/76701/54683/11826/1…	24 hpi UP	0.28481
BP	GO:0051047	positive regulation of secretion	64	0.762668	1.41246	0.000572432	0.0201907	0.0170706	370	tags=39%, list=14%, signal=34%	12306/20750/16854/22044/20194/20969/14191/20201/13057/13132/20202/16534/20911/16190/16176/12156/18442/16414/14127/11826/53322/24088/64292/56708/11845	24 hpi UP	0.390625
BP	GO:0002697	regulation of immune effector process	129	0.69658	1.30443	0.000590749	0.0204399	0.0172813	549	tags=41%, list=21%, signal=34%	15368/16803/16854/56644/11846/14129/16859/14191/77125/209558/20911/14131/14130/56532/16190/17969/12491/15170/19264/20852/16176/17096/14825/16414/19354/66824/12258/16792/26362/14127/74748/20296/14728/14727/14728/22376/15284/24088/56708/17874/20375/327957/80859/214403/12628/22177/16952/20963/21803/378460/56200/14964/667977/15006/14963/15015/14972/15013/110557/15018/15007/14190	24 hpi UP	0.48062
BP	GO:2000026	regulation of multicellular organismal development	331	0.636939	1.20196	0.000590749	0.0204399	0.0172813	668	tags=39%, list=26%, signal=33%	15368/12306/12257/18787/14268/16658/16948/16854/19659/13058/17133/13078/20194/16859/20302/77125/76905/13003/21930/16190/97165/21826/14118/14281/83554/21817/16186/15170/22352/12505/19264/16176/20379/17395/11504/21825/22436/13805/13032/15163/12156/17096/11486/13011/14828/67603/12162/21937/16414/26362/12227/17300/74748/381823/109901/108153/20296/14728/14727/14728/94352/16412/15284/12443/11826/12767/…	24 hpi UP	0.39577
BP	GO:0051094	positive regulation of developmental process	313	0.637833	1.20227	0.000636543	0.0216127	0.0182728	502	tags=31%, list=19%, signal=29%	15368/12257/18787/14268/16854/56644/13058/13078/20288/16859/20302/77125/76905/68713/14726/13132/29875/13003/192176/16190/404710/97165/21826/14281/114584/12491/21817/16186/22352/19264/20852/16176/20379/17395/21825/15951/13805/15163/56449/12156/17096/11486/14828/12508/12162/21937/67399/16414/26362/17300/109901/16777/14728/14727/14728/94352/234839/16412/14747/16477/15284/12443/12609/11826/16819/1276…	24 hpi UP	0.316294
BP	GO:0009967	positive regulation of signal transduction	353	0.6274	1.18564	0.000636543	0.0216127	0.0182728	446	tags=26%, list=17%, signal=25%	16803/20305/14268/16181/56644/93695/12512/13078/23882/71690/20306/16859/14191/11910/20302/76905/15200/20201/13057/13132/20202/16534/29875/14130/56532/192176/27261/404710/12491/21817/15170/20897/12505/19264/16176/16156/20379/17395/21825/22436/13805/13032/15163/109042/12156/17096/11486/17381/16010/11687/12162/14775/18780/66824/65221/16792/20612/26362/20198/231655/14469/30937/11799/16777/20296/16412…	24 hpi UP	0.266289
BP	GO:0017157	regulation of exocytosis	36	0.812209	1.48007	0.000664683	0.0219527	0.0185602	260	tags=36%, list=10%, signal=33%	15368/12306/20194/20969/16859/14191/20911/16190/17096/18442/16414/19354/14127	24 hpi UP	0.361111
BP	GO:0007275	multicellular organism development	798	0.597786	1.13618	0.000664019	0.0219527	0.0185602	672	tags=31%, list=26%, signal=34%	15368/21857/12306/20750/12257/18787/14268/16658/16181/21923/16948/16854/235379/19659/13058/17133/13078/23882/110257/15122/110257/15122/20194/71690/110257/15122/16859/14191/20302/77125/76905/68713/15200/14726/20201/11857/13132/20202/29875/18008/13003/21930/21973/14130/56532/16988/192176/16190/97165/64138/21826/21335/14118/14281/83554/21817/16186/15170/20897/13537/22352/12505/19264/20852/16176/1734…	24 hpi UP	0.323308
BP	GO:0043627	response to estrogen	12	0.921685	1.60462	0.000688305	0.0224304	0.0189641	1	tags=8%, list=0%, signal=8%	15368	24 hpi UP	0.0833333
BP	GO:0045087	innate immune response	266	0.647253	1.21904	0.000691495	0.0224304	0.0189641	545	tags=33%, list=21%, signal=29%	16803/20305/20568/16854/56644/11846/13058/14129/20306/16859/14191/20302/269799/19200/68713/74482/20201/13057/20202/15959/667370/20911/17969/97165/12491/58217/17916/15162/15170/22352/80876/14283/226695/15951/381308/70572/12332/17096/66222/17381/66102/66824/65221/12258/17392/26362/14127/231655/14469/74748/20296/22376/11537/73149/217203/16819/17474/56221/24088/245945/17533/17874/20375/11845/18081/32…	24 hpi UP	0.349624
BP	GO:2001234	negative regulation of apoptotic signaling pathway	51	0.783753	1.444	0.000709813	0.0228208	0.0192942	214	tags=22%, list=8%, signal=20%	15368/18787/16854/15937/13132/97165/12505/16176/17395/56449/14775	24 hpi UP	0.215686
BP	GO:2001233	regulation of apoptotic signaling pathway	104	0.719734	1.34576	0.000737289	0.0234962	0.0198653	246	tags=20%, list=10%, signal=19%	15368/18787/16854/11910/20201/15937/13132/20202/14130/56532/97165/12505/19264/16176/17395/21825/13032/56449/14775/66824/20612	24 hpi UP	0.201923
BP	GO:2001236	regulation of extrinsic apoptotic signaling pathway	40	0.80266	1.46873	0.000773924	0.0244493	0.020671	246	tags=30%, list=10%, signal=28%	15368/18787/16854/11910/13132/97165/19264/16176/21825/14775/66824/20612	24 hpi UP	0.3
BP	GO:0097530	granulocyte migration	61	0.757385	1.40059	0.000792241	0.0248122	0.0209779	443	tags=51%, list=17%, signal=43%	20750/16803/20305/16854/20306/20302/20310/20201/20202/330122/21930/14131/58217/17916/16176/21825/14825/20343/16414/19354/14127/74748/20296/14747/56221/24088/17874/12273/20303/16952/20963	24 hpi UP	0.508197
BP	GO:0006887	exocytosis	61	0.756515	1.39898	0.000810559	0.0251689	0.0212794	260	tags=26%, list=10%, signal=24%	15368/12306/20194/20969/16859/14191/20911/16190/17916/15162/17096/18442/16414/19354/56193/14127	24 hpi UP	0.262295
BP	GO:0001775	cell activation	322	0.627344	1.18353	0.000828876	0.0253051	0.0213946	602	tags=34%, list=23%, signal=30%	15368/16803/14268/16658/16854/56644/11846/93695/23882/16859/14191/17698/77125/14726/209558/98365/20556/20911/14131/14130/56532/16988/192176/16190/17916/16186/15170/216161/12505/19264/20852/16176/16822/21825/13032/17096/11486/13011/12051/18780/16852/16414/19354/66824/16792/56193/26362/14127/12047/74748/13653/20296/14728/14727/14728/22376/15284/217203/17474/12767/17394/18826/24088/20533/56708/17874…	24 hpi UP	0.360248
BP	GO:0009894	regulation of catabolic process	174	0.663785	1.24687	0.000856353	0.0257118	0.0217385	367	tags=18%, list=14%, signal=16%	15368/21857/12306/12257/17698/77125/228775/15937/13132/15511/193740/20556/192176/11810/18148/22352/16176/66222/14775/66824/16792/12227/223453/16412/24088/245945/20533/22350/18550/17874/107995	24 hpi UP	0.178161
BP	GO:0009892	negative regulation of metabolic process	557	0.609982	1.15679	0.000856353	0.0257118	0.0217385	570	tags=28%, list=22%, signal=28%	15368/21857/12306/12257/18787/16803/14268/20568/11846/93695/12971/23882/96875/20288/16859/11910/77125/228775/15200/13685/227737/15937/13132/171530/15511/29875/20556/16978/16178/14130/192176/404710/97165/64138/12491/11810/15170/18148/216161/22352/12505/19264/20852/16176/17395/20725/21825/22436/13805/15163/56449/109042/232431/20719/21789/12156/17096/66222/13011/17381/67603/12162/12051/14775/21937/6…	24 hpi UP	0.280072
BP	GO:0001816	cytokine production	255	0.644164	1.21258	0.00087467	0.0260465	0.0220215	605	tags=36%, list=23%, signal=31%	15368/12257/18787/16803/14268/56644/11846/13058/93695/13078/23882/96875/16859/14191/20302/77125/13057/98365/29875/16178/14131/14130/56532/16190/97165/12491/58217/15170/140497/19264/16176/16822/21825/17096/66222/17381/12051/50706/18442/21937/66824/16792/20612/26362/14127/13653/20296/14728/14727/14728/14747/217203/17394/11770/24088/245945/22350/18550/17874/327957/18173/56619/12825/80859/11746/12273…	24 hpi UP	0.388235
BP	GO:0010647	positive regulation of cell communication	381	0.622953	1.17911	0.000911305	0.0269168	0.0227573	446	tags=26%, list=17%, signal=25%	20750/16803/20305/14268/16181/22044/56644/93695/12512/13078/23882/71690/20306/16859/14191/11910/20302/76905/15200/20201/13057/13132/20202/16534/29875/14130/56532/192176/27261/404710/12491/21817/15170/20897/12505/19264/16176/16156/20379/17395/21825/22436/13805/13032/15163/109042/12156/17096/11486/17381/16010/11687/12162/14775/18780/66824/65221/16792/20612/26362/20198/231655/14469/30937/11799/16777…	24 hpi UP	0.259843
BP	GO:0097529	myeloid leukocyte migration	90	0.720893	1.34609	0.000966438	0.0283151	0.0239394	446	tags=43%, list=17%, signal=37%	20750/18787/16803/20305/16854/20306/20302/20310/20201/20202/330122/21930/14131/58217/17916/16176/17395/21825/17096/14825/20343/16414/19354/14127/74748/20296/14747/56221/14595/24088/105722/17874/20375/18081/12273/20303/16952/20963/12768	24 hpi UP	0.433333
BP	GO:0019221	cytokine-mediated signaling pathway	126	0.694089	1.30105	0.00105848	0.0307636	0.0260096	369	tags=34%, list=14%, signal=31%	20305/16181/11846/20306/20302/20310/77125/68713/74482/12982/330122/16178/16190/16186/15170/19264/20852/80876/16176/16156/14283/17096/17381/21937/14825/66824/16792/26362/14127/17300/231655/13653/20296/14728/14727/14728/23921/12767/17394/56221/245945/17874/20375	24 hpi UP	0.34127
BP	GO:0002263	cell activation involved in immune response	104	0.71312	1.3334	0.00115052	0.0326549	0.0276086	443	tags=39%, list=17%, signal=34%	15368/16803/16854/56644/23882/16859/14191/77125/209558/20556/20911/16190/17916/15170/216161/19264/20852/17096/11486/12051/16852/16414/19354/66824/14127/14728/14728/15284/17474/18826/56708/17874/20375/12721/18173/56619/80859/15894/22177/16952/20963	24 hpi UP	0.394231
BP	GO:0002366	leukocyte activation involved in immune response	104	0.71312	1.3334	0.00115052	0.0326549	0.0276086	443	tags=39%, list=17%, signal=34%	15368/16803/16854/56644/23882/16859/14191/77125/209558/20556/20911/16190/17916/15170/216161/19264/20852/17096/11486/12051/16852/16414/19354/66824/14127/14728/14728/15284/17474/18826/56708/17874/20375/12721/18173/56619/80859/15894/22177/16952/20963	24 hpi UP	0.394231
BP	GO:0032103	positive regulation of response to external stimulus	191	0.659329	1.23933	0.00115052	0.0326549	0.0276086	545	tags=35%, list=21%, signal=30%	18787/16803/14268/56644/11846/14129/20306/16859/20302/77125/20201/13057/20202/14131/192176/97165/14118/12491/58217/11690/16176/14283/21825/226695/15951/381308/13032/70572/17096/17381/21937/14825/20343/16852/19354/66824/65221/14127/231655/14469/20296/14747/12767/17394/11770/56221/24088/105722/245945/17874/20375/11845/18081/327957/12317/56619/80859/12273/22177/20963/12768/18792/19141/21803/14964/15…	24 hpi UP	0.382199
BP	GO:0051100	negative regulation of binding	27	0.83543	1.50647	0.00126096	0.0355123	0.0300244	97	tags=15%, list=4%, signal=14%	15368/20568/13132/18008	24 hpi UP	0.148148
BP	GO:0044060	regulation of endocrine process	14	0.886928	1.55726	0.00130955	0.0365016	0.0308609	81	tags=29%, list=3%, signal=28%	20750/12257/13132/171530	24 hpi UP	0.285714
BP	GO:0002274	myeloid leukocyte activation	98	0.711853	1.33338	0.00131619	0.0365016	0.0308609	457	tags=39%, list=18%, signal=33%	15368/16803/14268/16859/14191/77125/209558/20911/14131/16190/17916/15170/216161/16822/21825/13032/17096/13011/18780/16414/19354/66824/14127/14728/14727/14728/217203/17474/17394/24088/17874/20375/18173/12273/22177/16952/16476/20963/217304	24 hpi UP	0.397959
BP	GO:0002699	positive regulation of immune effector process	94	0.712264	1.33156	0.0013346	0.0367317	0.0310554	545	tags=41%, list=21%, signal=34%	15368/16803/56644/11846/14129/14191/77125/209558/20911/14131/16190/12491/15170/19264/20852/16176/17096/14825/16414/19354/66824/16792/14127/20296/14728/14728/15284/24088/56708/17874/20375/327957/80859/22177/16952/20963/21803/56200/14964/667977/15006/14963/15015/14972/15013/110557/15018/15007	24 hpi UP	0.510638
BP	GO:0015850	organic hydroxy compound transport	46	0.78395	1.44264	0.001353	0.0369584	0.031247	150	tags=26%, list=6%, signal=25%	12306/20750/12257/16854/20288/13132/14131/80879/12491/21817/20897/74152	24 hpi UP	0.26087
BP	GO:0071621	granulocyte chemotaxis	51	0.771719	1.42183	0.00138982	0.0376807	0.0318578	298	tags=43%, list=12%, signal=39%	20750/16803/20305/16854/20306/20302/20310/20201/20202/330122/21930/14131/58217/16176/21825/14825/20343/16414/19354/14127/20296/14747	24 hpi UP	0.431373
BP	GO:0045321	leukocyte activation	292	0.633145	1.19338	0.00142664	0.0383923	0.0324594	602	tags=35%, list=23%, signal=30%	15368/16803/14268/16658/16854/56644/11846/93695/23882/16859/14191/17698/77125/209558/98365/20556/20911/14131/14130/56532/16988/16190/17916/16186/15170/216161/12505/19264/20852/16176/16822/21825/13032/17096/11486/13011/12051/18780/16852/16414/19354/66824/16792/26362/14127/12047/74748/13653/20296/14728/14727/14728/22376/15284/217203/17474/12767/17394/18826/24088/20533/56708/17874/20375/12721/18782/…	24 hpi UP	0.373288
BP	GO:1903532	positive regulation of secretion by cell	58	0.754169	1.39365	0.00153708	0.0407608	0.0344618	370	tags=36%, list=14%, signal=32%	12306/20750/16854/22044/20194/20969/14191/13132/16534/20911/16190/16176/12156/18442/16414/14127/53322/24088/64292/56708/11845	24 hpi UP	0.362069
BP	GO:1904706	negative regulation of vascular associated smooth muscle cell proliferation	10	0.921619	1.58357	0.00161519	0.0421513	0.0356375	1	tags=10%, list=0%, signal=10%	15368	24 hpi UP	0.1
BP	GO:0030593	neutrophil chemotaxis	42	0.790873	1.45075	0.00162912	0.0421513	0.0356375	285	tags=48%, list=11%, signal=43%	20750/16803/20305/16854/20306/20302/20310/20201/20202/330122/21930/14131/58217/16176/14825/20343/16414/19354/14127/20296	24 hpi UP	0.47619
BP	GO:1990266	neutrophil migration	51	0.76872	1.4163	0.00164753	0.0421513	0.0356375	366	tags=49%, list=14%, signal=43%	20750/16803/20305/16854/20306/20302/20310/20201/20202/330122/21930/14131/58217/17916/16176/14825/20343/16414/19354/14127/74748/20296/56221/24088/17874	24 hpi UP	0.490196
BP	GO:0043068	positive regulation of programmed cell death	190	0.654261	1.22982	0.00164753	0.0421513	0.0356375	352	tags=25%, list=14%, signal=23%	15368/12257/56644/11846/13078/23882/11910/20302/20201/20202/21973/56532/58217/21817/12505/19264/16828/16176/20379/17395/14283/21825/13032/12156/17096/67603/12162/21937/14825/16852/19378/66824/16792/20612/12822/14469/12047/12046/12045/12044/13653/16412/16819/13197/17865/14595/105722	24 hpi UP	0.247368
BP	GO:0035295	tube development	281	0.629649	1.18612	0.00161071	0.0421513	0.0356375	501	tags=28%, list=19%, signal=26%	15368/12306/20750/18787/14268/21923/16948/16854/13058/13078/71690/76905/15200/14726/13003/192176/64138/21826/21817/15170/20897/12505/16176/17395/11504/21825/22436/13805/12826/12156/11486/17381/12162/14775/21937/19378/16414/12822/17300/381823/109901/20296/94352/16412/16477/15284/11826/16819/12767/20416/56221/16790/13197/14595/57875/20375/18081/83921/16411/74376/98711/19303/12825/97064/12273/14219/…	24 hpi UP	0.284698
BP	GO:0001667	ameboidal-type cell migration	121	0.69181	1.29581	0.00173957	0.0441948	0.0373652	476	tags=31%, list=18%, signal=26%	15368/21857/18787/14268/12512/13078/76905/15200/11857/20202/29875/17395/21825/17381/12162/14775/16414/12822/94352/16412/16421/11826/16819/12767/13197/11845/12317/12721/14314/19303/13179/16952/16476/20348/74117/14573/19141	24 hpi UP	0.305785
BP	GO:1902533	positive regulation of intracellular signal transduction	239	0.639617	1.20275	0.00179479	0.0452812	0.0382837	446	tags=29%, list=17%, signal=27%	20305/14268/16181/56644/93695/23882/20306/16859/14191/20302/15200/20201/13132/20202/29875/14130/56532/27261/404710/12491/21817/15170/12505/19264/16176/16156/21825/22436/13805/15163/109042/12156/17096/11486/16010/11687/12162/14775/18780/66824/16792/26362/20198/30937/11799/20296/16412/217203/17474/12767/20416/56221/13197/24088/17874/20375/327957/12317/52276/67052/12825/16009/12273/20303/15894/14219…	24 hpi UP	0.292887
BP	GO:1901565	organonitrogen compound catabolic process	227	0.645918	1.21396	0.00194242	0.0480056	0.0405871	385	tags=19%, list=15%, signal=18%	15368/21857/12306/14544/11846/17698/77125/228775/15937/13132/15511/193740/192176/17969/64138/80879/12505/13030/16176/17395/22436/13032/11486/66222/14828/17381/14775/16792/17392/109901/108153/245847/114332/22271/17394/16790/66105/22350/18550/107995/20229/83921/12317	24 hpi UP	0.189427
BP	GO:0001817	regulation of cytokine production	229	0.644926	1.21216	0.00194242	0.0480056	0.0405871	545	tags=31%, list=21%, signal=27%	15368/12257/18787/16803/14268/56644/11846/13058/93695/13078/96875/16859/14191/20302/77125/13057/29875/16178/14131/14130/56532/16190/97165/12491/15170/140497/19264/16176/21825/17096/66222/17381/12051/50706/18442/21937/66824/16792/20612/26362/14127/13653/20296/14728/14727/14728/14747/217203/17394/24088/245945/22350/18550/17874/327957/18173/56619/11746/12273/60533/20303/22177/16952/20963/434215/2180…	24 hpi UP	0.340611
BP	GO:0009719	response to endogenous stimulus	303	0.631101	1.1896	0.00194242	0.0480056	0.0405871	480	tags=26%, list=19%, signal=24%	15368/21857/20750/18787/16181/16948/22044/12512/16859/228775/76905/13685/13132/171530/29875/21930/14130/192176/97165/226101/14118/14281/83554/12491/21817/22352/12505/20852/16176/20379/21825/22436/13805/70572/15163/12826/12156/17096/14828/12162/16414/17392/14127/17300/13653/108153/20296/16412/23921/12443/11826/12767/20416/53322/13009/24088/22350/18550/17874/20375/11845/12317/12721/14314/19303/1282…	24 hpi UP	0.264026
BP	GO:1902041	regulation of extrinsic apoptotic signaling pathway via death domain receptors	15	0.879447	1.54914	0.00199136	0.0488824	0.0413284	214	tags=47%, list=8%, signal=43%	15368/18787/16854/11910/97165/21825/14775	24 hpi UP	0.466667
BP	GO:0006869	lipid transport	76	0.720004	1.33809	0.00205341	0.0494043	0.0417697	443	tags=34%, list=17%, signal=29%	12306/20750/12257/16803/19659/11520/20288/13132/16534/12491/20897/74152/16176/21825/24059/18442/11770/53322/105722/64292/20533/18550/18782/16009/16952/20963	24 hpi UP	0.342105
BP	GO:0044248	cellular catabolic process	242	0.643859	1.21123	0.00205341	0.0494043	0.0417697	366	tags=18%, list=14%, signal=17%	15368/21857/12306/12257/14544/11846/13078/15122/15122/15122/228775/20201/209558/20202/20556/17969/80879/12491/11810/18148/22352/16828/211666/16176/22436/11486/72054/14775/66824/16792/12227/223453/245847/13423/54683/22271/276950/237886/16790/24088/225363/245945/18550/17874	24 hpi UP	0.181818
BP	GO:0009725	response to hormone	133	0.683497	1.28111	0.00209041	0.0499636	0.0422425	192	tags=11%, list=7%, signal=11%	15368/21857/20750/16181/16948/22044/228775/13685/13132/171530/97165/20852/16176/15163/17096	24 hpi UP	0.112782
BP	GO:0007267	cell-cell signaling	415	-0.559275	-1.28363	4.66975e-08	1.56854e-05	1.36886e-05	760	tags=48%, list=31%, signal=39%	226180/18479/665113/17920/54615/14169/71687/170483/20964/17957/78894/75770/68339/20508/18642/12374/18795/13405/16561/12064/65945/243961/14804/14681/327814/229521/14226/80883/20191/94187/110834/14371/18752/11514/14618/56876/26399/16531/75141/78771/83762/56183/13838/319478/381979/23936/20370/192167/20965/12293/64011/12295/116837/12326/235281/227120/53623/18168/19736/57340/14805/320360/22342/386750/…	3 dpi DOWN	0.477108
BP	GO:0099536	synaptic signaling	305	-0.573694	-1.31009	1.25409e-07	3.66822e-05	3.20123e-05	608	tags=44%, list=25%, signal=38%	11514/56876/16531/75141/78771/83762/56183/13838/381979/23936/20370/192167/20965/64011/12295/116837/12326/227120/53623/18168/19736/57340/14805/320360/22342/386750/69017/12298/116838/18951/56695/20980/14396/110532/435145/232333/56216/66673/12890/14395/242667/27220/99296/229791/11419/17754/27062/14394/13176/23859/18762/12300/60597/13489/170571/16504/20203/320405/75409/18163/12424/14816/242425/243725…	3 dpi DOWN	0.439344
BP	GO:0099537	trans-synaptic signaling	294	-0.576189	-1.31509	2.77474e-07	5.82376e-05	5.08237e-05	608	tags=44%, list=25%, signal=38%	11514/56876/16531/75141/78771/83762/56183/13838/381979/23936/20370/192167/20965/64011/12295/116837/12326/227120/53623/18168/19736/57340/14805/320360/22342/386750/69017/12298/116838/18951/56695/20980/14396/110532/435145/232333/56216/66673/12890/14395/242667/27220/99296/229791/11419/17754/27062/14394/13176/23859/18762/12300/60597/13489/170571/16504/20203/320405/75409/18163/14816/242425/243725/13116…	3 dpi DOWN	0.442177
BP	GO:0007268	chemical synaptic transmission	293	-0.574583	-1.31117	2.77474e-07	5.82376e-05	5.08237e-05	608	tags=44%, list=25%, signal=38%	11514/56876/16531/75141/78771/83762/56183/13838/381979/23936/20370/192167/20965/64011/12295/116837/12326/227120/53623/18168/19736/57340/14805/320360/22342/386750/69017/12298/116838/18951/56695/20980/14396/110532/435145/232333/56216/66673/12890/14395/242667/27220/99296/229791/11419/17754/27062/14394/13176/23859/18762/12300/60597/13489/170571/16504/20203/320405/75409/18163/14816/242425/243725/13116…	3 dpi DOWN	0.440273
BP	GO:0098916	anterograde trans-synaptic signaling	293	-0.574583	-1.31117	2.77474e-07	5.82376e-05	5.08237e-05	608	tags=44%, list=25%, signal=38%	11514/56876/16531/75141/78771/83762/56183/13838/381979/23936/20370/192167/20965/64011/12295/116837/12326/227120/53623/18168/19736/57340/14805/320360/22342/386750/69017/12298/116838/18951/56695/20980/14396/110532/435145/232333/56216/66673/12890/14395/242667/27220/99296/229791/11419/17754/27062/14394/13176/23859/18762/12300/60597/13489/170571/16504/20203/320405/75409/18163/14816/242425/243725/13116…	3 dpi DOWN	0.440273
BP	GO:0051049	regulation of transport	415	-0.545641	-1.25234	1.37757e-06	0.000223855	0.000195357	785	tags=47%, list=32%, signal=38%	16568/545192/18611/238076/211323/12121/12294/18479/17755/17920/20408/54615/14169/170483/11785/20964/52250/14168/17957/78894/75770/20508/269109/18642/12374/18795/13405/80708/66733/16502/110351/238161/20167/269774/243961/14681/16511/327814/381925/229521/68423/14226/20191/74166/110834/103967/18752/53416/11514/26399/11305/19762/16531/67295/78771/56183/11735/51789/72685/20974/329152/20788/77128/192167…	3 dpi DOWN	0.472289
BP	GO:0032879	regulation of localization	471	-0.541722	-1.24633	2.11526e-06	0.000299416	0.000261299	776	tags=45%, list=32%, signal=38%	18611/74513/238076/211323/12121/12294/18479/665113/17755/17920/20408/54615/14169/170483/11785/20964/226016/52250/14168/17957/78894/75770/20508/269109/18642/12374/18795/13405/80708/66733/17294/16502/110351/238161/20167/269774/243961/14681/16511/327814/381925/229521/56812/68423/14226/20191/74166/110834/103967/14371/18752/53416/11514/26399/11305/19762/16531/67295/78771/56183/11735/51789/72685/20974/…	3 dpi DOWN	0.454352
BP	GO:0006810	transport	784	-0.518887	-1.19641	2.14966e-06	0.000299416	0.000261299	787	tags=40%, list=33%, signal=40%	16816/16568/75782/545192/18611/238076/211323/242274/12121/67602/12294/18479/17755/17920/20408/54615/14169/170483/242773/11785/20964/11829/52250/14168/72413/17957/70989/78894/75770/68339/20508/68922/269109/18642/72543/12374/18795/13405/80708/66733/16502/110351/238161/26414/20167/16561/269774/12064/65945/243961/14804/14681/53412/16511/327814/381925/229521/68423/56018/14226/20191/18718/74166/110834/…	3 dpi DOWN	0.396684
BP	GO:0065008	regulation of biological quality	612	-0.525581	-1.21024	2.87193e-06	0.000365234	0.000318738	759	tags=42%, list=31%, signal=38%	18479/665113/17755/20681/242384/17920/54615/14169/71687/14025/11785/20964/11829/226016/14168/72413/17957/78894/75770/68339/18377/20508/18642/12374/18795/13405/105859/17136/13360/238161/26414/56177/269774/12064/23980/65945/243961/14804/241514/14681/16511/327814/241525/18481/229521/67405/15490/14226/20191/110834/103967/18752/53416/11514/56876/11305/16531/78771/83762/56183/320827/11735/238205/13838/…	3 dpi DOWN	0.418301
BP	GO:0055085	transmembrane transport	302	-0.542426	-1.23809	3.45177e-05	0.00305952	0.00267003	557	tags=34%, list=23%, signal=30%	329152/78506/18440/192167/12293/12295/12373/68666/235281/57738/19736/57340/14805/20192/59049/18389/20266/80334/12298/56325/223864/16527/12289/14396/435145/70357/232333/14395/11931/238384/54403/94045/240332/24012/18823/11419/52906/399548/14394/20536/12300/26874/60597/13489/16504/15166/14816/98660/16485/94253/20273/14166/57780/233836/64051/12266/229715/14812/104245/29867/241919/12671/227632/110886/…	3 dpi DOWN	0.344371
BP	GO:0007610	behavior	229	-0.551121	-1.25349	6.71202e-05	0.00545351	0.00475925	699	tags=47%, list=29%, signal=37%	18795/13405/26414/12064/243961/14681/229521/67405/99512/110834/14371/18752/11514/11305/16531/75141/56183/109294/13838/109205/244958/381979/20370/77128/192167/210933/243914/268890/239250/12326/18168/14763/57340/14805/18389/217843/12298/223864/18951/21833/110532/16835/232333/66673/27220/14709/320840/106763/238384/99296/80297/224938/11419/52906/17754/18762/60597/13489/170571/20203/75409/18163/12424/…	3 dpi DOWN	0.471616
BP	GO:0007399	nervous system development	631	-0.511804	-1.17887	8.51689e-05	0.00673295	0.00587581	763	tags=38%, list=32%, signal=35%	73940/226180/18479/665113/17755/20681/242384/17920/20408/22671/214230/14025/11785/15245/209448/14168/70989/319974/66049/75770/18377/22152/18795/13405/17136/110351/11595/56177/12064/65945/243961/14804/241514/58208/327814/18481/15490/14226/80883/99512/94187/110834/56471/103967/19716/110082/14371/18752/50524/56876/77018/12032/11305/19762/229759/16531/73991/11735/238205/109294/13838/22239/11922/11038…	3 dpi DOWN	0.383518
BP	GO:0098660	inorganic ion transmembrane transport	206	-0.555622	-1.26008	9.41933e-05	0.00725041	0.00632739	707	tags=45%, list=29%, signal=35%	269109/12374/18795/13405/66733/16502/238161/16511/14226/20191/74166/53416/16531/620592/11735/329152/78506/18440/12293/12295/12373/235281/19736/57340/14805/20192/59049/18389/20266/80334/12298/223864/16527/12289/14396/70357/232333/14395/11931/238384/54403/94045/240332/24012/18823/11419/399548/14394/12300/13489/16504/15166/98660/16485/94253/20273/14166/57780/229715/14812/104245/29867/227632/110886/1…	3 dpi DOWN	0.446602
BP	GO:0050877	nervous system process	297	-0.54279	-1.23916	0.000108858	0.00796024	0.00694686	759	tags=46%, list=31%, signal=36%	18479/17920/54615/14169/71687/214230/11829/209448/14168/72413/70989/18795/13405/17136/12064/243961/14804/229521/67405/14226/20776/99512/110834/14371/11514/16531/83762/56183/11735/109205/381979/20370/192167/210933/239250/116837/12326/19736/57340/14805/69017/18389/20266/12298/23966/223864/116838/21833/56695/12289/14396/110532/16835/232333/56216/66673/14395/242667/27220/106763/238384/18994/99296/802…	3 dpi DOWN	0.468013
BP	GO:0098655	monoatomic cation transmembrane transport	191	-0.556482	-1.259	0.000125834	0.00897721	0.00783436	707	tags=45%, list=29%, signal=34%	269109/18795/13405/66733/16502/238161/16511/14226/20191/74166/53416/16531/620592/11735/329152/78506/18440/12293/12295/12373/235281/19736/57340/14805/20192/59049/18389/20266/80334/12298/223864/16527/12289/70357/232333/11931/238384/54403/94045/240332/24012/18823/11419/399548/12300/13489/16504/15166/98660/16485/94253/20273/14166/57780/229715/14812/104245/29867/227632/14810/268345/15444/16514/11438/1…	3 dpi DOWN	0.445026
BP	GO:0006811	monoatomic ion transport	286	-0.537334	-1.22584	0.000143972	0.0100266	0.00875019	707	tags=42%, list=29%, signal=34%	269109/12374/18795/13405/80708/66733/16502/238161/14804/14681/16511/381925/14226/20191/74166/110834/53416/16531/620592/11735/329152/78506/18440/12293/12295/12373/23844/235281/53623/19736/57340/14805/20192/83674/59049/18389/20266/80334/12298/223864/16527/12289/14396/170790/70357/232333/14395/11931/238384/99296/54403/94045/58187/240332/24012/80297/18823/18195/11419/399548/14394/406218/20536/12300/1…	3 dpi DOWN	0.41958
BP	GO:0042391	regulation of membrane potential	149	-0.569154	-1.27991	0.000159843	0.010873	0.00948883	751	tags=53%, list=31%, signal=39%	54615/14169/71687/14168/72413/13405/238161/12064/243961/14804/16511/14226/20191/110834/16531/11735/20370/192167/12293/52882/12373/116837/235281/19736/14805/20266/12298/116838/16527/12289/14396/70357/56216/14395/11931/14718/238384/54403/24012/11419/399548/14394/20536/18762/12300/60597/15166/12424/243725/16485/268860/20273/17762/14812/18212/110886/14810/268345/53321/16514/11438/56772/13483/12801/26…	3 dpi DOWN	0.530201
BP	GO:0048699	generation of neurons	449	-0.51823	-1.19103	0.000175713	0.011681	0.0101939	772	tags=42%, list=32%, signal=35%	211323/242274/73940/18479/665113/17755/20681/17920/20408/22671/214230/14025/11785/15245/209448/14168/319974/75770/18377/22152/13405/17136/110351/11595/56177/12064/243961/14804/241514/58208/327814/18481/14226/80883/99512/110834/56471/103967/19716/14371/56876/77018/12032/19762/229759/16531/73991/11735/109294/13838/22239/11922/381979/16579/329152/20370/83766/12704/192167/76454/210933/243914/239250/2…	3 dpi DOWN	0.416481
BP	GO:0051966	regulation of synaptic transmission, glutamatergic	32	-0.721018	-1.52899	0.000243798	0.0155024	0.0135288	365	tags=50%, list=15%, signal=43%	229791/12300/60597/13489/14816/14812/18212/14810/12801/14813/14800/20910/108069/18189/20979/14802	3 dpi DOWN	0.5
BP	GO:0051641	cellular localization	613	-0.504058	-1.16077	0.000243798	0.0155024	0.0135288	785	tags=39%, list=32%, signal=35%	16568/75782/545192/74513/211323/242274/12121/67602/18479/665113/17755/17920/20408/54615/14169/170483/11785/20964/11829/226016/52250/14168/212307/17957/70989/78894/75770/68339/20508/269109/18642/72543/12374/18795/13405/110351/238161/26414/20167/16561/269774/65945/243961/14804/14681/53412/327814/241525/229521/56812/14226/20191/94187/18718/74166/110834/103967/110082/14371/18752/11514/11305/19762/672…	3 dpi DOWN	0.389886
BP	GO:0051937	catecholamine transport	31	-0.712053	-1.5064	0.000293923	0.0175454	0.0153118	438	tags=58%, list=18%, signal=48%	20980/27220/99296/27062/13489/268860/53420/20981/54393/11438/171180/12801/18546/269642/19339/11606/20979/16490	3 dpi DOWN	0.580645
BP	GO:0098662	inorganic cation transmembrane transport	190	-0.553384	-1.25184	0.000321264	0.0177301	0.015473	707	tags=44%, list=29%, signal=34%	269109/18795/13405/66733/16502/238161/16511/14226/20191/74166/53416/16531/620592/11735/329152/78506/18440/12293/12295/12373/235281/19736/57340/14805/20192/59049/18389/20266/80334/12298/223864/16527/12289/70357/232333/11931/238384/54403/94045/240332/24012/18823/11419/399548/12300/13489/16504/15166/98660/16485/94253/20273/14166/57780/229715/14812/104245/29867/227632/14810/268345/15444/16514/13483/1…	3 dpi DOWN	0.442105
BP	GO:0034220	monoatomic ion transmembrane transport	215	-0.545365	-1.23764	0.000312151	0.0177301	0.015473	707	tags=44%, list=29%, signal=34%	269109/12374/18795/13405/66733/16502/238161/16511/14226/20191/74166/110834/53416/16531/620592/11735/329152/78506/18440/12293/12295/12373/235281/19736/57340/14805/20192/59049/18389/20266/80334/12298/223864/16527/12289/14396/70357/232333/14395/11931/238384/54403/94045/240332/24012/18823/11419/399548/14394/12300/13489/16504/15166/98660/16485/94253/20273/14166/57780/229715/14812/104245/29867/227632/1…	3 dpi DOWN	0.437209
BP	GO:0030182	neuron differentiation	426	-0.515235	-1.183	0.000316707	0.0177301	0.015473	759	tags=41%, list=31%, signal=34%	18479/665113/17755/20681/17920/20408/22671/214230/14025/11785/209448/14168/319974/75770/18377/22152/13405/17136/110351/56177/12064/243961/14804/241514/58208/327814/18481/14226/80883/99512/110834/56471/103967/19716/56876/77018/12032/19762/229759/16531/73991/11735/109294/13838/22239/11922/381979/329152/20370/83766/12704/192167/76454/210933/243914/239250/241688/116837/320705/14763/386750/76884/10400…	3 dpi DOWN	0.408451
BP	GO:0051046	regulation of secretion	179	-0.55198	-1.24691	0.000334935	0.0180548	0.0157563	753	tags=47%, list=31%, signal=35%	17920/54615/11785/20964/78894/75770/20508/18642/12374/18795/14681/327814/229521/14226/110834/18752/53416/11514/26399/67295/78771/56183/192167/116837/18168/14805/12298/116838/18951/56695/20980/21419/12289/232333/56216/12890/320051/27220/56513/213469/99296/18195/11419/52906/27062/13489/16504/320405/245049/12424/243725/268860/66259/54003/20394/64051/26950/53420/14812/18212/237625/12671/20981/54393/1…	3 dpi DOWN	0.47486
BP	GO:0050804	modulation of chemical synaptic transmission	220	-0.543584	-1.23422	0.000394174	0.0198786	0.017348	676	tags=44%, list=28%, signal=35%	12064/65945/243961/14804/327814/80883/110834/18752/11514/56876/78771/56183/13838/381979/192167/64011/116837/12326/227120/53623/18168/19736/57340/14805/69017/12298/116838/56695/435145/232333/56216/66673/12890/242667/229791/11419/17754/13176/18762/12300/60597/13489/170571/16504/20203/18163/14816/243725/13116/217480/17762/19266/18191/11784/14812/18212/76787/13429/230904/54195/56839/26562/14810/54393…	3 dpi DOWN	0.436364
BP	GO:0099177	regulation of trans-synaptic signaling	220	-0.543584	-1.23422	0.000394174	0.0198786	0.017348	676	tags=44%, list=28%, signal=35%	12064/65945/243961/14804/327814/80883/110834/18752/11514/56876/78771/56183/13838/381979/192167/64011/116837/12326/227120/53623/18168/19736/57340/14805/69017/12298/116838/56695/435145/232333/56216/66673/12890/242667/229791/11419/17754/13176/18762/12300/60597/13489/170571/16504/20203/18163/14816/243725/13116/217480/17762/19266/18191/11784/14812/18212/76787/13429/230904/54195/56839/26562/14810/54393…	3 dpi DOWN	0.436364
BP	GO:0031175	neuron projection development	333	-0.523544	-1.19579	0.000394174	0.0198786	0.017348	791	tags=45%, list=33%, signal=35%	226778/16975/16568/235402/211323/242274/18479/665113/17755/17920/214230/14025/11785/14168/319974/75770/18377/22152/13405/17136/56177/12064/243961/14804/241514/58208/327814/18481/14226/80883/99512/110834/56471/103967/19716/56876/77018/12032/19762/73991/11735/109294/13838/22239/11922/381979/329152/20370/83766/12704/192167/76454/210933/239250/116837/14763/386750/76884/20266/53972/16885/116838/20980/…	3 dpi DOWN	0.447447
BP	GO:0001776	leukocyte homeostasis	10	0.680648	2.1162	0.000453182	0.0217304	0.018964	779	tags=100%, list=32%, signal=68%	104416/21808/18578/109594/207615/83964/18439/20662/216892/12484	3 dpi DOWN	1
BP	GO:0022008	neurogenesis	493	-0.507222	-1.16679	0.000448857	0.0217304	0.018964	763	tags=39%, list=32%, signal=34%	73940/18479/665113/17755/20681/17920/20408/22671/214230/14025/11785/15245/209448/14168/319974/66049/75770/18377/22152/13405/17136/110351/11595/56177/12064/243961/14804/241514/58208/327814/18481/14226/80883/99512/110834/56471/103967/19716/14371/56876/77018/12032/11305/19762/229759/16531/73991/11735/109294/13838/22239/11922/381979/16579/329152/20370/83766/12704/192167/76454/210933/243914/239250/241…	3 dpi DOWN	0.391481
BP	GO:0048858	cell projection morphogenesis	227	-0.537852	-1.22289	0.000517479	0.0240258	0.0209672	759	tags=46%, list=31%, signal=35%	18479/665113/17755/214230/14025/11785/14168/319974/75770/18377/22152/13405/17136/56177/12064/243961/58208/327814/18481/80883/99512/110834/103967/56876/77018/12032/73991/11735/109294/13838/22239/381979/329152/12704/192167/76454/210933/239250/116837/386750/76884/20266/53972/16885/116838/20980/110532/16210/214968/211187/80297/107751/16574/229791/17754/13176/18762/211232/13840/60597/13489/20203/22129…	3 dpi DOWN	0.46696
BP	GO:0120039	plasma membrane bounded cell projection morphogenesis	227	-0.537852	-1.22289	0.000517479	0.0240258	0.0209672	759	tags=46%, list=31%, signal=35%	18479/665113/17755/214230/14025/11785/14168/319974/75770/18377/22152/13405/17136/56177/12064/243961/58208/327814/18481/80883/99512/110834/103967/56876/77018/12032/73991/11735/109294/13838/22239/381979/329152/12704/192167/76454/210933/239250/116837/386750/76884/20266/53972/16885/116838/20980/110532/16210/214968/211187/80297/107751/16574/229791/17754/13176/18762/211232/13840/60597/13489/20203/22129…	3 dpi DOWN	0.46696
BP	GO:0010646	regulation of cell communication	577	-0.499754	-1.14993	0.000526638	0.024069	0.0210049	760	tags=39%, list=31%, signal=35%	226180/18479/665113/17920/54615/14169/71687/170483/214230/20964/15245/212307/319974/78894/75770/68339/20508/77794/18642/72543/12374/18795/13405/110351/238161/269774/12064/23980/71538/170799/65945/243961/14804/14681/327814/18481/67405/213262/56018/14226/80883/20191/94187/18718/110834/19099/67991/14371/18752/53416/11514/56876/26399/19762/75141/78771/56183/11735/13838/319478/26404/244958/381979/2037…	3 dpi DOWN	0.388215
BP	GO:0048812	neuron projection morphogenesis	226	-0.539492	-1.2265	0.000554114	0.0243022	0.0212084	759	tags=47%, list=31%, signal=35%	18479/665113/17755/214230/14025/11785/14168/319974/75770/18377/22152/13405/17136/56177/12064/243961/58208/327814/18481/80883/99512/110834/103967/56876/77018/12032/73991/11735/109294/13838/22239/381979/329152/12704/192167/76454/210933/239250/116837/386750/76884/20266/53972/16885/116838/20980/110532/16210/214968/211187/80297/107751/16574/229791/17754/13176/18762/211232/13840/60597/13489/20203/22129…	3 dpi DOWN	0.469027
BP	GO:0006812	monoatomic cation transport	235	-0.534736	-1.2168	0.000572432	0.0243022	0.0212084	707	tags=42%, list=29%, signal=33%	269109/12374/18795/13405/80708/66733/16502/238161/14681/16511/381925/14226/20191/74166/53416/16531/620592/11735/329152/78506/18440/12293/12295/12373/23844/235281/19736/57340/14805/20192/59049/18389/20266/80334/12298/223864/16527/12289/70357/232333/11931/238384/54403/94045/240332/24012/80297/18823/18195/11419/399548/406218/12300/192120/13489/16504/15166/98660/16485/94253/20273/14166/57780/233836/2…	3 dpi DOWN	0.421277
BP	GO:0140352	export from cell	235	-0.534106	-1.21537	0.00058159	0.0243022	0.0212084	759	tags=44%, list=31%, signal=34%	18479/17920/54615/11785/20964/17957/78894/75770/20508/18642/12374/18795/12064/14681/16511/327814/229521/14226/110834/18752/11514/26399/67295/78771/83762/56183/20974/381979/192167/20965/116837/18168/22342/69017/12298/116838/18951/56695/20980/21419/12289/56216/12890/320051/27220/56513/11931/238384/213469/99296/54403/18195/11419/52906/27062/13489/16504/320405/245049/12424/243725/98660/268860/66259/5…	3 dpi DOWN	0.442553
BP	GO:0030154	cell differentiation	713	-0.496176	-1.14439	0.00058159	0.0243022	0.0212084	791	tags=38%, list=33%, signal=36%	226778/16975/19094/17536/16568/235402/15416/211323/78925/242274/73940/226180/18479/665113/17755/20681/17920/20408/22671/214230/14025/11785/15245/209448/14168/70989/319974/66049/75770/68339/18377/22152/18795/13405/17136/13360/110351/11595/238161/56177/12064/23980/71538/170799/243961/14804/241514/58208/327814/56363/241525/12745/18481/213262/15490/14226/80883/77045/99512/94187/18718/110834/56471/103…	3 dpi DOWN	0.381487
BP	GO:0048869	cellular developmental process	713	-0.496176	-1.14439	0.00058159	0.0243022	0.0212084	791	tags=38%, list=33%, signal=36%	226778/16975/19094/17536/16568/235402/15416/211323/78925/242274/73940/226180/18479/665113/17755/20681/17920/20408/22671/214230/14025/11785/15245/209448/14168/70989/319974/66049/75770/68339/18377/22152/18795/13405/17136/13360/110351/11595/238161/56177/12064/23980/71538/170799/243961/14804/241514/58208/327814/56363/241525/12745/18481/213262/15490/14226/80883/77045/99512/94187/18718/110834/56471/103…	3 dpi DOWN	0.381487
BP	GO:0032990	cell part morphogenesis	230	-0.536921	-1.22096	0.000645701	0.0258723	0.0225786	759	tags=46%, list=31%, signal=35%	18479/665113/17755/214230/14025/11785/14168/319974/75770/18377/22152/13405/17136/56177/12064/243961/58208/327814/18481/80883/99512/110834/103967/56876/77018/12032/73991/11735/109294/13838/22239/381979/329152/12704/192167/76454/210933/239250/116837/386750/76884/20266/53972/16885/116838/20980/110532/16210/214968/211187/80297/107751/16574/229791/235180/17754/13176/18762/211232/13840/60597/13489/2020…	3 dpi DOWN	0.465217
BP	GO:0051050	positive regulation of transport	221	-0.538592	-1.2232	0.000700654	0.0266157	0.0232274	716	tags=44%, list=30%, signal=34%	78894/20508/18642/12374/18795/13405/16502/110351/238161/16511/20191/103967/53416/11514/26399/56183/11735/20974/77128/192167/12293/116837/12326/235281/14805/69017/20266/12298/223864/116838/16527/18951/20980/12289/170790/232333/56216/320051/27220/56513/11931/99296/94045/24012/18823/18195/52906/235180/399548/27062/18762/12300/13489/320405/245049/12424/71693/16485/268860/66259/54003/26950/12266/22971…	3 dpi DOWN	0.438914
BP	GO:0030001	metal ion transport	227	-0.535568	-1.2177	0.000700654	0.0266157	0.0232274	707	tags=43%, list=29%, signal=33%	269109/12374/18795/13405/80708/66733/16502/238161/14681/16511/381925/14226/20191/74166/53416/16531/620592/11735/329152/78506/18440/12293/12295/12373/23844/235281/19736/57340/14805/20192/59049/18389/20266/80334/12298/223864/16527/12289/70357/232333/11931/238384/54403/94045/240332/24012/80297/18823/18195/11419/399548/12300/192120/13489/16504/15166/98660/16485/94253/20273/14166/57780/233836/229715/1…	3 dpi DOWN	0.427313
BP	GO:0051952	regulation of amine transport	46	-0.656141	-1.4146	0.000783083	0.0293656	0.0256272	513	tags=54%, list=21%, signal=44%	18168/19736/14805/20980/232333/27220/99296/13489/12424/268860/64051/53420/14812/20981/54393/11438/171180/12801/18546/269642/20910/19339/11606/20979/16490	3 dpi DOWN	0.543478
BP	GO:0015837	amine transport	48	-0.65174	-1.41096	0.000828876	0.0306894	0.0267825	513	tags=54%, list=21%, signal=44%	18168/19736/14805/20980/232333/13195/27220/99296/13489/12424/268860/64051/53420/14812/20981/54393/11438/171180/12801/18546/269642/20910/19339/11606/20979/16490	3 dpi DOWN	0.541667
BP	GO:0046903	secretion	239	-0.53199	-1.21077	0.000847194	0.0309755	0.0270322	759	tags=44%, list=31%, signal=34%	18479/17920/54615/11785/20964/11829/17957/78894/75770/20508/18642/12374/18795/12064/14681/327814/229521/56018/14226/110834/18752/53416/11514/26399/16531/67295/78771/83762/56183/20974/381979/192167/20965/116837/18168/14805/22342/69017/12298/116838/18951/56695/20980/21419/12289/232333/56216/12890/320051/27220/56513/213469/99296/18195/11419/52906/27062/13489/16504/320405/245049/12424/243725/268860/6…	3 dpi DOWN	0.443515
BP	GO:0050432	catecholamine secretion	29	-0.707868	-1.49177	0.000929623	0.0330118	0.0288092	438	tags=59%, list=18%, signal=49%	20980/27220/99296/27062/13489/268860/53420/20981/54393/11438/171180/12801/18546/19339/11606/20979/16490	3 dpi DOWN	0.586207
BP	GO:0023061	signal release	164	-0.552078	-1.24378	0.000948031	0.0330118	0.0288092	725	tags=49%, list=30%, signal=37%	18479/54615/20964/17957/78894/75770/20508/18642/12374/18795/14681/327814/229521/14226/110834/18752/11514/26399/78771/83762/56183/381979/192167/20965/116837/22342/69017/12298/116838/18951/56695/20980/21419/12289/56216/12890/27220/99296/11419/27062/13489/16504/320405/245049/243725/268860/66259/54003/20394/18191/64051/20743/26950/53420/18212/76787/237625/12671/20981/54393/16514/11438/171180/12801/20…	3 dpi DOWN	0.487805
BP	GO:0015844	monoamine transport	34	-0.693345	-1.47495	0.000966438	0.0332568	0.0290231	438	tags=53%, list=18%, signal=44%	20980/27220/99296/27062/13489/268860/53420/20981/54393/11438/171180/12801/18546/269642/19339/11606/20979/16490	3 dpi DOWN	0.529412
BP	GO:0007611	learning or memory	99	-0.583909	-1.30087	0.000984846	0.0334962	0.029232	676	tags=52%, list=28%, signal=39%	12064/243961/229521/67405/14371/11514/381979/210933/12326/57340/18389/223864/21833/16835/232333/66673/106763/99296/224938/11419/17754/18762/60597/13489/20203/18163/12424/241656/98660/66259/17762/18191/14812/56710/18212/218038/110886/14810/16497/12801/211612/232370/57138/76376/12290/110876/15572/232975/11606/18189/20614/19049	3 dpi DOWN	0.525253
BP	GO:0050890	cognition	108	-0.574166	-1.28319	0.00104007	0.0341821	0.0298305	676	tags=50%, list=28%, signal=38%	12064/243961/229521/67405/14371/11514/109205/381979/210933/12326/57340/18389/223864/21833/16835/232333/66673/106763/99296/224938/11419/17754/18762/60597/13489/20203/18163/12424/241656/98660/66259/17762/18191/14812/56710/18212/218038/110886/14810/11438/16497/12801/76071/211612/232370/57138/76376/12290/110876/15572/232975/11606/18189/20614/19049	3 dpi DOWN	0.509259
BP	GO:0023051	regulation of signaling	578	-0.498399	-1.14674	0.00104007	0.0341821	0.0298305	760	tags=39%, list=31%, signal=35%	226180/18479/665113/17920/54615/14169/71687/170483/214230/20964/15245/212307/319974/78894/75770/68339/20508/77794/18642/72543/12374/18795/13405/110351/238161/269774/12064/23980/71538/170799/65945/243961/14804/14681/327814/18481/67405/213262/56018/14226/80883/94187/18718/110834/19099/67991/14371/18752/53416/11514/56876/26399/19762/75141/78771/56183/11735/109294/13838/319478/26404/244958/381979/203…	3 dpi DOWN	0.387543
BP	GO:1902075	cellular response to salt	57	-0.636733	-1.38996	0.00107689	0.0346142	0.0302076	387	tags=40%, list=16%, signal=35%	99296/56506/23859/211232/13829/12891/53420/229715/12671/23934/11423/20981/15444/11438/171180/57028/243764/72585/14756/18189/20979/19049/18164	3 dpi DOWN	0.403509
BP	GO:1903530	regulation of secretion by cell	170	-0.549086	-1.23915	0.00115052	0.0354238	0.0309142	739	tags=46%, list=31%, signal=34%	11785/20964/78894/75770/20508/18642/12374/18795/14681/327814/229521/14226/110834/18752/11514/26399/67295/78771/56183/192167/116837/18168/12298/116838/18951/56695/20980/21419/12289/56216/12890/320051/27220/56513/213469/99296/18195/11419/52906/27062/13489/16504/320405/245049/12424/243725/268860/66259/54003/20394/26950/53420/14812/18212/237625/12671/20981/54393/16514/11438/171180/12801/13121/26875/1…	3 dpi DOWN	0.458824
BP	GO:0048666	neuron development	375	-0.511514	-1.17288	0.00118733	0.0361765	0.0315711	791	tags=43%, list=33%, signal=34%	226778/16975/16568/235402/211323/242274/18479/665113/17755/17920/214230/14025/11785/14168/319974/75770/18377/22152/13405/17136/56177/12064/243961/14804/241514/58208/327814/18481/14226/80883/99512/110834/56471/103967/19716/56876/77018/12032/19762/229759/16531/73991/11735/109294/13838/22239/11922/381979/329152/20370/83766/12704/192167/76454/210933/243914/239250/241688/116837/14763/386750/76884/2026…	3 dpi DOWN	0.429333
BP	GO:0050433	regulation of catecholamine secretion	28	-0.703665	-1.47951	0.00120574	0.0363587	0.03173	438	tags=57%, list=18%, signal=47%	20980/27220/99296/13489/268860/53420/20981/54393/11438/171180/12801/18546/19339/11606/20979/16490	3 dpi DOWN	0.571429
BP	GO:0015872	dopamine transport	25	-0.720411	-1.50103	0.00130299	0.037735	0.0329311	325	tags=52%, list=13%, signal=45%	13489/268860/53420/20981/54393/11438/171180/12801/18546/269642/19339/20979/16490	3 dpi DOWN	0.52
BP	GO:0048731	system development	761	-0.486795	-1.12223	0.00129778	0.037735	0.0329311	763	tags=36%, list=32%, signal=36%	73940/226180/18479/665113/17755/20681/242384/17920/20408/22671/214230/14025/11785/15245/209448/14168/70989/319974/66049/78894/75770/18377/68922/22152/77794/18795/13405/17136/13360/110351/236899/11595/238161/56177/12064/65945/243961/14804/241514/58208/327814/18481/15490/14226/80883/20191/99512/94187/110834/56471/103967/19716/330267/110082/14371/18752/18861/50524/56876/26399/77018/12032/11305/19762…	3 dpi DOWN	0.358739
BP	GO:0050808	synapse organization	196	-0.53896	-1.22032	0.001353	0.0384227	0.0335313	676	tags=43%, list=28%, signal=34%	12064/65945/243961/14804/241514/327814/18481/80883/103967/14371/12032/11735/238205/13838/20370/192167/210933/12295/239250/386750/378937/243621/12298/53972/116838/232333/333605/73728/14395/242667/320840/211187/80297/68507/14394/23859/12300/13489/170571/245684/20741/75409/18163/11519/243725/233878/217480/216049/17762/19266/18191/12891/20743/12266/229715/14812/50791/18212/76787/16560/29867/11423/148…	3 dpi DOWN	0.433673
BP	GO:0032989	cellular component morphogenesis	247	-0.531681	-1.2103	0.00140823	0.0392292	0.0342351	759	tags=46%, list=31%, signal=35%	18479/665113/17755/214230/14025/11785/14168/319974/75770/18377/22152/13405/17136/56177/12064/243961/58208/327814/18481/80883/99512/110834/103967/56876/77018/12032/11305/73991/11735/109294/13838/22239/381979/329152/12704/192167/76454/210933/12373/239250/116837/386750/76884/20266/53972/23966/16885/116838/20980/110532/16210/214968/225288/211187/80297/107751/16574/229791/232664/235180/17754/13176/187…	3 dpi DOWN	0.45749
BP	GO:0003008	system process	399	-0.507253	-1.16364	0.00140823	0.0392292	0.0342351	753	tags=41%, list=31%, signal=34%	17920/54615/14169/71687/214230/11785/11829/209448/14168/72413/70989/12374/18795/13405/17136/238161/12064/23980/243961/14804/14681/16511/229521/67405/14226/20191/20776/99512/74166/110834/14371/53416/11514/26399/16531/83762/56183/320827/11735/109205/381979/20370/192167/210933/12293/12295/12373/239250/116837/12326/235281/57738/19736/57340/14805/20192/69017/18389/20266/12298/23966/223864/116838/21833…	3 dpi DOWN	0.411028
BP	GO:0098930	axonal transport	31	-0.684257	-1.4476	0.00142664	0.0393671	0.0343554	370	tags=42%, list=15%, signal=36%	16574/235180/17754/23859/22223/16560/67269/11775/17756/18039/12217/16572/15114	3 dpi DOWN	0.419355
BP	GO:0006836	neurotransmitter transport	102	-0.577698	-1.28868	0.00159231	0.043125	0.0376349	659	tags=50%, list=27%, signal=38%	327814/229521/110834/18752/78771/83762/20974/381979/192167/20965/116837/22342/69017/12298/116838/18951/56695/20980/232333/56216/13195/12890/14395/240332/11419/27062/13489/16504/320405/243725/98660/18191/64051/20743/53420/18212/76787/104245/171180/208898/26875/269642/12290/12889/20910/19894/19339/14299/18189/20614/20979	3 dpi DOWN	0.5
BP	GO:0001505	regulation of neurotransmitter levels	99	-0.577722	-1.28708	0.00161071	0.0432233	0.0377208	674	tags=52%, list=28%, signal=39%	23980/327814/229521/110834/18752/78771/83762/20974/381979/192167/20965/116837/22342/69017/12298/116838/18951/56695/20980/232333/56216/12890/14395/99296/11419/27062/13489/16504/320405/243725/98660/18191/64051/20743/53420/18212/76787/104245/171180/208898/26875/269642/12290/12889/20910/19894/19339/14299/18189/20614/20979	3 dpi DOWN	0.515152
BP	GO:0033108	mitochondrial respiratory chain complex assembly	10	0.622093	1.93415	0.00176224	0.0464374	0.0405257	1126	tags=100%, list=47%, signal=54%	75406/75530/68033/67273/56046/208501/72795/75597/70556/68375/67273	3 dpi DOWN	1.1
BP	GO:0008090	retrograde axonal transport	14	-0.772626	-1.54952	0.00178291	0.0465627	0.040635	350	tags=57%, list=14%, signal=49%	17754/23859/16560/67269/18039/12217/16572/15114	3 dpi DOWN	0.571429
BP	GO:0032940	secretion by cell	219	-0.533864	-1.21207	0.00183161	0.0465866	0.0406559	759	tags=44%, list=31%, signal=33%	18479/17920/54615/11785/20964/17957/78894/75770/20508/18642/12374/18795/12064/14681/327814/229521/14226/110834/18752/11514/26399/67295/78771/83762/56183/20974/381979/192167/20965/116837/18168/22342/69017/12298/116838/18951/56695/20980/21419/12289/56216/12890/320051/27220/56513/213469/99296/18195/11419/52906/27062/13489/16504/320405/245049/12424/243725/268860/66259/54003/20394/18191/64051/20743/26…	3 dpi DOWN	0.442922
BP	GO:0030534	adult behavior	65	-0.613177	-1.34526	0.00197942	0.0490661	0.0428197	676	tags=55%, list=28%, signal=41%	12064/243961/99512/110834/16531/109294/13838/20370/243914/239250/14805/217843/12298/18951/27220/80297/13489/75409/98660/268860/20273/233878/17762/18191/20743/22223/67269/14810/11438/76965/14654/14658/232975/18189/19049/20265	3 dpi DOWN	0.553846
BP	GO:0022037	metencephalon development	37	-0.665214	-1.42125	0.00209041	0.049711	0.0433825	277	tags=30%, list=11%, signal=27%	233878/216049/20743/67269/14810/72393/12411/15114/11941/18189/12404	3 dpi DOWN	0.297297
BP	GO:0071702	organic substance transport	483	-0.497622	-1.14493	0.00209041	0.049711	0.0433825	787	tags=39%, list=33%, signal=33%	16816/16568/75782/545192/18611/211323/242274/67602/12294/18479/17920/54615/14169/170483/242773/11785/11829/17957/78894/75770/20508/18642/72543/12374/18795/13405/80708/238161/26414/20167/12064/65945/14681/53412/381925/229521/56018/14226/20191/18718/74166/110834/11514/14618/26399/11305/67295/620592/56183/11735/20788/78506/77128/18440/192167/12293/12295/12373/23844/116837/12326/18168/57738/99031/197…	3 dpi DOWN	0.389234
BP	GO:0007166	cell surface receptor signaling pathway	533	0.659862	1.27454	8.97673e-09	1.58574e-05	1.38903e-05	428	tags=28%, list=18%, signal=30%	15368/68713/74482/16854/21857/80876/20612/14268/56644/13078/12047/12046/12045/12044/77125/18787/20306/12512/83433/11910/20305/246256/13057/13685/16803/14728/14727/14728/13132/22352/16889/12825/12982/50706/17381/15162/15163/13033/12525/20969/18081/12826/19264/226101/16777/16792/12273/17096/16822/16186/29875/16190/27419/18550/11846/21938/14118/27261/12606/12051/16414/16948/14747/17060/14131/14130/5…	3 dpi UP	0.283302
BP	GO:0002376	immune system process	597	0.652577	1.26095	6.91019e-09	1.58574e-05	1.38903e-05	429	tags=27%, list=18%, signal=30%	15368/93695/68713/74482/16658/16854/387565/140497/80876/17969/19659/14268/114332/56644/12047/12044/77125/18787/98365/67844/17533/20306/269799/83433/18173/17916/20305/246256/13057/16803/14728/14727/14728/20568/12260/22352/16889/12825/17381/15162/15163/12525/13423/18081/19264/27060/16792/12273/209558/20556/12262/214403/12628/545366/17096/16822/16186/12526/16190/17393/69769/27419/20911/12332/102545/…	3 dpi UP	0.279732
BP	GO:0006952	defense response	434	0.667788	1.2877	3.41754e-08	4.02473e-05	3.52546e-05	431	tags=31%, list=18%, signal=31%	15368/68713/74482/16854/21857/80876/17969/14268/56644/77125/18787/98365/11810/17533/11770/20306/269799/83433/18173/17916/20305/246256/13057/16803/14728/14727/14728/20568/12260/22352/16889/17381/15162/12525/18081/19264/27060/16792/12273/209558/12262/214403/12628/17096/17312/16190/17393/69769/27419/20911/12332/21923/11846/11629/21938/12606/73149/12051/216161/65221/16414/217203/14747/14131/14130/147…	3 dpi UP	0.320276
BP	GO:0006955	immune response	425	0.658296	1.26908	4.2574e-07	0.000229907	0.000201387	428	tags=30%, list=18%, signal=30%	15368/68713/74482/16854/80876/17969/56644/12047/77125/98365/17533/20306/269799/83433/18173/17916/20305/246256/13057/16803/14728/14727/14728/20568/12260/22352/16889/12825/17381/15162/12525/13423/18081/19264/27060/16792/12273/209558/20556/12262/214403/12628/545366/17096/16822/12526/16190/17393/69769/27419/20911/12332/11846/21938/73149/12051/216161/65221/16414/217203/14747/17060/14131/14130/14775/10…	3 dpi UP	0.312941
BP	GO:0009605	response to external stimulus	557	0.64054	1.23755	3.79142e-07	0.000229907	0.000201387	431	tags=29%, list=18%, signal=31%	68713/74482/16854/80876/17969/19659/14268/56644/77125/18787/98365/67844/11810/17533/11770/20306/269799/12306/12512/83433/11303/18173/57875/11910/17916/20305/246256/13057/13685/16803/14728/14728/20568/12260/22352/16889/50706/17381/15162/12525/18081/19264/11520/171530/12273/209558/20556/12262/214403/12628/13506/17096/16190/17393/69769/27419/20911/12332/21923/102545/11846/11629/21938/20750/14118/126…	3 dpi UP	0.294434
BP	GO:0042221	response to chemical	655	0.633193	1.22357	3.24072e-07	0.000229907	0.000201387	424	tags=25%, list=18%, signal=29%	15368/68713/74482/16854/21857/80876/19659/14268/56644/13078/77125/18787/98365/11810/17533/11770/20306/12306/83433/11303/18173/11910/20305/246256/13057/12925/13685/404710/16803/14728/14727/14728/13132/20568/22352/16889/12825/12982/50706/17381/15163/20194/13033/22044/18081/12826/19264/27060/16792/171530/12273/12628/17096/21858/16186/29875/16190/17393/27419/20911/12332/102545/11846/12257/11629/21938…	3 dpi UP	0.251908
BP	GO:0010033	response to organic substance	544	0.63394	1.2248	1.97769e-06	0.000873396	0.000765053	424	tags=25%, list=18%, signal=27%	15368/68713/74482/21857/80876/19659/14268/56644/13078/77125/18787/11810/17533/11770/20306/83433/11303/18173/11910/20305/246256/13057/13685/404710/16803/14728/14727/14728/13132/20568/22352/16889/12825/12982/50706/17381/15163/13033/22044/12826/19264/27060/16792/171530/12273/12628/17096/21858/16186/29875/16190/27419/20911/12332/11846/12257/21938/20750/12606/216161/17698/16414/16948/14130/14775/20303…	3 dpi UP	0.251838
BP	GO:0070887	cellular response to chemical stimulus	539	0.634985	1.22645	2.83753e-06	0.00111389	0.000975713	424	tags=26%, list=18%, signal=27%	15368/68713/74482/16854/80876/14268/13078/77125/18787/98365/17533/11770/20306/12306/83433/11303/18173/11910/20305/246256/13057/12925/13685/404710/16803/14728/14727/14728/13132/22352/12825/12982/50706/17381/15163/20194/13033/22044/18081/12826/19264/27060/16792/171530/12273/12628/17096/21858/16186/29875/16190/27419/20911/12332/11846/11629/21938/20750/12606/216161/17698/16414/215493/16948/14747/2120…	3 dpi UP	0.257885
BP	GO:0044419	biological process involved in interspecies interaction between organisms	402	0.653583	1.25976	5.2192e-06	0.00184394	0.0016152	380	tags=26%, list=16%, signal=27%	68713/74482/16854/13030/80876/20612/17969/14268/56644/77125/18787/98365/11810/17533/11770/20306/269799/83433/11303/18173/17916/20305/246256/13057/16803/14728/14728/20568/12260/22352/17381/15162/12525/18081/19264/12273/20556/12262/214403/12628/17096/216864/17312/16190/17393/69769/27419/20911/12332/18550/11846/21938/73149/12051/216161/65221/217203/14130/14775/20303/13058/24088/16852/14129/15170/159…	3 dpi UP	0.268657
BP	GO:0051094	positive regulation of developmental process	300	0.665813	1.27741	6.94739e-06	0.00223137	0.00195458	403	tags=30%, list=17%, signal=29%	15368/68713/16854/14268/56644/13078/77125/18787/20288/83433/404710/14728/14727/14728/13132/22352/15163/18081/22368/19264/268697/16777/12273/17096/21858/16186/29875/16190/114584/12257/21938/12606/16414/14747/102657/13058/24088/192176/105855/234839/13805/12609/18053/69583/12534/26362/67399/94352/20302/13605/21817/13179/17387/19303/20963/100952/15951/12767/109901/14824/140570/16173/16952/17300/16956…	3 dpi UP	0.303333
BP	GO:0002682	regulation of immune system process	394	0.645456	1.24314	9.79526e-06	0.00288389	0.00252614	448	tags=31%, list=19%, signal=30%	15368/93695/16658/16854/17969/19659/14268/114332/56644/12047/77125/18787/20306/83433/18173/17916/246256/13057/16803/14728/14727/14728/12260/16889/12825/17381/15163/12525/13423/18081/19264/16792/12273/209558/12262/214403/12628/545366/17096/16822/16186/12526/16190/69769/27419/20911/11846/11629/21938/14118/12606/65221/17698/16414/16948/14747/17060/14131/14130/14775/102657/24088/16852/14129/13032/105…	3 dpi UP	0.317259
BP	GO:0034097	response to cytokine	242	0.679091	1.30275	1.57778e-05	0.00428792	0.00375601	422	tags=31%, list=18%, signal=29%	68713/74482/21857/80876/14268/77125/18787/17533/11770/20306/83433/18173/20305/14728/14727/14728/22352/12825/12982/17381/15163/19264/27060/16792/12628/17096/21858/16186/16190/20911/12332/11846/20750/12606/216161/16948/20303/24088/16156/15170/14127/15953/26362/66824/20302/23921/225471/22376/20963/226695/15951/381308/17082/15979/12767/20310/245945/16173/16952/17300/21937/15894/20852/12475/20375/3301…	3 dpi UP	0.31405
BP	GO:0001816	cytokine production	252	0.677477	1.29813	2.10835e-05	0.00477882	0.00418601	300	tags=24%, list=13%, signal=24%	15368/93695/140497/20612/14268/56644/13078/77125/18787/98365/11770/83433/18173/13057/16803/14728/14727/14728/16889/12825/50706/17381/19264/27060/16792/12273/17096/16822/29875/16190/18550/11846/12257/11629/21938/12051/217203/14747/14131/14130/102657/20303/13058/24088/140497/105855/15170/14127/18807/26362/66824/20302/224109/56532/225471/20963/17082/15979/74039/14191/245945/16173/16952/16956	3 dpi UP	0.253968
BP	GO:0051241	negative regulation of multicellular organismal process	263	0.670923	1.28621	1.96873e-05	0.00477882	0.00418601	318	tags=24%, list=14%, signal=24%	15368/93695/16658/16854/21857/20612/17969/14268/77125/18787/12306/12512/83433/18173/13057/16803/14728/14727/14728/22044/19264/16792/171530/209558/12262/17096/16190/69769/18550/11846/12257/21938/14118/12606/12051/14747/14130/18792/102657/24088/13032/105855/15170/18053/12505/26362/94352/66824/13179/225471/100952/17082/21930/15979/14824/20348/14191/20416/16952/17300/21824/11486/11601/15284/21937	3 dpi UP	0.247148
BP	GO:0009607	response to biotic stimulus	382	0.644898	1.24106	2.1642e-05	0.00477882	0.00418601	380	tags=26%, list=16%, signal=26%	68713/74482/16854/80876/17969/56644/77125/18787/98365/11810/17533/11770/20306/269799/83433/11303/18173/17916/20305/246256/13057/16803/14728/14728/20568/12260/22352/17381/15162/12525/18081/19264/16792/12273/20556/12262/214403/12628/17096/16190/17393/69769/27419/20911/12332/11846/12257/21938/73149/12051/216161/65221/217203/14130/14775/20303/13058/24088/14129/15170/15937/14127/18807/26362/66824/2030…	3 dpi UP	0.267016
BP	GO:0040011	locomotion	313	0.656061	1.25959	2.52722e-05	0.00525216	0.00460064	429	tags=29%, list=18%, signal=27%	15368/93695/68713/16854/21857/14268/114332/56644/13078/77125/18787/98365/20306/12512/83433/17916/20305/16803/13132/22352/12825/50706/17381/12822/18081/19264/16777/12273/17096/29875/17393/21923/18550/102545/11629/20750/17698/16414/16948/14747/14131/18792/20303/24088/192176/105855/13805/18053/20195/14127/66824/20302/108101/13179/56532/17387/22376/20963/100952/21930/12767/14824/20310/20348/140570/14…	3 dpi UP	0.290735
BP	GO:0001818	negative regulation of cytokine production	78	0.77848	1.47385	3.50789e-05	0.00627931	0.00550037	213	tags=32%, list=9%, signal=30%	15368/93695/20612/14268/77125/83433/18173/16803/14728/14727/14728/19264/16792/18550/11846/12257/12051/14747/14130/102657/24088/105855/15170/26362/66824	3 dpi UP	0.320513
BP	GO:0098542	defense response to other organism	315	0.648389	1.24515	3.50789e-05	0.00627931	0.00550037	291	tags=23%, list=12%, signal=23%	68713/74482/16854/80876/17969/56644/77125/18787/98365/11810/17533/20306/269799/83433/18173/17916/20305/246256/13057/16803/20568/12260/22352/17381/15162/12525/18081/19264/12273/12262/214403/12628/17096/16190/17393/69769/27419/20911/12332/11846/73149/12051/65221/217203/20303/13058/24088/14129/15170/14127/18807/26362/66824/20302/276950/237886/19200/72042/56532/225471/22376/20963/100952/226695/15951/…	3 dpi UP	0.234921
BP	GO:0043207	response to external biotic stimulus	371	0.6462	1.24319	3.73239e-05	0.00627931	0.00550037	380	tags=26%, list=16%, signal=26%	68713/74482/16854/80876/17969/56644/77125/18787/98365/11810/17533/11770/20306/269799/83433/11303/18173/17916/20305/246256/13057/16803/14728/14728/20568/12260/22352/17381/15162/12525/18081/19264/12273/20556/12262/214403/12628/17096/16190/17393/69769/27419/20911/12332/11846/21938/73149/12051/216161/65221/217203/14130/14775/20303/13058/24088/14129/15170/15937/14127/18807/26362/66824/20302/237436/276…	3 dpi UP	0.269542
BP	GO:0051707	response to other organism	371	0.6462	1.24319	3.73239e-05	0.00627931	0.00550037	380	tags=26%, list=16%, signal=26%	68713/74482/16854/80876/17969/56644/77125/18787/98365/11810/17533/11770/20306/269799/83433/11303/18173/17916/20305/246256/13057/16803/14728/14728/20568/12260/22352/17381/15162/12525/18081/19264/12273/20556/12262/214403/12628/17096/16190/17393/69769/27419/20911/12332/11846/21938/73149/12051/216161/65221/217203/14130/14775/20303/13058/24088/14129/15170/15937/14127/18807/26362/66824/20302/237436/276…	3 dpi UP	0.269542
BP	GO:0048525	negative regulation of viral process	23	0.903356	1.65516	4.14598e-05	0.00665806	0.00583214	58	tags=17%, list=2%, signal=17%	68713/74482/80876/20568	3 dpi UP	0.173913
BP	GO:0045321	leukocyte activation	286	0.65865	1.26269	4.8549e-05	0.00745755	0.00653245	423	tags=31%, list=18%, signal=29%	15368/93695/16658/16854/14268/56644/12047/77125/98365/83433/18173/17916/246256/16803/14728/14727/14728/16889/12525/19264/27060/16792/12273/209558/20556/17096/16822/16186/16190/69769/27419/20911/102545/11846/11629/21938/12606/12051/216161/17698/16414/217203/17060/14131/14130/102657/24088/16852/13032/105855/15170/69583/14127/12505/26362/66824/56532/17387/225471/22376/20963/17082/15979/12767/74039/1…	3 dpi UP	0.318182
BP	GO:0006954	inflammatory response	233	0.669102	1.28337	6.2608e-05	0.00921642	0.00807314	431	tags=37%, list=18%, signal=34%	15368/21857/17969/14268/56644/77125/18787/11770/20306/83433/18173/20305/13057/16803/14728/14727/14728/16889/15162/18081/27060/12273/209558/12628/17096/17312/16190/69769/27419/21923/11629/21938/12606/216161/16414/14747/14131/14130/14775/102657/20303/13058/24088/16852/14129/13032/15170/15937/14127/18807/12505/26362/66824/20302/14595/224109/19200/225471/20963/17082/21930/15979/109901/14824/20310/116…	3 dpi UP	0.386266
BP	GO:0001817	regulation of cytokine production	225	0.672846	1.29033	7.84006e-05	0.00949867	0.00832038	300	tags=24%, list=13%, signal=23%	15368/93695/140497/20612/14268/56644/13078/77125/18787/83433/18173/13057/16803/14728/14727/14728/50706/17381/19264/16792/12273/17096/29875/16190/18550/11846/12257/11629/21938/12051/217203/14747/14131/14130/102657/20303/13058/24088/140497/105855/15170/14127/18807/26362/66824/20302/56532/225471/20963/17082/15979/74039/14191/245945/16173/16952/16956	3 dpi UP	0.253333
BP	GO:0030334	regulation of cell migration	256	0.667207	1.27946	7.05043e-05	0.00949867	0.00832038	306	tags=23%, list=13%, signal=22%	15368/93695/68713/16854/21857/14268/114332/56644/13078/77125/18787/20306/12512/83433/17916/16803/13132/22352/12825/50706/17381/12822/18081/19264/16777/12273/17096/29875/17393/21923/18550/11629/17698/14747/18792/24088/192176/105855/13805/18053/20195/66824/108101/13179/56532/17387/100952/21930/12767/14824/20348/140570/14191/16173/16952/18707/11486/11601	3 dpi UP	0.226562
BP	GO:0001775	cell activation	313	0.647795	1.24372	7.72726e-05	0.00949867	0.00832038	423	tags=29%, list=18%, signal=28%	15368/93695/16658/16854/14268/56644/12047/77125/98365/83433/18173/17916/246256/16803/14728/14727/14728/16889/12525/19264/27060/16792/12273/209558/20556/12628/17096/16822/16186/16190/69769/27419/20911/102545/11846/11629/21938/12606/12051/216161/17698/16414/217203/17060/14131/14130/102657/24088/16852/192176/13032/105855/15170/69583/14127/12505/26362/66824/108101/56532/17387/225471/22376/20963/10095…	3 dpi UP	0.303514
BP	GO:0016477	cell migration	365	0.64045	1.23166	8.06567e-05	0.00949867	0.00832038	306	tags=22%, list=13%, signal=23%	15368/93695/68713/16854/21857/14268/114332/56644/13078/77125/18787/98365/20306/12512/83433/17916/20305/16803/13132/22352/12825/50706/17381/20969/12822/18081/19264/16777/12273/17096/29875/17393/21923/18550/12257/11629/20750/17698/16414/16948/14747/14131/18792/14775/20303/24088/192176/105855/13805/18053/20195/14127/12505/26362/20397/94352/66824/20302/14595/51944/108101/13179/56532/17387/19303/20963…	3 dpi UP	0.219178
BP	GO:0050793	regulation of developmental process	478	0.628398	1.21201	6.82482e-05	0.00949867	0.00832038	557	tags=34%, list=24%, signal=32%	15368/68713/16658/16854/19659/14268/56644/13078/77125/18787/20288/20306/12306/83433/404710/14728/14727/14728/13132/22352/15162/15163/20194/18081/22368/19264/268697/27060/16777/16792/12273/12262/17096/21858/16186/29875/229841/16190/114584/12257/21938/17133/14118/108000/12606/17698/16414/16948/14747/26949/102657/13058/24088/192176/13032/105855/234839/13805/12609/15170/18053/69583/12534/12505/26362/…	3 dpi UP	0.341004
BP	GO:0051239	regulation of multicellular organismal process	625	0.610828	1.18054	7.95287e-05	0.00949867	0.00832038	477	tags=28%, list=20%, signal=30%	15368/93695/16658/16854/21857/140497/20612/17969/19659/14268/56644/13078/77125/18787/11770/12306/12512/83433/11303/21391/18173/246256/13057/404710/16803/14728/14727/14728/13132/22352/50706/17381/15163/20194/12822/22044/18081/22368/19264/268697/16792/171530/12273/209558/12262/13506/17096/16186/29875/16190/69769/20911/18550/11846/12257/11629/21938/20750/17133/14118/12606/12051/16414/217203/16948/14…	3 dpi UP	0.2816
BP	GO:2000145	regulation of cell motility	267	0.658255	1.26181	9.41933e-05	0.010735	0.00940334	306	tags=22%, list=13%, signal=22%	15368/93695/68713/16854/21857/14268/114332/56644/13078/77125/18787/20306/12512/83433/17916/16803/13132/22352/12825/50706/17381/12822/18081/19264/16777/12273/17096/29875/17393/21923/18550/11629/17698/14747/18792/24088/192176/105855/13805/18053/20195/66824/108101/13179/56532/17387/22376/100952/21930/12767/14824/20348/140570/14191/16173/16952/18707/11486/11601	3 dpi UP	0.220974
BP	GO:0019079	viral genome replication	22	0.898374	1.6445	0.000115073	0.0123198	0.0107915	58	tags=18%, list=2%, signal=18%	68713/74482/80876/20568	3 dpi UP	0.181818
BP	GO:0040012	regulation of locomotion	270	0.655124	1.25567	0.000112242	0.0123198	0.0107915	306	tags=22%, list=13%, signal=21%	15368/93695/68713/16854/21857/14268/114332/56644/13078/77125/18787/20306/12512/83433/17916/16803/13132/22352/12825/50706/17381/12822/18081/19264/16777/12273/17096/29875/17393/21923/18550/11629/17698/14747/18792/24088/192176/105855/13805/18053/20195/66824/108101/13179/56532/17387/22376/100952/21930/12767/14824/20348/140570/14191/16173/16952/18707/11486/11601	3 dpi UP	0.218519
BP	GO:0071345	cellular response to cytokine stimulus	221	0.669784	1.28422	0.000130369	0.0135469	0.0118664	422	tags=30%, list=18%, signal=28%	68713/74482/80876/14268/77125/18787/17533/11770/20306/83433/20305/14728/14727/14728/22352/12982/17381/15163/19264/27060/16792/17096/16186/16190/20911/12332/11846/20750/12606/216161/16948/20303/24088/16156/15170/14127/15953/26362/66824/20302/23921/225471/22376/20963/226695/15951/381308/17082/15979/12767/20310/245945/16173/17300/21937/15894/20852/20375/330122/13601/14469/14283/217069/17874/15900/13…	3 dpi UP	0.307692
BP	GO:0008283	cell population proliferation	598	0.606905	1.17274	0.000148507	0.0149907	0.0131311	425	tags=24%, list=18%, signal=26%	15368/93695/68713/16854/21857/17969/14268/56644/13078/77125/18787/11810/11770/12306/83433/18173/11910/13057/404710/14728/14727/14728/13132/13732/22352/16889/12825/12982/50706/17381/15162/15163/12822/22368/19264/12837/268697/27060/16777/16792/12273/209558/20556/17096/21858/29875/64099/18008/16190/17393/21753/12332/21923/233406/11846/12257/227737/11629/21938/12606/21335/17698/16414/14130/18792/1477…	3 dpi UP	0.240803
BP	GO:0045071	negative regulation of viral genome replication	14	0.939759	1.69351	0.000164743	0.0159123	0.0139384	58	tags=29%, list=2%, signal=28%	68713/74482/80876/20568	3 dpi UP	0.285714
BP	GO:0048870	cell motility	378	0.630368	1.2127	0.000166645	0.0159123	0.0139384	306	tags=21%, list=13%, signal=22%	15368/93695/68713/16854/21857/14268/114332/56644/13078/77125/18787/98365/20306/12512/83433/17916/20305/16803/13132/22352/12825/50706/17381/20969/12822/18081/19264/16777/12273/17096/29875/17393/21923/18550/12257/11629/20750/17698/16414/16948/14747/14131/18792/14775/20303/24088/192176/105855/13805/18053/20195/14127/12505/26362/20397/94352/66824/20302/14595/51944/108101/13179/56532/17387/19303/22376…	3 dpi UP	0.214286
BP	GO:0050776	regulation of immune response	260	0.655907	1.25737	0.000191584	0.0173556	0.0152026	441	tags=34%, list=19%, signal=31%	15368/16854/17969/56644/12047/77125/83433/18173/17916/246256/13057/16803/14728/14727/14728/12260/16889/12825/17381/12525/13423/18081/19264/16792/12273/209558/12262/214403/12628/545366/17096/16822/12526/16190/27419/20911/11846/21938/65221/16414/14747/17060/14131/14130/14775/102657/24088/14129/105855/15170/69583/14127/12505/66824/23921/56532/225471/22376/20963/226695/15951/381308/17082/74039/14824/…	3 dpi UP	0.357692
BP	GO:0071310	cellular response to organic substance	418	0.623321	1.20109	0.000230127	0.0193581	0.0169567	424	tags=26%, list=18%, signal=26%	68713/74482/80876/14268/13078/77125/18787/17533/11770/20306/83433/11303/11910/20305/246256/13057/13685/404710/16803/14728/14727/14728/13132/22352/12825/12982/17381/15163/13033/22044/12826/19264/27060/16792/171530/12628/17096/21858/16186/16190/27419/20911/12332/11846/21938/20750/12606/216161/17698/16948/14130/14775/20303/24088/192176/16156/15170/18053/14127/12534/15953/26362/66824/20302/21817/2392…	3 dpi UP	0.263158
BP	GO:0048583	regulation of response to stimulus	784	0.595289	1.15236	0.00022786	0.0193581	0.0169567	485	tags=26%, list=21%, signal=32%	15368/93695/16854/21857/20612/17969/14268/56644/13078/12047/77125/18787/11770/20306/12306/12512/83433/11303/18173/11910/17916/20305/246256/13057/404710/16803/14728/14727/14728/13132/12260/16889/12825/50706/17381/15163/13033/12525/13423/18081/19264/268697/226101/16777/16792/12273/209558/12262/214403/12628/545366/17096/21858/16822/29875/12526/16190/69769/27419/20911/21923/18550/11846/11629/21938/14…	3 dpi UP	0.267857
BP	GO:0048584	positive regulation of response to stimulus	521	0.612463	1.18238	0.000262025	0.0215287	0.0188581	428	tags=27%, list=18%, signal=29%	93695/16854/20612/14268/56644/13078/12047/77125/18787/11770/20306/12512/83433/18173/11910/20305/13057/404710/16803/14728/14727/14728/13132/12260/16889/12825/17381/15163/13033/12525/18081/19264/16777/16792/12273/12262/214403/12628/545366/17096/21858/16822/29875/16190/27419/20911/18550/11846/11629/14118/27261/12606/65221/16414/217203/14747/17060/14131/14130/56318/18792/14775/102657/20303/24088/1685…	3 dpi UP	0.276392
BP	GO:0051701	biological process involved in interaction with host	34	0.841465	1.55419	0.000280253	0.0220029	0.0192735	14	tags=15%, list=1%, signal=15%	68713/74482/13030/80876/20612	3 dpi UP	0.147059
BP	GO:0010468	regulation of gene expression	680	0.59944	1.15914	0.000275696	0.0220029	0.0192735	425	tags=23%, list=18%, signal=27%	15368/93695/16658/140497/20612/14268/56644/13078/77125/18787/11810/11770/20288/12306/83433/18173/11910/13057/12925/13685/404710/16803/14728/14727/14728/13132/22352/50706/17381/15162/15163/20194/19264/268697/27060/16792/171530/12273/20556/17096/16186/29875/64138/16190/21923/18550/11846/12257/227737/11629/21938/20750/17133/108000/12606/21335/12051/216161/17698/16414/16978/217203/16948/14747/17060/1…	3 dpi UP	0.235294
BP	GO:0060627	regulation of vesicle-mediated transport	113	0.716903	1.36661	0.000316707	0.0243245	0.0213071	226	tags=26%, list=10%, signal=25%	15368/16854/56644/18787/12306/12512/83433/18173/13057/16803/13132/15162/20194/20969/19264/17096/16186/16190/20911/17698/16414/14131/14130/24088/14129/105855/14127/26362/66824/21817	3 dpi UP	0.265487
BP	GO:2000026	regulation of multicellular organismal development	308	0.639009	1.22664	0.000334935	0.0251771	0.0220539	535	tags=36%, list=23%, signal=32%	15368/16658/16854/19659/14268/13078/77125/18787/12306/83433/14728/14727/14728/22352/15163/20194/18081/22368/19264/268697/12273/12262/17096/16186/16190/12257/21938/17133/14118/12606/16414/16948/102657/13058/24088/13032/105855/13805/15170/18053/12534/12505/26362/94352/20302/21817/13179/17387/19303/20963/100952/67603/21930/12767/74039/109901/14824/20348/140570/20416/16173/16952/17313/17300/18707/114…	3 dpi UP	0.363636
BP	GO:0002366	leukocyte activation involved in immune response	88	0.739915	1.40543	0.00038506	0.0283421	0.0248263	423	tags=49%, list=18%, signal=42%	15368/16854/56644/77125/83433/18173/17916/246256/16803/14728/14728/19264/209558/20556/17096/16190/20911/12051/216161/16414/16852/105855/15170/69583/14127/66824/20963/14824/14191/16173/16952/11486/15284/15894/20852/21803/20375/56708/233231/14159/17874/15900/16408/19204	3 dpi UP	0.5
BP	GO:0044409	entry into host	22	0.880544	1.61186	0.000428211	0.0308749	0.0270449	14	tags=23%, list=1%, signal=23%	68713/74482/13030/80876/20612	3 dpi UP	0.227273
BP	GO:0045069	regulation of viral genome replication	17	0.912242	1.66412	0.000493951	0.0332743	0.0291467	58	tags=24%, list=2%, signal=23%	68713/74482/80876/20568	3 dpi UP	0.235294
BP	GO:0044403	biological process involved in symbiotic interaction	60	0.780611	1.47004	0.000471686	0.0332743	0.0291467	206	tags=20%, list=9%, signal=19%	68713/74482/13030/80876/20612/17969/14268/18550/11846/14775/16852/26362	3 dpi UP	0.2
BP	GO:0097191	extrinsic apoptotic signaling pathway	64	0.773199	1.45712	0.000499162	0.0332743	0.0291467	84	tags=19%, list=4%, signal=19%	15368/16854/20612/12047/12046/12045/12044/77125/18787/11910/13132/19264	3 dpi UP	0.1875
BP	GO:0002263	cell activation involved in immune response	89	0.738593	1.4025	0.000499162	0.0332743	0.0291467	423	tags=49%, list=18%, signal=42%	15368/16854/56644/77125/83433/18173/17916/246256/16803/14728/14728/19264/209558/20556/17096/16190/20911/12051/216161/16414/16852/105855/15170/69583/14127/66824/20963/14824/14191/16173/16952/11486/15284/15894/20852/21803/20375/56708/233231/14159/17874/15900/16408/19204	3 dpi UP	0.494382
BP	GO:0019221	cytokine-mediated signaling pathway	124	0.709904	1.35178	0.000517479	0.0338566	0.0296567	372	tags=34%, list=16%, signal=30%	68713/74482/80876/77125/20306/83433/20305/14728/14727/14728/12982/17381/19264/16792/17096/16186/16190/11846/12606/20303/16156/15170/14127/26362/66824/20302/23921/225471/20963/17082/15979/12767/20310/245945/16173/17300/21937/20852/20375/330122/13601/14283	3 dpi UP	0.33871
BP	GO:0019058	viral life cycle	45	0.805409	1.50794	0.00058159	0.034128	0.0298944	227	tags=22%, list=10%, signal=20%	68713/74482/13030/80876/20612/20568/18550/16852/26362/21973	3 dpi UP	0.222222
BP	GO:0097190	apoptotic signaling pathway	153	0.682383	1.30255	0.000590749	0.034128	0.0298944	360	tags=26%, list=15%, signal=24%	15368/16854/20612/13078/12047/12046/12045/12044/77125/18787/83433/11910/12925/13132/19264/21938/12051/14130/14775/13032/18053/15937/12505/20397/66824/56532/15951/329679/67941/223453/16173/17347/21937/228775/15894/21803/69181/22417/20375/12235	3 dpi UP	0.261438
BP	GO:0008285	negative regulation of cell population proliferation	189	0.666023	1.2756	0.000572432	0.034128	0.0298944	284	tags=20%, list=12%, signal=19%	15368/93695/68713/16854/13078/77125/83433/14728/14727/14728/13132/22352/22368/16792/209558/20556/17096/21858/21753/11846/12257/227737/11629/12606/14130/102657/24088/16852/192176/13805/15170/18053/12505/14595/76281/329679/17082/20348/54353	3 dpi UP	0.206349
BP	GO:0010629	negative regulation of gene expression	213	0.660914	1.2673	0.000618225	0.034128	0.0298944	213	tags=18%, list=9%, signal=18%	15368/93695/20612/14268/77125/18787/11810/20288/83433/18173/13685/404710/16803/14728/14727/14728/22352/19264/268697/16792/171530/64138/18550/11846/12257/11629/12051/14747/14130/18792/102657/24088/105855/13805/15170/12534/26362/66824	3 dpi UP	0.178404
BP	GO:0016192	vesicle-mediated transport	279	0.640827	1.2274	0.000599908	0.034128	0.0298944	423	tags=26%, list=18%, signal=24%	15368/16854/20612/114332/56644/18787/67844/219144/17533/20288/12306/12512/83433/11303/18173/17916/246256/13057/16803/14728/14727/14728/13132/16889/15162/20194/20969/19264/16792/17096/16186/16190/27419/20911/11629/17698/16414/14131/14130/24088/14129/192176/105855/14127/12505/26362/66824/21817/19200/225471/22376/20963/14824/14191/16952/21803/11535/17972/12475/20375/15442/233231/20908/16412/14159/74…	3 dpi UP	0.265233
BP	GO:0051240	positive regulation of multicellular organismal process	408	0.621664	1.19857	0.00058159	0.034128	0.0298944	477	tags=30%, list=20%, signal=30%	15368/16854/140497/14268/56644/13078/77125/18787/11770/12306/83433/11303/21391/18173/246256/13057/404710/16803/14728/14727/14728/13132/22352/50706/17381/15163/18081/22368/19264/268697/16792/12273/17096/16186/16190/20911/12257/11629/21938/20750/12606/12051/16414/217203/14747/14131/18792/102657/20303/13058/24088/16852/192176/13032/140497/105855/13805/18053/69583/14127/12534/26362/94352/66824/20302/…	3 dpi UP	0.313725
BP	GO:0008219	cell death	448	0.611753	1.17946	0.000563273	0.034128	0.0298944	470	tags=28%, list=20%, signal=27%	15368/16854/13030/21857/20612/14268/56644/13078/12047/12046/12045/12044/77125/18787/83433/57875/11910/12925/13132/13732/16889/15162/15163/13033/12822/13423/18081/19264/27060/16792/12273/17096/18008/69769/11846/12257/227737/11629/21938/20750/72119/12051/16948/212032/14130/14775/16852/192176/13032/105855/18053/15937/14127/12534/12505/26362/20397/13730/66824/20302/13605/14595/21817/21973/56532/20963…	3 dpi UP	0.276786
BP	GO:0012501	programmed cell death	448	0.611753	1.17946	0.000563273	0.034128	0.0298944	470	tags=28%, list=20%, signal=27%	15368/16854/13030/21857/20612/14268/56644/13078/12047/12046/12045/12044/77125/18787/83433/57875/11910/12925/13132/13732/16889/15162/15163/13033/12822/13423/18081/19264/27060/16792/12273/17096/18008/69769/11846/12257/227737/11629/21938/20750/72119/12051/16948/212032/14130/14775/16852/192176/13032/105855/18053/15937/14127/12534/12505/26362/20397/13730/66824/20302/13605/14595/21817/21973/56532/20963…	3 dpi UP	0.276786
BP	GO:0044000	movement in host	25	0.876109	1.60941	0.000630533	0.0342719	0.0300205	14	tags=20%, list=1%, signal=20%	68713/74482/13030/80876/20612	3 dpi UP	0.2
BP	GO:0042127	regulation of cell population proliferation	475	0.612976	1.1822	0.000645701	0.0345646	0.0302769	425	tags=24%, list=18%, signal=25%	15368/93695/68713/16854/21857/14268/56644/13078/77125/18787/11810/11770/12306/83433/11910/13057/404710/14728/14727/14728/13132/22352/12982/17381/15162/15163/12822/22368/19264/268697/16792/12273/209558/20556/17096/21858/29875/18008/16190/17393/21753/21923/233406/11846/12257/227737/11629/21938/12606/14130/18792/14775/102657/24088/16852/192176/16156/105855/13805/15170/18053/20195/69583/12534/12505/6…	3 dpi UP	0.248421
BP	GO:0010556	regulation of macromolecule biosynthetic process	699	0.593686	1.14845	0.000682336	0.0359805	0.0315172	425	tags=23%, list=18%, signal=27%	15368/93695/16658/140497/20612/14268/56644/13078/77125/18787/11810/11770/20288/12306/83433/18173/11910/13057/12925/13685/404710/16803/14728/14727/14728/13132/22352/50706/17381/15162/15163/20194/19264/268697/27060/16792/171530/12273/20556/17096/16186/29875/64138/16190/21923/18550/11846/12257/227737/11629/21938/20750/17133/108000/12606/21335/12051/216161/17698/16414/16978/217203/16948/14747/17060/1…	3 dpi UP	0.230329
BP	GO:0045597	positive regulation of cell differentiation	210	0.657681	1.26095	0.000700654	0.0364031	0.0318873	403	tags=31%, list=17%, signal=28%	68713/14268/56644/77125/18787/20288/83433/14728/14727/14728/13132/22352/15163/18081/22368/19264/16777/17096/21858/16186/16190/114584/12257/21938/12606/14747/102657/24088/105855/234839/13805/12609/18053/26362/67399/94352/20302/13605/21817/17387/20963/15951/12767/140570/16173/16952/17300/16956/11486/15284/16477/58859/21803/11535/22417/20375/80752/20393/14562/56708/16412/17158/12162/14159/74030/16000	3 dpi UP	0.314286
BP	GO:0002274	myeloid leukocyte activation	88	0.731863	1.39013	0.00072813	0.0372824	0.0326575	291	tags=40%, list=12%, signal=36%	15368/14268/77125/83433/18173/17916/246256/16803/14728/14727/14728/12273/209558/17096/16822/16190/27419/20911/11629/12606/216161/16414/217203/14131/24088/13032/15170/14127/66824/20963/17082/15979/14824/14191/16173/16952	3 dpi UP	0.409091
BP	GO:0010656	negative regulation of muscle cell apoptotic process	12	0.922719	1.65047	0.000815878	0.0404369	0.0354207	1	tags=8%, list=0%, signal=8%	15368	3 dpi UP	0.0833333
BP	GO:0034340	response to type I interferon	19	0.894955	1.6366	0.000869856	0.0404369	0.0354207	68	tags=21%, list=3%, signal=21%	68713/74482/80876/17381	3 dpi UP	0.210526
BP	GO:0060337	type I interferon-mediated signaling pathway	19	0.894955	1.6366	0.000869856	0.0404369	0.0354207	68	tags=21%, list=3%, signal=21%	68713/74482/80876/17381	3 dpi UP	0.210526
BP	GO:0071357	cellular response to type I interferon	19	0.894955	1.6366	0.000869856	0.0404369	0.0354207	68	tags=21%, list=3%, signal=21%	68713/74482/80876/17381	3 dpi UP	0.210526
BP	GO:0031330	negative regulation of cellular catabolic process	39	0.814617	1.51704	0.000856353	0.0404369	0.0354207	134	tags=26%, list=6%, signal=25%	15368/21857/11810/12306/83433/18173/20556/21858/18550/12257	3 dpi UP	0.25641
BP	GO:0050866	negative regulation of cell activation	69	0.753247	1.42411	0.000810559	0.0404369	0.0354207	291	tags=34%, list=12%, signal=31%	15368/93695/16854/14268/83433/14728/14727/14728/16792/209558/17096/16190/69769/11846/14130/102657/105855/15170/12505/26362/100952/14824/14191/16952	3 dpi UP	0.347826
BP	GO:0002684	positive regulation of immune system process	292	0.632312	1.21189	0.000847194	0.0404369	0.0354207	428	tags=31%, list=18%, signal=29%	15368/16854/114332/56644/12047/77125/18787/20306/83433/18173/17916/13057/16803/14728/14727/14728/12260/16889/17381/15163/12525/18081/19264/16792/12273/209558/12262/214403/12628/545366/17096/16822/16186/16190/27419/20911/11846/11629/12606/65221/16414/14747/17060/14131/102657/24088/16852/14129/13032/105855/15170/69583/14127/12505/26362/66824/20302/23921/17387/225471/20963/226695/15951/381308/17082/…	3 dpi UP	0.325342
BP	GO:0046718	viral entry into host cell	21	0.883152	1.61584	0.00089657	0.0411374	0.0360344	14	tags=24%, list=1%, signal=24%	68713/74482/13030/80876/20612	3 dpi UP	0.238095
BP	GO:0034341	response to type II interferon	48	0.797698	1.49118	0.000920464	0.0411645	0.0360581	263	tags=33%, list=11%, signal=30%	68713/74482/80876/17533/20306/18173/20305/22352/20911/12332/11846/20303/24088/20302/22376/15979	3 dpi UP	0.333333
BP	GO:0016032	viral process	69	0.750944	1.41975	0.000920464	0.0411645	0.0360581	227	tags=16%, list=10%, signal=15%	68713/74482/13030/80876/20612/20568/18550/16852/16543/26362/21973	3 dpi UP	0.15942
BP	GO:0007155	cell adhesion	320	0.623911	1.19798	0.0011137	0.0485766	0.0425508	458	tags=30%, list=20%, signal=28%	93695/16854/14276/20612/14268/114332/56644/13078/18787/12512/17916/14728/14727/14728/13132/12825/50706/17381/20194/56047/12822/18081/21810/19264/12837/16777/16792/12628/13506/17096/16186/29875/64099/16190/69769/21923/11846/11629/20750/14118/17698/16414/18792/102657/16852/192176/105855/234839/13805/15170/12505/26362/66824/20725/14595/108101/21817/19200/17387/19303/19039/20963/100952/21930/12767/14…	3 dpi UP	0.3125
BP	GO:0032879	regulation of localization	358	0.614744	1.18231	0.00115052	0.0495704	0.0434213	480	tags=29%, list=20%, signal=27%	15368/16854/56644/18787/20288/12306/12512/83433/11303/18173/13057/16803/14728/14727/14728/13132/15162/15163/20194/13033/20969/22044/22368/19264/11520/27060/171530/17096/16186/29875/16190/20911/18550/114584/11846/12257/21938/20750/170706/14118/17698/16414/14131/14130/13058/24088/14129/192176/16156/105855/15170/18053/16543/217344/15937/14127/12534/26362/66824/13605/21817/23921/17387/76281/20963/219…	3 dpi UP	0.287709
BP	GO:0002428	antigen processing and presentation of peptide antigen via MHC class Ib	10	0.917139	2.73221	3.47977e-10	1.04899e-07	9.8033e-08	244	tags=100%, list=9%, signal=92%	14964/667977/15006/14963/15015/14972/15013/110557/15018/15007	7 dpi DOWN	1
BP	GO:0002475	antigen processing and presentation via MHC class Ib	10	0.917139	2.73221	3.47977e-10	1.04899e-07	9.8033e-08	244	tags=100%, list=9%, signal=92%	14964/667977/15006/14963/15015/14972/15013/110557/15018/15007	7 dpi DOWN	1
BP	GO:0002476	antigen processing and presentation of endogenous peptide antigen via MHC class Ib	10	0.917139	2.73221	3.47977e-10	1.04899e-07	9.8033e-08	244	tags=100%, list=9%, signal=92%	14964/667977/15006/14963/15015/14972/15013/110557/15018/15007	7 dpi DOWN	1
BP	GO:0002483	antigen processing and presentation of endogenous peptide antigen	10	0.917139	2.73221	3.47977e-10	1.04899e-07	9.8033e-08	244	tags=100%, list=9%, signal=92%	14964/667977/15006/14963/15015/14972/15013/110557/15018/15007	7 dpi DOWN	1
BP	GO:0002484	antigen processing and presentation of endogenous peptide antigen via MHC class I via ER pathway	10	0.917139	2.73221	3.47977e-10	1.04899e-07	9.8033e-08	244	tags=100%, list=9%, signal=92%	14964/667977/15006/14963/15015/14972/15013/110557/15018/15007	7 dpi DOWN	1
BP	GO:0002486	antigen processing and presentation of endogenous peptide antigen via MHC class I via ER pathway, TAP-independent	10	0.917139	2.73221	3.47977e-10	1.04899e-07	9.8033e-08	244	tags=100%, list=9%, signal=92%	14964/667977/15006/14963/15015/14972/15013/110557/15018/15007	7 dpi DOWN	1
BP	GO:0002637	regulation of immunoglobulin production	10	0.917139	2.73221	3.47977e-10	1.04899e-07	9.8033e-08	244	tags=100%, list=9%, signal=92%	27223/14964/15006/14963/15015/14972/15013/110557/15018/15007	7 dpi DOWN	1
BP	GO:0002639	positive regulation of immunoglobulin production	10	0.917139	2.73221	3.47977e-10	1.04899e-07	9.8033e-08	244	tags=100%, list=9%, signal=92%	27223/14964/15006/14963/15015/14972/15013/110557/15018/15007	7 dpi DOWN	1
BP	GO:0019883	antigen processing and presentation of endogenous antigen	10	0.917139	2.73221	3.47977e-10	1.04899e-07	9.8033e-08	244	tags=100%, list=9%, signal=92%	14964/667977/15006/14963/15015/14972/15013/110557/15018/15007	7 dpi DOWN	1
BP	GO:0019885	antigen processing and presentation of endogenous peptide antigen via MHC class I	10	0.917139	2.73221	3.47977e-10	1.04899e-07	9.8033e-08	244	tags=100%, list=9%, signal=92%	14964/667977/15006/14963/15015/14972/15013/110557/15018/15007	7 dpi DOWN	1
BP	GO:0044283	small molecule biosynthetic process	127	-0.695468	-1.49872	7.08399e-10	1.95754e-07	1.82941e-07	433	tags=34%, list=15%, signal=30%	14415/106529/20250/13360/26874/70025/68312/212980/70757/74754/104112/107272/237625/15490/54326/110391/100039229/14433/14104/94180/66447/68041/14718/76267/104725/12035/18823/13806/74205/16832/67092/11668/14417/15357/60525/20249/235293/14137/319554/66234/13121/338521/208715	7 dpi DOWN	0.338583
BP	GO:0001910	regulation of leukocyte mediated cytotoxicity	11	0.889834	2.8012	1.83786e-09	3.5849e-07	3.35025e-07	322	tags=100%, list=11%, signal=89%	14964/667977/15006/14963/15015/14972/15013/110557/15018/15007/18950	7 dpi DOWN	1
BP	GO:0001912	positive regulation of leukocyte mediated cytotoxicity	11	0.889834	2.8012	1.83786e-09	3.5849e-07	3.35025e-07	322	tags=100%, list=11%, signal=89%	14964/667977/15006/14963/15015/14972/15013/110557/15018/15007/18950	7 dpi DOWN	1
BP	GO:0001913	T cell mediated cytotoxicity	11	0.889834	2.8012	1.83786e-09	3.5849e-07	3.35025e-07	322	tags=100%, list=11%, signal=89%	14964/667977/15006/14963/15015/14972/15013/110557/15018/15007/18950	7 dpi DOWN	1
BP	GO:0001914	regulation of T cell mediated cytotoxicity	11	0.889834	2.8012	1.83786e-09	3.5849e-07	3.35025e-07	322	tags=100%, list=11%, signal=89%	14964/667977/15006/14963/15015/14972/15013/110557/15018/15007/18950	7 dpi DOWN	1
BP	GO:0001916	positive regulation of T cell mediated cytotoxicity	11	0.889834	2.8012	1.83786e-09	3.5849e-07	3.35025e-07	322	tags=100%, list=11%, signal=89%	14964/667977/15006/14963/15015/14972/15013/110557/15018/15007/18950	7 dpi DOWN	1
BP	GO:0001909	leukocyte mediated cytotoxicity	13	0.803616	2.70721	2.2026e-08	4.05767e-06	3.79207e-06	567	tags=100%, list=20%, signal=80%	80385/14964/667977/15006/14963/15015/14972/15013/110557/15018/15007/18950/16573	7 dpi DOWN	1
BP	GO:0006720	isoprenoid metabolic process	17	-0.909556	-1.81283	1.05289e-07	1.83758e-05	1.7173e-05	47	tags=29%, list=2%, signal=29%	11668/15357/14137/319554/208715	7 dpi DOWN	0.294118
BP	GO:0008610	lipid biosynthetic process	151	-0.644614	-1.39506	1.73886e-07	2.88302e-05	2.69431e-05	429	tags=32%, list=15%, signal=29%	110197/70316/217480/218442/106529/75320/20250/13360/20447/67630/26874/16835/70025/68312/212980/70757/22239/74754/104112/21835/14081/237625/15490/54326/28042/14756/68952/14104/94180/68041/76267/53897/104725/18823/74205/76574/78925/11668/15357/20775/60525/20249/235293/14137/319554/66234/13121/338521/208715	7 dpi DOWN	0.324503
BP	GO:0008299	isoprenoid biosynthetic process	10	-0.954484	-1.795	2.27485e-07	3.5921e-05	3.35698e-05	47	tags=50%, list=2%, signal=49%	11668/15357/14137/319554/208715	7 dpi DOWN	0.5
BP	GO:0016126	sterol biosynthetic process	24	-0.85073	-1.7244	4.90555e-07	6.77783e-05	6.33418e-05	41	tags=42%, list=1%, signal=41%	74754/15490/15357/20775/235293/14137/319554/66234/13121/208715	7 dpi DOWN	0.416667
BP	GO:0006694	steroid biosynthetic process	34	-0.807153	-1.65953	4.81061e-07	6.77783e-05	6.33418e-05	69	tags=32%, list=2%, signal=32%	74754/15490/78925/15357/20775/235293/14137/319554/66234/13121/208715	7 dpi DOWN	0.323529
BP	GO:0046394	carboxylic acid biosynthetic process	68	-0.71573	-1.51372	1.56581e-06	0.000192304	0.000179717	502	tags=44%, list=18%, signal=37%	70316/216456/14415/106529/20250/26874/70025/68312/212980/70757/104112/107272/237625/54326/14104/94180/66447/68041/14718/76267/12035/18823/74205/16832/67092/11668/14417/60525/20249/338521	7 dpi DOWN	0.441176
BP	GO:0016053	organic acid biosynthetic process	69	-0.714598	-1.51254	1.53158e-06	0.000192304	0.000179717	502	tags=43%, list=18%, signal=37%	70316/216456/14415/106529/20250/26874/70025/68312/212980/70757/104112/107272/237625/54326/14104/94180/66447/68041/14718/76267/12035/18823/74205/16832/67092/11668/14417/60525/20249/338521	7 dpi DOWN	0.434783
BP	GO:0002228	natural killer cell mediated immunity	10	0.802762	2.39147	2.08695e-06	0.000238632	0.000223012	567	tags=100%, list=20%, signal=80%	14964/15006/14963/15015/14972/15013/110557/15018/15007/16573	7 dpi DOWN	1
BP	GO:0042267	natural killer cell mediated cytotoxicity	10	0.802762	2.39147	2.08695e-06	0.000238632	0.000223012	567	tags=100%, list=20%, signal=80%	14964/15006/14963/15015/14972/15013/110557/15018/15007/16573	7 dpi DOWN	1
BP	GO:1902652	secondary alcohol metabolic process	39	-0.765232	-1.58308	3.01251e-06	0.000312172	0.000291738	74	tags=36%, list=3%, signal=35%	13360/16835/13116/74754/15490/11429/15357/20775/235293/14137/319554/66234/13121/208715	7 dpi DOWN	0.358974
BP	GO:0072330	monocarboxylic acid biosynthetic process	51	-0.733404	-1.53386	3.45662e-06	0.000347338	0.000324603	429	tags=43%, list=15%, signal=37%	106529/20250/26874/70025/68312/212980/70757/104112/237625/54326/14104/94180/68041/76267/18823/74205/16832/67092/11668/60525/20249/338521	7 dpi DOWN	0.431373
BP	GO:1901617	organic hydroxy compound biosynthetic process	50	-0.734291	-1.5346	4.80443e-06	0.000468574	0.000437903	286	tags=30%, list=10%, signal=27%	74754/13195/15490/110391/14718/104725/16832/15357/20775/235293/14137/319554/66234/13121/208715	7 dpi DOWN	0.3
BP	GO:0032787	monocarboxylic acid metabolic process	131	-0.630545	-1.35975	5.35745e-06	0.00050758	0.000474356	433	tags=31%, list=15%, signal=27%	14415/106529/20250/269642/26874/78894/11992/70025/68312/212980/70757/14651/104112/14081/237625/74519/54326/100039229/14433/20682/14104/94180/66447/68041/76267/18642/18823/433182/13806/74205/16832/67092/76574/17436/214579/11668/14417/60525/20249/338521	7 dpi DOWN	0.305344
BP	GO:0006695	cholesterol biosynthetic process	22	-0.84169	-1.70354	5.94014e-06	0.000532365	0.000497519	41	tags=41%, list=1%, signal=41%	74754/15490/15357/235293/14137/319554/66234/13121/208715	7 dpi DOWN	0.409091
BP	GO:1902653	secondary alcohol biosynthetic process	22	-0.84169	-1.70354	5.94014e-06	0.000532365	0.000497519	41	tags=41%, list=1%, signal=41%	74754/15490/15357/235293/14137/319554/66234/13121/208715	7 dpi DOWN	0.409091
BP	GO:0008203	cholesterol metabolic process	34	-0.778513	-1.60065	7.57226e-06	0.000643836	0.000601693	41	tags=38%, list=1%, signal=38%	13360/16835/13116/74754/15490/15357/20775/235293/14137/319554/66234/13121/208715	7 dpi DOWN	0.382353
BP	GO:0016125	sterol metabolic process	35	-0.77767	-1.60272	9.23951e-06	0.000765955	0.000715819	41	tags=37%, list=1%, signal=37%	13360/16835/13116/74754/15490/15357/20775/235293/14137/319554/66234/13121/208715	7 dpi DOWN	0.371429
BP	GO:0046165	alcohol biosynthetic process	36	-0.767307	-1.58621	2.02457e-05	0.00159845	0.00149382	215	tags=33%, list=8%, signal=31%	74754/15490/110391/14718/104725/15357/235293/14137/319554/66234/13121/208715	7 dpi DOWN	0.333333
BP	GO:0008202	steroid metabolic process	53	-0.707799	-1.48319	2.75062e-05	0.00212117	0.00198233	119	tags=32%, list=4%, signal=31%	106529/13360/16835/13116/74754/15490/14419/78925/30953/15357/20775/235293/14137/319554/66234/13121/208715	7 dpi DOWN	0.320755
BP	GO:0044281	small molecule metabolic process	366	-0.556769	-1.22981	4.51815e-05	0.00340504	0.00318216	711	tags=32%, list=25%, signal=27%	13618/116939/68346/18795/26897/171210/11606/67815/99296/20917/211347/12799/16514/70456/12351/66183/109129/58242/72900/12499/77781/71891/328099/19139/14194/11676/75678/54403/107569/16816/228033/54195/239017/26570/229949/70316/107652/216456/11517/12349/81535/224129/210044/14415/106529/20250/269642/12354/13360/104776/11957/26874/78894/12298/73724/16835/11992/70025/68312/13116/212980/70757/57028/7475…	7 dpi DOWN	0.319672
BP	GO:0006629	lipid metabolic process	260	-0.568394	-1.24608	8.29128e-05	0.00597693	0.00558571	429	tags=23%, list=15%, signal=22%	106529/75320/20250/13360/20447/67630/26874/78894/16835/11992/70025/320981/68312/13116/212980/70757/22239/74754/104112/21835/14081/76187/237625/74519/15490/54326/28042/20682/14756/68952/433323/14104/94180/66447/19276/68041/76267/227120/53897/104725/12035/18823/14419/74205/76574/78925/11668/30953/15357/20775/60525/20249/235293/18606/14137/319554/66234/13121/338521/208715	7 dpi DOWN	0.230769
BP	GO:0019752	carboxylic acid metabolic process	184	-0.584312	-1.27118	8.85531e-05	0.0062477	0.00583875	433	tags=26%, list=15%, signal=24%	14415/106529/20250/269642/104776/26874/78894/11992/70025/68312/212980/70757/14651/104112/13195/107272/14081/76187/237625/74519/54326/110391/100039229/14433/20682/14104/94180/66447/68041/14718/76267/18642/12035/18823/433182/13806/74205/16467/16832/67092/76574/11429/17436/214579/11668/14417/60525/20249/338521	7 dpi DOWN	0.266304
BP	GO:0006633	fatty acid biosynthetic process	45	-0.716118	-1.49639	9.87055e-05	0.00681891	0.00637257	429	tags=42%, list=15%, signal=36%	106529/20250/26874/70025/68312/212980/70757/104112/237625/54326/14104/94180/68041/76267/18823/74205/60525/20249/338521	7 dpi DOWN	0.422222
BP	GO:0006082	organic acid metabolic process	186	-0.583164	-1.26913	0.000119033	0.00789425	0.00737752	433	tags=26%, list=15%, signal=24%	14415/106529/20250/269642/104776/26874/78894/11992/70025/68312/212980/70757/14651/104112/13195/107272/14081/76187/237625/74519/54326/110391/100039229/14433/20682/14104/94180/66447/68041/14718/76267/18642/12035/18823/433182/13806/74205/16467/16832/67092/76574/11429/17436/214579/11668/14417/60525/20249/338521	7 dpi DOWN	0.263441
BP	GO:0043436	oxoacid metabolic process	186	-0.583164	-1.26913	0.000119033	0.00789425	0.00737752	433	tags=26%, list=15%, signal=24%	14415/106529/20250/269642/104776/26874/78894/11992/70025/68312/212980/70757/14651/104112/13195/107272/14081/76187/237625/74519/54326/110391/100039229/14433/20682/14104/94180/66447/68041/14718/76267/18642/12035/18823/433182/13806/74205/16467/16832/67092/76574/11429/17436/214579/11668/14417/60525/20249/338521	7 dpi DOWN	0.263441
BP	GO:0006066	alcohol metabolic process	74	-0.654708	-1.3891	0.000146239	0.00932557	0.00871516	215	tags=23%, list=8%, signal=22%	13116/74754/15490/110391/433323/14718/104725/11429/11668/15357/20775/235293/14137/319554/66234/13121/208715	7 dpi DOWN	0.22973
BP	GO:0002377	immunoglobulin production	11	0.668466	2.10433	0.000162614	0.0101741	0.00950818	244	tags=91%, list=9%, signal=83%	27223/14964/15006/14963/15015/14972/15013/110557/15018/15007	7 dpi DOWN	0.909091
BP	GO:1901615	organic hydroxy compound metabolic process	102	-0.626336	-1.34218	0.000262025	0.0155156	0.0145	372	tags=25%, list=13%, signal=22%	109731/16835/14763/13116/57028/74754/14651/13195/15490/110391/58807/433323/14718/104725/16832/11429/11668/15357/20775/235293/14137/319554/66234/13121/208715	7 dpi DOWN	0.245098
BP	GO:0032543	mitochondrial translation	15	0.555161	1.82444	0.000283711	0.016505	0.0154247	1269	tags=100%, list=45%, signal=56%	59054/66407/67681/353172/74600/64655/64659/75593/68611/66230/211253/71989/15115/50529/83485	7 dpi DOWN	1
BP	GO:0042303	molting cycle	17	-0.808781	-1.61197	0.000310384	0.0174447	0.0163028	178	tags=29%, list=6%, signal=28%	20682/14419/14683/14183/338521	7 dpi DOWN	0.294118
BP	GO:0042633	hair cycle	17	-0.808781	-1.61197	0.000310384	0.0174447	0.0163028	178	tags=29%, list=6%, signal=28%	20682/14419/14683/14183/338521	7 dpi DOWN	0.294118
BP	GO:0032989	cellular component morphogenesis	230	-0.556821	-1.21788	0.000554114	0.0282683	0.026418	861	tags=46%, list=30%, signal=35%	20981/19206/60597/18189/225288/18039/12891/58235/243725/22129/13489/13131/68585/13542/211232/22152/243300/67703/386750/16975/16560/116837/21367/13838/53972/20203/29859/232664/12799/18762/210108/13508/229715/76884/93689/17754/29819/16210/18377/12323/19339/269116/14168/218194/16572/68404/13839/11423/17756/11735/270190/192167/235180/22241/20979/214968/11459/76499/18479/18213/20354/23969/68810/19266/…	7 dpi DOWN	0.46087
BP	GO:0006631	fatty acid metabolic process	87	-0.621133	-1.32617	0.000773924	0.0383035	0.0357963	429	tags=30%, list=15%, signal=26%	106529/20250/26874/78894/11992/70025/68312/212980/70757/104112/14081/237625/74519/54326/20682/14104/94180/66447/68041/76267/18823/74205/76574/60525/20249/338521	7 dpi DOWN	0.298851
BP	GO:0048858	cell projection morphogenesis	212	-0.559091	-1.21976	0.000929623	0.0446758	0.0417515	899	tags=49%, list=32%, signal=36%	17762/216049/11803/71751/20981/19206/60597/18189/18039/12891/58235/243725/22129/13489/13131/68585/13542/211232/22152/243300/67703/386750/16975/16560/116837/21367/13838/53972/20203/29859/12799/18762/210108/13508/229715/76884/17754/29819/16210/18377/12323/19339/269116/14168/218194/16572/68404/13839/11423/17756/11735/270190/192167/22241/20979/214968/76499/18479/18213/20354/23969/68810/19266/73991/22…	7 dpi DOWN	0.485849
BP	GO:0120039	plasma membrane bounded cell projection morphogenesis	212	-0.559091	-1.21976	0.000929623	0.0446758	0.0417515	899	tags=49%, list=32%, signal=36%	17762/216049/11803/71751/20981/19206/60597/18189/18039/12891/58235/243725/22129/13489/13131/68585/13542/211232/22152/243300/67703/386750/16975/16560/116837/21367/13838/53972/20203/29859/12799/18762/210108/13508/229715/76884/17754/29819/16210/18377/12323/19339/269116/14168/218194/16572/68404/13839/11423/17756/11735/270190/192167/22241/20979/214968/76499/18479/18213/20354/23969/68810/19266/73991/22…	7 dpi DOWN	0.485849
BP	GO:0007166	cell surface receptor signaling pathway	551	0.705214	1.25297	6.52271e-09	1.9029e-05	1.56367e-05	365	tags=22%, list=13%, signal=24%	68713/74482/11816/16854/13057/14118/83433/80876/13033/12512/15368/56644/13132/21857/14775/226101/16792/29875/19264/12982/16889/12825/12047/12046/12045/12044/15211/18186/13078/16000/15170/11537/12826/80752/22417/16777/20612/27261/14728/14727/14728/14127/20852/16948/17096/66141/17381/22352/22177/18073/16822/12842/18787/11910/15162/27419/20963/20377/15163/17948/17940/17951/17952/15979/16803/108101/2…	7 dpi UP	0.225045
BP	GO:0002376	immune system process	649	0.694663	1.23471	1.001e-08	1.9029e-05	1.56367e-05	551	tags=30%, list=20%, signal=32%	68713/74482/11816/16854/13057/14118/83433/80876/13058/15368/56644/14824/20750/14775/12332/12260/17969/16792/14133/19264/66058/12259/387565/140497/16889/18807/12825/12047/12044/16000/15170/11537/17533/22417/93695/13038/11433/17916/14728/14727/14728/14127/27060/20556/20852/12262/16948/17096/16068/66141/269799/17381/22352/98365/20911/22177/12258/20868/16822/18787/17393/16852/19354/15162/27419/16658/…	7 dpi UP	0.306626
BP	GO:0006952	defense response	471	0.709727	1.26008	2.08977e-08	2.64843e-05	2.17629e-05	444	tags=27%, list=16%, signal=27%	68713/74482/11816/17110/17105/16854/13057/83433/80876/13058/15368/56644/14824/21857/14775/12332/12260/17969/16792/14133/19264/12259/16889/18807/16000/15170/21923/11537/17533/11433/17916/14728/14727/14728/14127/27060/20852/12262/17096/66141/269799/17381/22352/98365/20911/22177/12258/18787/16956/17393/16852/15162/27419/20963/17948/17940/17951/17952/15979/16803/214403/12628/22376/11629/16190/21938/2…	7 dpi UP	0.269639
BP	GO:0009605	response to external stimulus	611	0.694458	1.23386	2.84362e-08	2.70286e-05	2.22101e-05	444	tags=24%, list=16%, signal=26%	68713/74482/11816/17110/17105/16854/13057/14118/83433/80876/13058/12512/12306/56644/11303/14824/20750/14775/12332/12260/17969/14133/19264/12259/16889/11520/18807/18186/16000/15170/21923/11537/17533/22417/223453/11433/17916/14728/14728/14127/20556/12262/16948/17096/66141/269799/17381/22352/98365/20911/22177/12258/12842/18787/11910/16956/17393/16852/19354/15162/27419/20963/17948/17940/17951/17952/1…	7 dpi UP	0.243863
BP	GO:0042221	response to chemical	709	0.683328	1.21509	4.40887e-08	2.79376e-05	2.29571e-05	417	tags=22%, list=15%, signal=25%	68713/74482/11816/16854/13057/14118/83433/80876/13058/13033/15368/12306/56644/13132/11303/14824/20750/21857/14775/12332/16792/29875/19264/12982/16889/12825/12925/18186/13078/16000/18542/15170/20393/17533/12257/12826/11433/22228/14728/14727/14728/14127/27060/21858/20852/16948/17096/66141/12870/17381/22352/98365/20911/12842/15277/18787/11910/16956/17393/19354/21817/27419/20963/20377/15163/17948/179…	7 dpi UP	0.221439
BP	GO:0044419	biological process involved in interspecies interaction between organisms	452	0.71436	1.26825	6.02991e-08	2.86572e-05	2.35484e-05	293	tags=19%, list=10%, signal=21%	68713/74482/11816/17110/17105/16854/13057/83433/80876/13058/56644/11303/14824/13030/14775/12332/13830/12260/17969/14133/19264/12259/18807/18186/15170/11537/17533/20612/11433/17916/14728/14728/14127/20556/12262/17096/66141/269799/17381/22352/98365/20911/22177/12258/18787/16956/17393/16852/15162/27419/20963/17948/17940/17951/17952/15979/16803/214403/12628/22376/16190/21938/20305/14114/276950/237886…	7 dpi UP	0.19469
BP	GO:0006955	immune response	461	0.708492	1.25801	8.75642e-08	3.6991e-05	3.03966e-05	530	tags=31%, list=19%, signal=31%	68713/74482/11816/16854/13057/83433/80876/13058/15368/56644/14824/14775/12332/12260/17969/16792/14133/19264/12259/16889/18807/12825/12047/15170/11537/17533/13038/11433/17916/14728/14727/14728/14127/27060/20556/20852/12262/17096/16068/66141/269799/17381/22352/98365/20911/22177/12258/16822/17393/16852/19354/15162/27419/20963/17948/17951/17952/15979/16803/214403/12628/545366/22376/16988/107321/23880…	7 dpi UP	0.316703
BP	GO:0009607	response to biotic stimulus	418	0.715036	1.26992	1.19086e-07	4.52765e-05	3.7205e-05	293	tags=19%, list=10%, signal=20%	68713/74482/11816/17110/17105/16854/13057/83433/80876/13058/56644/11303/14824/14775/12332/12260/17969/16792/14133/19264/12259/18807/15170/11537/17533/12257/11433/17916/14728/14728/14127/20556/12262/17096/66141/269799/17381/22352/98365/20911/22177/12258/18787/16956/17393/15162/27419/20963/17948/17940/17951/17952/15979/16803/214403/12628/22376/16190/21938/20305/276950/237886/17101/19200/14129/23743…	7 dpi UP	0.19378
BP	GO:0043207	response to external biotic stimulus	409	0.713604	1.26735	1.71778e-07	5.4425e-05	4.47225e-05	293	tags=19%, list=10%, signal=20%	68713/74482/11816/17110/17105/16854/13057/83433/80876/13058/56644/11303/14824/14775/12332/12260/17969/14133/19264/12259/18807/15170/11537/17533/11433/17916/14728/14728/14127/20556/12262/17096/66141/269799/17381/22352/98365/20911/22177/12258/18787/16956/17393/15162/27419/20963/17948/17940/17951/17952/15979/16803/214403/12628/22376/16190/21938/20305/276950/237886/17101/19200/14129/237436/12273/6522…	7 dpi UP	0.193154
BP	GO:0051707	response to other organism	409	0.713604	1.26735	1.71778e-07	5.4425e-05	4.47225e-05	293	tags=19%, list=10%, signal=20%	68713/74482/11816/17110/17105/16854/13057/83433/80876/13058/56644/11303/14824/14775/12332/12260/17969/14133/19264/12259/18807/15170/11537/17533/11433/17916/14728/14728/14127/20556/12262/17096/66141/269799/17381/22352/98365/20911/22177/12258/18787/16956/17393/15162/27419/20963/17948/17940/17951/17952/15979/16803/214403/12628/22376/16190/21938/20305/276950/237886/17101/19200/14129/237436/12273/6522…	7 dpi UP	0.193154
[truncated: 57 more rows]

## Sheet: MF
ONTOLOGY	ID	Description	setSize	enrichmentScore	NES	pvalue	p.adjust	qvalue	rank	leading_edge	core_enrichment	time	ratio
[truncated: 112 more rows]

## Sheet: CC
ONTOLOGY	ID	Description	setSize	enrichmentScore	NES	pvalue	p.adjust	qvalue	rank	leading_edge	core_enrichment	time	ratio
[truncated: 198 more rows]
