# Supplementary material for: Integrated multi-omics profiling uncovers miRNA-guided regulatory networks after spinal cord injury in rats
Source: Mol Ther Nucleic Acids. 2025 Oct 16;36(4):102746. doi: 10.1016/j.omtn.2025.102746 (PMC12617769; doi:10.1016/j.omtn.2025.102746)
Supplement: Table S3. Over-representation analysis of curated gene sets. [file mmc4.xlsx]

## Sheet: TableS3
ID
