# Supplementary material for: Integrated multi-omics profiling uncovers miRNA-guided regulatory networks after spinal cord injury in rats
Source: Mol Ther Nucleic Acids. 2025 Oct 16;36(4):102746. doi: 10.1016/j.omtn.2025.102746 (PMC12617769; doi:10.1016/j.omtn.2025.102746)
Supplement: Table S4. Proteomics dataset (mass spectrometry). [file mmc5.xlsx]

## Sheet: Sheet1
name	Ctrl_1	Ctrl_2	Ctrl_3	Ctrl_4	Ctrl_5	Ctrl_6	SCI_3H_1	SCI_3H_2	SCI_3H_3	SCI_3H_4	SCI_3H_5	SCI_3H_6	SCI_12H_1	SCI_12H_2	SCI_12H_3	SCI_12H_4	SCI_12H_5	SCI_12H_6	SCI_24H_1	SCI_24H_2	SCI_24H_3	SCI_24H_4	SCI_24H_5	SCI_24H_6	SCI_3D_1	SCI_3D_2	SCI_3D_3	SCI_3D_4	SCI_3D_5	SCI_7D_1	SCI_7D_2	SCI_7D_3	SCI_7D_4	SCI_7D_5	SCI_7D_6	Gene.names	Protein.IDs
0S	25.543	25.4099	25.3391	25.3024	25.2932	25.4564	25.6223	25.4355	25.4661	25.0979	25.2803	25.5204	25.3299	25.632	25.6863	25.7189	25.5234	25.3777	25.0387	25.1226	25.5472	25.3204	25.2844	25.1635	25.206	25.2071	25.7491	25.2275	25.572	25.4205	25.7551	25.5233	25.5713	25.5202	25.3965	0S	Q9NR45
AACS	24.1096	24.3498	20.2738	20.9003	24.8275	24.9248	24.4562	24.5691	21.7534	24.9048	24.7926	21.9102	21.9134	20.9969	20.107	21.6493	26.0053	24.8597	22.2683	21.7573	20.9627	21.8148	21.6437	21.5705	21.8816	21.5785	21.3741	24.6616	24.4178	21.6447	21.5887	21.2633	20.4268	24.5614	24.677	AACS	Q86V21
AAMDC	22.5195	22.8413	20.8822	22.6916	22.5057	22.8208	22.7646	21.1802	22.7207	22.9375	22.8452	20.5252	22.4722	21.0327	18.9668	21.3768	20.2761	22.8901	20.7871	21.537	20.9789	23.196	22.6971	22.7809	21.1261	19.4711	22.4817	20.7246	21.5555	21.639	22.6055	21.5778	22.6812	21.1168	22.4865	AAMDC	Q9H7C9
AARS	26.8307	26.8855	26.7619	26.845	26.9537	26.9037	26.7917	26.9088	27.1578	26.7831	26.8171	26.9611	26.617	27.0069	27.2516	26.8705	26.9778	26.8761	26.678	26.6498	27.0071	26.5299	26.7008	26.4403	26.1912	26.9501	26.8375	26.7129	26.8774	26.6469	26.9436	26.8103	26.8365	26.8092	26.7886	AARS	P49588
ABAT	27.9285	27.509	27.5696	27.6181	27.5422	27.4482	27.5563	27.2588	27.2188	27.4501	27.8205	27.5831	27.2762	27.096	27.4241	27.3904	27.3916	27.6572	27.6057	27.0873	27.0835	26.9729	27.7523	27.509	26.1838	27.0203	26.3741	27.2536	27.1861	26.5203	27.1369	26.8457	27.3652	27.5543	27.7647	ABAT	P80404
ABCA1	20.2177	21.6262	20.5996	20.6604	21.2588	21.1076	20.7229	21.4392	21.6498	21.211	20.1664	18.9039	18.8742	20.3475	18.8918	21.1269	20.4093	22.1455	21.2427	21.2629	20.7025	20.9129	20.6379	20.976	23.6794	20.4012	22.6182	21.3262	21.0419	23.7181	22.583	23.6698	22.4553	22.2204	21.3482	ABCA1	O95477
ABCA2	24.1295	23.4844	24.4347	24.3621	24.2633	24.017	23.9694	23.1796	23.808	24.2357	23.8151	23.6813	22.9613	24.2572	23.8664	23.6936	23.9775	23.9458	23.0353	21.1928	23.3841	23.1575	23.3567	21.296	21.0989	23.656	23.0787	23.2418	23.3833	23.6418	23.8784	23.7708	23.7302	23.9622	24.1991	ABCA2	Q9BZC7
ABCB1	23.0743	23.5546	23.3382	23.6478	23.4819	22.7202	23.2469	23.2689	23.7851	23.4024	22.9794	23.6016	23.3154	22.6576	22.5804	23.6369	22.7301	23.2313	23.5379	23.6354	22.3572	23.6949	22.7113	23.7364	23.9392	22.5954	18.3806	22.8874	22.9482	22.7969	22.9775	24.0201	23.3793	23.7447	23.648	ABCB1	P08183
ABCB7	23.7381	23.5401	23.6378	23.9577	23.74	23.5122	23.625	23.4767	20.6328	23.5909	23.6686	23.4761	23.4292	23.2274	23.873	23.1444	23.6643	23.6509	23.8186	21.1088	21.9623	23.2364	23.7273	23.5551	23.6068	23.5786	21.2264	23.5662	23.3672	23.6443	23.5187	23.4415	20.5922	23.9851	23.7976	ABCB7	O75027
ABCB9	29.8422	29.3473	29.359	29.786	29.4276	29.3874	29.521	29.806	29.7942	29.3724	29.493	29.2096	28.8296	29.7724	29.3793	29.1655	29.395	29.0625	29.8337	29.7057	30.1915	29.178	29.23	29.3968	29.2068	29.0578	28.9523	29.3282	28.9332	28.6957	29.2612	28.8206	29.2473	29.1236	28.9019	ABCB9	Q9NP78
ABCD3	24.8248	25.1615	25.9128	25.5133	25.8342	25.7344	25.4368	25.5873	25.7501	26.0179	25.8105	25.7432	25.2307	25.5032	25.5632	25.1614	26.0563	25.7273	25.1971	25.046	25.2744	25.2215	25.4955	25.3197	24.4945	25.2321	25.0954	25.4016	25.405	25.2219	25.2715	25.4045	25.3241	25.6652	25.8175	ABCD3	P28288
ABCE1	23.3494	23.724	24.2811	24.2024	24.1515	23.9665	24.0554	23.2033	24.1401	24.2514	23.9412	24.2442	24.0842	23.7426	24.2047	24.052	23.9286	23.8346	23.8102	24.0893	23.7265	24.0754	23.9639	24.0925	24.5695	24.3788	24.0927	24.1	24.9078	24.5478	24.7102	24.5125	24.3105	24.1325	23.9114	ABCE1	P61221
ABCF1	22.6632	22.8644	23.3219	23.2936	22.732	22.5286	22.6903	23.2117	22.9788	23.2377	22.9283	21.6713	23.3756	22.54	22.5337	22.9249	23.3714	22.7663	22.8659	23.0075	23.0641	23.5546	22.8007	22.9582	24.4068	23.3647	23.617	22.9006	23.4217	23.7868	23.3509	23.1818	22.6002	23.2669	23.1024	ABCF1	Q8NE71
ABCF2	23.8249	24.3175	24.037	24.0836	24.0903	24.2482	24.108	24.3127	24.3261	23.827	23.8606	23.4684	23.7542	24.0714	24.3493	23.9525	23.9008	23.8307	23.9046	21.821	23.9986	24.0514	23.9025	23.9916	24.7645	24.0565	23.9033	24.0195	24.1062	23.6594	23.6796	23.9497	23.7382	23.8076	24.0695	ABCF2	Q9UG63
ABCF3	26.9901	27.3798	27.9562	27.9348	27.95	27.6677	27.8416	27.3413	27.5557	27.6642	27.6706	27.5642	27.6416	27.8676	27.5873	27.367	27.8121	27.6516	28.2118	27.6024	27.7706	21.9077	27.8197	27.7018	27.6378	27.3022	27.708	27.4078	27.9649	27.6727	27.5523	27.814	27.7253	27.8874	27.8989	ABCF3	Q9NUQ8
ABHD12	25.2684	25.1104	25.231	25.19	25.2122	25.3391	25.3954	25.1768	25.5834	25.6187	25.2372	25.4892	25.1576	25.4983	25.2963	24.9969	25.1623	25.2641	25.4748	25.3664	25.2397	25.2393	25.067	25.4909	25.1539	25.3651	25.7624	25.1279	25.4401	25.681	25.3714	25.676	25.2908	25.4272	25.1813	ABHD12	Q8N2K0
ABHD16A	24.4523	24.3758	24.4155	24.952	24.5284	24.2393	24.4941	24.5972	24.8639	24.9351	24.4036	24.393	24.2784	24.6989	24.3878	24.4442	24.3147	24.3615	24.3587	23.9187	24.8639	24.5522	24.4283	24.5431	23.9731	24.6152	24.716	24.4064	24.6486	24.4707	24.2667	24.2447	24.2184	24.7378	24.4636	ABHD16A	O95870
ABHD17B	24.1799	23.8269	24.2725	24.1556	24.0195	24.1298	23.6208	23.883	23.5607	23.594	23.8232	23.2194	23.5196	23.9255	24.2337	23.5975	23.8102	24.0058	23.1297	23.1592	24.1913	23.5069	23.3599	22.8467	20.0489	23.9437	23.5987	23.6465	23.5232	23.6445	23.7483	23.1042	23.5515	23.3881	24.0468	ABHD17B	Q5VST6
ABHD4	22.3786	22.6017	22.8128	22.6454	22.8146	22.7444	22.5924	23.2382	23.1406	23.0894	19.7727	22.6634	22.6088	22.5954	22.4032	22.8176	22.6878	22.6611	21.7889	22.0827	21.6323	21.6788	22.4762	21.4918	22.6708	22.6946	22.6246	19.3023	22.8935	22.8654	22.6404	22.7905	22.7717	22.5297	22.3722	ABHD4	Q8TB40
ABHD5	22.3312	22.9547	23.4522	22.4529	22.4803	23.0907	22.8651	23.711	23.0496	20.8519	20.6359	21.9144	22.5134	22.6363	22.9373	21.7586	22.7606	22.862	21.5747	22.4777	23.2211	22.9883	22.6091	22.4406	21.3959	22.6906	23.2989	22.8837	22.669	22.3786	18.1933	22.4724	19.8171	22.31	22.3964	ABHD5	Q8WTS1
ABHD6	23.8319	23.624	23.7771	23.6513	23.6065	23.6315	23.5198	23.4488	23.5263	23.4243	23.602	23.5471	23.172	24.0009	23.8315	23.4471	23.5844	23.4418	23.5461	23.2768	22.9644	23.0355	23.5528	23.1596	23.0834	23.7749	23.5277	23.2395	23.526	23.6141	23.7159	23.5234	23.5505	23.4726	23.6846	ABHD6	Q9BV23
ABI1	24.237	24.281	24.2523	24.0565	24.3403	24.2861	24.57	24.5939	24.3863	24.2999	24.3902	24.4891	24.5157	24.4257	24.314	24.3075	24.2594	24.0225	24.186	24.3836	24.5715	24.4175	24.3156	24.5051	24.5723	24.2252	24.4822	24.3552	24.1396	24.1557	24.2528	24.365	24.3803	24.1181	24.2607	ABI1	Q8IZP0
ABI2	23.7299	24.2118	23.8586	23.6604	23.4556	23.2992	23.9294	24.0954	23.4198	23.8928	23.588	23.7906	23.2543	23.5465	23.4436	23.8257	23.361	23.8273	21.2471	24.1169	24.3484	21.7052	23.7074	23.4898	21.5835	23.5366	23.6427	23.5139	23.123	23.4594	23.2466	23.7178	23.8106	24.0403	20.8701	ABI2	Q9NYB9
ABLIM1	23.6713	24.6263	23.7103	23.3291	24.0826	24.1165	24.19	24.0773	23.9415	24.7462	24.3042	24.0183	24.8903	23.9743	24.1429	24.3072	23.5208	24.5415	23.8747	24.0334	23.9487	23.469	23.542	24.657	18.0108	23.4248	23.8947	23.7906	23.378	23.5102	23.4615	23.4473	23.7685	24.1284	23.6067	ABLIM1	O14639
ABLIM2	23.7545	23.9283	23.4529	23.8011	23.8698	23.9862	23.7915	23.644	23.6001	23.553	23.5244	23.3771	23.696	23.566	24.0466	23.4595	23.7323	23.8538	23.004	23.0323	23.5007	23.2461	23.5077	23.122	19.1207	23.6759	23.3851	23.3184	23.3765	23.005	23.6203	23.4138	23.602	23.4689	23.7726	ABLIM2	Q6H8Q1
ABR	24.5202	24.7497	24.8011	24.913	24.7358	24.569	24.5309	24.5019	24.3314	24.6911	24.7359	24.3538	24.2689	24.6441	24.752	24.5512	24.6914	24.6354	24.1806	24.1663	24.2454	24.3533	24.7041	24.3048	24.1655	24.6919	24.5221	24.682	24.6313	24.5359	24.8771	24.8196	24.9125	24.886	24.6637	ABR	Q12979
ACAA1	24.3839	23.9789	23.2189	24.0538	24.2674	23.1942	24.3839	24.5036	24.6179	24.2023	24.2832	24.8275	24.4981	24.0622	24.2328	24.7975	24.0887	23.7007	24.6697	24.1693	24.2791	24.0283	23.8942	24.3008	24.2538	24.4265	24.1081	23.1121	24.262	24.5042	24.0952	24.0089	23.4009	23.3986	23.836	ACAA1	P09110
ACAA2	24.3774	25.2633	25.1645	25.5795	25.339	24.8812	25.7352	25.3932	25.3402	25.2462	25.1181	25.0845	25.3709	24.518	24.9199	24.3208	24.7474	24.8978	24.7729	25.3047	24.3579	24.6952	24.8497	25.2773	24.9135	24.8161	24.4857	25.0469	24.9504	25.3665	25.11	25.3862	24.7663	24.9665	25.1851	ACAA2	P42765
ACACA	24.2009	24.1434	24.7464	24.6134	24.5905	24.5834	24.3499	24.497	24.6852	24.7346	24.419	24.6544	24.1393	24.5499	24.3946	24.3163	24.726	24.5556	24.225	24.1936	24.6365	24.3775	24.3533	24.3116	23.1431	24.3052	24.2012	24.4752	24.4407	23.9203	23.919	23.8748	23.9524	24.416	24.612	ACACA	Q13085
ACAD8	22.8598	22.91	22.7309	22.8898	23.044	23.0235	22.7847	21.4709	21.7535	23.1191	22.6148	18.1332	22.0205	22.2043	23.0131	19.7861	17.6695	21.4594	22.9323	21.9954	19.6607	20.0967	23.0564	20.1312	17.123	21.3586	21.5175	21.1881	22.6605	20.291	22.5562	22.4616	22.8796	22.8281	22.9034	ACAD8	Q9UKU7
ACAD9	23.9329	23.4995	23.8519	23.7603	23.7402	23.5485	23.7721	21.5313	23.4781	23.9443	24.0925	24.1451	23.798	23.5834	23.8905	23.92	24.0045	23.7249	24.4927	23.9198	23.7385	23.5225	24.0553	24.4948	24.2648	23.5118	23.7901	23.7898	24.3206	23.9493	24.0836	24.1412	23.971	23.9061	24.4163	ACAD9	Q9H845
ACADL	26.1825	26.0454	26.0175	26.3604	26.0974	26.2286	26.3444	26.052	26.194	26.1846	26.0964	26.2322	26.5344	25.9353	26.3004	25.9695	26.0292	26.0348	26.1995	26.2521	26.1157	25.8962	26.3188	26.1954	25.9625	26.043	26.1647	26.1914	26.2097	26.2777	26.1855	26.1424	26.2904	26.3908	26.4959	ACADL	P28330
ACADS	24.0703	24.0767	24.1125	24.0955	23.6734	24.4536	24.1646	24.3444	24.7703	23.6729	23.6633	23.5647	24.6636	24.6024	24.2963	23.6565	24.2934	24.3369	24.503	24.582	24.0825	23.92	24.0664	24.0964	23.8681	24.5674	24.2053	24.0946	24.0556	24.5856	24.2011	24.6948	24.2817	24.1913	24.3776	ACADS	P16219
ACADVL	23.9991	23.9622	24.1481	24.1616	24.3122	24.263	24.3621	24.4613	24.189	24.3098	24.2577	24.3953	24.9165	24.0535	24.328	24.4621	24.2556	24.3331	24.5244	24.4564	24.1503	24.2729	24.3561	24.8846	24.6704	24.3744	23.8493	24.4035	23.9572	24.3565	24.1224	24.2933	24.353	24.4244	24.4095	ACADVL	P49748
ACAN	24.5461	24.0355	23.5407	23.5313	23.3876	23.0675	18.6704	21.6593	22.231	20.8198	23.4243	20.0988	21.482	21.8036	23.2564	21.152	22.8222	21.4041	21.2084	22.2732	21.4451	18.4883	22.8885	19.6411	22.2844	21.8558	21.1826	22.5756	21.452	19.482	23.4573	22.49	23.438	22.7077	23.0922	ACAN	P16112
ACAP2	21.9715	22.0852	22.6385	22.263	22.3117	22.7067	22.627	22.3946	21.7399	22.4837	22.3975	22.4392	19.8312	22.7979	22.7313	22.7795	22.6571	21.4743	22.5019	22.7467	22.6255	23.0392	22.2705	22.2335	23.0214	22.6725	22.5224	22.5809	22.88	23.4936	22.7186	22.8315	22.6624	22.9819	22.9484	ACAP2	Q15057
ACAT1	25.6739	25.7955	25.9275	26.0238	25.863	25.903	25.8178	25.7833	25.7507	25.8741	26.0419	25.5632	26.2541	25.5148	25.7028	25.8772	25.8613	25.8208	25.925	25.7572	25.7262	25.9697	26.131	25.9674	22.3138	25.5972	25.2645	25.4288	25.6729	25.5464	25.1267	25.3332	25.6077	26.0208	26.0608	ACAT1	P24752
ACAT2	26.5574	26.7586	28.4311	26.5729	26.7573	26.4907	26.2627	27.1177	27.2048	26.6036	26.1469	26.7443	25.8855	26.6835	27.0004	26.4777	26.767	26.5869	26.3052	25.8663	26.8442	26.0103	27.1951	26.0405	25.0565	26.3444	26.643	26.741	25.829	25.2998	25.8133	25.1593	26.0383	26.1857	26.6266	ACAT2	Q9BWD1
ACBD3	19.5548	21.242	22.3323	22.0666	22.0109	18.425	22.0125	21.0866	21.7486	22.0756	20.2963	21.158	20.1604	21.8803	21.8937	20.4424	21.8226	22.0669	22.1125	19.2256	22.1136	22.444	21.4755	22.3901	23.0913	22.2001	22.1315	22.2813	22.4063	22.5543	22.0745	22.4968	22.0426	22.4493	22.2142	ACBD3	Q9H3P7
ACIN1	18.7838	22.9855	22.4437	22.8087	20.1879	21.5735	20.3609	21.3326	21.9988	21.5304	23.1058	23.2669	23.2093	21.4991	22.8954	22.0815	23.0829	20.615	23.0543	20.6579	19.48	23.6569	20.8089	21.5906	23.9026	23.4089	21.4457	23.3667	23.9805	23.3171	23.0297	21.3457	20.7827	21.1716	18.7985	ACIN1	Q9UKV3
ACLY	27.721	27.833	28.3426	27.8474	28.0859	28.1357	27.8322	28.0065	28.256	28.1754	27.8981	27.9743	27.6477	28.1295	28.0117	27.9523	28.2947	28.0649	27.7771	27.9047	28.1958	27.8437	27.8803	27.6255	26.8353	27.7429	27.7465	27.7731	27.6521	27.2016	27.3968	27.1331	27.3422	27.785	28.0279	ACLY	P53396
ACO1	25.3107	25.2228	25.5846	25.7964	25.5069	25.6266	25.3664	25.5583	25.3829	25.7381	25.5675	25.6546	25.2052	25.4674	25.6223	25.4771	25.702	25.6216	25.0111	25.2443	25.3592	25.3945	25.4373	25.3181	25.2496	25.6137	25.4106	25.4259	25.4757	25.5913	25.4245	25.404	25.4428	25.4889	25.5758	ACO1	P21399
ACO2	29.22	28.9557	28.8744	29.0241	29.0801	28.9598	29.02	28.6641	28.5387	28.535	29.017	28.7653	28.9242	28.756	29.0574	28.4597	28.9085	29.0102	28.8425	28.5389	28.6514	28.4874	29.0879	28.5783	27.9906	28.6749	28.4482	28.8518	28.6575	28.3989	28.7989	28.4918	28.8883	28.6574	29.1072	ACO2	Q99798
ACOT11	24.2835	23.8381	23.7914	23.9024	24.0342	23.581	23.4998	20.0789	19.1426	23.388	23.6892	20.2994	18.3654	22.6649	23.9792	22.9128	23.6896	23.8689	21.6589	20.4257	19.8737	22.6801	23.7909	19.7818	18.892	22.6468	22.6179	23.3214	20.1776	21.9773	23.2546	20.4113	23.594	23.4126	23.72	ACOT11	Q8WXI4
ACOT7	28.4142	28.4496	28.4096	28.4727	28.6182	28.4907	28.4237	28.8355	28.5704	28.6037	28.2255	28.3554	28.1067	28.728	28.4137	28.4387	28.5442	28.3901	28.4208	28.329	28.7559	28.2364	28.4246	28.0761	27.5304	28.355	28.34	28.2498	28.0836	27.9304	28.3387	27.8166	28.1795	28.3047	28.3863	ACOT7	O00154
ACOT9	24.3802	23.8863	24.0696	24.1308	24.1874	24.1959	24.2011	23.5848	23.8236	24.1425	24.0362	24.2744	23.7297	23.8866	23.916	23.9022	24.1706	24.0155	24.0925	20.1844	23.4365	23.8494	24.2963	24.4337	24.3764	23.4761	23.9486	24.1668	23.7822	24.1021	23.9419	24.2274	24.4123	24.2218	24.3729	ACOT9	Q9Y305
ACOX1	23.5451	23.5809	23.9772	24.05	23.871	23.9776	23.8283	23.9115	23.9715	24.087	24.1891	24.0849	23.7112	23.6394	23.9971	23.5841	24.2764	24.3032	24.2769	24.2667	24.1776	23.9734	23.9196	24.2472	23.829	24.1264	23.8424	23.968	23.8726	23.7786	23.9562	23.9524	23.6356	24.3534	24.4667	ACOX1	Q15067
ACOX3	21.6008	24.0443	24.4112	20.9363	24.3572	24.297	18.4971	24.4285	20.2313	18.5402	21.3449	24.4938	20.5557	20.8569	24.2894	19.89	16.6495	24.6409	22.0142	22.2495	21.8876	20.2567	21.3838	24.5468	22.1581	21.505	20.8166	24.5509	21.5307	19.2061	24.6662	24.6612	24.6294	26.2479	24.524	ACOX3	O15254
ACP1	26.6473	26.7618	26.3884	26.084	26.2418	26.6317	26.762	27.1054	27.2012	26.7187	26.5786	27.1109	27.1316	26.8258	26.5915	27.0456	26.4809	26.6136	26.9157	26.9637	26.9748	26.8676	26.7153	26.5829	26.6182	26.5413	27.0095	25.9361	26.3814	26.2242	26.6975	26.4999	26.8576	25.8897	26.3294	ACP1	P24666
ACP2	22.1215	22.1657	19.8293	21.4935	21.2551	19.986	22.3017	22.2499	22.8766	22.355	19.1952	18.9776	22.1125	23.4487	22.1186	22.5222	20.3925	19.9182	19.3582	22.7621	21.4054	22.7691	20.0508	23.4361	23.7442	21.5522	18.1729	22.446	22.5791	23.2039	22.4545	23.5346	22.3219	21.3551	21.1788	ACP2	P11117
ACSBG1	25.6639	25.0874	25.4424	25.6614	25.2464	25.3471	25.1613	24.663	24.4376	25.0262	25.2923	24.6454	24.6492	24.4699	25.045	23.9971	25.465	25.1707	24.1275	23.9029	24.771	23.847	25.1187	24.0403	21.0917	24.986	23.1063	24.9633	24.3957	22.7566	24.6108	24.2661	25.2116	25.0396	25.3941	ACSBG1	Q96GR2
ACSL1	20.422	23.959	24.0343	23.8117	23.8049	23.9777	23.8257	24.1408	24.1078	23.9995	23.6429	23.4378	21.855	24.1349	20.4704	22.0623	24.0289	23.9751	23.8708	24.0884	24.0861	24.256	23.6897	24.3068	23.9903	23.5061	23.7318	24.1021	23.9696	23.765	23.5997	23.5643	23.342	23.8537	23.8338	ACSL1	P33121
ACSL3	23.9437	24.1141	24.6625	24.357	24.4255	24.4662	23.9274	23.9695	24.0313	24.7155	24.1746	24.4521	23.7128	24.0941	23.8564	23.8304	24.4705	24.3967	23.776	23.3856	23.8734	23.6434	23.7276	23.6013	22.8388	23.2891	23.6012	23.657	23.9635	23.2697	23.5194	23.3158	23.2841	23.5316	24.0238	ACSL3	O95573
ACSL6	26.5545	26.0899	26.262	26.3961	26.336	26.1992	26.2362	25.8735	26.1235	26.2473	26.3068	26.1257	25.9033	26.1247	26.145	25.7378	26.2482	26.1779	26.337	25.8976	26.186	25.6768	26.2034	25.984	24.7083	25.7721	25.5571	25.8233	25.9728	25.2177	25.9227	25.6275	25.8659	26.0509	26.2408	ACSL6	Q9UKU0
ACSS1	23.5688	21.0537	21.1351	21.4647	20.8502	20.2703	20.4648	20.3469	19.6975	23.4759	23.5349	21.5211	22.0206	19.6393	23.869	20.0039	23.4807	22.9036	21.8775	22.3089	22.0266	21.7147	21.4685	22.1944	22.2942	19.1241	21.5701	23.1823	23.4375	20.3854	23.4907	23.4671	24.1663	25.2452	23.3362	ACSS1	Q9NUB1
ACSS2	25.3873	25.8719	26.1168	25.933	26.0744	26.2073	25.7081	25.7674	26.0628	26.3091	25.8099	25.7756	25.3633	25.8798	25.8133	25.5953	26.3058	25.9915	25.5492	25.2567	26.0334	25.4101	25.6361	25.1092	24.3296	25.622	25.2492	25.5351	25.6977	24.5182	25.1819	24.6872	24.9447	25.3984	25.7727	ACSS2	Q9NR19
ACTB	27.5349	27.5077	27.9366	27.4908	27.7485	27.8477	27.6111	28.0133	28.5064	27.987	28.2828	28.9874	28.4424	28.3896	29.0524	28.6574	28.833	28.7068	28.0225	28.0996	28.6577	28.2681	28.6461	28.0357	29.0472	28.779	28.3543	29.0689	29.5025	29.6228	28.7654	29.5131	28.9086	28.6755	28.9609	ACTB	P60709
ACTC1	31.0898	32.1047	32.5628	32.3108	31.2322	32.4847	32.3312	33.2382	33.8516	32.0687	31.4757	33.5771	36.8766	32.6123	31.5122	33.0533	31.6215	31.6391	32.428	34.5269	31.6984	32.6168	32.0996	32.2516	33.7256	32.3237	31.4384	31.796	31.7311	32.2172	31.1844	33.4816	31.2115	31.253	32.1994	ACTC1	P68032
ACTG1	33.3721	33.4624	33.3953	33.3493	33.5141	33.5053	33.5378	33.6415	33.7091	33.4665	33.4544	33.5784	33.84	33.5453	33.4831	33.7298	33.4817	33.4303	33.4638	33.7416	33.6003	33.7456	33.4314	33.4027	33.9064	33.7737	33.6677	33.6741	33.6765	33.9796	33.7734	33.813	33.5998	33.3627	33.4647	ACTG1	P63261
ACTL6A	22.576	22.9928	23.1105	23.1173	20.8719	19.9771	20.1856	21.0811	21.8777	22.9771	18.67	20.8545	20.3499	19.7235	19.0191	19.6479	21.2052	22.9963	17.9151	21.9849	19.7963	20.3399	21.191	19.9992	22.2212	20.7882	20.3949	21.2291	21.7647	20.6791	20.6777	23.5246	23.232	23.7266	23.3325	ACTL6A	O96019
ACTN1	25.9051	26.4001	26.4539	26.5676	26.1447	26.4562	26.4576	26.6299	27.0138	26.527	26.236	27.1289	27.9078	26.6845	26.4049	26.9383	26.4792	26.3311	26.8452	27.1008	26.6957	27.0071	26.6675	26.7693	27.9009	26.6022	26.8706	26.6102	26.8647	27.175	26.78	27.6922	26.7369	26.9202	26.6934	ACTN1	P12814
ACTN2	21.5107	21.2399	20.0901	20.7386	21.5772	18.015	21.2964	23.1669	25.3211	20.2933	21.7819	25.8552	28.5666	23.0216	18.3024	21.5411	19.1246	20.2594	21.0679	24.997	19.6621	21.3356	19.3877	21.3044	19.445	19.9402	20.5396	21.1367	21.8947	20.816	20.0072	20.1121	21.2844	20.3553	21.5081	ACTN2	P35609
ACTN4	25.8848	26.0846	26.2414	26.2753	26.0727	26.1669	26.2145	26.0637	26.3443	26.2288	25.9914	26.5025	26.4814	26.1507	26.1058	26.4784	26.1811	26.138	26.3687	26.432	26.3533	26.6977	26.1846	26.2252	27.21	26.1563	26.5215	26.0126	26.2345	26.7159	26.2055	26.9187	26.2641	26.3828	26.1423	ACTN4	O43707
ACTR10	23.8213	23.6428	23.7902	23.8606	23.9567	24.008	23.9635	23.9029	23.8531	24.0439	23.7988	23.9961	23.9115	24.0681	23.8664	23.9027	23.9749	23.7484	24.3622	24.3212	24.0449	24.3107	24.2496	24.2382	23.9392	23.9511	24.307	23.9811	23.8944	23.7256	23.7246	23.7943	24.227	23.9684	24.1635	ACTR10	Q9NZ32
ACTR1A	27.4493	27.32	27.376	27.3538	27.4826	27.598	27.3969	27.5488	27.4779	27.3557	27.517	27.36	27.3001	27.7416	27.5338	27.3723	27.4278	27.3606	27.4788	27.457	27.6891	27.3547	27.3198	27.4545	26.9552	27.3323	27.6249	27.511	27.4754	27.4467	27.5263	27.3866	27.5023	27.2358	27.3719	ACTR1A	P61163
ACTR1B	27.0098	27.0223	26.8285	26.6193	27.0483	27.1603	26.8504	27.067	26.9276	27.0034	26.657	26.6461	26.2583	27.1643	26.9479	26.9521	26.6332	26.6614	26.8748	26.8419	26.9639	26.9995	26.5891	26.6284	26.2632	26.6934	26.6394	26.5344	26.6251	26.649	26.5126	26.4417	26.6997	26.5765	26.5039	ACTR1B	P42025
ACTR2	26.3796	26.4484	26.4997	26.5063	26.5931	26.6208	26.5875	26.6654	26.7153	26.6012	26.6253	26.6302	26.96	26.6782	26.4866	26.7636	26.5754	26.5555	26.8042	27.0048	26.9082	27.1438	26.6836	26.8096	27.4303	26.6021	26.9251	26.8943	26.8396	27.316	26.9316	27.172	26.7732	26.8876	26.7693	ACTR2	P61160
ACY1	25.1232	25.729	24.8936	25.0318	25.8142	25.3479	25.5013	25.335	25.5773	25.5105	25.9202	25.8661	25.259	25.2988	25.6574	25.8071	25.5436	25.3974	25.7002	25.8953	25.4389	24.7576	25.6858	24.7959	24.8089	25.7203	25.3015	25.2769	25.4382	25.2591	25.7304	25.346	25.3786	25.3779	25.2672	ACY1	Q03154
ADAM10	23.4292	23.7325	23.4339	23.4462	23.1522	23.4358	23.2918	23.2507	23.5448	23.477	23.3754	23.4508	23.5098	23.4666	23.3708	23.5257	23.1732	23.2306	23.5513	23.5089	23.8242	23.8329	23.3765	23.5317	23.7791	23.4705	23.1106	23.4235	23.4503	23.607	23.4845	23.205	23.2769	23.4278	23.1466	ADAM10	O14672
ADAM22	25.1864	24.5674	24.4475	24.6072	24.2326	25.104	24.4923	24.287	23.4415	24.0867	24.4745	23.8927	23.5181	24.5164	24.5391	24.0039	24.6221	24.5078	24.2608	23.7133	23.794	23.818	24.2713	23.7996	23.4384	24.0858	24.2102	24.1525	24.0337	23.5297	24.447	23.6463	24.0122	24.0009	24.4278	ADAM22	Q9P0K1
ADAM23	27.2677	26.8647	26.8996	27.0701	26.8249	26.8295	26.8555	26.6854	26.5405	26.4229	26.8146	26.48	26.1983	26.6129	26.8973	26.2716	26.7628	26.8011	26.5219	26.4814	26.7483	26.3475	26.5837	26.198	25.6539	26.5635	26.424	26.5649	26.0841	25.934	26.7437	26.1656	26.6834	26.3501	26.5991	ADAM23	O75077
ADCY9	22.8244	22.2247	19.8883	22.2881	22.3923	22.3552	22.3257	22.006	22.4161	22.1395	22.9284	21.5178	21.9898	21.0213	22.2277	21.9019	22.7168	22.6793	21.547	22.2468	19.3449	20.533	22.4549	22.1144	22.0604	21.7639	22.3773	21.4654	22.2495	20.9392	22.0585	22.0697	21.96	21.9015	22.3363	ADCY9	O60503
ADD1	26.3252	26.1576	25.9747	25.8456	25.9451	26.0956	26.2187	26.2028	26.0269	26.1193	26.0559	26.1795	26.2745	25.9927	26.1606	26.2265	26.1588	26.1099	25.8392	26.1553	26.006	26.4715	25.9363	26.2137	25.7981	26.1125	25.5454	26.0111	25.9176	26.0239	26.1896	26.0731	26.1217	25.8482	25.7502	ADD1	P35611
ADD2	25.7275	25.6349	24.8124	25.0994	25.3777	25.2128	25.4927	25.5872	25.3663	25.2492	25.4158	25.068	25.3885	25.4806	25.5002	25.4957	25.1482	25.3719	25.4268	25.32	25.501	24.9699	25.3331	25.34	24.2092	25.1669	24.9745	25.301	24.9876	24.6531	25.2996	24.7839	25.1834	24.6745	25.1469	ADD2	P35612
ADD3	25.7709	25.63	25.3855	25.5028	25.4715	25.4611	25.7493	25.3447	25.6345	25.5683	25.7587	25.5678	25.6206	25.438	25.8737	25.7894	25.4848	25.6675	25.3582	25.5186	25.4688	25.4315	25.519	25.7816	25.3195	25.8517	24.9791	25.7395	25.4729	25.687	25.3826	25.3048	25.3306	25.6339	25.7594	ADD3	Q9UEY8
ADH5	24.803	24.9768	24.6386	24.6995	24.7738	24.7189	24.9055	25.0162	25.1179	24.8478	24.6704	24.6589	24.5505	24.4148	24.6305	24.867	24.7429	24.5978	24.4518	24.5131	24.9125	24.5397	24.4472	24.5195	24.3587	24.7804	24.4678	24.5708	24.3849	24.5498	24.7133	24.2807	24.6769	24.7003	24.5177	ADH5	P11766
ADH7	25.3696	25.3154	25.3146	25.5283	25.3922	25.4631	25.4489	25.5968	25.516	25.4069	25.4343	25.3681	25.5176	25.3319	25.3723	25.6446	25.5298	25.3584	25.4479	25.4992	25.5956	25.4788	25.385	25.3232	25.2247	25.6589	25.269	25.4899	25.3933	25.4053	25.4358	25.1824	25.5494	25.6606	25.6985	ADH7	P40394
ADK	24.7746	25.213	24.9617	25.0022	24.8286	25.2409	25.0253	25.0317	24.9341	24.9879	24.9164	24.7575	24.6581	25.1329	25.6179	24.9594	25.1439	24.9914	24.7924	24.5208	25.188	24.6031	24.6901	24.861	24.5494	24.9922	25.0332	25.0489	24.6696	24.7389	24.6794	24.5477	24.979	25.0082	24.9065	ADK	P55263
ADPGK	25.8302	25.5374	25.5811	26.0797	25.6222	25.4652	25.4879	25.1434	25.3512	25.3142	25.569	25.8943	25.3655	25.7857	25.3229	25.2784	25.6667	25.4336	25.7931	25.6122	25.3675	25.4605	25.5391	25.7122	25.3847	20.0398	25.6673	25.3398	25.6277	25.6379	25.7037	25.9528	25.9922	25.8567	25.9626	ADPGK	Q9BRR6
ADPRH	19.1777	23.268	23.1695	21.0711	21.1329	23.3437	23.2982	21.0232	23.4024	21.7199	17.3885	23.4172	20.6467	23.3495	19.6323	23.3896	23.3206	23.3838	21.9701	18.314	20.3192	23.0242	23.417	21.1524	21.877	23.4057	23.3075	23.334	23.2357	23.5658	23.5482	23.392	23.3548	21.0934	18.4514	ADPRH	P54922
ADPRHL2	23.1331	23.0021	22.9743	22.743	22.8299	22.9646	22.9766	22.9191	22.7172	21.2969	22.678	21.8916	23.0588	22.8001	22.9298	22.6896	20.4188	22.8984	22.6032	21.7127	20.1249	22.6448	19.932	21.3917	21.1332	22.7634	22.5936	22.4932	22.4703	22.5486	21.5938	22.5907	23.0235	19.996	20.6039	ADPRHL2	Q9NX46
ADSL	23.4032	23.2314	23.6044	23.0901	23.2228	23.3611	23.3598	23.1512	23.7107	23.072	23.1206	23.2852	24.0583	24.0042	22.7339	23.3762	23.304	23.0975	23.2862	23.5025	23.3076	23.041	24.2664	23.8238	23.5045	22.8897	23.6883	23.3493	23.7247	23.2948	23.486	22.6925	23.3217	22.5274	22.4821	ADSL	P30566
ADSS	25.626	25.5618	25.3216	25.4811	25.6483	25.458	25.6004	25.5882	25.5889	25.4193	25.3849	25.561	25.4894	25.7713	25.9308	25.6137	25.6831	25.8582	25.5058	25.5595	25.7876	25.4968	25.5458	25.2651	25.5764	25.7073	25.9919	25.6305	25.736	25.4555	25.5491	25.5268	25.7131	25.4383	25.2836	ADSS	P30520
AFG3L2	24.7865	24.4007	24.3816	24.4743	24.4198	24.382	24.621	24.2232	24.0735	24.3092	24.377	24.3961	23.9702	24.0702	24.3518	23.9545	24.2844	24.3766	24.3519	24.318	23.963	24.0811	24.6254	24.249	23.7891	24.0132	24.3433	24.405	24.1146	24.2841	24.2375	24.3503	24.2865	24.183	24.1852	AFG3L2	Q9Y4W6
AGAP1	22.9757	23.1051	23.7786	23.4253	22.8732	23.0414	22.9121	21.8121	22.994	23.1245	22.7824	20.1492	22.1797	23.3308	20.7499	22.9137	22.7313	17.4098	21.4607	22.1339	18.5601	22.13	23.1502	22.0291	21.9353	23.1306	23.1429	23.2379	23.1533	23.0653	23.2314	23.2446	21.1237	23.407	23.3693	AGAP1	Q9UPQ3
AGAP3	24.4928	24.8105	24.3927	24.4363	24.6085	24.3949	24.2607	24.6949	24.308	24.5184	24.5696	23.8275	24.321	24.6997	24.6436	24.5222	24.6122	24.4067	23.9673	24.3462	24.6291	24.0355	24.4099	23.9731	23.4881	24.2483	24.1747	24.3335	24.301	24.1901	24.5648	23.8878	24.4043	24.3025	24.3215	AGAP3	Q96P47
AGFG1	24.038	24.0897	21.1912	23.7698	24.1249	24.1658	24.4046	24.0143	24.0376	24.1171	23.7691	24.216	23.7804	23.8378	24.2126	24.0627	23.8538	24.224	24.2625	24.1424	24.077	24.542	24.0269	22.1155	24.6716	21.6842	24.2472	23.9837	24.093	24.681	24.1689	24.3076	23.96	21.3529	23.9435	AGFG1	P52594
AGL	25.4913	25.178	25.2035	24.9718	25.3787	24.8736	24.866	24.8113	25.1819	25.217	25.3731	25.27	25.8624	25.2651	25.2966	24.9715	25.3778	24.8146	24.5571	25.0601	25.2796	23.9649	25.1215	24.4002	24.0395	25.2746	24.6496	25.1059	24.9364	24.6161	25.2218	25.0844	25.0889	25.0286	25.0241	AGL	P35573
AGPAT1	20.6683	25.2733	25.4379	20.8869	21.1873	24.9868	25.1525	24.8459	24.9023	20.9037	25.1793	24.7404	20.278	24.9726	24.9333	21.9643	24.8466	24.8583	24.6665	24.9227	24.8144	25.5093	25.3059	19.7454	25.3132	24.7404	24.8336	25.1777	25.4602	25.5392	21.2553	25.3597	24.9164	25.2246	24.894	AGPAT1	Q99943
AGPAT3	24.1605	24.0698	24.4295	24.6239	24.1663	24.2186	24.3478	24.5079	24.0897	24.5184	24.645	23.9223	23.9913	24.4079	24.3123	24.0993	24.3114	24.3579	24.2648	24.1309	24.1798	24.1129	24.6955	24.2139	23.4804	24.3169	24.3177	24.4833	24.3746	23.9277	24.4528	24.132	24.2334	24.5322	24.5387	AGPAT3	Q9NRZ7
AGPAT4	25.3667	25.504	26.0699	26.2319	25.8488	25.6665	25.694	26.1787	25.9935	26.466	25.7726	25.6974	25.3294	25.8874	25.8701	25.5687	26.2464	26.0638	26.0242	25.6784	26.44	25.5504	25.9913	25.6155	24.9795	26.2011	26.3958	25.7264	26.0338	25.8538	25.4956	25.1603	25.5981	25.9728	26.1536	AGPAT4	Q9NRZ5
AGPS	23.9157	24.3331	24.7003	24.63	24.9936	24.665	24.1853	24.5791	24.6928	25.1188	24.4698	24.6521	24.1226	24.5893	24.549	24.6505	24.9011	24.8406	24.342	24.4206	24.3026	24.5165	24.5221	24.4449	24.064	24.3398	24.6287	24.6264	24.9691	24.3811	23.9488	24.1046	23.8759	24.9	24.6819	AGPS	O00116
AGRN	23.0777	23.5694	23.8789	20.8661	23.1986	23.0964	23.4144	22.954	23.3081	21.6822	22.8021	23.5328	23.8883	23.0904	22.897	23.715	21.4371	22.6721	23.6253	23.3213	20.5649	23.5401	23.9797	23.857	23.5884	23.1302	22.4279	23.3734	22.7971	23.1391	22.9378	23.1753	22.6924	23.0627	22.6557	AGRN	O00468
AHCY	26.9385	26.9495	26.9789	26.9123	26.8921	27.008	26.9278	27.0792	27.1827	26.8839	26.8544	27.0841	26.9763	26.8234	27.1349	27.1984	26.8565	27.0427	27.0852	27.1611	27.2077	27.2142	26.8222	26.9916	27.1299	26.9868	26.8663	27.0046	26.9386	27.0082	27.0079	26.9406	26.9723	27.0433	27.1068	AHCY	P23526
AHCYL1	28.9177	28.6947	28.3479	28.7519	28.7555	28.6682	28.8295	28.4279	28.5003	28.5287	28.7567	28.3769	28.2986	28.2124	28.8079	28.3874	28.7528	28.6397	28.0064	28.0365	28.3146	27.6759	28.6076	27.9485	27.0848	28.801	27.4135	28.2041	28.2982	27.3304	28.4687	27.9374	28.5939	28.4462	28.6354	AHCYL1	O43865
AHCYL2	25.023	25.0648	25.499	25.3293	25.1591	25.0348	25.2402	25.2116	25.3855	25.0614	24.8852	24.9556	24.7566	25.1352	25.5634	25.0324	25.2889	24.9419	24.3679	24.2185	24.9702	24.8345	24.8783	24.2696	24.0003	25.0009	24.1853	24.8135	24.7844	24.3919	24.8347	24.7471	25.1408	25.0297	24.7122	AHCYL2	Q96HN2
AHNAK	25.8257	27.5024	26.3636	26.4363	27.1624	27.0057	27.8997	28.0285	28.0839	27.8907	27.5359	29.3953	28.985	26.1498	25.77	28.9218	27.1971	27.5595	28.8478	29.149	27.4335	29.7963	27.2888	29.6302	29.9208	26.2579	28.124	26.2413	26.7559	28.1974	26.3288	28.4891	26.5799	27.1254	25.3619	AHNAK	Q09666
AHNAK2	24.9499	21.4346	24.567	24.649	25.1657	25.0694	25.4754	25.4972	25.2408	25.2646	24.9479	25.2266	25.5488	24.8312	24.9763	25.7338	25.089	24.8861	25.3845	25.448	25.3215	21.5129	24.7517	25.8788	24.7578	25.2646	25.245	25.1404	25.5854	25.0285	24.9383	24.5767	24.774	21.4502	20.003	AHNAK2	Q8IVF2
AHSA1	26.3317	26.1754	26.1316	25.8638	26.1673	26.2248	26.2201	25.8271	25.9328	26.379	26.2549	25.8005	25.805	26.3135	26.4049	25.9606	26.0171	26.2711	25.7503	25.6697	26.4064	25.6452	26.0292	25.8166	25.9059	26.2919	26.0984	26.4577	25.7788	25.8771	26.2721	25.9444	25.9529	26.0144	26.249	AHSA1	O95433
AIFM1	24.8234	24.3249	23.992	24.5532	24.4039	24.2933	24.4438	24.0735	24.3026	24.454	23.9482	24.4169	24.3497	23.9565	24.2193	24.3325	24.0772	23.9544	24.5286	24.383	21.5691	24.3054	21.5936	24.5633	24.5729	23.7949	24.0278	23.6167	24.0815	24.0728	23.6752	23.8101	23.9547	24.0293	24.0375	AIFM1	O95831
AIMP1	24.9778	24.7002	24.8063	24.7709	24.5584	24.6616	24.892	25.6058	25.0888	25.0678	25.027	25.5896	25.4818	25.151	24.8317	25.1039	24.9451	24.8774	24.9575	25.2243	25.4716	25.4713	25.3285	25.6648	25.7446	25.0685	25.2819	24.7789	25.1101	24.7822	25.2462	25.2117	25.0247	24.9626	24.7829	AIMP1	Q12904
AIMP2	22.1893	22.6127	22.9489	22.7249	22.6736	22.4114	22.9844	22.7418	22.541	22.5889	20.6013	22.846	22.3498	21.2796	22.5704	23.5516	19.0441	22.222	23.8303	22.3817	22.6221	20.1058	22.7156	23.1088	23.2396	23.064	23.1013	21.6982	23.3079	23.4094	23.1036	21.2797	20.8964	23.3235	23.3019	AIMP2	Q13155
AIP	24.2196	24.5546	24.2805	24.5776	24.2408	24.586	21.6425	24.6585	24.6642	24.6825	24.6409	24.2249	24.293	21.5461	24.0834	24.8527	24.2983	24.3797	24.6066	24.6525	24.1456	24.8204	24.5221	25.6294	25.3379	24.3938	21.7452	23.5984	23.8838	23.4351	24.2134	23.4309	24.0436	24.0304	23.861	AIP	O00170
AK1	27.6567	27.757	27.3168	27.3234	27.5067	27.5197	27.7877	27.6826	27.6884	27.3484	27.406	27.5643	28.1023	27.3637	27.2734	27.6272	27.5692	27.5276	27.3673	27.5981	27.5894	27.5385	27.3555	27.3147	26.5939	27.2128	27.246	26.8492	26.4861	26.2509	27.2928	27.298	27.5156	27.1944	27.0094	AK1	P00568
AK2	23.3757	23.2403	23.0264	23.6389	23.3131	23.7943	23.6926	22.8152	23.0391	23.1218	23.6483	23.603	23.8658	23.4001	23.1488	23.1963	23.4471	23.7057	23.7254	23.9285	23.0809	23.7704	23.1454	23.6777	24.5644	23.0682	23.5591	22.9849	23.3	23.351	22.975	23.3631	23.1572	23.5439	23.5774	AK2	P54819
AK3	23.247	23.3516	23.5351	23.6249	23.2862	23.3474	23.5937	24.1021	23.5209	23.4152	23.4981	23.8649	23.7525	23.1023	23.4467	23.5905	23.1781	23.3667	23.4865	23.821	23.4253	23.582	23.3915	24.2645	23.9989	23.4532	23.2234	23.5064	23.4578	24.2823	23.4339	23.5652	23.4841	23.4542	23.275	AK3	Q9UIJ7
AK5	20.3749	23.1028	23.1956	23.0411	23.1698	23.3158	23.225	21.7619	21.0471	21.7201	20.6105	20.599	20.4605	19.1122	21.1688	19.612	20.3338	20.7682	21.4974	19.8316	19.3335	21.1556	20.7119	21.1969	21.4645	21.1041	20.097	21.1646	20.2011	20.7169	20.2879	20.737	20.4049	21.1652	19.7303	AK5	Q9Y6K8
AKR1A1	26.5568	26.6376	26.3794	26.5034	26.503	26.74	26.6238	26.5934	26.8554	26.4762	26.5815	26.3569	26.4307	26.6718	26.5154	26.6741	26.5274	26.5286	26.4803	26.5736	26.8115	26.615	26.5211	26.5485	26.5882	26.5175	26.7233	26.4656	26.427	26.9198	26.6182	26.6917	26.6605	26.5846	26.3777	AKR1A1	P14550
AKR1B1	27.3489	27.4226	27.0889	27.2443	27.4964	27.007	27.5015	27.0984	27.5249	27.348	27.6264	27.8577	27.4573	27.1838	27.6497	27.8503	27.4657	27.203	27.8789	28.3088	27.1953	28.1711	27.2955	27.5432	27.8164	27.3976	26.8724	27.0839	27.2788	27.7705	27.4827	27.4915	27.2277	27.2139	26.8273	AKR1B1	P15121
AKR1B10	26.2016	25.4142	25.8819	25.1546	25.0894	25.9508	26.1454	24.9109	25.4068	21.2286	25.2771	25.0967	25.4601	25.9087	26.0218	25.6254	26.0437	25.8973	25.3565	21.4212	26.0714	20.4119	25.5813	21.9843	20.2265	25.6588	24.9045	21.7155	25.7368	25.4742	25.9536	25.6914	25.9374	25.8819	21.4438	AKR1B10	O60218
AKR1B15	26.9694	25.3753	26.6768	26.0982	25.8735	26.116	26.6006	25.9671	26.089	26.0893	26.1822	26.2095	26.4552	26.197	26.9763	26.2976	26.4322	26.6228	25.9557	26.169	26.4173	26.2664	26.1743	26.09	26.6879	26.049	25.343	25.9068	25.6834	26.0453	26.4132	26.2725	26.9843	26.5707	26.1879	AKR1B15	C9JRZ8
AKT1	21.5585	20.6495	23.1868	21.5858	23.1434	21.1229	23.1724	22.9922	23.1254	21.7627	20.5257	23.1526	20.4836	21.912	20.6109	23.0325	22.9874	21.5364	23.3322	20.9257	21.8551	19.8842	22.9543	19.8676	23.3626	23.4262	21.8127	23.204	21.573	23.2447	23.2647	23.5698	23.4184	23.4458	20.988	AKT1	P31749
AKT3	23.6874	23.4205	23.4338	23.4145	23.4143	23.4634	23.4357	23.3472	23.4758	22.9647	23.4383	23.1815	23.2928	23.2842	23.6131	23.1175	23.4742	23.2562	23.1509	23.5314	23.3966	22.6584	23.2354	22.9086	22.6696	23.2811	22.8253	23.2861	23.4385	23.095	23.3411	22.9462	23.0741	23.4006	23.5801	AKT3	Q9Y243
ALAD	24.2071	24.3284	24.7763	24.9123	24.5277	24.5758	24.4458	24.7994	24.6456	25.0713	24.3041	24.5242	22.2758	24.6461	25.0431	24.4644	24.4362	24.6542	24.6354	24.348	24.5945	24.285	24.4496	24.0499	24.0157	24.6009	24.4148	24.3776	24.1819	24.3177	24.2201	21.5989	24.1326	24.6063	24.3385	ALAD	P13716
ALCAM	24.3706	25.0576	24.3621	24.3862	24.6057	24.8123	24.8362	24.6351	24.267	23.9871	24.5831	24.4037	24.5834	24.2737	24.9065	25.156	24.6063	24.6794	24.6047	24.2402	23.2519	25.1037	24.3363	25.0179	24.371	25.0107	23.5047	24.5004	24.4331	24.7154	24.2095	24.1315	24.3045	23.8817	23.5983	ALCAM	Q13740
ALDH18A1	23.3211	23.6703	23.3324	23.7832	23.7315	23.688	23.5102	23.3792	23.3739	23.4717	23.6638	23.696	24.1041	23.6703	23.7088	23.8156	23.9767	23.7788	23.8055	24.1824	23.2994	24.2748	23.8409	24.135	24.867	23.0927	23.8918	23.7416	24.1145	24.0714	23.7512	23.8871	23.6877	23.9948	23.6556	ALDH18A1	P54886
ALDH1A1	24.2953	24.2326	24.4271	24.5493	24.3352	24.5735	24.5541	24.6216	24.6471	23.984	24.2401	24.3747	24.4748	24.2661	24.8051	24.8468	24.158	24.6057	24.1195	24.0894	23.7809	24.1893	24.0312	23.9185	22.9294	24.348	23.2285	24.1327	23.8177	23.3331	23.6787	23.672	23.906	24.285	24.32	ALDH1A1	P00352
ALDH1B1	25.0235	24.8094	24.6083	24.6458	24.8424	24.6265	24.3744	24.1372	23.8497	24.1604	24.6572	24.538	24.1977	24.0091	24.4722	24.0481	24.3149	24.7845	23.6008	24.1792	23.98	23.8668	24.2935	23.9413	23.0601	24.3505	24.3819	24.5718	24.0636	24.1867	24.4823	24.5795	24.3233	23.9411	24.5133	ALDH1B1	P30837
ALDH2	26.5485	26.9632	26.886	26.9595	26.8356	26.92	27.0994	26.8246	27.305	27.0446	27.1053	27.2642	27.3135	27.0078	27.1593	27.5254	27.2258	27.1307	27.2664	27.5065	26.9442	27.4751	26.9477	27.5865	27.4409	27.0043	26.8648	26.635	27.1076	27.1227	26.9516	27.1344	26.7808	26.9568	26.8767	ALDH2	P05091
ALDH4A1	24.6982	24.6241	24.7949	25.2514	25.0218	24.9254	24.9362	20.154	25.0477	24.938	25.2351	25.3837	25.1844	25.1833	25.0633	25.3099	25.2763	25.007	25.2516	25.0114	25.0837	25.492	25.0719	25.381	25.289	24.639	24.559	24.8925	25.1264	21.5715	24.6367	24.595	24.767	25.1087	24.932	ALDH4A1	P30038
ALDH5A1	26.579	26.3693	26.2707	26.4268	26.3288	26.5517	26.5126	25.8435	26.0861	26.1818	26.3738	26.1959	26.4527	26.1707	26.4574	26.068	26.5301	26.5234	26.4715	26.0468	26.1529	25.6378	26.438	26.2847	25.3238	26.3227	25.5881	26.3932	26.0377	25.3458	26.328	25.8632	26.4218	26.4133	26.6617	ALDH5A1	P51649
ALDH6A1	27.1136	27.007	27.1839	27.1389	27.42	27.2098	27.3276	27.1335	27.3011	27.0961	27.105	27.1477	27.0387	27.1472	27.216	27.2935	27.1724	27.4336	26.9286	26.9735	26.9888	26.9548	27.0708	27.4269	26.2482	26.8471	26.1879	26.7757	26.7182	26.0843	26.6522	26.2701	26.5072	26.9441	27.0832	ALDH6A1	Q02252
ALDH7A1	25.721	25.5301	25.6331	25.5387	25.6836	25.5947	25.3975	25.3935	25.4811	25.2895	25.3381	25.3432	25.2199	25.4376	25.6214	25.3317	25.5041	25.4872	25.098	25.2112	25.2266	25.147	25.3902	25.6081	25.2138	25.4387	24.8684	25.3451	25.3571	25.2955	25.3532	25.1911	25.321	25.7054	25.6486	ALDH7A1	P49419
ALDH9A1	26.1715	26.4247	26.4047	26.1702	26.2199	26.3998	26.2234	26.4629	26.5281	26.3444	26.2895	26.4331	26.4408	26.3772	26.4335	26.5582	26.2928	26.4464	26.0983	26.5665	26.7117	26.5297	26.3616	26.176	26.1619	26.1654	25.7393	26.279	26.4022	26.2659	26.3953	26.2574	26.2675	26.1172	26.4855	ALDH9A1	P49189
ALDOA	30.7049	30.5499	30.3068	30.5105	30.5178	30.4407	30.6366	30.7241	30.6334	30.3748	30.5541	30.5382	30.9962	30.711	30.4279	30.5633	30.5106	30.5997	30.4075	30.6486	30.7193	30.2962	30.5722	30.4688	30.0985	30.4413	30.6095	30.3977	30.06	30.2581	30.5505	30.3029	30.5666	30.1848	30.3643	ALDOA	P04075
ALDOC	30.5744	30.3895	30.3144	30.4605	30.4259	30.4036	30.3927	30.3713	30.4029	30.2623	30.3548	30.0665	30.0758	30.4289	30.4461	30.2874	30.4549	30.4581	29.7381	29.7441	30.3488	29.6681	30.2988	29.5353	28.5859	30.4029	29.7694	30.2062	29.8762	29.6545	30.3295	29.9231	30.3762	30.1248	30.3249	ALDOC	P09972
ALPL	20.4709	21.2129	19.4131	20.524	20.9525	21.5255	19.608	20.2976	21.915	20.2254	22.0638	22.8534	22.744	19.9356	20.6714	23.5041	20.6139	21.3609	21.5238	24.1686	19.6176	24.7839	19.9774	23.3196	23.075	22.4157	21.6835	21.9656	22.0712	20.8169	19.6875	21.65	20.3435	20.9228	20.0378	ALPL	P05186
ALYREF	25.1168	25.2981	24.6668	24.503	25.4229	25.3143	25.3722	25.8152	25.5688	25.5204	25.437	25.8856	26.3655	24.9725	25.4614	25.7599	24.9998	25.4727	25.9028	26.3935	25.2919	26.406	25.1902	26.3445	26.8425	25.5129	25.6522	25.5599	25.6667	26.0288	25.1668	25.6983	25.5278	25.0213	24.5494	ALYREF	Q86V81
AMPD2	24.8928	24.6379	24.6749	24.8478	24.5949	24.5938	24.6771	24.6264	24.659	24.5062	24.5856	24.5344	24.2455	24.7231	24.8312	24.5749	24.6387	24.7094	24.8111	24.1898	24.7466	23.9822	24.8158	24.5051	23.8511	24.6129	24.4822	24.5227	24.165	24.2013	24.6184	24.4515	24.576	24.695	24.8222	AMPD2	Q01433
AMPD3	24.0263	23.9974	24.1499	23.9871	24.1234	24.279	24.1341	24.0516	24.0862	24.4978	24.4078	23.8011	24.2148	23.8489	24.0559	23.7458	24.1131	24.3537	23.7307	23.1975	23.811	23.8635	23.8275	23.6371	21.7133	24.3611	23.7788	24.2572	24.0602	24.0055	24.7231	24.4539	24.6428	24.7825	24.6101	AMPD3	Q01432
AMPH	26.4603	26.2997	26.219	25.9572	26.2151	26.2854	26.3283	26.6329	26.1863	26.321	26.4937	26.1381	26.4777	26.1748	25.723	26.266	26.2492	26.5146	26.1115	25.7898	26.5225	25.7251	26.2422	26.3737	25.0554	25.5654	26.0006	25.475	25.2782	24.5718	25.7799	25.4807	26.1345	25.5539	25.4419	AMPH	P49418
AMT	25.0005	25.1557	25.2711	25.7326	25.0971	25.3821	25.1016	25.1495	24.9749	24.9513	24.7518	24.9494	24.8134	24.6951	25.86	25.0426	25.1899	25.5898	24.7656	24.1046	24.9735	24.5734	25.0344	24.0909	24.4639	25.0677	23.7358	24.7396	24.4013	24.677	24.6754	25.0808	24.7795	26.4686	25.136	AMT	P48728
ANK1	25.2434	25.0374	25.0047	24.991	24.8667	24.8682	25.3097	26.0969	26.4692	25.6168	25.4349	25.9919	26.0565	25.8083	24.8167	26.1612	24.8758	25.1309	26.3212	26.8126	25.901	26.2955	25.6279	26.4071	25.9021	24.7768	25.1131	25.2511	25.2084	24.2925	24.628	24.459	24.8395	24.5607	24.7365	ANK1	P16157
ANK2	26.7756	26.7546	26.7748	26.6886	26.7464	26.6803	26.7011	26.6559	26.5658	26.7076	26.6399	26.2659	26.397	26.6818	26.7422	26.5202	26.6896	26.7128	26.1662	26.0267	26.3072	26.1684	26.5819	26.5116	25.0906	26.5831	26.128	26.581	26.3888	25.6898	26.359	25.9479	26.4371	26.5858	26.5916	ANK2	Q01484
ANK3	25.1889	25.1408	25.0535	24.9738	24.9489	24.9853	24.9941	24.7771	24.4581	24.7087	24.8686	24.6507	24.6506	24.7232	25.0759	24.6484	25.1106	25.1043	24.6302	24.6682	24.6782	24.4374	24.9044	25.025	23.7584	24.634	24.1231	24.7155	24.4069	24.5432	24.6006	24.1783	24.4311	24.6214	24.7943	ANK3	Q12955
ANKFY1	23.6637	23.9448	24.0204	23.8455	23.8649	24.0869	23.6736	24.2309	24.1631	24.0219	23.7417	24.1061	23.7571	23.737	23.8814	23.9786	24.1213	24.0128	23.8488	23.9742	24.0852	24.0255	23.4903	23.7696	22.0028	23.9623	23.8716	24.0141	24.0224	24.0884	23.9371	23.923	24.1495	23.9355	23.7331	ANKFY1	Q9P2R3
ANKMY2	23.9717	23.3443	24.0117	23.819	23.8775	23.7851	23.7711	23.661	23.4443	23.577	23.7197	23.4924	20.7548	21.1962	23.6391	20.1376	23.9485	23.6956	23.8064	20.9248	20.8925	23.9541	23.9257	23.382	22.9598	23.3754	23.7882	23.739	23.2126	21.3259	21.1936	23.7789	23.7351	23.7999	23.9015	ANKMY2	Q8IV38
ANKRD13A	22.3847	22.7761	20.1941	22.5864	19.8034	22.6234	21.2303	19.7374	22.227	22.4791	22.7381	20.7928	21.7697	22.7068	22.7083	23.6495	22.7959	21.2306	22.026	22.2752	21.6031	22.59	21.1639	21.926	21.3871	21.1622	22.9039	22.6303	22.983	23.179	22.7937	23.2499	22.9839	23.1113	22.9946	ANKRD13A	Q8IZ07
ANKRD29	23.5034	23.0556	22.6329	23.0347	22.8217	22.9923	22.5746	22.7487	21.4501	22.8219	22.9487	20.9463	20.753	21.681	22.6505	21.6027	22.572	22.5719	21.0481	21.0751	22.8037	21.6211	22.63	21.4164	21.572	22.555	21.682	20.925	21.3936	21.375	22.9855	22.3934	22.6223	22.4615	22.695	ANKRD29	Q8N6D5
ANKS1A	19.5303	22.4582	22.2028	21.3908	21.8082	21.2829	21.4724	21.1244	16.8417	21.1213	19.7495	18.8288	21.3104	21.7304	19.596	22.1662	21.9216	22.1848	22.2122	21.5394	18.3749	21.8307	21.6903	22.0464	21.9316	22.3112	20.4947	21.1421	21.7672	20.7995	22.5879	22.4178	22.2335	22.3226	21.382	ANKS1A	Q92625
ANLN	25.2769	24.7044	24.6215	24.7667	24.8662	24.8932	24.8822	25.3252	24.4888	24.006	24.6284	23.8107	24.3793	24.7133	24.7251	24.4572	24.6223	24.4502	21.3653	19.3199	24.5689	23.852	24.06	21.0611	20.8778	24.7501	20.7667	24.4078	21.6047	24.2119	24.8405	24.0061	24.8641	24.1025	24.7026	ANLN	Q9NQW6
ANP32E	23.3351	23.4661	22.8978	23.5171	23.6232	23.6254	23.4955	23.6319	23.6486	23.3559	23.8882	24.3212	23.7353	23.9123	24.6197	24.2407	23.5189	23.183	24.1689	24.0691	23.846	24.5175	23.8357	24.1647	25.5573	24.7791	24.6515	24.3214	23.8436	24.1597	24.4623	24.557	24.1137	23.7913	23.5832	ANP32E	Q9BTT0
ANXA1	22.3453	24.4115	24.2474	23.9036	24.288	24.468	25.0649	25.4443	26.0502	25.5607	25.2002	27.0773	28.0156	27.23	24.6166	27.7452	24.5602	24.6128	27.7743	28.3034	27.3241	28.3296	25.7779	28.1783	28.8905	25.4787	26.9297	26.0522	26.5251	27.8062	25.3892	26.9039	24.5416	25.8152	24.3589	ANXA1	P04083
ANXA3	25.8615	25.9864	26.0291	25.7835	26.1966	26.0017	26.4117	26.1335	26.7335	26.405	25.7834	26.5535	26.315	26.3202	26.2982	26.2056	25.754	26.2186	26.1862	26.385	26.6551	26.6909	24.6602	27.0456	27.0482	26.7745	26.7411	26.8726	26.3934	26.6643	27.0472	27.4855	27.2549	27.2192	26.6579	ANXA3	P12429
ANXA4	25.6219	26.124	25.4662	25.207	25.7072	25.8243	26.3599	26.3186	26.7371	25.7408	25.7168	26.2974	26.5272	25.7598	26.1394	26.6752	25.4994	25.6996	26.785	26.8463	26.1167	26.6042	25.6384	26.4697	27.2532	26.2811	26.8635	26.0835	26.0722	27.1715	26.0767	26.8314	26.0056	25.6225	25.2501	ANXA4	P09525
ANXA5	27.4316	28.0979	27.5846	27.7705	27.7812	27.993	28.2518	28.2506	28.4968	27.8904	27.973	28.5341	28.2581	27.8362	28.2975	28.4435	27.8404	27.7946	28.6606	28.7435	27.8525	28.9335	27.6995	28.3913	28.5309	28.2511	28.3168	27.7945	27.9379	28.5307	28.0256	28.1834	27.9977	27.8721	27.7468	ANXA5	P08758
ANXA6	27.705	27.6706	27.4331	27.4165	27.6126	27.544	27.9039	28.0183	28.2839	27.5869	27.6716	27.8696	28.2164	27.9095	27.6316	28.2093	27.6636	27.8002	28.2639	28.2	28.2492	28.02	27.5665	28.3013	28.1618	27.9746	28.0602	27.6185	27.4428	28.0014	27.8417	27.6086	27.6662	27.1962	27.348	ANXA6	P08133
ANXA7	24.1583	24.2214	23.8588	24.0167	24.1628	23.8497	24.6494	24.7472	24.8652	24.299	24.1448	24.8301	24.4569	24.395	24.211	24.7026	24.1906	23.9378	24.9025	25.2525	24.8108	25.4339	24.2169	25.2089	25.5108	24.6815	24.9536	24.5265	24.8349	24.9776	24.6939	24.9095	24.4574	24.1963	24.1907	ANXA7	P20073
AP1B1	26.3288	26.2271	26.1563	26.1595	26.2657	26.1642	26.0876	25.9881	26.0655	26.0809	26.4033	26.1905	25.8956	26.2344	26.2212	25.9371	26.2384	26.0614	26.0128	25.9784	25.9024	25.8367	26.2599	26.0449	25.8435	26.0107	26.0448	26.0841	26.0014	26.0398	26.1423	26.0658	26.2267	26.1484	26.2077	AP1B1	Q10567
AP1G1	24.7666	24.783	24.735	24.7882	24.755	24.747	24.6777	24.5816	24.6581	24.7628	24.9334	24.7268	24.6212	24.7323	24.8052	24.714	24.9264	24.7485	24.4037	24.8446	24.7076	24.541	24.8347	24.6326	24.5834	24.8654	24.6705	24.8156	24.5828	24.6035	24.7067	24.8014	24.7225	24.8868	24.8867	AP1G1	O43747
AP1S2	23.9951	24.1716	23.9338	23.9872	24.0585	23.8983	24.27	22.1412	22.1475	24.0275	24.0263	21.8431	24.291	20.7524	24.103	24.017	23.95	23.933	24.0667	24.0634	21.9445	23.9633	23.9703	21.2528	23.801	24.0893	24.0694	24.0941	24.0653	23.9308	23.8117	23.998	23.8884	23.7755	23.9144	AP1S2	P56377
AP2A1	27.2905	27.094	26.9967	27.0785	27.1572	27.1037	27.1457	27.1003	26.8915	27.0265	27.2144	26.9676	26.7303	26.9621	27.0861	26.7935	27.1764	27.1606	26.891	26.7675	26.866	26.6243	27.0463	26.7685	26.4503	26.9399	26.7423	26.959	26.8374	26.6723	27.0806	26.7639	26.9865	26.8138	26.9689	AP2A1	O95782
AP2A2	26.5302	26.6243	26.6235	26.6383	26.5674	26.6106	26.5587	26.5027	26.3567	26.6579	26.7953	26.569	26.5771	26.6064	26.5828	26.6878	26.6839	26.7097	26.6674	26.4848	26.4845	26.7321	26.7483	26.7757	26.7045	26.651	26.6905	26.7328	26.7186	26.8358	26.6567	26.6647	26.6932	26.6628	26.8013	AP2A2	O94973
AP2B1	26.9256	26.8842	26.9467	27.003	26.8347	26.9054	26.8685	26.7857	26.789	26.8857	27.0091	26.7982	26.7541	26.7986	26.9757	26.7927	26.969	26.9166	26.767	26.6852	26.7024	26.6774	27.0417	26.8366	26.5811	26.8046	26.6336	26.9974	26.8184	26.7827	26.8643	26.7866	26.8845	26.8978	27.0422	AP2B1	P63010
AP2M1	27.2301	27.0584	27.1123	27.1952	27.0952	27.1697	27.1653	26.9613	26.8593	27.2011	27.2963	26.9968	27.0238	26.894	27.0337	26.8861	27.2705	27.2175	27.0516	26.9341	27.0356	27.1048	27.336	27.2574	26.9882	27.0962	26.9134	27.14	27.0241	26.9901	27.0573	26.9604	27.0934	27.1117	27.1789	AP2M1	Q96CW1
AP2S1	25.2188	24.941	25.0921	25.4451	25.246	25.1678	25.4786	25.6537	25.245	25.4444	25.4448	25.3705	25.3666	25.029	25.0511	25.2574	25.4307	25.2728	25.5128	25.3229	25.6454	25.3587	25.6581	25.5653	25.18	25.0695	25.1601	25.6834	25.2941	25.1836	25.3868	24.9372	25.0185	25.2042	25.4901	AP2S1	P53680
AP3B1	21.6777	21.7416	21.969	22.0813	21.9354	21.7371	21.9582	22.2942	22.3225	21.8402	22.1608	22.368	22.1576	22.169	22.6443	22.3303	22.1702	22.0736	22.9608	22.1007	22.1956	23.1918	21.3565	23.4286	24.4299	22.851	23.4583	22.7465	23.4367	24.1108	23.2716	23.9542	22.9378	23.2454	22.5673	AP3B1	O00203
AP3B2	24.9186	24.5417	24.7477	24.9703	24.9553	24.9055	24.8717	24.5103	24.3326	24.5637	24.789	24.5099	24.4793	24.7528	24.8461	24.389	24.7907	24.8386	24.6462	24.1001	24.344	24.2741	25.1303	24.5487	23.8011	24.7307	24.3576	24.6938	24.3863	24.0135	24.665	24.5544	24.7605	24.7516	24.7754	AP3B2	Q13367
AP3D1	24.7966	24.8951	24.8277	24.9193	24.8857	24.9072	24.8056	24.7911	24.545	25.0028	25.1122	24.6955	25.0344	24.6435	24.9526	24.5625	24.92	24.9733	24.7585	24.8357	24.6633	24.6308	25.1091	24.9593	24.8074	24.8883	24.9383	25.0764	24.9612	25.0403	25.0587	25.0022	25.0999	25.1455	25.1035	AP3D1	O14617
AP3M1	23.893	23.9507	23.915	24.009	23.9443	23.6346	23.8937	23.7427	23.5544	24.0502	24.0531	23.7755	23.8373	23.8316	23.7655	23.8776	23.966	23.5994	23.8727	24.1872	23.8652	23.9258	24.1461	24.2084	24.0039	23.7843	24.027	24.1559	23.9261	24.0592	23.8422	24.0776	23.9057	23.9956	23.7306	AP3M1	Q9Y2T2
AP3M2	23.736	23.4688	23.1447	23.0144	22.8493	23.136	23.1899	21.4438	21.7002	23.3137	23.3685	19.5305	19.2626	20.9507	23.0046	23.1363	22.8744	23.4017	21.9449	21.7032	21.0122	20.6817	23.0636	22.1119	22.1211	21.6332	21.6923	23.1814	20.7789	22.8406	23.2027	22.9767	23.513	23.1827	23.3993	AP3M2	P53677
APBB1	22.3402	22.4824	22.7065	22.4318	22.7547	22.9729	23.3205	23.5152	22.8655	23.4089	22.3121	22.8087	22.1312	23.7998	23.4	23.0172	22.3923	23.3008	23.393	20.9689	22.6605	20.8733	21.0181	23.1671	21.0377	22.7264	23.1503	22.9059	20.9547	22.4533	22.8147	20.2455	23.1096	22.9527	22.7175	APBB1	O00213
APEH	24.8678	24.3136	24.3207	24.4767	24.8451	24.8053	24.4584	25.0998	25.5992	24.7495	24.5302	25.2487	25.0781	20.3087	24.6818	25.2728	24.7093	24.8328	25.0935	25.3906	25.0597	25.2224	24.5481	25.1429	24.718	24.7857	24.6724	25.1267	24.537	24.1705	24.7123	24.3843	24.5614	24.2443	24.5699	APEH	P13798
APEX1	24.032	23.8357	24.2209	24.1043	24.1875	23.8578	24.078	23.9912	24.0839	24.2302	24.0896	24.2064	24.2127	23.8915	24.284	24.3165	24.1775	24.0116	24.292	24.4525	23.8866	24.5458	24.3357	24.0657	24.9538	24.3988	24.5379	24.854	24.7886	24.8628	24.6378	24.9775	24.0366	24.6352	24.4968	APEX1	P27695
API5	23.1115	23.335	23.7838	23.4666	23.4134	23.409	22.9743	22.9544	23.2572	23.5569	23.5633	23.2893	23.759	22.7559	23.2372	23.4063	23.312	23.6024	23.4507	23.6118	23.0433	23.9068	23.6263	23.8446	24.5515	23.4718	23.8524	23.6583	23.8012	24.1207	23.4874	24.1881	23.8418	23.9728	23.7907	API5	Q9BZZ5
APLP1	21.6931	21.4908	21.7156	21.5647	22.0085	21.825	22.1559	20.2024	20.1424	19.1086	19.7574	20.9461	21.7196	19.4832	20.9014	19.6457	21.9988	19.59	22.4075	21.9993	21.888	21.2666	20.099	21.1445	21.2271	21.1146	21.592	20.5706	21.9526	21.3671	21.019	21.4232	21.8425	21.35	20.833	APLP1	P51693
APLP2	24.2463	23.6198	23.8765	23.7233	23.7876	24.1231	24.0019	24.3807	24.364	25.0264	24.0968	24.488	23.8711	25.918	24.2241	24.3481	23.7577	23.479	25.564	25.2816	23.6523	25.0287	24.707	25.4432	23.924	23.3067	25.6811	23.3501	24.2881	23.6452	23.596	22.9135	24.0684	23.288	23.3394	APLP2	Q06481
APMAP	24.1896	24.0432	24.0975	24.4089	24.1125	24.0924	24.0475	21.0952	24.0875	24.4055	24.1317	24.1388	22.1805	20.713	23.7779	21.5732	24.3549	23.8232	21.0434	22.115	22.2009	24.0745	24.1509	24.2892	21.5476	23.7295	19.7224	19.092	24.3602	24.1016	24.2866	23.9595	24.1327	24.3962	24.3385	APMAP	Q9HDC9
APP	24.1159	23.9993	23.8261	23.8146	24.0955	24.0768	24.2375	24.168	24.4658	24.6445	24.137	24.3969	24.1256	25.6358	24.1979	24.385	23.958	24.0614	25.5138	24.8862	24.6351	24.8018	24.8778	25.4276	24.3191	24.4638	25.9364	24.6905	24.5609	24.3352	24.5563	24.8753	24.6736	24.2374	23.9629	APP	P05067
APPL1	24.2345	24.4302	24.2784	24.5548	24.2089	24.3059	24.3744	24.6329	24.4244	24.526	24.1324	24.2983	24.1138	24.4076	24.4986	24.4495	24.233	24.3852	24.2316	24.4129	24.6633	24.2181	24.1732	24.2666	23.5227	24.1794	24.1329	24.1031	24.1755	24.0877	24.2964	24.1735	24.302	24.3115	24.0286	APPL1	Q9UKG1
APPL2	23.7908	23.9545	23.7082	23.6142	23.7991	23.5089	24.0745	23.2337	23.9773	23.6426	23.6858	23.4595	23.4424	23.4552	23.4794	23.3225	23.9583	23.5464	21.4634	22.2014	20.8109	18.2269	23.5074	21.9198	21.3614	23.8257	23.3278	23.3297	23.1351	23.2121	23.5939	23.3766	23.5404	23.6538	23.5153	APPL2	Q8NEU8
AQP1	21.4183	20.2401	21.2131	20.3567	21.5424	17.6584	21.5712	24.6461	25.0888	24.8744	19.6023	20.1221	24.8181	24.65	20.6435	25.0118	18.6194	20.8339	25.3455	25.0466	21.5129	25.2366	24.1194	25.2099	25.0196	19.7873	21.1861	19.4428	21.3349	20.9709	20.9723	21.4162	21.2029	18.8412	20.9485	AQP1	P29972
AQP4	26.5033	26.6323	26.4317	26.7386	26.6012	26.8127	26.9772	26.426	27.4569	27.0262	27.1001	26.9056	27.1065	27.4401	26.7006	27.1705	27.0807	27.069	26.6833	26.3874	27.2016	25.7539	26.7921	26.75	24.7888	27.3109	26.2165	26.9786	26.6207	25.5881	26.6604	25.7251	26.7498	27.0369	27.1819	AQP4	P55087
ARAF	20.9034	23.126	22.9115	23.1706	22.9817	23.0944	23.0651	21.1855	23.2246	23.0477	23.0212	23.0461	19.0664	19.2686	23.0875	20.3858	23.0008	22.9875	20.2469	18.9629	21.7431	19.4502	20.5524	21.8065	22.2563	23.0006	20.6758	23.0099	21.3417	23.0549	22.9992	23.0827	21.2553	22.9574	23.0012	ARAF	P10398
ARCN1	24.3341	24.2731	24.299	24.5329	24.4755	24.5815	24.5213	24.3419	24.7176	24.5746	24.3993	24.6439	24.7653	24.0451	24.2645	24.5105	24.3982	24.3357	24.3297	24.7917	24.3809	25.2563	24.5069	24.715	25.6958	24.6127	24.7057	24.7812	24.8556	25.2049	24.5087	25.0575	24.2953	24.8119	24.4296	ARCN1	P48444
ARF4	25.8775	25.7928	26.2801	25.9641	25.8821	25.8769	25.8639	25.7134	25.7266	26.0135	25.8561	25.9056	25.7015	26.1252	26.1932	26.9986	25.843	25.8906	26.1231	26.1845	25.8654	26.4054	25.8713	26.2284	27.1811	25.6659	26.2573	26.2207	26.4079	26.6655	25.8015	26.2898	25.9047	26.16	26.0525	ARF4	P18085
ARF5	25.0065	24.8803	25.2122	24.9922	25.0744	25.0153	24.8263	24.8082	24.7543	24.7257	25.0082	24.8154	24.7887	24.6016	24.8166	24.6151	25.0064	24.9481	24.8129	24.7646	24.446	25.1255	24.8887	24.9952	24.7554	24.5075	24.5518	24.8134	24.9916	24.9075	24.6784	24.8928	24.7376	24.5948	24.8445	ARF5	P84085
ARF6	25.7036	25.5554	25.7348	25.6688	25.5467	25.4547	25.3214	25.6292	25.7201	25.456	25.5887	25.3878	25.4361	25.4884	25.6902	25.3175	25.4146	25.603	25.561	25.5126	25.593	25.4796	25.5311	25.6073	25.7596	25.4824	25.522	25.4594	25.4554	25.5788	25.6634	25.5164	25.5092	25.6076	25.8374	ARF6	P62330
ARFGAP2	23.0595	22.8605	23.1273	22.7642	23.0629	22.5245	22.7015	22.748	20.8725	23.3478	22.6477	23.0745	23.7733	22.6819	21.0429	22.942	22.7421	22.8806	22.3133	22.9026	19.945	23.4757	23.3888	23.2882	23.8236	22.8588	23.2526	22.9916	23.5769	23.2933	22.8563	23.4371	22.3108	23.2599	22.8841	ARFGAP2	Q8N6H7
ARFGEF1	20.7347	21.7275	22.3687	20.444	19.9956	20.9931	19.8308	20.0599	22.2131	22.0206	22.3525	22.1048	22.0985	21.1118	21.0802	22.5024	21.9732	21.8386	21.5467	21.5401	22.0281	22.288	22.2636	22.1203	21.1745	21.9453	22.3599	22.1323	22.3542	22.4919	22.7853	22.1002	22.4178	22.0993	21.9048	ARFGEF1	Q9Y6D6
ARFGEF2	23.2565	23.3257	23.3657	23.6405	23.3757	23.2943	23.2061	23.075	23.017	23.1822	23.5213	23.007	22.4498	23.322	23.4387	22.8447	23.5463	23.4705	22.6598	23.2755	23.1981	22.9546	23.4915	22.9653	23.0093	23.0235	23.3993	23.4062	23.2504	23.0831	23.4032	23.3088	23.3233	23.3772	23.2927	ARFGEF2	Q9Y6D5
ARFGEF3	19.6223	22.3653	22.6306	22.4826	22.3541	22.1867	19.5542	22.5992	22.698	23.133	22.5412	20.3179	21.5234	23.5785	22.1536	22.6069	22.5553	22.0073	22.8058	22.732	21.9946	22.5941	22.6108	22.9797	21.9451	22.6772	22.9996	22.6409	22.9191	22.4334	19.5272	22.1363	22.2547	22.112	22.8572	ARFGEF3	Q5TH69
ARG1	19.3446	21.332	20.9525	20.8122	22.3102	21.4781	21.5935	24.8465	21.8573	22.3712	22.1226	23.0425	23.2941	21.1661	22.7236	22.9788	20.5296	22.5057	24.802	24.5837	24.5366	24.1923	21.9713	23.6938	26.0372	20.7377	23.4408	22.0633	23.1411	23.0021	21.1834	22.4638	20.4463	21.1864	22.8006	ARG1	P05089
ARHGAP1	23.7926	23.5944	23.2894	23.7416	23.6759	23.5953	23.5788	23.6927	23.3702	23.5979	23.9759	23.7671	23.9669	23.4303	23.6818	23.9941	23.1733	23.83	23.7755	23.8723	23.6312	24.5823	23.8811	24.2898	24.7024	23.5027	24.1038	23.5789	24.0565	24.643	24.1065	24.579	24.0275	24.037	24.1797	ARHGAP1	Q07960
ARHGAP23	23.0501	22.6496	23.2239	22.9574	22.4688	22.9768	23.0749	22.18	22.7202	22.8005	22.3524	22.0228	21.7822	22.6379	23.2034	22.633	22.594	22.663	22.1983	22.4565	22.6233	19.7268	22.5548	21.2498	20.3392	22.6237	22.4833	22.7378	22.5185	22.0032	22.5442	22.3249	22.4884	22.5827	22.8096	ARHGAP23	Q9P227
ARHGAP25	20.6781	21.2801	20.639	20.3149	20.9244	21.3114	18.6956	21.885	19.6366	20.2518	21.4489	20.3979	19.4435	21.734	21.5007	20.8219	17.3599	21.4786	19.3579	20.0691	17.4417	21.1437	21.6156	19.5901	22.6236	21.4927	19.4936	21.5567	20.2382	19.9368	21.7517	22.8946	21.7953	21.6708	21.0589	ARHGAP25	P42331
ARHGAP35	24.0566	23.8719	23.8331	24.0527	23.7492	23.8432	23.7659	23.6098	23.3613	23.2404	23.8072	23.5371	22.8327	23.9268	23.9479	23.7099	23.9314	23.7651	22.8935	22.9591	23.2497	22.8763	23.7643	23.1971	22.2046	23.7406	23.7006	23.5308	23.2728	23.3564	23.6521	23.5944	23.8526	23.7386	23.7753	ARHGAP35	Q9NRY4
ARHGAP44	24.2657	24.0831	24.1788	24.1106	24.2039	24.1493	24.0597	24.4089	24.5225	24.156	23.9544	24.2586	24.0232	24.6309	24.1803	23.8879	24.5239	24.264	23.6578	23.9036	24.4137	19.5124	24.1524	23.8446	21.668	24.1949	24.2465	24.2018	23.654	23.5036	24.1377	23.4975	24.0288	23.7453	24.0122	ARHGAP44	Q17R89
ARHGAP5	24.7084	24.7779	25.254	24.8919	25.3615	25.2046	24.6551	25.6021	25.3583	25.3359	25.033	24.9951	25.1849	25.1925	24.9128	24.8947	25.0209	25.2146	25.2486	24.9495	25.0415	24.9385	24.8797	25.1041	24.4619	25.4588	24.8625	25.1429	25.1763	24.8767	25.1915	25.2403	24.9479	25.1857	24.915	ARHGAP5	Q13017
ARHGDIA	28.7678	28.9985	29.0411	28.9863	28.8861	28.9718	29.0473	28.833	29.2075	28.9605	28.7199	28.7715	28.8484	29.1429	29.0037	28.9513	29.0028	28.9337	28.8143	28.6551	29.0656	28.9546	28.6549	28.6771	28.5628	28.9071	29.1379	29.0244	29.0161	28.9477	29.0274	28.8187	29.0262	29.0191	28.6908	ARHGDIA	P52565
ARHGDIB	21.6295	20.2418	20.1016	20.4516	20.8387	23.4558	20.3193	18.8494	24.5894	21.5482	20.7289	24.9531	25.85	25.4436	21.5617	26.53	21.416	19.7946	25.5681	26.8191	25.1748	26.8426	24.4613	26.2311	26.5836	20.5136	26.5754	20.7867	25.3447	25.4046	20.7736	25.766	24.157	25.2461	24.3795	ARHGDIB	P52566
ARHGEF1	21.4053	20.0874	20.0648	21.7328	20.3571	20.6611	21.6591	21.5928	20.5207	22.4181	20.6032	21.9722	22.2432	21.5435	17.983	22.7936	19.3358	19.4209	21.3131	22.6318	20.4793	22.5962	17.7262	22.7164	23.1293	21.881	20.0839	22.5354	22.9125	22.4157	22.2305	22.8538	18.7074	22.0151	18.6838	ARHGEF1	Q92888
ARHGEF10	22.1512	21.8267	22.5448	22.1967	22.3962	22.1708	22.5713	22.146	22.9203	22.5869	22.4879	22.6934	22.3688	22.8291	22.5156	23.1931	22.3974	22.3592	22.6203	18.4046	22.7608	22.6047	22.2336	21.1641	21.3365	22.5201	22.4335	22.9534	22.8283	22.7236	23.0307	23.1119	22.6645	22.9203	22.7525	ARHGEF10	O15013
ARHGEF2	23.3419	19.5682	22.9624	22.8277	19.5943	20.5853	21.0134	21.974	20.8203	20.8016	23.2141	18.4686	20.3761	23.2396	22.7226	22.0824	21.5176	19.2705	21.7788	20.0549	21.4192	20.7027	22.894	20.8877	23.3654	21.5654	19.8914	18.0567	21.5871	19.9562	23.2865	22.9891	19.7647	23.6243	23.2924	ARHGEF2	Q92974
ARHGEF7	22.7531	22.8551	23.0386	22.9961	22.8238	22.983	22.5585	22.7165	23.0175	22.6158	23.1348	20.6831	22.1946	22.8323	22.9491	22.9378	23.2762	23.1179	19.3961	22.6722	22.7134	23.1347	22.792	20.8033	23.0616	22.6794	22.8534	23.1393	23.4075	23.0391	22.889	23.1805	22.9697	22.9433	22.8375	ARHGEF7	Q14155
ARIH1	20.6126	21.2833	22.9815	22.9277	21.2551	19.9111	21.534	22.0365	21.7152	21.4426	21.5635	19.8514	21.1151	17.6953	20.7273	21.4183	19.5222	20.212	21.4136	20.325	19.597	20.7917	20.2705	20.2087	22.8926	23.0631	16.8004	19.7434	21.0899	21.5964	20.3632	23.1223	22.9331	22.7477	22.7931	ARIH1	Q9Y4X5
ARL1	25.1301	25.0249	25.589	25.6149	25.1587	25.4383	25.1968	25.1262	24.8588	25.5398	25.5155	25.4645	25.5887	24.966	24.8362	25.263	25.2834	25.4148	25.5219	25.5551	25.1523	25.8402	25.4081	25.494	26.3315	25.1367	25.2601	25.4261	26.0061	26.0315	25.4321	25.6033	25.0969	25.59	25.7238	ARL1	P40616
ARL2	23.6205	23.6245	23.5067	23.7132	23.6347	23.3709	24.0329	24.607	20.9853	24.1603	23.8049	24.105	24.036	23.6649	23.1956	24.3102	23.8138	23.7975	24.2486	23.6351	24.2472	24.1464	23.5762	24.1723	23.5899	23.5173	23.9238	23.8186	23.894	23.7876	23.5864	23.569	23.8144	23.5381	23.6882	ARL2	P36404
ARL3	25.3484	25.4556	25.3551	25.102	25.4998	25.3868	25.5535	25.6108	25.4836	25.2972	25.4038	25.4716	25.4473	25.4949	25.4815	25.5115	25.2745	25.7034	25.2804	25.2034	25.4627	25.1825	25.1027	25.7476	25.0869	24.9786	25.3854	25.1896	24.5379	24.8995	25.3485	24.9494	25.1638	24.9882	25.2255	ARL3	P36405
ARL6	22.8047	22.7678	22.7531	22.9585	22.3884	22.2307	21.6043	23.1717	22.1162	22.5496	22.5798	22.5693	19.5752	22.6623	22.6483	22.7271	22.5022	22.7588	22.2502	21.8809	22.6985	22.666	22.3376	22.4984	21.6985	22.5898	22.2683	18.1941	21.8733	21.0129	22.5968	22.2554	22.3866	22.364	22.8373	ARL6	Q9H0F7
ARL6IP1	24.9315	24.7623	25.4721	25.1156	25.3148	25.3214	24.6702	20.8257	22.0936	25.1872	25.1583	21.9682	19.0613	25.0689	25.3594	21.1411	20.5714	25.114	24.6604	25.4799	24.6713	25.0049	24.8476	22.0526	21.7444	21.5841	25.4854	20.7645	25.4338	25.1095	25.225	25.1348	24.7801	25.5896	25.3359	ARL6IP1	Q15041
ARL6IP5	21.6502	25.6351	25.6746	25.3956	25.7791	25.9932	26.1459	26.0562	26.6023	21.6965	25.959	21.18	25.5602	20.8013	25.7803	26.0217	25.8183	20.1636	26.4764	26.0199	26.1858	26.1913	25.6032	25.7935	25.9342	21.4275	25.8483	26.2615	26.1569	26.5336	20.5804	21.5966	25.446	25.6689	25.8673	ARL6IP5	O75915
ARL8A	24.5657	20.4698	24.1476	24.3038	24.2864	24.3861	24.361	24.6661	24.7137	25.4478	24.6772	24.498	24.6804	25.7317	23.9423	24.5541	24.6805	24.454	25.7798	25.3856	24.8839	25.5079	24.4904	25.6514	25.1679	20.7595	25.4056	24.9414	25.7893	25.3458	25.1827	24.5531	24.4712	24.1398	25.1235	ARL8A	Q96BM9
ARL8B	27.4584	27.5123	27.6607	27.5904	27.7391	27.6195	27.6252	27.8357	27.6959	28.4517	27.6744	27.7912	27.6095	28.8972	27.5507	27.7831	27.7741	27.5699	29.0271	28.4044	27.6043	28.1886	27.9167	28.7131	28.016	27.57	28.6991	28.0689	28.4092	28.4316	28.1379	27.9744	27.594	27.5365	27.6516	ARL8B	Q9NVJ2
ARMC1	24.2293	23.8367	24.2271	24.4833	23.8352	23.8346	24.1989	24.0323	23.5987	23.9931	24.2353	23.8568	23.6648	23.6388	24.0099	23.7837	24.0431	23.7504	23.6989	23.7034	23.7313	23.5174	24.0182	23.6896	20.4093	23.2413	23.7111	23.7637	23.7457	23.4675	23.7916	23.6292	23.6592	23.9675	23.9635	ARMC1	Q9NVT9
ARPC1A	26.7598	26.6539	26.844	26.7533	26.7835	26.5486	26.5578	26.4196	26.3409	26.4071	26.6853	26.1556	26.2186	26.4586	26.6788	26.3914	26.6642	26.5209	26.1794	26.0798	26.2771	26.0874	26.6497	26.344	25.559	26.5933	26.3544	26.641	26.4233	26.2433	26.6726	26.3281	26.772	26.6287	26.6395	ARPC1A	Q92747
ARPC1B	22.9073	23.7865	23.7785	23.7757	23.6416	23.4761	23.8556	23.9729	24.4435	24.1678	23.7286	24.7488	25.3351	24.3798	23.5831	25.0632	23.6042	23.7639	25.1712	25.8388	24.657	26.0914	24.2036	25.356	26.9366	24.4928	25.8371	24.9286	25.4963	26.5218	25.0649	26.1696	24.6935	25.2145	24.1635	ARPC1B	O15143
ARPC2	26.2497	26.2052	26.3513	26.3632	26.3047	26.2294	26.3316	26.3791	26.3795	26.4029	26.311	26.4144	26.5321	26.4166	26.2933	26.4876	26.2517	26.2243	26.5977	26.5994	26.5642	26.9019	26.3667	26.506	27.2169	26.4456	26.7236	26.6645	26.7512	27.0963	26.6463	26.9226	26.5619	26.683	26.5271	ARPC2	O15144
ARPC3	26.1546	26.1969	26.1554	26.0573	26.0202	26.0498	26.1371	26.0668	26.2721	26.0489	26.1657	26.2073	26.6298	25.862	26.329	26.2307	26.1434	26.0814	26.4703	26.23	26.6536	26.3712	26.1112	26.3247	26.8548	26.3321	26.6117	26.3956	26.397	27.2333	26.716	26.6497	26.4764	26.4065	26.3644	ARPC3	O15145
ARPC4	26.6249	26.5478	26.6423	26.8215	26.5178	26.6294	26.6824	26.781	26.4854	26.7597	26.5357	26.4826	26.8642	26.478	26.2433	26.6937	26.5317	26.5132	26.8107	26.9426	26.6924	26.9261	26.6161	27.0882	27.5111	26.6297	26.9109	26.9257	26.8734	27.3938	26.9362	26.8544	26.5663	26.8978	26.7871	ARPC4	P59998
ARPC5	17.909	24.8114	25.1107	24.9742	24.7107	24.687	24.7432	21.5185	21.3947	19.4547	24.8035	25.3232	22.1787	20.4621	24.4822	25.4771	24.7956	20.836	25.3132	25.8023	25.2188	26.2636	21.5192	22.1215	22.1997	25.0792	26.0337	24.9681	25.0127	25.993	25.3516	26.257	19.3712	25.8661	24.5075	ARPC5	O15511
ARPC5L	25.9449	25.7694	25.4577	25.6225	25.6948	25.6861	26.1864	25.6503	25.847	25.6092	25.7868	25.9306	25.3672	26.066	25.1592	25.7281	25.6174	25.6821	25.5287	25.6205	25.7457	25.5227	25.9345	25.8824	25.3037	25.4603	25.829	25.2313	24.5947	24.613	25.2991	25.9052	25.9242	25.6515	25.3932	ARPC5L	Q9BPX5
ARPP19	24.759	24.6999	23.8603	24.1037	24.4568	24.5014	24.4993	25.2768	24.6729	24.4337	24.905	24.2017	25.067	24.0072	23.1689	24.6329	24.0368	25.0854	24.775	24.3813	25.5304	24.3696	24.199	24.9799	24.5917	22.6473	24.5922	19.883	21.9585	20.621	22.4869	24.3049	24.4315	23.2992	20.7589	ARPP19	P56211
ARRB1	24.4352	24.4102	24.5017	24.943	24.7191	24.7996	24.8113	24.6538	24.7971	24.9341	24.6706	24.4355	24.7907	24.6389	24.6412	24.7682	24.8828	24.7802	24.5389	24.2853	24.2898	24.6397	24.6701	24.6862	24.4002	24.776	24.7067	24.6539	24.9325	24.9685	24.9731	24.7066	24.9352	24.8474	24.6193	ARRB1	P49407
ASAP1	22.9764	22.9267	22.6558	22.9823	22.9738	22.9177	22.8255	20.273	22.8018	22.608	23.1981	22.6807	22.8281	22.6181	22.5403	22.0018	23.1122	23.0242	21.7578	22.7419	22.5998	22.4961	22.5431	18.7568	21.2211	22.5629	22.994	22.8005	22.6101	22.3819	22.6274	22.4346	22.6201	22.7337	22.9838	ASAP1	Q9ULH1
ASAP2	23.768	23.8655	23.989	24.1955	24.0211	23.7164	24.3056	23.9416	24.1614	24.4577	24.1881	24.0402	23.0185	24.0398	24.1328	24.209	24.1861	24.173	24.1558	24.496	24.416	23.9503	24.1247	24.2849	22.996	24.3292	24.2079	24.1342	20.6931	24.0852	24.0269	24.0515	23.7957	23.9474	24.1412	ASAP2	O43150
ASL	21.0779	19.0032	22.8235	23.2481	22.8561	22.989	18.5943	21.9027	20.3368	22.9913	22.7793	19.2076	20.6765	23.1467	23.1219	20.2479	23.1445	19.1284	22.1658	21.388	21.0975	20.4227	19.8429	22.1281	19.1955	19.6297	21.7337	20.1205	20.7718	20.6509	20.8088	22.8501	21.1944	22.8392	19.435	ASL	P04424
ASNA1	25.5753	25.4899	25.575	25.6547	25.5593	25.5204	25.4279	25.1867	25.5836	25.5225	25.3929	25.5261	25.0988	25.4927	25.6573	25.231	25.7736	25.362	25.1375	25.2274	25.0568	25.2385	25.5458	25.0679	25.139	25.3553	25.4814	25.3869	25.42	25.355	25.5139	25.5262	25.5906	25.7032	25.6128	ASNA1	O43681
ASNS	23.826	23.7318	23.8352	24.0048	24.0137	23.9363	23.7954	23.9245	24.2405	23.9105	24.1829	23.7697	24.0587	23.9575	24.0048	23.3873	24.1345	24.0586	23.5562	23.6154	23.8413	23.757	23.8248	23.5354	23.2479	23.8563	23.8038	23.7942	23.6921	23.5341	23.8971	24.2156	24.1222	24.0767	24.4738	ASNS	P08243
ASPA	25.6627	25.469	26.2925	25.6298	25.5847	25.553	25.5188	25.2978	25.4004	25.3679	25.6157	25.4071	25.2672	24.9778	25.6385	25.7949	25.7391	25.6504	25.503	25.1088	25.1115	25.5894	25.2854	25.3525	24.3764	25.2551	25.2173	25.313	25.1428	24.7653	25.4513	24.7417	25.4271	25.2545	25.7386	ASPA	P45381
ASS1	21.2773	22.8215	22.588	23.2417	23.0918	22.5118	22.705	18.2728	22.9544	22.9603	22.6024	22.698	24.2275	24.2222	22.6202	23.0595	22.7169	22.6195	22.8668	23.7031	23.5269	23.5839	22.7322	23.9234	23.2064	23.1715	23.071	22.4412	22.8725	23.1206	22.6066	22.5129	22.2761	20.1247	22.3253	ASS1	P00966
ATAD1	24.7843	24.763	24.802	24.937	24.8553	24.8136	24.7743	24.3819	24.5782	24.7172	24.8605	24.8912	24.4969	24.6599	24.8007	24.2857	24.8661	24.6685	24.7446	24.5065	24.3181	24.4952	24.8063	24.7271	24.1301	24.6059	24.592	24.6406	24.7886	24.6595	24.6768	24.528	24.703	24.8882	25.0025	ATAD1	Q8NBU5
ATAD3A	24.0273	23.7293	23.7206	23.7624	23.7948	23.3156	23.8094	23.7958	23.7253	23.7948	24.0165	24.0634	23.6623	23.7587	23.8577	24.104	23.7256	23.9549	24.0174	23.9605	23.7149	24.0754	24.0179	24.0089	24.2886	23.1857	23.8831	24.0912	24.1917	23.9468	23.7776	23.8374	23.7883	24.3577	23.7598	ATAD3A	Q9NVI7
ATAD3B	24.1802	20.6592	21.0595	23.85	24.2646	20.723	21.6139	19.0866	20.3339	24.1273	21.1289	23.8882	24.047	23.7089	21.5308	21.1278	23.9298	21.3875	21.836	21.8816	22.2715	24.6149	24.0321	24.0973	24.1512	24.0101	21.5736	23.9043	24.4308	23.9595	18.6871	23.61	19.1987	21.2625	23.5392	ATAD3B	Q5T9A4
ATAT1	24.0429	24.6035	24.3687	24.4036	24.9316	24.5608	24.3476	24.8813	24.8991	24.1284	24.7158	23.8561	24.3887	24.9019	24.5098	24.6169	24.3049	24.0146	23.7691	23.8122	24.6291	24.0351	23.7467	23.8042	21.1872	20.9449	24.513	24.0891	24.8581	24.1028	24.153	24.0162	24.3815	24.3125	24.4094	ATAT1	Q5SQI0
ATG3	23.9697	24.1707	24.0682	23.9422	24.384	24.258	24.5369	24.5871	24.4581	24.5185	24.1305	23.9894	23.6784	24.3661	24.2334	24.7315	23.8569	24.1721	23.7673	24.3255	24.8861	24.0281	24.0261	23.3177	23.7932	24.1476	24.6794	23.8587	23.5935	24.1814	23.9517	24.1822	24.0886	23.8766	23.7177	ATG3	Q9NT62
ATG4B	22.8854	23.2232	23.5689	23.056	22.8497	23.0477	23.2753	22.9813	23.3545	22.6909	23.2073	22.9438	23.0122	23.5641	23.632	23.1881	23.1264	22.7802	20.7876	17.2409	21.6005	22.7383	23.1177	23.1827	22.2898	22.8762	23.4431	23.2875	22.9754	22.6386	23.0145	22.7195	22.977	23.0486	23.1863	ATG4B	Q9Y4P1
ATG7	19.0641	22.1485	22.0643	19.1805	22.3095	20.3145	21.6143	21.172	21.6088	21.7588	22.8857	22.4286	20.1743	22.7334	22.0386	20.9724	22.4936	22.1647	22.2624	21.7812	19.4732	21.1806	22.3085	21.5592	21.7349	22.192	22.2975	22.5476	22.4548	22.7387	22.6729	22.7815	22.3758	23.1189	23.0346	ATG7	O95352
ATIC	26.3637	26.3636	26.4251	26.2321	26.3169	26.1991	26.4716	26.7994	26.6794	26.4048	26.3236	26.4389	26.5125	26.7453	26.6568	26.7771	26.4996	26.3726	26.0828	26.7148	26.4393	26.4143	26.2192	26.0901	26.4196	26.3306	26.5624	26.391	26.5415	26.5186	26.3811	26.4687	26.446	26.5301	26.2542	ATIC	P31939
ATL1	25.2095	25.1422	25.137	25.1138	25.3238	24.9974	25.2708	25.236	25.2256	25.2626	25.2304	25.0853	24.9153	25.5862	25.4454	25.0813	25.498	25.2772	25.503	25.4426	25.0756	25.316	25.5493	25.5991	24.7178	25.0739	25.8296	25.3865	25.7009	25.2783	25.4725	25.1506	25.2826	25.1687	25.2023	ATL1	Q8WXF7
ATL2	22.696	22.1143	22.0132	22.1665	22.4763	21.8089	22.1054	22.7331	22.5643	22.5237	22.5328	22.7979	22.851	22.9763	22.7188	22.8208	22.3739	22.0937	22.6195	22.5034	22.254	22.3065	22.2612	22.5597	23.2845	22.3765	22.6641	22.5575	23.0971	22.8427	22.6906	22.6912	22.505	22.429	22.8096	ATL2	Q8NHH9
ATL3	21.058	19.3791	24.4832	24.0132	20.2215	19.1795	21.0773	21.0002	24.0593	24.7137	20.9312	19.8364	23.9081	20.8626	23.9026	24.2292	20.0442	20.7067	24.0734	21.6679	22.2839	24.2657	24.1909	24.1501	24.3395	20.6598	20.2136	21.7011	24.1947	24.3035	24.0242	23.8022	23.7727	24.1375	23.854	ATL3	Q6DD88
ATP1A1	28.0625	28.1336	27.9288	27.9629	27.9876	27.8201	28.3151	28.2521	27.8265	27.9738	27.9248	27.6335	27.7343	27.9527	28.1938	27.948	28.0146	27.9667	27.8831	27.8928	28.0626	27.8317	27.9258	28.1226	27.3822	28.0922	27.5132	28.0386	27.7541	27.231	27.7446	27.3586	27.8669	27.6033	27.8439	ATP1A1	P05023
ATP1A2	30.0503	29.5465	29.5991	29.7182	29.6901	29.5397	29.6442	29.204	29.2786	29.2227	29.8257	29.4198	29.1384	29.1172	29.7615	28.9706	29.5304	29.6477	29.411	28.9124	29.3935	28.6309	29.4357	28.9087	27.716	29.4605	27.6036	29.1566	28.7134	27.2936	28.817	28.2589	29.1545	28.9784	29.5472	ATP1A2	P50993
ATP1B1	31.178	30.811	30.9294	30.8185	30.7974	30.811	30.7064	30.4306	30.4868	30.3094	30.7674	30.3641	30.2186	30.6792	30.806	30.1396	30.6944	30.6933	30.6065	30.1809	30.6864	30.0671	30.4476	30.0068	29.18	30.6189	30.0306	30.2798	29.9492	29.756	30.5287	30.0178	30.5348	30.2265	30.5604	ATP1B1	P05026
ATP1B2	29.9346	29.4403	29.8296	29.6926	29.4868	29.5229	29.4116	28.9292	28.9277	28.9115	29.5643	29.089	28.808	28.9282	29.365	28.7297	29.2968	29.361	28.8276	28.5686	29.0174	28.7269	29.1037	28.4354	27.4711	28.9392	27.3152	28.5663	28.4174	26.996	28.6946	27.9482	28.8433	28.7641	29.2056	ATP1B2	P14415
ATP2A1	20.5166	21.4099	19.8593	20.2669	17.9507	20.1753	21.0695	22.7159	25.8541	20.3813	21.1201	24.7819	29.3397	24.2257	21.2357	22.0769	20.0079	21.3665	19.533	27.2543	21.7264	21.5057	21.7652	23.932	21.3898	21.7698	21.1124	21.466	21.8806	21.0257	20.6997	21.1851	20.9357	21.1323	21.3336	ATP2A1	O14983
ATP2A2	26.6333	26.4643	26.709	26.6621	26.64	26.5326	26.4004	26.5353	26.669	26.7631	26.6291	26.7996	27.1682	26.8208	26.4549	26.3451	26.6285	26.6263	26.8574	26.9901	26.2889	26.4057	26.7183	26.6687	26.3769	26.4467	26.507	26.6007	26.6582	26.451	26.5446	26.6177	26.4775	26.6208	26.8163	ATP2A2	P16615
ATP2B1	25.6381	25.6917	25.5827	25.663	25.6046	25.3722	25.5186	25.2848	24.6866	25.4019	25.5493	25.1319	25.0924	25.0453	25.4239	25.095	25.4453	25.4537	25.3317	25.1267	25.2665	25.2485	25.5354	25.2895	25.0421	25.3037	24.7612	25.3453	25.073	25.0978	25.3122	25.2214	25.5637	25.3378	25.602	ATP2B1	P20020
ATP2B2	27.4802	26.9717	26.9879	27.1227	27.0461	26.9649	26.9267	26.8889	26.63	26.6905	27.1359	26.6207	26.5098	26.7676	26.9813	26.3301	26.883	27.0315	26.7496	26.4029	26.9697	26.3067	26.9737	26.4811	25.6346	26.6019	26.0401	26.684	26.2316	25.9766	26.5703	26.1648	26.7909	26.6514	26.9387	ATP2B2	Q01814
ATP2B3	25.4541	25.3148	25.2022	25.1411	25.3003	25.1865	25.2231	24.847	24.1345	24.9829	25.404	24.7458	24.7948	25.2365	25.2761	24.547	25.3423	25.2422	24.9876	24.6237	24.7233	24.5446	25.1424	25.024	23.6566	24.7601	24.3451	25.0304	24.694	24.1837	25.1023	24.5611	25.0898	24.9197	25.3249	ATP2B3	Q16720
ATP2B4	22.9168	23.1442	23.0762	20.5649	23.3982	23.0758	23.3817	23.649	22.9841	20.7686	23.4788	23.5356	23.6502	23.6382	23.5522	23.6912	23.3601	23.5482	22.0429	20.9478	23.4005	21.4063	23.1655	23.8585	22.9396	23.7795	23.256	23.4452	22.9657	23.0756	19.958	23.4183	23.3123	22.9638	23.6266	ATP2B4	P23634
ATP5A1	30.599	30.2535	30.1707	30.3956	30.2597	30.2693	30.325	30.0356	29.9453	30.1397	30.4104	30.2002	30.2487	29.9912	30.2135	29.9154	30.3171	30.2884	30.4169	30.0693	30.2101	29.9348	30.4288	30.1672	29.7745	30.1749	29.8091	30.1884	30.0941	29.9641	30.1939	30.0456	30.2974	30.0981	30.3352	ATP5A1	P25705
ATP5B	31.16	30.797	30.6737	30.8475	30.7908	30.8068	30.8094	30.2763	30.3519	30.4596	30.878	30.6835	30.4925	30.6415	30.8255	30.3119	30.7776	30.8026	30.7338	30.3676	30.4821	30.1934	30.9383	30.3497	29.9621	30.6335	30.3132	30.6565	30.4464	30.2706	30.6513	30.3261	30.7121	30.5058	30.7338	ATP5B	P06576
ATP5C1	27.9678	27.6918	27.7492	27.8971	27.717	27.7089	27.7484	27.4677	27.2934	27.6446	27.8165	27.5489	27.7622	27.3827	27.4127	27.4772	27.5827	27.7547	27.8875	27.5314	27.5466	27.4027	27.7993	27.7213	27.3461	27.4978	27.0395	27.5719	27.499	27.2491	27.4791	27.2452	27.5856	27.7008	27.8284	ATP5C1	P36542
ATP5F1	26.3655	25.9615	26.0489	26.2536	26.0216	26.1085	26.0841	25.6799	25.6645	25.8685	26.2147	25.7294	25.8412	25.6498	25.9194	25.391	26.0199	26.0985	26.0949	25.986	25.7095	25.7161	26.3727	25.7726	25.5591	25.8846	25.5641	25.9327	25.7571	25.715	25.9932	25.8697	26.0317	26.2034	26.3132	ATP5F1	P24539
ATP5I	26.1649	26.0093	25.8191	26.0295	26.1657	26.205	26.3781	26.9756	26.1593	26.3184	26.2672	26.3057	26.4792	26.1666	25.633	25.9477	26.0909	26.3582	26.7259	26.1601	26.7504	26.0533	26.358	26.6982	26.418	25.7284	26.1311	25.8515	25.4938	25.5233	25.7665	25.6342	26.0568	25.6753	25.8256	ATP5I	P56385
ATP5O	28.9705	28.5095	28.5235	28.5911	28.4527	28.4638	28.2537	28.0814	27.9822	28.0862	28.5075	28.1954	28.2372	28.7241	28.3919	27.7685	28.2248	28.5727	28.385	28.0967	28.1148	27.9536	28.4346	28.1406	27.692	28.1527	27.8648	28.3542	28.0193	27.9703	28.2864	28.0276	28.3104	28.2661	28.4643	ATP5O	P48047
ATP6V0D1	26.6193	26.3245	26.0381	26.2404	26.4459	26.3555	26.0695	25.5209	24.8368	26.1777	26.2714	25.9564	25.7022	25.6505	25.9518	25.3755	26.1193	26.1977	26.0672	25.8331	25.2399	25.7803	26.5618	25.993	25.838	25.876	25.905	26.4814	25.983	26.0473	25.8914	26.0475	26.1372	25.8305	26.2231	ATP6V0D1	P61421
ATP6V0D2	24.317	23.5737	23.229	23.8953	23.9386	23.7238	23.9713	23.4985	23.4632	24.4371	24.3948	23.8135	24.1349	23.5466	23.4597	23.491	24.2543	23.8472	24.8368	24.153	23.8975	24.2267	24.4167	24.685	24.5124	23.9645	24.1099	24.7329	24.5119	24.2708	24.5556	24.2058	23.8427	23.6615	24.4014	ATP6V0D2	Q8N8Y2
ATP6V1A	28.9218	28.7183	28.5042	28.7324	28.755	28.7112	28.6759	28.5821	28.6312	28.4941	28.7051	28.512	28.3451	28.9175	28.7765	28.4638	28.7463	28.7088	28.6605	28.4117	28.7459	28.3749	28.7381	28.4527	27.7358	28.5491	28.6956	28.6634	28.3478	28.4116	28.6653	28.3921	28.6283	28.5031	28.5539	ATP6V1A	P38606
ATP6V1C1	26.4008	26.3385	26.0952	26.1873	26.3511	26.2886	26.3849	26.2462	26.2924	26.4217	26.3823	26.4055	26.2292	26.5501	26.4008	26.2727	26.3603	26.4572	26.3713	26.0863	26.5853	26.1224	26.5625	26.6981	25.5922	26.0842	26.5441	26.4417	26.0617	26.1992	26.3411	26.2742	26.283	26.0782	26.3583	ATP6V1C1	P21283
ATP6V1D	25.7258	25.7154	25.5905	25.6642	25.5274	25.5305	25.4221	25.3192	25.1263	25.3194	25.5208	25.2431	25.069	25.694	24.9728	25.4502	25.4429	25.7069	25.5626	25.3525	25.5835	25.2115	25.8002	25.6639	25.0362	25.5759	25.44	25.7822	25.2233	25.0166	25.3626	25.0523	25.2508	25.361	25.6755	ATP6V1D	Q9Y5K8
ATP6V1G1	24.8703	24.6264	24.4618	23.9544	24.6829	24.3668	25.0471	25.4761	25.3211	25.5257	25.2259	25.7269	25.7505	24.777	20.643	25.1903	24.893	25.3598	25.9622	25.9113	25.1805	24.9374	24.8423	26.0764	25.6735	20.6011	25.7728	19.6115	19.8507	21.1309	20.6113	25.2596	24.6526	23.726	21.0917	ATP6V1G1	O75348
ATP6V1G2	28.4258	27.8967	27.3302	27.4354	27.982	27.8695	28.1264	28.491	28.1144	28.0277	28.0184	28.2894	28.3437	27.7549	26.3118	27.7003	27.6935	27.8429	28.2075	28.1898	28.0554	27.3773	27.7436	28.348	27.3595	25.8638	27.6954	26.2539	26.0127	25.6227	26.678	27.1246	27.5623	26.2645	25.2723	ATP6V1G2	O95670
ATP6V1H	27.1672	26.628	26.9684	26.8549	26.8915	26.7703	26.839	26.7226	26.8482	26.8677	27.0495	26.8663	26.6885	27.2302	27.1684	26.719	27.0139	27.0056	27.0066	26.7482	27.1501	26.6932	27.2905	26.7501	25.9483	26.8971	26.9072	27.0917	26.7258	26.7873	27.0682	26.7366	26.8215	26.8137	27.0355	ATP6V1H	Q9UI12
ATP8A1	25.0183	25.1861	25.0433	25.151	25.0172	25.042	24.9609	24.7395	24.1947	25.2775	25.1763	24.6088	24.7925	25.3293	24.6825	24.8199	25.0499	25.1107	25.2579	24.8766	24.5372	25.0569	25.2978	25.5646	24.4385	24.6908	25.0494	25.3103	24.9439	24.6438	24.8907	24.6735	24.907	24.8983	24.94	ATP8A1	Q9Y2Q0
ATRN	22.2217	20.9105	21.0384	22.493	22.6056	22.3869	22.3513	19.6063	22.5043	22.629	22.3148	22.4125	22.5168	22.7222	19.7002	21.1962	22.3495	22.4107	22.6696	22.7757	22.3307	19.6722	20.9537	21.3396	20.5752	20.2086	22.2459	21.7048	22.3935	20.9767	22.459	22.1067	22.3116	21.8963	22.2137	ATRN	O75882
ATXN10	24.38	23.9167	23.8873	23.8331	23.9723	23.9339	23.4021	23.6525	23.3673	23.9698	24.0357	23.799	23.7238	23.4763	23.8316	23.7752	24.0594	23.907	23.5263	23.8472	23.4152	23.7092	24.1047	23.4928	24.2674	24.0159	23.9811	24.0404	24.027	24.0602	23.8743	24.1039	23.4709	24.431	23.9636	ATXN10	Q9UBB4
AUH	27.2847	26.9563	26.9956	27.038	26.951	26.9543	26.7931	26.7998	26.5549	26.7646	26.8938	26.6895	26.6396	26.7206	26.8564	26.6143	26.8982	26.8928	27.0184	26.6399	26.6664	26.238	27.0228	26.679	25.9156	26.8223	26.4798	26.579	26.4481	26.3318	26.7042	26.4889	26.7537	26.7387	26.8273	AUH	Q13825
AVIL	24.4035	25.2391	23.9938	23.9636	24.491	24.1402	24.9381	23.8039	20.1158	24.0129	24.0405	23.1031	23.8403	23.0644	23.9569	24.2549	24.1369	23.4981	23.5165	23.934	21.0527	24.0782	24.4924	24.8648	23.4509	24.5386	22.8503	24.5059	23.9569	22.1364	23.9957	23.4293	24.2499	24.0918	23.8467	AVIL	O75366
AZGP1	21.3705	19.7596	21.9229	20.9871	20.0751	20.4469	20.9998	23.3966	21.0711	21.2564	22.1661	21.8735	22.3371	20.893	21.6509	22.0194	19.6023	21.7759	22.4718	22.071	24.058	19.7021	21.9441	21.9825	20.9119	21.9764	19.0444	20.7883	21.7859	21.7428	19.4903	20.4353	21.4698	21.3654	21.5237	AZGP1	P25311
BAG5	23.5755	23.2291	23.0704	22.8505	23.5088	23.2959	22.8828	23.1168	23.6374	23.4705	23.5081	23.2781	21.8958	23.6429	23.1976	23.4456	23.2094	23.0791	23.5684	22.9877	21.8742	23.1869	22.8361	23.407	21.3156	23.054	23.2099	23.3622	23.2215	23.3408	23.4817	23.3814	23.5923	23.288	23.1784	BAG5	Q9UL15
BAG6	25.1238	25.2042	25.0276	25.1887	25.2953	25.0172	24.9539	25.0916	24.9593	25.1576	24.9426	24.6712	24.3299	24.9315	25.1351	25.0717	25.2147	25.0529	24.689	24.8834	24.9139	24.9008	25.1461	24.8475	25.0437	24.9477	24.8495	24.8431	25.1212	24.805	24.8652	24.7398	24.8924	25.1972	25.3031	BAG6	P46379
BAIAP2	22.9734	23.3155	22.7962	22.4388	23.1073	22.8877	23.1162	23.1078	22.7822	23.2125	22.7615	22.8266	22.9606	23.2012	22.9779	23.2358	22.9839	23.0507	21.9531	23.1307	20.5558	23.3895	23.0906	24.1517	23.7313	20.9961	23.4764	22.8654	21.0102	22.9464	20.6976	23.075	23.2255	21.4444	20.5313	BAIAP2	Q9UQB8
BCAN	26.5181	25.9544	26.1599	26.5024	26.3239	26.0521	26.0308	25.935	25.7872	25.9516	26.3413	25.8458	25.636	26.0335	26.2831	25.1422	26.5408	26.3112	25.7706	25.5002	26.0948	21.4003	25.8539	21.6218	21.131	25.9642	21.1521	25.5546	18.0249	21.1688	25.713	24.9455	25.7523	25.6846	26.0797	BCAN	Q96GW7
BCAP31	26.215	26.2415	26.5069	26.473	20.8133	26.4879	26.3944	26.4748	26.5458	26.8015	26.5077	26.5747	25.8814	27.0505	26.545	26.3544	26.4958	26.3178	27.1287	26.5559	26.5649	26.9905	26.4746	26.841	26.7497	26.2757	26.7629	26.4227	26.5299	26.7342	26.7075	26.7424	26.6037	26.8968	26.7381	BCAP31	P51572
BCAS1	29.0764	28.6405	27.9859	27.7544	28.4021	28.4557	28.5226	29.5713	28.731	28.6124	28.2735	28.6276	28.8442	28.4905	27.8777	28.4848	28.3317	28.1944	28.3148	28.2494	28.4946	27.9578	27.9045	28.8948	27.0971	26.6836	28.2391	27.6888	27.3351	26.3275	27.4615	27.8304	28.213	27.358	26.6296	BCAS1	O75363
BCAS3	23.9111	24.498	23.651	20.7399	21.3276	24.0151	23.8213	21.0442	22.0281	24.1065	23.8994	21.6989	21.5032	21.0923	23.7	22.1489	23.6369	24.0992	22.0818	22.234	21.983	21.6929	24.0918	24.0782	22.3333	19.991	23.8532	21.2787	20.7867	21.6326	24.0003	21.5666	23.6138	23.5537	23.7062	BCAS3	Q9H6U6
BCKDHA	23.7548	23.7146	23.7323	23.7483	23.5804	23.597	23.7336	21.1544	23.7476	23.3774	23.8321	23.7126	23.6572	23.5367	23.796	21.9995	23.7284	24.0198	23.5502	21.8121	20.5914	23.7033	23.7623	23.5361	22.0593	23.5265	23.3286	23.2445	23.5599	23.4035	23.11	23.2266	23.0866	23.5264	23.5063	BCKDHA	P12694
BCKDHB	23.2287	22.8472	23.5689	23.1663	23.3995	23.4655	22.9272	22.8105	23.0076	22.9833	23.272	22.995	23.4189	22.9404	23.533	23.2149	23.0947	23.4712	23.1587	23.2156	21.5564	21.4642	23.0978	23.3995	22.428	22.877	20.6787	22.9176	22.7644	22.6905	22.7794	22.9568	23.1928	23.1745	23.3893	BCKDHB	P21953
BCKDK	23.0018	22.7801	23.1566	21.1679	22.9796	23.2168	23.1312	22.6306	20.8009	19.7038	22.8921	19.9639	20.6687	20.5439	22.7522	21.7795	23.0468	22.9569	22.0573	19.2981	21.4293	21.9294	22.9358	21.8056	21.7322	19.0774	22.6787	20.783	20.8837	21.4249	22.7789	22.8342	22.7843	22.624	23.1206	BCKDK	O14874
BCL2L13	22.5739	22.2897	21.935	21.5004	21.2994	22.0286	22.0735	21.968	19.8041	21.8618	22.3094	21.785	21.7194	21.2445	20.9737	20.8096	21.7511	21.688	21.3931	21.0083	18.5711	21.453	22.2429	20.4286	21.3696	17.911	21.2053	21.1955	21.7583	21.9202	22.1277	21.8378	21.8462	20.8861	21.9612	BCL2L13	Q9BXK5
BCLAF1	21.9529	22.4539	22.5878	22.717	22.8189	22.7262	22.8419	21.8961	19.8947	22.5152	22.7897	23.1143	22.4697	22.3501	22.6393	22.8329	22.2201	22.3308	22.6952	22.8222	19.9297	23.8035	23.672	22.891	24.9358	22.7571	23.2075	23.3367	23.8231	23.7943	22.208	23.335	22.406	23.4572	22.113	BCLAF1	Q9NYF8
BCS1L	23.984	23.7353	23.3428	23.44	23.3661	23.605	23.3932	23.1531	23.5143	23.3279	23.7545	23.8388	23.4333	23.5365	23.6535	23.2234	23.4423	23.595	23.9058	23.7454	23.6485	23.3455	23.9407	23.7991	23.1834	23.1973	23.4851	23.2395	23.5368	23.625	23.7576	23.6031	23.822	23.3063	23.6523	BCS1L	Q9Y276
BDH1	25.2301	24.924	25.4217	25.3487	25.4159	25.5677	24.9938	24.6246	25.0293	25.4809	25.3592	25.266	24.5631	24.4757	25.0392	24.7025	25.4333	25.5155	24.9071	24.8277	25.1196	25.277	25.0833	25.2219	24.5421	25.1132	24.9413	25.4874	25.1291	24.4554	24.8279	24.5955	25.0262	25.2923	25.4273	BDH1	Q02338
BGN	22.2736	26.1125	25.5744	24.9869	25.1736	25.4791	25.6281	25.9804	26.7732	25.6845	25.254	27.2656	27.3932	21.7658	26.2716	27.4962	25.5842	25.682	26.744	27.8376	20.273	28.4604	24.8779	26.7949	28.3942	26.1441	19.7815	25.9223	25.3475	25.9169	24.5671	25.9797	20.4027	25.3584	24.7035	BGN	P21810
BIN1	27.821	27.3719	26.8644	26.6664	27.3718	27.2433	27.5583	27.8646	27.3626	27.2183	27.2998	27.5508	27.9439	27.2652	26.1925	27.3267	26.9957	27.4249	27.3097	26.9736	27.5929	26.6003	27.0198	27.2553	26.0949	25.712	27.0471	25.5863	25.4143	24.8097	26.7118	26.9166	27.1867	26.4809	25.359	BIN1	O00499
BLMH	24.9257	25.1337	24.8523	24.992	24.9276	25.2044	25.0368	25.3586	25.1266	25.0328	24.9408	25.2543	25.2916	25.1757	25.1855	25.3107	25.0172	24.9552	24.9948	25.0107	25.4196	24.9253	25.0318	25.2865	24.7473	25.2501	25.1172	25.2508	25.1874	24.5797	24.7537	24.9157	25.2658	24.6657	24.5978	BLMH	Q13867
BLVRA	24.9698	24.2491	24.5038	19.2334	24.6169	25.2642	24.6653	24.9458	24.997	24.4899	19.9594	20.7877	24.3336	25.0384	21.2897	21.9975	19.6885	24.6278	20.9873	22.0191	21.4679	20.8631	21.2847	21.3351	21.2907	24.5547	19.2154	20.1635	21.3548	24.6948	24.6579	24.2897	19.2122	24.613	24.8395	BLVRA	P53004
BPGM	24.1643	24.1789	23.7904	24.0704	24.1689	24.1611	24.9599	26.6911	26.9301	25.5486	24.783	25.9042	26.5071	26.3784	25.0166	26.8734	24.6225	24.5533	26.3004	26.8912	26.0716	27.0485	24.9798	26.4264	26.1905	25.0354	25.6953	25.5852	25.4781	25.4673	25.3672	25.9612	25.7064	24.9347	23.8858	BPGM	P07738
BPNT1	25.0237	24.8527	25.1911	25.0849	24.931	25.0796	24.703	25.2105	24.9673	25.09	24.7143	24.7733	24.8564	25.0577	24.9148	24.95	24.7952	24.9324	24.7929	24.7083	24.8385	24.6452	24.7206	24.6544	23.9505	24.8329	24.8702	24.7002	24.5454	24.4452	24.8979	24.415	25.0194	24.8706	24.8136	BPNT1	O95861
BPTF	21.2384	20.6197	20.7446	20.603	24.9141	19.2643	20.5197	29.5284	27.2745	26.611	25.769	27.1949	27.3201	27.342	21.5145	27.2987	21.2861	17.5972	27.1147	27.243	27.954	30.0603	26.1705	26.7968	27.4082	21.7245	25.89	20.4316	20.5542	26.063	21.5463	25.3949	25.5042	20.5622	19.501	BPTF	Q12830
BROX	24.5921	19.5563	24.3115	24.5967	24.6648	24.7047	20.6424	24.9648	24.9806	24.9566	24.6761	24.6235	24.746	25.1938	21.0701	24.8769	24.8089	25.1848	24.7435	24.8793	25.0146	24.8592	25.0148	24.6579	24.5793	24.8355	24.7899	24.7487	24.7553	24.8348	24.8053	24.9404	24.6779	24.3571	24.6808	BROX	Q5VW32
BRSK1	23.3134	23.3554	23.03	23.4797	23.3372	23.3281	23.4003	23.2513	23.5578	23.2063	23.0765	23.4038	23.9654	23.4732	23.4441	23.082	23.1909	22.8682	20.6104	23.0373	23.2813	23.0992	23.1585	22.7971	20.9367	23.0832	23.3693	23.1995	22.9721	22.9268	23.4248	22.9845	23.3098	22.2731	23.1059	BRSK1	Q8TDC3
BRSK2	24.0938	23.9404	23.835	24.1281	23.9348	23.9463	23.8212	23.9878	23.8143	23.8614	23.7221	23.5602	23.596	23.9051	23.6938	23.4739	23.9171	23.7461	23.8576	23.4893	23.8991	23.2948	23.8374	23.5937	22.4613	23.7201	23.6018	23.6734	23.4383	22.9927	23.8907	23.3067	23.6707	23.6695	23.7959	BRSK2	Q8IWQ3
BSN	23.3149	23.3672	22.7052	23.0608	23.2419	23.1831	23.4241	21.1854	21.726	23.3514	23.5349	22.6673	20.6578	20.0903	21.5722	21.7624	22.4933	23.4813	22.1073	21.1729	20.6947	22.0894	23.1796	23.2376	21.435	23.4584	20.9425	23.8284	21.5703	21.2061	22.7596	21.3376	22.4095	22.8932	22.7803	BSN	Q9UPA5
BTBD17	23.8255	23.7998	23.0881	23.3406	23.796	23.0909	24.0112	21.007	22.1801	22.3571	23.5857	20.5518	21.4572	22.5908	22.7202	22.5352	23.0066	23.7677	16.9299	22.1658	19.5301	22.0006	22.7715	19.4718	22.0624	20.5488	20.7032	22.6831	19.327	21.7713	22.3654	20.1859	22.1953	22.3813	23.2942	BTBD17	A6NE02
BTF3	24.3955	24.305	23.5898	23.5461	24.2248	24.1315	24.7265	24.6973	24.6701	24.5321	24.8769	25.4221	25.5584	24.405	23.8997	24.6663	24.4453	24.5939	25.3573	25.6018	25.0101	25.9223	24.8092	25.5517	26.4845	25.069	25.5889	25.0157	26.0301	25.157	24.5672	25.1551	24.7691	24.0985	23.7186	BTF3	P20290
BTF3L4	24.0146	23.9917	23.3713	18.9793	24.2401	24.1605	24.5637	24.385	23.8308	24.0274	24.0063	25.016	24.3772	19.6923	23.162	23.8327	23.8687	24.428	23.9213	24.0961	23.7007	24.3409	24.1716	24.6207	25.0617	24.4622	23.6062	23.8597	23.7966	24.0926	23.8641	24.2464	20.9423	23.9074	21.3137	BTF3L4	Q96K17
BUB3	23.0752	23.0893	23.1368	23.6541	23.3655	23.1834	20.0721	22.5127	21.1083	23.3458	23.1823	21.3892	21.8394	20.5753	20.5428	23.3426	22.8594	20.9217	19.0996	23.468	20.5974	23.5718	23.0703	22.0311	24.0848	22.837	23.5113	23.7612	24.0567	23.8351	21.187	24.26	23.7449	23.766	23.2241	BUB3	O43684
BZW1	25.029	24.9495	25.1583	25.4917	24.9572	25.2248	25.4579	25.4952	25.6772	25.4211	25.2432	25.5993	25.618	25.2358	25.2035	25.5342	25.3118	25.2001	25.4151	25.3931	25.9143	25.7555	25.4687	25.5998	26.7179	25.7562	25.5067	25.6937	25.9848	25.8668	25.5264	25.851	25.1549	25.8255	25.5573	BZW1	Q7L1Q6
BZW2	21.1179	20.8083	21.4808	20.9858	21.5197	21.1995	20.0482	20.5673	21.5912	20.8934	21.3312	20.1992	21.5535	21.2035	20.4703	20.446	21.0277	20.5683	21.1771	21.4994	21.5242	23.2155	21.6774	22.8802	24.5411	21.44	21.0643	21.5519	23.2457	23.8536	20.8605	23.1261	20.6726	23.0573	23.0181	BZW2	Q9Y6E2
C11orf68	23.5645	24.0132	23.3951	23.1726	23.3894	23.4993	22.8975	22.993	19.6962	23.3966	22.9036	23.0581	21.4418	22.9759	23.1305	23.0999	23.1989	23.2842	19.8292	20.5288	22.6887	22.9136	22.9741	22.7085	21.5486	23.2067	22.9667	22.9248	22.6952	22.8135	23.1785	22.8924	23.248	23.3763	23.3164	C11orf68	Q9H3H3
C12orf10	23.1022	23.0134	23.1431	22.889	23.0819	23.0634	20.1714	22.8302	22.1234	21.1828	23.0266	23.2018	20.4067	19.6454	20.9406	23.0724	23.0229	23.2336	23.2161	20.7075	21.9768	22.8392	23.0259	23.0305	21.9084	23.1256	21.347	22.9678	22.9739	21.4116	23.106	22.8984	22.774	23.1636	23.2189	C12orf10	Q9HB07
C14orf166	24.0961	24.4012	24.435	23.7332	24.3927	24.214	24.0218	24.0598	23.994	24.3653	24.2179	24.0997	24.0517	23.7759	24.4811	23.8475	24.7843	24.3726	23.4321	23.9759	24.1238	24.0226	24.3917	23.266	23.864	24.3415	23.3431	23.8169	24.2574	24.1501	24.619	24.0768	24.2584	24.1624	24.3123	C14orf166	Q9Y224
C16orf62	22.8194	22.5908	22.6724	22.083	22.1121	23.0432	22.6883	20.7948	20.6328	23.3034	22.8883	22.5703	20.1099	20.4458	22.9108	20.8549	22.6599	22.612	19.6272	23.0309	22.1675	22.8326	22.7979	22.0554	22.9812	22.6508	23.4395	22.9234	22.8837	23.1722	23.0594	22.8913	23.1234	22.9347	22.6023	C16orf62	Q7Z3J2
C1QBP	26.4681	26.5781	27.1305	26.6677	26.5469	27.2202	26.378	26.2835	26.7306	26.1003	27.044	27.2057	26.2631	27.4132	26.3653	26.4747	26.6123	26.9888	26.9431	25.7621	26.4238	27.0352	26.8328	21.4194	25.8825	25.7222	26.5137	26.2826	26.0182	26.1431	26.474	27.1282	27.4249	26.5383	26.16	C1QBP	Q07021
C2orf47	18.4195	21.1137	21.5211	19.4231	22.9837	21.5218	22.8761	21.7444	21.5313	22.7214	20.3363	19.1311	21.5021	21.2697	22.9458	21.6829	23.0474	22.8846	19.7751	21.0008	20.2023	19.9601	23.6485	21.9326	21.2795	21.164	21.2673	22.9779	21.6386	22.7871	22.9578	21.2566	23.0708	22.6724	23.8581	C2orf47	Q8WWC4
C3	25.5273	25.968	26.3693	25.8911	26.4691	25.7395	27.6148	29.7783	29.7482	28.8151	28.0669	29.3401	29.4465	29.4331	26.0749	29.4112	26.716	26.4445	29.2813	29.5789	29.8004	29.9883	28.6582	29.0581	29.8627	27.0564	28.0235	28.4088	28.4255	27.342	25.884	26.8025	27.0844	26.4345	25.8674	C3	P01024
CA2	27.5931	27.2183	27.2952	27.1729	27.22	27.2032	28.0661	29.2445	29.3349	28.4016	28.0859	28.819	29.1527	28.7175	27.4462	29.3637	27.0336	27.0434	29.4274	29.6626	28.9799	29.5677	28.1483	29.1149	28.9382	27.0976	28.0775	28.0797	28.3221	27.2592	26.7852	26.9984	27.2896	27.2036	27.0976	CA2	P00918
CA3	23.5534	19.6622	24.7058	21.4253	20.2794	21.3761	25.7049	26.2342	27.3038	24.6628	23.8889	27.6325	30.374	25.8957	21.6014	25.9778	24.3638	23.8481	26.4551	26.4447	24.574	20.9636	21.6371	26.166	23.6703	21.8457	21.4588	25.9403	21.2498	21.7531	23.8446	20.8432	23.541	20.975	23.7925	CA3	P07451
CAB39	25.786	25.5498	25.5271	25.6999	25.6282	25.707	25.8162	25.8582	26.16	25.8319	25.781	26.0105	26.1202	26.1112	25.6892	26.2294	26.0015	25.8232	26.3312	26.1189	26.4121	25.8868	25.8734	25.9622	25.6091	25.6612	25.9277	25.673	25.6325	25.592	25.8332	25.4318	25.6549	25.5825	25.8122	CAB39	Q9Y376
CAB39L	23.5803	23.4168	23.2698	23.1398	23.1868	23.3949	23.6794	23.4699	23.4892	23.4682	23.3198	23.9608	23.3633	23.5538	23.9158	23.689	23.4357	23.5172	23.5705	23.4662	23.7499	23.6825	23.1553	23.6019	23.4183	23.3411	23.3797	23.4293	23.4174	23.3931	23.5023	23.3649	23.6378	23.3207	23.0623	CAB39L	Q9H9S4
CACNA2D1	23.9268	24.4996	23.6576	23.5719	23.8564	23.9312	24.2972	23.9193	22.9768	24.0432	24.1118	23.6254	24.2964	24.2507	24.1409	24.1055	24.0125	24.1574	24.2228	23.7884	23.5151	23.9037	24.2893	24.3007	21.1819	23.8959	23.7749	24.4028	23.7798	23.4138	23.941	23.6754	24.1223	23.1685	23.9095	CACNA2D1	P54289
CACNA2D2	23.2828	23.2248	22.7387	23.2964	22.9637	23.0206	22.8994	20.6219	21.678	21.1225	22.9066	20.9438	18.8715	21.8793	22.597	22.7451	23.2624	22.7303	22.0506	22.1242	19.9131	22.0773	22.9318	22.9861	22.0913	22.989	22.7175	22.7228	20.0341	20.0099	22.726	22.3407	22.7935	22.281	22.379	CACNA2D2	Q9NY47
CACNB4	23.0129	23.026	20.8302	22.4288	22.6848	22.5991	20.0999	19.8111	20.4907	21.6754	19.5405	21.8323	21.2732	21.4583	22.3195	20.8543	20.773	22.7968	21.9559	21.1841	18.1982	21.9638	23.1166	20.501	18.2988	19.7175	21.0073	20.4514	21.3894	21.6408	22.066	21.8282	20.5606	20.5254	21.1474	CACNB4	O00305
CACYBP	25.2191	25.1539	24.9707	25.2216	25.261	25.463	25.2957	25.5642	25.1916	25.2163	25.1322	25.2924	25.1397	25.363	25.3733	25.1673	25.1514	25.159	25.409	25.1784	25.6266	25.1342	25.0237	25.3084	25.1362	25.0775	25.4139	25.164	24.9775	24.9185	25.1136	24.8308	25.0029	24.9447	25.2477	CACYBP	Q9HB71
CAD	23.0982	23.2182	23.071	23.1077	22.9643	23.2184	22.9743	21.0353	23.0682	23.0222	23.4671	23.1445	23.1918	22.8778	23.0553	22.942	23.1479	22.9869	23.0564	23.5746	22.9022	23.727	23.3961	23.2781	24.5264	23.1646	23.5744	23.4053	23.9139	24.1817	23.2551	23.7386	23.2204	23.4702	23.3667	CAD	P27708
CADM2	24.379	24.1282	23.8122	23.5736	23.7226	23.6968	23.6434	21.9001	20.7891	22.9069	23.7765	23.5198	21.9344	23.6978	24.9346	23.9483	23.8607	23.3991	21.6871	20.2253	19.7998	22.8221	23.2402	22.8096	21.5469	23.8159	22.9925	23.336	23.4163	19.9147	24.2146	23.4714	23.9206	23.6325	23.8965	CADM2	Q8N3J6
CADM3	27.1351	27.3372	26.9997	26.6839	26.9279	26.9031	27.2945	26.7204	26.8043	27.017	27.0057	26.9444	26.774	27.4536	27.4936	27.1663	26.6878	26.9818	27.6925	27.1704	27.3238	27.477	26.7522	27.3275	26.2784	27.4172	27.0721	26.657	26.7788	26.086	26.6635	26.3345	26.7979	26.2342	26.2852	CADM3	Q8N126
CADM4	26.5806	26.5413	26.2579	26.1254	26.5054	26.5654	26.6529	26.3964	26.6034	25.9472	26.4645	26.5682	26.2456	26.4201	26.8617	26.8007	26.3174	26.5607	26.5062	26.5081	26.5944	26.3928	26.0913	26.4178	25.5657	26.6897	25.6865	26.4287	25.8026	26.0406	26.3925	25.7017	26.4308	25.8108	26.3525	CADM4	Q8NFZ8
CALB1	23.9705	24.0853	24.1367	23.911	23.485	23.5137	23.6307	20.5178	20.2073	24.1239	23.5079	19.7741	20.859	23.7575	23.4759	23.6435	24.2764	23.4526	19.849	21.3349	20.7338	20.8908	24.0318	21.2586	21.9739	19.4489	21.656	23.2359	21.403	21.1671	23.649	21.5801	23.4808	24.206	23.9154	CALB1	P05937
CALB2	28.1664	27.5538	27.5411	27.6904	27.3845	27.5147	27.3484	27.1769	27.3734	27.292	27.5635	27.1609	27.0805	27.4216	27.5491	27.5131	27.7957	27.406	27.1351	26.9945	27.7291	27.0646	27.2964	26.2466	25.8808	27.4841	26.9769	26.922	26.9381	26.9224	27.8172	26.7457	27.4375	27.9341	27.4819	CALB2	P22676
CALR	27.1256	27.2455	27.186	27.1012	27.5171	27.4806	27.6406	27.2365	27.8149	27.4954	27.5044	27.9578	27.6488	27.9577	27.8109	27.8742	27.5135	27.4402	28.0737	27.8172	27.6373	28.355	27.5101	27.9016	28.8218	27.6047	28.2883	27.5767	27.4262	27.8094	27.6926	27.9742	27.579	27.4193	27.2353	CALR	P27797
CALU	23.0657	23.2699	23.9948	23.4752	23.596	23.5466	24.0198	18.6445	24.1974	23.5003	23.0284	24.3144	23.5894	23.9348	22.8587	23.9389	22.8441	22.9325	23.642	20.4534	23.6333	24.2478	22.7777	23.1263	23.9526	23.0413	24.4493	21.5991	21.8182	23.4164	22.7939	23.7966	23.7516	24.1674	19.7408	CALU	O43852
CAMK1	22.5537	21.0786	20.5842	23.3768	22.4147	22.5923	21.6383	22.1308	19.4413	22.6036	22.8189	22.4309	21.0317	22.5366	22.3664	20.0598	22.8365	22.2115	20.5748	22.7651	22.2278	20.8091	22.5876	22.4444	23.2879	22.572	22.457	22.684	22.369	23.3856	22.4927	22.2893	22.3612	22.9138	22.0939	CAMK1	Q14012
CAMK1D	24.994	24.5884	24.5152	24.6262	24.8199	24.5765	24.6727	24.82	24.6629	24.3721	24.6293	24.4241	24.4379	24.68	24.5879	24.5026	24.6298	24.703	24.5418	24.2918	24.6905	24.1775	24.3495	23.9913	23.7462	24.2743	23.9742	24.1593	23.7854	23.968	24.502	24.071	24.4905	24.3122	24.1741	CAMK1D	Q8IU85
CAMK2A	25.5018	25.7236	25.005	25.286	25.0662	25.2408	25.2706	24.3127	21.8197	25.1709	25.0164	23.0346	24.0438	24.3785	24.6219	24.7454	25.252	24.8194	23.7894	22.966	21.968	24.2966	25.4033	25.2081	23.6049	24.5399	23.9736	25.6596	24.5422	22.92	24.7847	23.4756	25.368	24.6085	25.1675	CAMK2A	Q9UQM7
CAMK2B	28.4629	28.5339	28.2944	28.3826	28.3004	28.345	28.2738	27.669	27.3525	28.0148	28.3639	27.4133	27.3418	27.8957	28.0046	27.7389	28.2655	28.3034	27.4653	27.3033	27.2448	27.3454	28.3979	27.75	26.695	27.6787	27.4855	28.1359	27.6278	26.9177	27.9758	27.4637	28.1593	27.9306	28.086	CAMK2B	Q13554
CAMK2D	25.0798	25.483	24.9677	25.1854	25.2424	25.1929	25.3385	24.998	24.4535	25.5225	25.545	24.2533	24.8197	24.9525	25.2545	25.2093	25.3005	25.1282	25.059	24.6099	23.9812	25.1583	25.4861	25.6372	24.76	24.984	25.0278	25.4082	25.3275	25.1936	25.6417	25.2175	25.6532	24.7957	25.1243	CAMK2D	Q13557
CAMK2G	26.8449	26.6107	26.5824	26.8514	26.6241	26.6019	26.4772	26.4302	26.1405	26.4647	26.6583	26.2299	25.9645	26.5776	26.5806	26.1389	26.7885	27.1153	26.118	26.1767	26.2753	25.6729	26.6939	26.3342	25.2841	26.5534	26.2057	26.4955	26.1777	25.673	26.4393	26.261	26.5257	26.2403	26.6628	CAMK2G	Q13555
CAMKK1	24.1326	23.5821	21.8412	23.1318	23.4217	23.2163	23.4181	23.8516	21.5634	23.5773	23.6187	23.6109	23.4267	23.4458	21.3505	23.7638	23.6908	23.9078	23.6468	23.5481	23.9116	17.7568	23.4313	23.1961	21.0499	23.3244	23.7846	23.2118	22.8109	22.7979	23.6687	23.0499	23.5579	21.4782	22.4759	CAMKK1	Q8N5S9
CAMKV	23.9307	24.297	23.9121	24.1787	23.693	23.7929	24.5078	23.5135	20.0344	24.1752	24.0884	22.182	21.2149	22.6311	23.1967	23.5012	24.113	23.9985	21.4777	17.9696	21.759	21.1297	24.1797	24.3866	21.6727	22.6887	21.7103	24.1269	23.2336	20.3104	23.262	22.4722	23.7194	23.5169	23.9691	CAMKV	Q8NCB2
CAMSAP2	22.311	22.3158	22.2985	22.4088	22.8533	22.376	22.6548	21.234	21.5938	22.2926	22.4628	21.5944	22.6386	20.1731	22.4315	21.8551	22.3221	22.7289	21.8094	22.2486	18.225	20.6099	20.8393	21.9493	21.3116	22.4457	22.5482	22.801	22.7232	22.4332	22.1446	21.9225	22.4692	22.1482	21.882	CAMSAP2	Q08AD1
CAND1	27.2	27.2258	27.153	27.1696	27.0797	27.1124	27.2229	27.2733	27.3377	27.1582	27.2051	27.1481	27.0232	27.3085	27.3769	27.1721	27.2679	27.1255	27.2388	27.0624	27.3113	27.0626	27.1884	27.1145	26.8822	27.1929	27.2365	27.1956	27.0795	27.0999	27.2799	27.1881	27.2876	27.2182	27.1757	CAND1	Q86VP6
CAND2	21.3932	24.4025	24.5767	24.6026	20.7602	21.3721	24.6682	21.7341	24.5415	20.7875	24.4931	24.6386	19.0915	20.6555	24.8372	24.6209	24.7316	24.5449	24.6991	19.4575	19.8899	21.5242	24.6445	24.5426	24.8205	21.6717	24.9887	24.6841	24.9889	25.0382	24.857	24.9809	24.6931	21.4337	19.2398	CAND2	O75155
CANX	27.76	27.9235	27.7891	27.6808	28.0632	28.0174	28.2195	27.7471	28.3606	27.8369	27.9095	28.2609	27.6903	28.471	27.8381	28.0082	28.062	27.8293	28.2849	27.8532	27.9088	28.4613	27.6808	28.25	27.8581	28.0326	28.234	27.7381	28.0422	27.8165	27.9828	27.814	27.7034	27.5891	27.8604	CANX	P27824
CAP1	26.6354	26.7714	26.7331	26.8269	26.9509	26.8563	26.9452	27.0131	27.4015	27.0535	26.861	27.0243	27.1812	27.3261	27.1092	27.2034	27.088	26.9562	27.1208	27.2716	27.3673	27.1485	26.7739	27.1247	27.471	27.0939	27.3914	26.9411	27.2208	27.5148	27.214	27.2065	27.0382	27.1374	26.8197	CAP1	Q01518
CAP2	24.0115	24.0279	23.5673	23.0457	23.7828	23.673	23.637	23.356	23.8801	23.1017	23.5743	22.8495	23.4032	23.5223	23.852	22.944	23.1313	23.2898	21.7144	20.5715	22.8583	21.5462	23.364	22.5658	20.8111	23.2623	22.6883	23.7001	22.5561	22.2809	23.2952	23.0022	23.5385	23.2908	23.5502	CAP2	P40123
CAPG	22.487	24.0054	24.2356	22.0611	23.8693	24.3873	24.2304	24.0045	22.1143	22.574	24.7438	24.3894	25.2396	24.5811	22.237	24.0138	23.846	23.9933	21.3973	25.1982	23.8266	25.5545	24.1975	24.3409	26.6336	24.4903	26.125	24.1591	24.7828	26.0418	25.3332	26.213	25.0603	24.5982	23.6884	CAPG	P40121
CAPN1	24.096	24.4333	23.8501	23.955	24.3396	24.5887	24.6951	24.5631	24.8424	24.5684	24.175	24.8584	24.9275	24.3138	24.4791	24.7284	24.038	24.2316	24.7132	25.1292	24.3465	24.6941	24.2428	24.721	24.7184	24.3212	24.2728	24.1957	24.5639	24.5086	24.2265	24.3099	24.0167	24.1949	24.0954	CAPN1	P07384
CAPN2	26.8138	26.9267	26.7391	26.8607	26.9486	26.9199	26.9251	26.7861	27.1574	26.7445	26.83	26.8536	26.8369	27.0609	27.0215	27.0159	26.7521	26.7017	26.9565	26.8898	26.9104	26.6158	26.6942	26.819	26.7362	26.7928	27.1779	26.8424	26.8725	27.0779	26.6618	26.4043	26.9635	26.8024	26.6206	CAPN2	P17655
CAPN5	24.2515	24.5005	24.376	24.4155	24.4907	24.3958	24.8015	24.7329	24.1284	24.0601	24.0983	24.0546	23.8941	24.5737	24.3716	24.4604	24.6069	24.182	23.8921	24.6153	24.3302	24.2779	23.3858	24.5803	23.9183	24.5021	23.6836	24.2101	24.1088	24.1328	23.8757	24.1287	23.9138	23.7864	24.3554	CAPN5	O15484
CAPRIN1	24.0222	24.0274	24.2341	24.4089	23.8978	24.3577	24.2316	24.3574	20.9352	24.2698	24.5858	24.8839	24.6552	24.0097	22.8301	24.0407	23.6356	24.641	24.5315	24.7016	25.1174	25.1591	24.6773	24.9526	26.2203	21.0221	25.3653	21.2064	20.7489	20.8323	21.4419	24.767	24.5539	25.138	23.4976	CAPRIN1	Q14444
CAPZA1	25.4623	25.3492	24.9382	25.1437	25.1911	25.2048	25.5735	25.1884	25.6584	25.2197	25.2431	25.4395	25.3102	25.6264	25.1942	25.6252	25.4302	25.2056	25.3337	25.292	25.733	25.4879	25.1537	25.2896	25.5572	25.2812	25.8843	25.2642	25.2671	25.7061	25.3028	25.5804	25.4489	25.2837	24.9793	CAPZA1	P52907
CAPZA2	26.897	27.0273	26.8507	26.6659	26.9831	26.8168	27.0101	26.9717	26.964	26.9928	27.0466	26.9444	27.0998	27.1129	26.8767	27.056	26.7791	26.98	26.952	27.1151	27.3203	27.0946	26.8773	26.9805	27.0363	27.0557	27.1425	27.0728	26.8554	27.2154	26.9012	27.0645	26.8659	26.8481	26.9525	CAPZA2	P47755
CAPZB	27.932	27.9738	27.8607	27.8379	27.9281	27.8238	27.9876	27.7871	28.0917	27.8481	27.897	27.897	28.069	28.0789	28.0818	28.1246	27.8646	28.0016	27.9037	28.0164	27.9864	28.0869	27.9233	27.8516	28.1572	28.0411	28.3968	27.9926	27.9842	28.285	28.0891	28.2202	28.0535	28.0512	27.8182	CAPZB	P47756
CARHSP1	26.6086	26.528	26.7307	26.5447	26.6664	26.5497	26.6438	26.7067	27.0722	26.4924	26.5318	26.6647	26.62	27.035	26.5846	27.0248	26.425	26.6563	26.7742	26.3791	27.2794	27.0478	26.596	26.6156	26.4391	26.9072	27.0278	26.6058	26.4811	26.4028	26.9561	26.713	27.0103	26.9258	26.3524	CARHSP1	Q9Y2V2
CARKD	24.4791	24.2825	23.9632	24.1072	24.2198	24.0443	24.0806	23.7494	24.0625	23.7709	24.0197	24.0008	24.0126	24.2115	24.1664	23.8951	24.3319	24.3034	23.6698	23.549	23.9646	24.1772	23.9569	23.5202	21.2592	23.9493	23.5991	23.5861	23.7037	23.8286	24.3454	23.3923	24.1438	23.9087	24.1558	CARKD	Q8IW45
CARM1	24.6512	25.3245	24.984	24.7026	24.4656	24.7699	24.3688	24.5602	21.6544	24.6454	24.551	24.7532	24.7285	24.8817	24.6879	22.0807	24.6909	24.5995	24.7379	24.6899	24.6141	24.6289	24.5056	22.0066	25.0656	24.435	25.0573	24.834	24.4862	24.8656	24.5765	25.0552	25.0803	25.0469	24.9059	CARM1	Q86X55
CARS	24.1215	24.1678	24.1657	24.3259	24.1859	24.1489	24.213	24.2557	24.305	24.2952	23.9422	24.3413	24.1706	24.3184	24.2399	24.1841	24.2661	24.1028	24.2843	24.2211	24.2584	24.3751	24.4245	24.2994	24.3929	24.3026	24.224	24.318	24.5712	24.3018	24.1646	24.1939	24.4193	24.4009	24.2986	CARS	P49589
CASK	24.6712	24.6884	24.5969	24.7991	24.4728	24.467	24.5582	24.2323	24.0927	24.4416	24.6598	24.1561	24.0132	24.2689	24.6415	24.0873	24.5109	24.5388	24.1051	23.9637	24.535	24.3082	24.5582	24.5235	23.5714	24.4876	23.7828	24.6047	24.2154	24.1043	24.2993	24.2754	24.6781	24.6495	24.5469	CASK	O14936
CASP14	21.7687	21.7972	21.3889	18.6646	20.3663	21.4419	22.1887	24.0728	22.0345	20.5997	22.3382	22.8492	22.9324	22.0297	22.1648	23.5457	21.297	21.7984	24.6613	22.6081	24.8609	22.5868	23.4581	23.8925	21.5879	22.6454	22.1097	22.126	22.3856	22.3811	22.0105	22.1564	21.6572	20.7789	22.2288	CASP14	P31944
CAT	25.9069	26.2667	26.2532	25.9349	26.2644	26.1073	26.4971	27.369	27.4432	26.9056	26.4695	27.1728	27.2662	27.0286	26.3458	27.4612	26.5141	26.7803	27.2249	27.554	27.1006	27.1596	26.5325	27.0976	26.8227	26.4466	26.6475	26.2259	26.6101	26.6595	26.3111	26.5688	26.0932	26.2219	26.6142	CAT	P04040
CBL	21.0311	21.3211	20.3813	21.3151	20.7778	20.5036	21.1819	21.9074	20.0927	20.982	22.1269	20.0699	22.2355	22.5365	22.447	19.5177	22.4094	22.2472	20.457	21.1928	21.9755	20.1974	22.562	21.6911	21.2741	20.9731	22.8637	20.2174	23.0992	20.9053	23.0971	19.9408	18.6805	23.2933	20.8476	CBL	P22681
CBR1	25.6856	25.879	25.761	25.379	25.5789	25.3582	25.7183	25.3908	26.3411	25.5201	25.3724	25.9554	25.5724	25.6103	25.3737	25.5132	25.4275	25.3152	25.223	25.4412	25.4588	25.4032	24.8835	26.1515	20.5502	25.1397	25.2049	25.7756	25.2831	25.2264	25.1524	25.1328	25.4695	25.6819	25.559	CBR1	P16152
CBX3	24.5088	24.7773	24.3264	24.2542	24.576	24.3596	24.7478	24.8112	24.4508	24.4675	24.3313	25.247	25.1147	24.263	24.0885	25.1474	24.4694	24.6472	24.7551	24.8229	24.1491	25.5516	24.6515	25.2131	26.1479	24.1492	25.2173	24.358	24.3843	24.9691	24.6118	25.6235	25.0719	24.6973	24.032	CBX3	Q13185
CBX5	22.7189	21.1556	19.318	22.8962	22.718	23.0235	23.0964	21.331	19.8551	22.6664	23.0188	23.3156	22.8647	21.6934	20.9519	19.409	22.4334	22.9726	21.8745	20.1561	19.8241	17.6933	22.6502	20.9725	24.6846	20.2822	23.0683	22.3854	20.2343	22.3256	20.5417	23.7987	22.8403	22.9957	18.7351	CBX5	P45973
CC2D1B	25.3946	25.6722	25.8738	25.9083	26.0525	25.9742	26.2007	25.8372	26.2742	25.9975	25.7435	26.1821	26.1776	26.0691	25.972	26.4966	25.9462	25.7257	26.2063	26.4641	25.7802	25.8804	26.0113	26.1526	26.0829	25.7805	25.961	25.8646	25.4982	25.7642	25.6337	25.9149	25.5328	25.7891	25.8423	CC2D1B	Q5T0F9
CCAR1	22.0549	20.2514	20.7547	22.3078	20.5212	22.1517	20.529	21.8012	17.9528	18.5754	21.7679	21.3817	21.3185	19.9148	21.7795	21.4613	22.0788	20.7601	20.7259	20.0496	19.9943	19.7249	21.2481	21.0589	22.4411	19.4826	22.0228	21.1382	21.8733	22.3658	18.7433	22.446	22.0744	22.2536	21.8599	CCAR1	Q8IX12
CCAR2	23.2465	23.9291	23.6658	23.8372	23.4108	21.1023	23.6788	17.5536	20.9108	23.8001	23.342	23.2901	20.2233	21.2776	23.1459	21.7733	23.099	20.4418	23.188	20.5312	20.9238	23.9572	23.8141	23.3995	24.8752	23.2359	23.4401	24.0451	23.6684	24.1051	23.2708	24.5531	23.5881	24.01	23.7911	CCAR2	Q8N163
CCDC110	25.0599	24.9494	25.1477	24.6436	25.0822	25.1748	25.4861	27.4924	25.3351	25.8208	25.6091	25.7384	27.0145	26.048	24.8002	26.0573	24.9849	24.4902	25.513	26.4711	25.7682	26.8016	25.5846	26.0987	26.6935	24.4032	24.4539	24.8279	25.0348	24.3929	23.6581	24.1472	24.3546	25.1722	24.7313	CCDC110	Q8TBZ0
CCDC132	23.569	23.4222	24.2733	23.6662	23.5691	21.1496	23.5863	23.8371	24.1769	23.8173	23.9764	24.0999	23.5789	21.282	23.809	19.3724	20.8567	24.0374	24.3433	24.2861	24.321	23.8902	24.5556	23.7654	23.2755	24.0403	23.0845	23.6695	24.3715	24.1449	24.221	23.4308	23.9734	24.0811	24.1844	CCDC132	Q96JG6
CCDC47	24.1185	24.2737	24.7886	24.7758	24.4005	24.4846	24.3198	23.6963	24.5126	24.2009	24.3478	24.5565	24.5505	24.7002	24.4687	24.3481	24.5215	24.498	24.35	24.374	24.2851	24.8793	24.4133	25.0843	25.3339	24.6055	24.8329	24.6373	24.8988	24.7477	24.5495	24.7787	24.2548	24.7791	24.6564	CCDC47	Q96A33
CCDC6	24.678	24.5198	24.4148	24.3177	24.6811	24.7127	24.773	25.3672	24.6474	24.7709	24.1475	24.7618	24.7404	25.0335	24.1213	24.8351	24.2555	24.781	25.2669	24.8499	25.1862	24.8666	24.5518	25.0103	24.5272	23.5376	24.8149	23.4258	23.3961	23.7164	23.7406	24.2371	24.7988	24.1723	23.6662	CCDC6	Q16204
CCT2	26.9368	26.8377	26.8568	26.8788	26.9733	26.6822	26.8165	27.0536	26.9921	26.8949	26.9465	26.9602	27.0552	26.979	26.9528	26.9352	26.9071	26.8039	26.9465	27.0631	26.9792	27.0651	26.9919	26.8587	27.0642	26.9397	26.9867	26.972	27.0794	26.9697	26.9716	26.9463	26.915	26.8605	26.9518	CCT2	P78371
CCT3	27.4817	27.4903	27.6625	27.5998	27.5488	27.493	27.4949	27.6163	27.575	27.5362	27.4693	27.3584	27.3916	27.6258	27.4834	27.3982	27.4932	27.4813	27.4864	27.6427	27.5813	27.6375	27.6542	27.4762	27.7028	27.482	27.6273	27.6056	27.4784	27.4822	27.5008	27.6285	27.5667	27.5684	27.5204	CCT3	P49368
CCT4	26.7346	26.6301	26.9244	26.7745	26.8089	26.7252	26.6992	26.8516	26.8477	26.7539	26.6718	26.7491	26.7286	26.8521	26.8101	26.7701	26.8251	26.8393	26.8836	27.1253	27.0189	27.0443	26.9765	26.7482	27.2767	26.9197	26.8993	26.9739	26.9593	26.832	26.8845	26.9242	26.8767	27.003	26.9463	CCT4	P50991
CCT5	27.0235	26.9606	27.0605	27.0668	27.0935	26.9171	27.0034	27.0196	27.1312	27.0088	27.0851	26.9959	26.9764	27.097	27.1368	26.9618	27.1049	26.9409	27.1205	27.1073	27.1511	27.324	27.0899	26.9824	27.3208	27.0611	27.2703	27.0263	27.2188	27.1911	27.1454	27.1109	27.1323	27.0484	27.0825	CCT5	P48643
CCT6A	27.1356	27.0772	27.0786	27.1084	27.2053	27.05	27.1522	27.2903	27.4185	27.113	27.1912	27.0914	27.0912	27.1923	27.2779	27.1504	27.1978	27.3404	27.1547	27.3335	27.2821	27.4003	27.2525	27.2681	27.4875	27.3218	27.2525	27.35	27.1943	27.1827	27.1372	27.1909	27.1882	27.2923	27.2424	CCT6A	P40227
CCT6B	27.1193	26.6099	27.3465	27.264	27.5745	27.0636	26.9882	26.5202	27.6417	27.2589	27.8923	27.8844	28.0758	27.9853	27.5693	27.9674	26.9573	27.6004	28.2634	27.6409	27.6221	28.1682	27.4437	28.3569	28.3472	27.9389	29.2466	28.7906	28.7489	28.9114	28.5927	29.8904	28.3849	20.5568	27.6805	CCT6B	Q92526
CCT7	26.9023	26.8965	27.1251	27.0913	26.901	26.9	26.83	26.9956	26.9793	26.9262	26.9566	26.8146	26.9222	26.8032	26.9159	26.8506	26.8773	26.8798	26.9529	27.1813	26.9141	27.2172	26.9565	26.9171	27.2378	26.9077	26.9649	27.1165	27.0872	27.047	26.9684	27.1136	26.9034	27.0096	27.0235	CCT7	Q99832
CCT8	26.4167	26.3837	26.4732	26.5079	26.5003	26.4817	26.4669	26.3667	26.5486	26.5213	26.4195	26.3395	26.2939	26.4505	26.5457	26.4425	26.5193	26.4819	26.5059	26.5215	26.529	26.6012	26.5553	26.4264	26.7515	26.5562	26.5914	26.525	26.5664	26.5305	26.4397	26.4677	26.5623	26.6292	26.5641	CCT8	P50990
CD44	18.871	26.1613	25.942	25.6832	26.0901	25.8727	27.0975	26.0613	26.6225	26.6664	20.1613	26.0756	26.1255	27.5395	27.9434	27.1587	21.0786	25.8433	26.7393	21.535	26.8964	26.5434	26.0729	25.9378	26.3402	27.4027	27.6508	26.5294	27.0563	27.4264	26.8858	26.8896	27.4981	27.0878	20.795	CD44	P16070
CDC37	25.7593	25.4772	25.5004	25.5466	25.8045	25.6753	25.4871	25.3451	25.4752	25.3771	25.8918	25.6047	25.4246	25.7842	25.5797	25.4574	25.4412	25.6795	25.0712	25.1098	25.4295	25.3295	25.6651	25.3064	25.6245	25.5251	25.9346	25.1785	25.3979	25.2779	25.5869	25.6941	25.6707	25.7107	25.2264	CDC37	Q16543
CDC42BPA	23.4223	23.1746	23.0157	23.1311	21.5038	23.1582	22.7466	22.0905	20.1287	22.5669	22.6975	20.5181	19.2717	20.7937	18.9689	19.1725	23.1384	22.9497	22.223	23.0658	23.0802	20.2905	21.2433	21.7312	21.852	21.6382	21.0037	20.2457	22.8855	21.2057	20.5661	23.3362	22.7942	22.7373	20.4971	CDC42BPA	Q5VT25
CDC42BPB	21.2615	24.498	24.185	24.2043	24.3778	24.113	24.1648	24.2914	18.0983	24.6095	24.1326	20.0525	24.2582	20.0358	24.5895	24.4855	24.4314	24.3578	21.1403	18.8759	20.2621	24.2792	21.131	24.1956	19.7937	24.4687	23.9395	24.304	23.8716	24.8413	19.1407	18.8867	21.24	24.471	24.0412	CDC42BPB	Q9Y5S2
CDC42SE2	21.6484	23.7008	23.6311	21.5684	23.8826	23.8418	23.4433	22.0793	20.8081	23.7145	23.5069	23.337	23.7519	23.4266	23.6428	23.6936	20.0068	23.7548	21.5244	22.2445	23.7625	23.4427	23.4827	21.7062	20.7659	20.7006	23.1842	23.1123	21.377	21.7288	19.7829	22.8757	23.229	23.2183	20.7656	CDC42SE2	Q9NRR3
CDC5L	22.9254	20.7185	23.132	18.418	23.4065	20.8186	23.353	22.9103	21.5139	23.5224	22.6981	23.2249	23.8832	22.3022	22.2165	23.173	22.1714	22.7534	23.4338	23.4612	23.2241	23.6998	23.0829	24.0476	24.7466	23.7148	23.4629	23.9263	23.9492	24.0141	22.8825	23.4722	23.1273	23.1826	22.6577	CDC5L	Q99459
CDH13	23.4215	23.6792	23.0116	23.0278	23.0798	24.0337	23.3965	23.5824	22.3124	22.8447	23.2219	23.0737	23.583	23.3565	23.5719	23.8213	23.0345	24.1815	23.3704	23.1815	22.85	24.1085	23.3738	24.1244	23.1382	23.1903	22.4976	24.6648	23.4953	23.2549	22.5024	23.1771	16.7043	22.5862	22.6903	CDH13	P55290
CDIPT	24.4577	25.3034	24.628	24.6349	24.4987	24.4292	24.6567	24.4061	20.6018	24.7218	24.784	24.4763	24.4065	24.9858	24.7697	25.2409	25.0736	24.7641	24.7635	24.9801	24.521	24.9427	24.5231	24.8694	19.3663	24.7546	25.0788	24.6532	24.8475	24.5736	24.5125	24.9092	24.6065	25.0479	24.8007	CDIPT	O14735
CDK18	24.7895	25.013	25.4063	25.2258	25.0987	25.2955	25.0086	25.3495	25.578	25.5521	24.9134	25.1152	24.9047	25.4247	25.3331	25.4964	25.3218	25.0933	24.9621	25.081	25.473	24.7042	24.6302	24.6989	23.4609	25.1265	24.95	24.9293	25.1034	24.5044	25.0269	24.4297	24.8919	25.1142	25.5181	CDK18	Q07002
CDK5	26.263	26.1846	26.1644	26.1025	26.2286	26.1138	26.1495	26.2343	26.229	26.0944	26.0045	25.9666	25.7738	26.1751	26.094	25.9615	26.0558	26.0753	25.7167	25.7465	25.9053	25.6633	25.9698	25.6424	25.1257	26.1169	25.8419	25.8908	25.8847	25.7672	26.1594	25.7962	25.8383	25.7992	26.0153	CDK5	Q00535
CDK5RAP3	20.5821	21.0898	21.1166	20.8778	21.2107	20.9962	21.0281	20.866	21.8155	21.5663	21.7665	21.6215	21.5429	20.7662	21.0024	22.0016	21.107	21.618	15.9195	22.3169	20.3476	21.6587	21.894	21.2465	22.4156	21.2258	21.9687	21.9236	22.2714	22.3823	22.163	21.9276	21.7976	21.0113	21.4686	CDK5RAP3	Q96JB5
CDS2	24.5524	24.1832	24.6596	24.2134	24.6212	24.0022	24.0866	24.2805	24.695	24.7624	24.8774	24.9131	24.6182	25.1045	25.1947	24.4189	24.6884	24.9501	24.9857	24.7872	24.2891	24.1811	25.0248	25.0989	24.1242	24.6747	24.5489	24.6573	24.8851	24.529	24.9892	24.6687	25.2543	24.7782	24.9652	CDS2	O95674
CDV3	23.6648	24.2032	21.5225	23.2507	24.0544	23.6506	23.9033	24.6293	23.9426	24.2903	23.9954	24.1277	24.9643	23.8473	20.6749	24.0987	23.3546	24.1662	24.6656	24.5215	24.3838	24.6658	23.8019	24.8916	26.0801	21.1516	24.4029	23.0667	22.9278	20.1304	23.0032	23.9762	24.0493	23.3756	21.5454	CDV3	Q9UKY7
CELF2	21.4269	22.3368	21.4053	20.9887	17.1775	18.0589	22.3068	18.9967	21.655	22.0779	19.9686	20.9477	20.7189	20.8412	17.7441	22.2523	20.3164	20.4666	22.1527	22.3918	19.1704	22.5395	21.1006	22.7027	22.4692	21.3641	22.3403	22.3458	22.1256	22.7351	22.2957	22.8893	22.5337	22.8467	22.4214	CELF2	O95319
CENPV	19.455	23.9784	23.8688	23.7721	23.3618	23.8286	23.9688	21.7664	24.004	23.9849	23.5767	24.0229	24.2254	20.7952	21.479	24.2752	20.2073	24.3865	19.8294	18.8759	21.698	23.9106	20.7484	24.426	18.682	24.2443	19.292	19.9463	21.7039	21.8142	23.4764	23.5883	23.5733	23.8842	21.5118	CENPV	Q7Z7K6
CERS2	23.7291	23.1655	23.1695	23.4141	24.0851	23.6501	23.5611	23.5455	24.4505	24.3263	19.7796	21.825	23.0352	20.7045	22.8531	23.8318	23.7792	23.8878	20.2628	23.9336	23.949	23.9372	21.2377	23.8837	23.8071	23.6911	24.2908	24.4765	23.9472	24.1467	23.6289	24.0929	23.6151	23.4264	24.0503	CERS2	Q96G23
CES1	19.1885	21.3476	20.8447	21.4189	20.3179	20.363	23.1947	24.8238	24.9991	24.2615	23.5838	24.9438	25.3061	25.3066	21.5104	25.1877	20.7248	21.3502	24.9956	25.1008	25.8471	24.993	24.4411	24.9548	24.7937	20.6188	21.7719	21.3172	20.4225	21.5842	18.074	19.8167	20.9724	20.2291	21.0472	CES1	P23141
CFAP36	21.5191	21.3797	21.6067	22.163	21.1673	21.6387	21.3519	21.1582	21.7837	21.754	21.7224	21.4107	21.3495	21.6112	21.5936	21.4236	21.8068	21.0239	21.4844	18.0268	21.6639	20.6137	21.2544	21.272	21.8312	21.5269	21.3048	21.6117	21.1023	21.3367	21.772	21.326	21.4472	22.4781	21.8047	CFAP36	Q96G28
CFB	19.9976	19.8686	21.5186	17.0027	20.1344	21.4926	23.8165	26.3978	26.3519	25.6756	24.184	26.9247	26.842	25.8233	17.9123	26.4952	21.3749	19.8796	26.8743	26.884	27.0433	27.5354	25.5561	26.838	26.9912	23.8111	24.9381	25.3655	25.928	24.4403	20.3783	23.7693	21.0831	21.0208	21.2533	CFB	P00751
CFL1	29.7903	29.7919	29.4667	29.5604	29.9276	29.7406	30.0346	30.4739	30.4554	29.9662	29.8707	30.1741	30.1962	30.2985	29.5818	30.1863	29.8655	30.0234	30.2416	30.0011	30.5215	29.9157	29.807	30.1859	29.9525	29.6536	30.4807	29.5339	29.6004	29.6206	30.163	30.2031	30.1357	29.5687	29.3418	CFL1	P23528
CFL2	28.9927	29.0969	28.8766	29.006	29.0539	28.8133	29.2047	29.4695	29.6766	29.2772	29.1945	29.4379	29.1691	29.4196	28.9898	29.3782	28.8106	29.0783	29.241	29.1371	29.7641	28.6532	29.0345	29.3767	29.1091	28.7506	29.4854	28.7216	28.6014	28.5857	28.9921	28.9629	28.9163	28.791	28.8687	CFL2	Q9Y281
CHCHD3	25.528	25.2638	24.8784	24.6411	25.3864	25.3764	25.5174	19.5753	25.5056	25.0691	25.5765	25.3633	25.2821	24.7986	24.5285	25.0909	25.1576	25.1416	25.6148	21.6837	24.6933	20.8541	24.9711	25.6658	25.2837	24.5321	25.2111	23.5951	21.4091	23.693	24.4337	25.0647	25.1916	24.6721	24.0272	CHCHD3	Q9NX63
CHID1	23.4649	23.5829	23.1414	20.7072	23.37	22.9236	23.4854	23.3584	22.9731	23.4048	22.963	23.0672	23.2248	23.1387	23.2443	22.7806	23.1106	20.3294	23.3846	23.4778	22.9674	23.5529	23.11	23.3048	23.4898	23.2001	21.6893	23.0481	23.328	23.7191	23.0737	23.2876	22.8648	22.9228	23.3158	CHID1	Q9BWS9
CHKB	23.5123	23.7874	23.495	23.5544	20.3406	23.545	23.2964	20.678	23.4627	19.5304	23.213	23.49	21.3692	23.5585	23.5291	23.3572	20.0792	23.3226	21.3172	22.1787	21.6661	20.7221	23.1842	21.3733	19.2045	23.3842	20.6236	20.5223	23.3702	19.5917	23.2702	23.4513	23.3069	23.4609	23.3496	CHKB	Q9Y259
CHL1	23.1607	23.7936	20.4553	23.6073	23.5555	23.531	23.7943	21.3446	22.6437	23.1104	20.4757	22.7128	20.0126	23.721	23.1569	23.6099	23.6077	23.3172	21.8363	23.0337	20.4989	23.3299	23.5393	23.2728	21.4557	24.0062	23.656	20.9157	23.7352	23.1535	24.1233	23.27	24.3992	24.1905	23.1999	CHL1	O00533
CHMP2B	20.8418	23.2094	23.6414	21.2836	23.4957	23.494	23.3333	20.423	23.929	23.6514	23.4476	23.449	23.8874	23.8132	23.8486	21.8778	21.2768	23.625	23.6352	23.6358	20.7645	19.02	21.5158	23.5623	22.0528	20.6079	23.5411	21.1283	23.3603	23.2281	23.2458	23.2395	23.0528	23.3947	23.4835	CHMP2B	Q9UQN3
CHMP3	23.6306	21.3336	19.3418	20.1707	20.1088	23.3714	20.7351	23.8852	24.065	23.6748	18.81	22.007	23.8225	20.4229	21.5926	24.0334	18.6901	20.5086	24.3728	21.8731	23.9954	20.9687	23.6728	24.3745	21.6236	18.75	23.9896	21.5191	23.712	19.7049	20.7158	23.876	21.3367	17.1701	21.1562	CHMP3	Q9Y3E7
CHMP5	24.5052	24.5692	24.5037	24.5949	24.4484	24.3904	24.4422	25.8141	24.5336	24.76	24.5451	24.3729	24.834	24.0225	23.612	19.6915	24.8166	24.1741	21.1243	24.6739	24.6723	25.2936	24.4655	24.7492	24.9812	24.485	24.7171	24.1958	24.3313	20.3004	24.1267	24.7961	24.4903	24.2569	18.7776	CHMP5	Q9NZZ3
CHMP6	22.9897	23.4762	21.3955	22.6489	23.1765	22.9966	23.1138	23.2741	23.3475	21.0391	23.1288	21.9748	23.4483	22.9706	23.3884	23.4566	21.0138	22.7901	23.7211	23.9713	22.9416	23.1329	23.2942	24.0001	23.5695	23.3642	23.4308	23.5413	23.5721	23.6902	23.3267	23.4294	22.97	22.7041	23.0538	CHMP6	Q96FZ7
CHMP7	23.3172	23.2242	23.1972	23.0917	23.0731	23.1505	22.9868	23.309	22.102	22.873	22.9896	23.094	16.9659	22.8986	23.3195	23.2091	23.2866	22.9794	22.8123	22.8823	17.1553	22.9409	24.1249	23.3621	21.9864	22.9897	21.0516	22.8935	21.1392	20.3663	23.0088	23.0345	23.0484	22.4217	22.9653	CHMP7	Q8WUX9
CHORDC1	25.8668	25.9668	25.7802	25.6328	25.8447	25.8641	25.6936	25.7718	25.6576	25.6849	25.7594	25.4766	25.585	26.0475	26.2064	25.7267	25.6041	25.7404	25.3673	25.5287	25.7962	25.2866	25.8106	25.2659	25.16	25.457	25.7455	25.7179	25.561	25.4668	25.7025	25.4706	25.6779	25.5405	25.641	CHORDC1	Q9UHD1
CHP1	24.7226	24.2443	24.5995	24.5703	23.8954	24.3997	24.3641	23.4197	23.0114	23.6935	24.308	23.0311	22.943	23.2139	23.7661	23.3761	24.0571	24.0488	21.4104	23.1029	23.8186	23.3936	24.1815	23.4358	23.2518	23.5345	23.172	23.5358	23.2896	23.6165	24.1877	23.1724	24.0418	24.5309	23.9037	CHP1	Q99653
CHTOP	23.1535	23.361	20.2293	20.1631	23.0794	23.8511	21.6133	22.1981	22.0468	21.5119	21.1033	21.1015	19.9528	20.6828	21.4089	21.7657	19.6601	20.8464	20.6072	20.9727	21.1893	21.6471	21.7884	23.9811	24.3108	21.5932	23.0766	23.6325	23.7775	23.902	21.2683	19.9113	23.7793	20.6749	23.0724	CHTOP	Q9Y3Y2
CISD1	27.9162	27.7077	28.0752	27.7698	27.5158	27.6553	27.4264	27.3853	27.3343	27.4574	27.7336	27.5469	27.3228	27.3505	27.5934	27.1841	27.6794	27.767	27.6402	27.2002	27.4569	27.2741	27.6283	27.5263	26.8291	27.2987	27.2461	27.1968	26.9349	26.9192	27.1834	27.1442	27.5099	27.5061	27.7013	CISD1	Q9NZ45
CIT	26.454	26.8382	26.2294	26.2123	26.239	26.3013	26.3984	26.2911	21.9308	25.7806	20.9615	26.1035	21.581	25.9636	26.3525	21.5531	25.8719	26.4691	21.9231	21.7496	22.1813	26.269	26.2479	21.5396	21.3998	26.1019	21.0888	25.9838	20.0277	20.0111	25.5801	25.6909	26.0704	25.8406	25.0013	CIT	O14578
CKAP4	22.6019	23.1428	22.9409	22.7872	23.4793	22.4721	23.3874	23.5402	23.3499	23.5239	23.3977	25.0093	24.7532	21.7384	22.2862	24.0199	23.4661	23.6704	24.1865	24.3067	22.8546	25.1144	22.9571	24.8518	27.0697	22.7804	23.7633	23.1633	22.908	24.7183	23.2088	24.6883	23.3134	22.8996	21.9313	CKAP4	Q07065
CKAP5	24.3637	24.5057	24.5484	24.4887	24.3273	24.4095	24.4463	24.5877	24.7128	24.6759	24.2649	24.4266	24.3	24.7501	24.5519	24.6415	24.5187	24.3503	24.5581	24.2265	24.5348	24.2243	24.3984	24.4611	24.1551	24.5909	24.5016	24.5179	24.6414	24.422	24.4888	24.3813	24.3906	24.509	24.5619	CKAP5	Q14008
CKB	32.4245	32.054	32.0226	32.1479	32.167	32.2342	32.2259	32.149	32.1374	31.9938	32.2975	32.0261	31.9496	32.109	32.3149	32.1155	32.237	32.2349	31.5928	31.2438	32.0281	31.1753	32.0898	31.6384	30.5079	32.4077	31.6843	31.8741	31.7169	31.4469	32.2534	32.0472	32.4043	32.1005	32.0389	CKB	P12277
CKM	24.5772	23.7177	23.9016	21.3697	23.7122	23.0934	25.6859	26.6005	27.6179	24.4486	24.1507	28.014	30.5275	25.6071	23.4277	25.9209	23.8793	24.2783	25.6835	28.5283	25.4606	25.6374	23.7282	26.2447	24.1888	21.6032	24.1996	24.863	22.8514	23.4015	22.9927	22.745	22.3	22.9969	23.0247	CKM	P06732
CKMT1A	29.8175	29.5907	29.4665	29.8201	29.5604	29.48	29.5663	28.8673	29.0011	29.2688	29.6262	29.2068	29.3208	29.2396	29.5037	28.9484	29.4594	29.6521	29.568	28.9347	29.2826	28.7588	29.6753	29.1308	28.2021	29.4085	29.025	29.4132	28.938	28.8092	29.3972	28.9536	29.4892	29.2284	29.5039	CKMT1A	P12532
CLASP1	24.5965	24.4594	24.599	24.4425	24.4772	24.6066	24.4183	24.3749	24.3897	24.1976	24.3936	24.1844	24.1061	24.427	24.62	24.0656	24.3756	24.4092	24.1487	24.1819	24.5649	24.0907	24.468	24.0114	23.1222	24.3005	24.3059	24.3915	24.1731	24.0181	24.3316	24.234	24.4334	24.5198	24.4385	CLASP1	Q7Z460
CLASP2	25.2538	25.1918	25.1317	25.1184	25.2122	25.1532	25.0989	24.9786	25.1487	25.1426	25.0481	24.9108	24.9712	25.2181	25.2578	25.0315	25.0858	25.136	24.8905	24.6836	25.0393	24.7093	25.0456	24.8874	24.0563	25.0268	24.8997	25.1235	24.8318	24.7947	25.0819	24.8915	24.9874	25.0819	25.1889	CLASP2	O75122
CLCN6	22.387	22.4267	22.3898	22.1071	22.4685	22.2617	22.5651	22.4987	21.6788	23.3012	22.3293	22.0889	21.2725	24.2953	22.0838	22.3691	22.4098	22.3684	24.1518	23.4959	19.8351	22.9396	22.7109	24.2619	22.8863	20.2251	23.9092	22.5706	23.4189	23.1182	22.6783	22.4583	22.0919	22.4196	22.0836	CLCN6	P51797
CLDN11	24.7876	24.9558	25.2898	25.17	24.7435	24.3303	24.7122	20.7464	18.3017	21.2005	25.6083	24.6659	21.7065	24.8299	25.9321	20.0795	24.7185	25.1398	19.891	21.3408	24.5343	21.3299	25.3332	25.2683	21.7413	25.5565	25.6781	26.0905	25.0941	25.1575	25.5958	25.3817	25.6809	25.3648	26.3431	CLDN11	O75508
CLIC1	22.8209	23.8109	23.4454	23.5138	23.8017	23.8995	24.0768	23.8138	23.6929	24.1249	23.9877	24.4776	24.9436	24.1619	23.551	24.7214	23.7561	23.897	25.0503	25.4626	24.5542	25.6405	24.5152	25.1249	27.0536	24.9467	26.0741	25.1355	25.6527	26.322	25.1632	25.6586	24.982	25.3514	24.3974	CLIC1	O00299
CLINT1	23.7212	23.6742	23.2896	23.3935	23.8406	23.584	23.8225	24.1967	23.8339	23.4146	23.72	24.1155	23.9593	23.7783	23.4353	23.7659	23.6031	23.7384	23.7723	23.7856	23.1758	23.9939	23.3977	24.1426	24.5983	23.7723	23.8778	23.8826	23.8271	23.9896	23.8245	24.1459	23.6021	23.5108	23.0964	CLINT1	Q14677
CLIP2	23.9294	24.3033	23.8505	23.6046	24.0967	24.1119	24.185	24.3025	24.0599	24.0178	24.1903	24.0598	23.9202	24.4394	24.1793	24.4734	23.9679	24.2457	24.2817	23.8794	24.5958	23.9485	24.1134	24.2932	23.6762	23.5789	24.5618	23.64	23.5252	23.2866	23.6937	23.7418	23.9938	23.9275	23.4742	CLIP2	Q9UDT6
CLPB	24.0078	20.3874	23.8508	23.6327	23.4691	21.2654	23.8386	22.1885	21.0321	23.6382	21.3831	23.3335	21.507	21.6394	19.6533	20.8351	21.4631	20.8004	21.3731	19.7838	21.0042	21.4087	23.4617	21.0645	23.0962	21.3193	20.958	20.9779	19.9332	21.7513	20.6243	23.4996	23.9173	24.1326	23.9725	CLPB	Q9H078
CLPP	23.5555	23.4246	23.059	23.4391	23.116	23.014	20.8754	21.8737	20.3927	23.4286	23.4556	22.9257	20.0652	21.5631	23.011	21.691	23.2886	23.1899	22.8439	21.8722	22.0585	20.779	22.9782	22.9344	19.5301	21.2893	21.6001	23.0436	22.6134	22.9302	23.3757	22.7359	22.9584	23.0935	23.2733	CLPP	Q16740
CLPTM1	23.2036	23.3309	23.5137	23.4613	23.2663	23.1699	23.401	23.14	23.4737	23.6265	23.5152	23.3234	22.9787	23.4818	23.3461	23.0507	23.6897	23.0481	23.5513	23.4675	23.5573	23.7429	23.306	23.2915	23.8217	23.0656	23.6778	23.4006	23.9819	23.6133	23.5351	23.7408	23.3772	23.362	23.1743	CLPTM1	O96005
CLSTN1	21.7234	21.4959	22.1631	21.6841	21.7763	22.7086	21.9537	21.4181	20.6515	21.1381	22.0232	21.8634	21.8387	24.2144	21.7674	21.8234	19.5777	19.6223	23.129	23.1257	20.6184	22.2802	22.6613	23.8022	22.1307	20.8063	24.467	22.2954	23.4378	22.1659	22.3343	22.1375	22.4818	22.1628	21.9561	CLSTN1	O94985
CLSTN3	21.9487	21.9784	21.7317	21.5861	22.0028	22.0258	20.7823	21.0626	20.3295	23.4797	20.4272	20.3563	20.7658	24.9463	21.9195	22.4248	21.513	21.6774	25.0936	23.406	20.1042	21.7172	23.187	24.2633	21.3753	21.39	25.6968	22.7415	23.9633	22.65	22.5491	22.5637	21.7766	21.4946	21.9162	CLSTN3	Q9BQT9
CLTA	23.5214	23.4163	21.4276	20.8725	23.5053	23.8147	23.855	20.5675	21.8279	23.0518	23.9834	17.9153	23.2607	23.4366	23.178	23.5334	23.2749	21.5328	20.41	21.3238	23.3733	20.5667	23.4494	23.1201	21.523	23.694	21.0778	22.9941	21.2594	22.7219	19.3539	22.631	23.4368	20.7256	23.0389	CLTA	P09496
CLTB	23.346	23.4553	23.226	23.3226	23.6003	21.3182	23.8956	23.668	23.8952	23.4194	23.838	24.1371	23.173	19.2508	21.4546	23.8943	23.2578	23.7857	21.8281	19.7539	23.5654	21.5428	23.5284	23.4234	23.2559	23.6711	23.5605	23.1724	20.0937	22.9045	23.0206	23.1004	23.694	22.9219	22.8419	CLTB	P09497
CLTC	29.5442	29.3518	29.356	29.511	29.4876	29.3755	29.3555	29.2033	29.2455	29.371	29.5351	29.3992	29.2499	29.279	29.3736	29.0689	29.4704	29.4768	29.3592	29.3155	29.2749	29.1592	29.5748	29.3382	29.1264	29.2684	29.1685	29.4391	29.2526	29.3013	29.3697	29.2523	29.2932	29.3258	29.5165	CLTC	Q00610
CLUH	22.656	22.315	22.1689	22.5569	22.6575	22.6796	22.2545	21.6668	22.0901	22.4723	22.6146	22.2267	22.6449	22.6191	22.0721	21.9691	22.7705	22.577	20.9453	21.8971	22.0467	21.7599	22.8514	21.1372	22.2838	22.2647	22.3239	22.2109	22.6992	21.9603	22.7677	22.5503	22.1455	22.7673	22.5227	CLUH	O75153
CLVS1	23.6712	21.3756	23.2618	23.4341	23.4105	23.2726	23.1378	18.7578	22.5809	22.9513	22.878	22.4771	22.256	20.4881	22.8221	20.7585	19.2965	23.0046	22.2501	21.8366	22.2554	19.2893	22.8861	20.8795	21.9204	20.1124	22.7095	22.7868	20.6087	22.4929	22.91	22.3762	22.7056	23.2832	22.966	CLVS1	Q8IUQ0
CLYBL	22.9761	23.4698	22.9308	22.8684	23.2218	22.8704	23.2111	21.4675	23.1898	22.9863	22.9695	23.8435	21.1693	23.3714	22.9102	22.9419	23.549	23.4027	21.2663	20.4475	22.0102	21.127	23.9712	23.4111	22.0811	21.7901	22.6038	23.2085	23.2876	20.5619	22.8121	22.7442	23.0665	23.3169	23.5891	CLYBL	Q8N0X4
CMAS	23.2204	23.787	24.1191	24.2055	24.0689	23.4301	23.802	22.9264	19.533	23.1179	23.4551	19.9826	23.4903	20.0257	23.1919	21.2585	20.8675	24.0296	23.001	17.9785	17.4704	23.4331	23.754	23.1553	23.3433	23.3775	23.2036	23.4534	23.6055	23.6163	23.3784	23.7457	23.9939	23.4015	24.3251	CMAS	Q8NFW8
CMBL	24.3722	24.3842	23.7662	24.3251	21.3682	24.2899	20.0511	21.8516	24.4539	24.3786	24.247	24.015	24.1774	24.1324	24.7591	24.0042	24.308	24.4937	23.4007	21.8478	22.195	23.7909	23.7226	23.907	21.5442	23.6709	22.6562	23.3128	23.6642	23.5286	24.2449	24.1145	24.4517	24.3437	24.1854	CMBL	Q96DG6
CMIP	17.972	22.0954	20.5861	21.8213	21.7928	22.0586	21.7879	22.0847	21.9989	21.2877	22.3244	21.9976	21.4832	20.4559	22.1161	22.1438	22.1716	21.9141	21.1258	21.9068	20.1245	21.3321	21.9666	20.8303	21.4339	22.306	21.8163	21.6959	22.2477	21.0237	22.0453	21.9801	21.7009	21.7507	21.7016	CMIP	Q8IY22
CMPK1	26.0192	25.9528	25.996	25.8269	25.9246	26.1357	26.2523	25.6276	25.9842	25.858	25.9885	25.8971	25.8818	25.8638	25.2935	26.1943	26.0299	26.143	26.0916	25.8628	26.1727	25.9559	25.9952	25.8414	26.0024	25.3917	26.128	25.1283	24.8979	25.0356	25.5668	25.825	26.2289	25.9741	25.3981	CMPK1	P30085
CNBP	23.8123	23.5109	22.8438	22.7015	23.786	23.5138	23.6386	23.0198	22.1585	23.3517	24.0785	24.1206	23.9788	23.4089	23.4729	23.5284	23.4139	24.0338	23.9923	24.361	23.3703	24.3759	23.96	24.1413	25.4159	24.1554	24.3136	24.1242	24.1733	24.4266	23.7577	23.944	23.5993	23.0874	22.3408	CNBP	P62633
CNDP2	25.6927	25.6307	25.4682	25.4774	25.5723	25.5321	25.6146	25.5172	25.6934	25.5112	25.5221	25.4766	25.4283	25.5497	25.7376	25.553	25.6162	25.7118	25.4019	25.5654	25.8225	25.4806	25.3762	25.1581	26.0053	25.6738	26.3454	25.7395	25.3701	26.2925	25.8662	26.5173	25.9214	25.8075	25.6209	CNDP2	Q96KP4
CNN3	24.6915	25.0836	24.8163	24.4354	25.0803	25.1891	25.3331	25.0929	25.2418	25.4312	25.114	25.5448	25.5747	25.2368	25.1044	25.4699	24.8256	25.3326	25.3086	25.1205	25.6659	25.6945	25.1491	25.3992	25.68	25.8291	25.9026	25.4231	25.3242	25.7996	25.8834	26.3956	25.9939	26.0894	25.2969	CNN3	Q15417
CNOT1	21.068	22.6919	20.9144	22.7732	22.6637	22.6209	20.9823	22.673	20.9536	22.8154	22.4272	22.5747	18.9152	18.3865	22.5177	19.819	22.4699	22.3364	21.3022	19.4292	21.7284	19.4856	20.4148	22.8735	23.0103	22.9	21.7938	22.9699	22.6984	23.041	22.8182	23.0387	20.5467	22.8574	22.6079	CNOT1	A5YKK6
CNP	33.0238	32.9871	32.772	32.9143	32.7987	32.9403	32.8759	33.1863	33.1861	32.6734	32.7245	32.5958	32.4883	33.0392	32.8538	32.9738	32.6876	32.7496	32.7059	32.6946	33.2751	32.4409	32.4029	32.3093	31.5856	32.8842	32.5546	32.5638	32.5722	32.375	32.8058	32.2388	32.7242	32.3755	32.328	CNP	P09543
CNPY2	22.1322	20.4825	23.9364	22.8021	22.6957	22.7378	22.6483	22.2991	21.5595	22.5986	22.5196	22.7045	22.0779	22.3737	20.9755	22.6765	22.3429	22.2823	20.3354	20.7579	22.3219	20.9396	21.6936	21.5612	23.0925	22.3312	22.3165	21.4626	21.1471	22.5904	20.9446	19.9936	22.5506	24.1252	22.4727	CNPY2	Q9Y2B0
CNRIP1	24.3355	24.5789	24.3532	24.2038	24.0617	24.02	24.2879	24.1922	23.2891	24.0021	24.0993	23.5822	23.6772	24.0405	24.0255	24.3001	24.0314	24.335	23.4448	23.2422	23.8918	23.4094	23.9075	23.836	22.8109	24.2688	23.6302	24.1635	23.7274	23.6651	24.1009	23.3729	24.2472	23.7838	23.9794	CNRIP1	Q96F85
CNTFR	23.7153	24.1106	24.1459	24.128	24.1502	24.2176	23.9269	23.8138	24.1421	23.8733	24.0866	23.6354	23.6816	24.1566	24.4329	23.4184	24.2133	24.2954	23.5605	23.0781	23.3915	23.176	23.9712	23.2875	19.1876	23.8377	22.6983	24.0963	23.7989	22.6019	23.5818	22.5414	23.6212	23.4106	23.8206	CNTFR	P26992
CNTN1	27.544	27.4553	27.5727	27.4122	27.4118	27.4187	27.4301	27.1865	27.2674	27.2052	27.5347	26.9904	27.038	27.5559	27.7146	27.1367	27.4199	27.5301	26.8581	26.7149	27.1815	26.6342	27.1188	26.8552	25.5878	27.5048	26.5072	27.1495	26.8231	25.9313	27.0006	26.2661	27.0953	26.6431	27.3177	CNTN1	Q12860
CNTN2	25.4975	25.2932	24.8636	24.9262	24.8957	25.1336	25.1805	24.6047	24.6623	24.4016	24.9257	24.3566	24.5838	24.8154	25.1255	24.6101	24.9535	24.7281	24.6258	24.3615	24.9299	24.2168	24.6425	24.3737	23.6338	25.1032	24.1888	24.8881	24.404	23.8062	24.7396	24.403	24.9474	24.3709	24.7758	CNTN2	Q02246
CNTNAP1	25.2511	25.14	25.0523	24.9856	24.7998	24.9367	24.8925	24.6214	24.3216	24.5685	24.8547	24.4124	24.3514	24.7446	25.0194	24.2818	24.7851	24.9642	24.5846	24.4043	24.6496	24.1345	24.8009	24.4938	23.8129	24.5906	24.4116	24.8463	24.6182	23.8819	24.6408	24.3044	24.6077	24.5778	24.914	CNTNAP1	P78357
CNTNAP2	24.5923	24.1452	24.1006	23.9573	24.0354	23.9403	23.7339	23.9514	23.2607	23.4074	23.9414	23.2891	23.3768	23.581	24.0148	23.5747	23.7069	23.9153	23.6269	23.6117	23.7902	23.2311	23.7693	23.6191	22.6085	23.7477	23.6006	23.9822	23.4736	23.2267	23.6743	23.2346	23.6311	23.4261	23.9617	CNTNAP2	Q9UHC6
COL12A1	21.7107	25.7151	24.8699	24.3685	24.7696	24.681	24.9114	25.2343	26.2958	25.1713	24.1934	25.9071	26.1044	20.4228	25.0052	25.9731	24.9444	24.9665	25.9255	26.8702	20.1642	26.9018	25.0362	26.5796	27.1016	24.6631	20.5528	24.9543	24.7866	24.6695	24.283	24.6987	20.4199	23.7475	24.3179	COL12A1	Q99715
COL18A1	20.0188	19.4579	19.8581	19.694	21.3943	20.102	21.4329	20.5848	18.8887	21.4823	20.7498	20.7869	20.6245	21.7248	21.4798	21.434	18.9261	21.0085	21.761	20.8409	18.4148	21.9704	21.6909	19.5632	25.5955	20.602	19.411	21.4661	20.1326	24.7327	21.0582	24.8569	20.8712	22.4776	22.2615	COL18A1	P39060
COL4A1	23.9958	24.7018	25.0841	25.1044	24.4837	24.5815	24.7864	24.7989	25.2851	25.2199	24.4865	25.6106	26.3337	24.3491	24.3258	25.7052	24.0429	24.4053	25.9639	26.1133	23.6325	26.2963	25.2184	26.3133	26.2568	24.2711	23.506	24.3246	24.4293	25.5087	24.7915	27.0285	24.9424	24.684	25.0718	COL4A1	P02462
COL4A2	23.994	24.7558	24.8841	24.8424	24.6932	24.4856	24.7435	24.438	25.0222	24.7095	24.613	25.3843	25.8668	24.2459	24.1905	25.5074	24.0447	24.5318	25.6337	25.6191	21.5372	25.9461	24.7547	26.071	26.0853	24.2766	23.3971	23.9157	24.3684	25.239	24.763	26.617	24.7588	24.7379	24.8317	COL4A2	P08572
COL5A1	20.2604	24.6044	20.3394	20.4198	20.1146	21.2039	24.5543	24.5808	25.1325	24.7646	21.063	27.4421	26.96	19.8618	19.4768	26.5895	21.231	19.6826	18.7835	27.6686	18.4139	27.7518	21.2458	25.4601	27.3632	21.322	20.8905	19.8402	20.9817	19.0152	20.9199	25.0833	20.956	24.0195	21.1936	COL5A1	P20908
COL6A1	24.76	27.2776	26.5804	26.4164	26.3639	26.7976	26.8782	27.3108	27.9026	27.1952	26.3656	28.7372	28.7569	24.1861	26.4515	28.6818	26.5094	26.6814	28.0952	29.3574	24.1272	29.7763	26.7696	28.8411	29.7676	26.2842	23.8341	26.5448	26.566	26.8694	25.8704	27.762	23.9757	26.3952	26.1072	COL6A1	P12109
COL6A2	22.8041	25.8637	24.6087	24.9648	24.7155	25.3687	25.3985	26.5372	26.7587	26.0818	24.8678	27.3414	27.8464	22.207	24.7241	27.4347	25.1514	25.5498	27.1314	28.3792	19.1098	28.6913	25.3513	27.6243	28.7416	24.9373	20.8209	25.7218	25.3319	25.912	24.6393	26.5657	20.6456	24.0147	24.4738	COL6A2	P12110
COL6A3	24.8335	27.8641	27.0454	27.077	26.7337	27.1312	27.159	27.7535	28.5232	27.8974	26.9977	29.0655	29.3489	24.2146	26.6068	28.9314	26.9653	27.2001	28.2613	29.6799	22.7213	29.9725	27.3635	29.2949	30.0673	26.669	23.6874	26.9601	27.3779	27.4685	26.3027	28.5331	24.4052	26.2809	26.4948	COL6A3	P12111
COMT	23.37	23.151	24.171	23.9004	23.238	23.4575	23.5358	22.8135	23.3579	23.7886	23.1975	23.7173	22.8845	23.5236	23.7187	23.7757	23.5064	23.6305	22.8417	23.9185	23.7235	23.5828	23.4597	23.1246	24.5741	23.3687	24.7789	23.0926	23.5053	25.1588	24.224	24.6588	24.0346	24.1321	24.3159	COMT	P21964
COMTD1	23.9705	24.9896	24.7521	24.1158	21.2901	24.0041	23.6067	22.2018	21.7412	21.5625	21.2092	18.9445	21.9769	23.919	24.5173	20.8239	23.8986	24.163	22.1667	20.7219	22.1183	21.7181	21.7534	21.4606	22.2298	20.1602	21.5079	23.789	21.8222	21.6703	20.4875	23.9684	24.1608	23.8788	23.9592	COMTD1	Q86VU5
COPA	24.5444	24.6112	24.8611	24.9734	24.7862	24.8221	24.4917	24.5914	24.7234	24.961	24.7396	24.9333	24.8291	24.417	24.503	24.7572	24.7837	24.6799	25.0806	25.2184	24.6412	25.4805	24.8901	25.24	26.2689	24.8394	25.0685	24.917	25.3131	25.6296	24.8357	25.5146	24.7775	25.081	24.9944	COPA	P53621
COPB1	24.67	24.7324	25.2151	24.9983	24.9456	25.0634	24.8755	24.5662	24.9716	25.2057	24.9843	25.1128	25.1311	24.654	24.7277	24.9606	25.0747	24.9027	25.0518	25.3947	24.7908	25.7338	25.0806	25.2311	26.3963	25.0656	25.3514	25.2453	25.632	25.8837	24.9747	25.6944	25.0976	25.4729	25.214	COPB1	P53618
COPB2	24.1267	23.967	24.2179	24.4052	24.215	24.2765	24.1372	24.1464	24.2136	24.5279	24.2508	24.5314	24.2879	23.7264	24.0916	24.0959	24.1153	24.1209	24.3818	24.6227	23.9061	25.0352	24.3822	24.5009	25.6933	24.2564	24.4412	24.5199	24.5273	25.0563	24.1888	24.7928	24.145	24.6052	24.3824	COPB2	P35606
COPG1	23.819	24.3017	24.2553	24.338	24.1022	24.1039	24.0876	24.2254	24.3378	24.5369	24.4211	24.4344	24.405	23.9399	24.1369	24.2835	24.447	24.375	24.5345	24.9019	23.6452	25.0759	24.288	24.7687	26.2358	24.1558	24.4709	24.422	25.1145	25.5258	24.4074	25.2838	24.3472	24.496	24.5258	COPG1	Q9Y678
COPG2	23.4092	23.3667	23.8618	23.8482	23.7371	23.845	23.1572	22.8709	23.6973	23.7732	23.521	23.5238	24.072	23.5012	23.4016	23.7007	23.9805	23.7388	22.7145	23.5725	22.7292	24.2014	23.6798	23.7201	24.0574	23.6958	23.8743	23.8134	23.8714	23.9845	23.6414	24.3454	23.8359	24.3749	24.0706	COPG2	Q9UBF2
COPS2	25.6725	25.6469	25.5612	25.6287	25.6349	25.6127	25.6761	25.7145	25.7794	25.7604	25.537	25.6627	25.4543	25.8649	25.8183	25.512	25.6856	25.6345	25.7901	25.6044	25.7274	25.5165	25.6687	25.4259	25.2877	25.7324	25.7978	25.6684	25.4907	25.59	25.7505	25.5134	25.6839	25.7164	25.7312	COPS2	P61201
COPS3	25.944	25.9133	25.9464	26.0484	25.936	25.8292	25.9452	26.065	26.212	25.902	25.8687	25.7584	25.6537	26.1039	25.9474	25.7485	25.8978	25.9513	25.6384	25.8424	25.8933	25.7415	25.7794	25.6345	25.3267	25.8098	25.8165	25.5764	25.6083	25.7028	25.831	25.6916	25.9589	25.6735	25.8313	COPS3	Q9UNS2
COPS4	25.6579	25.4177	25.4721	25.3875	25.4204	25.5217	25.4392	25.5028	25.6782	25.359	25.3641	25.3414	25.2673	25.4057	25.5171	25.2806	25.5945	25.4768	25.2125	25.3771	25.6301	25.38	25.3832	25.0897	24.953	25.4302	25.3112	25.3604	25.2468	25.2717	25.5071	25.3003	25.2431	25.264	25.3694	COPS4	Q9BT78
COPS5	30.5249	30.4035	30.4682	30.5579	30.6027	30.6478	30.726	30.5598	30.667	30.7621	30.512	30.3966	30.5849	30.6788	30.6178	30.7609	30.6516	30.4898	30.7601	30.653	30.909	30.6221	30.5881	30.5613	30.2828	30.5425	30.6018	30.5488	30.6317	30.4186	30.5427	30.1679	30.3425	30.4754	30.4085	COPS5	Q92905
COPS6	25.2392	25.1873	25.2038	25.3195	25.1829	25.2766	25.192	25.3558	25.1212	25.3503	25.2824	25.3214	25.2246	25.2765	25.0451	25.197	25.2482	25.3022	25.2815	25.3595	25.4813	25.2305	25.2662	24.88	24.8064	25.6231	25.1408	25.178	24.9262	25.191	25.1637	25.1527	25.1156	25.1084	25.2968	COPS6	Q7L5N1
COPS7A	24.6487	24.8233	24.5053	24.5967	24.6235	24.6017	24.7319	24.915	25.2639	24.7227	24.6374	24.9861	24.8906	25.1667	25.0546	24.8616	24.4068	24.565	24.6829	24.8042	25.1455	24.3341	24.7029	24.9686	24.5606	24.8663	24.7684	24.7034	24.5952	24.6944	24.7103	24.4793	24.4206	24.3511	24.4707	COPS7A	Q9UBW8
COPS8	24.2964	24.3802	24.4943	24.4794	24.3423	24.5271	23.7143	24.3533	23.6247	23.9069	24.0025	23.9067	23.6416	24.2912	24.3765	24.111	24.2752	24.3475	23.7287	23.9281	23.9543	23.8313	24.2732	23.462	23.2661	24.0664	23.7398	24.044	23.6554	23.5255	23.9204	23.6421	24.0243	24.5858	24.0916	COPS8	Q99627
COPZ1	24.3096	24.5243	24.6675	24.6152	24.5029	24.6989	24.5462	24.0585	24.6368	24.739	24.5726	24.671	24.4532	24.0676	24.7974	24.271	24.4783	24.029	24.6285	24.8044	23.9824	24.437	24.6539	24.647	25.5767	24.8095	25.1495	24.9015	24.9874	25.4732	24.5528	25.1747	24.7062	24.9768	25.0549	COPZ1	P61923
COQ6	22.8251	22.688	22.9249	22.7566	22.5633	18.92	23.0494	21.2617	21.6041	22.8462	23.0139	22.788	22.9628	22.6119	22.7013	22.656	22.9609	22.5216	22.8991	22.4142	21.2453	21.8219	21.5686	19.2662	22.2572	21.8269	22.5435	22.5718	22.7063	21.6275	20.5313	20.3512	22.7669	23.3734	23.3719	COQ6	Q9Y2Z9
COQ9	23.3871	23.1167	23.2261	23.4333	23.2577	22.7039	23.0765	21.7076	22.2583	22.5831	23.2753	23.1606	23.1008	20.3028	20.0958	21.7963	23.1234	23.3806	23.3807	22.3068	22.1751	21.3541	23.2497	21.9317	19.2802	22.9748	20.3336	22.1196	19.9391	20.7006	19.3243	22.0477	22.7449	19.0394	23.4588	COQ9	O75208
CORO1A	25.3906	25.2151	24.9504	25.0555	25.0976	25.31	25.5451	25.6331	25.788	25.5657	25.4517	25.8094	26.6566	26.3855	25.5004	26.3867	25.3948	25.1872	26.3266	26.6608	26.5122	26.8619	25.4903	26.4821	26.9697	25.9175	26.5697	26.318	26.6116	26.3446	25.9173	26.3279	26.0418	26.177	25.5342	CORO1A	P31146
CORO1B	24.6404	24.6782	24.5974	24.8332	24.8553	24.6991	24.4186	24.6992	24.6999	24.6356	24.576	24.5581	24.7336	24.7818	24.8032	24.8877	24.8225	24.6507	24.4016	24.7147	24.6953	24.6205	24.5902	24.489	24.9064	24.704	24.9749	24.5374	24.5118	24.8811	24.8131	24.8867	24.9032	24.9628	24.7708	CORO1B	Q9BR76
CORO1C	25.4183	25.6208	25.5343	25.3789	25.2777	25.5875	25.3649	25.5763	25.4164	25.5871	25.6634	25.4992	25.4491	25.3696	25.6464	25.4432	25.4802	25.7731	25.4477	25.4956	25.6745	25.4347	25.5036	25.6523	26.3176	25.496	25.8614	25.9102	25.9571	26.3296	25.9875	26.2796	25.705	25.7327	25.4321	CORO1C	Q9ULV4
CORO2B	24.2989	24.3351	24.5189	24.5664	24.3488	24.0871	24.6292	24.3077	24.3241	24.2644	24.3073	23.8001	23.9304	23.9697	24.4713	24.1034	24.5864	24.2686	23.5407	23.3597	23.9566	23.7351	24.3573	23.6279	22.9011	24.0175	23.8088	24.3486	23.7136	23.504	23.8246	23.7464	24.0554	24.1723	24.2248	CORO2B	Q9UQ03
COTL1	26.1621	26.2034	20.6156	26.2005	26.262	26.1424	26.6172	26.4188	22.0637	26.3938	20.7772	26.0929	26.5486	26.6602	25.9402	26.9862	26.3628	26.347	26.2993	26.4286	26.6767	26.4358	26.0686	26.2896	27.0781	26.4856	21.1062	21.1879	26.2763	27.0898	26.7195	20.096	26.419	26.4693	26.2472	COTL1	Q14019
COX5A	25.0913	24.8816	25.7852	25.3588	25.0684	24.8969	24.6875	24.4721	24.6694	24.7377	25.5202	25.0873	25.201	24.8599	25.2884	24.6834	26.7394	25.1011	25.4825	24.7326	25.4461	24.5771	25.8976	24.6458	24.5364	25.0773	24.4758	24.8603	25.099	24.5925	25.4934	24.7668	25.5125	25.897	25.7256	COX5A	P20674
COX6B1	28.0647	28.0179	28.2307	27.9959	20.6257	27.8734	27.896	27.4988	27.1912	21.6443	28.1522	27.8201	27.8864	19.2907	21.4202	27.3774	27.667	28.1242	28.2958	20.992	28.0758	22.1109	20.4692	28.0916	27.8825	26.951	28.1381	20.7004	21.3353	25.6724	19.6297	27.5221	27.9644	27.8585	26.6185	COX6B1	P14854
CP	24.3384	24.8899	24.555	24.377	24.8102	24.6913	25.2483	27.4412	27.0632	26.3244	25.5638	27.1112	27.1297	27.0277	25.1268	27.0734	25.1066	25.0392	26.949	26.9547	27.2895	27.5692	25.9653	26.6035	27.3561	25.8826	26.1632	25.7521	26.4939	26.4797	25.1251	26.0252	25.7638	25.2178	25.11	CP	P00450
CPD	22.7406	22.4378	23.7183	23.1615	23.2085	23.3158	22.5479	23.1608	23.6319	23.5121	23.0576	22.9891	21.7552	23.1558	23.3161	22.9361	23.2379	23.3799	22.1402	22.0545	21.4493	22.6524	22.5239	22.7913	19.5616	23.3064	23.6615	23.2219	23.0981	22.8413	23.0119	23.0928	23.244	23.7328	23.6465	CPD	O75976
CPE	23.6222	23.6994	23.4386	23.7741	23.4785	23.7151	23.5874	22.9205	22.5097	23.6588	23.6197	22.9147	22.8161	23.7457	23.3009	23.1976	23.605	23.201	24.0629	23.7568	20.8961	23.5607	24.1671	23.8814	23.4374	23.3149	24.5078	23.9597	23.907	23.9512	23.644	23.9619	23.8121	23.6013	23.7791	CPE	P16870
CPEB2	18.8134	24.2405	24.0226	24.0387	24.3601	24.5348	24.0337	23.346	21.9057	23.615	23.7788	23.436	23.472	23.4485	24.2339	23.7537	24.2664	24.363	23.3575	23.3104	23.3228	22.0717	21.5076	19.5272	22.0899	24.0613	23.266	23.7471	23.1279	21.242	23.5123	23.5076	23.9004	23.9784	18.037	CPEB2	Q7Z5Q1
CPLX1	23.7537	21.4813	19.3809	19.826	23.4823	23.3906	23.8138	17.3601	21.8047	23.586	23.9083	24.1231	24.0937	20.3907	19.5783	23.7514	23.4117	24.1503	24.1992	23.7992	23.9093	21.8968	23.5643	23.6416	21.5511	23.9445	21.03	23.5494	21.7411	19.8079	23.461	23.1672	23.2469	21.2225	20.6523	CPLX1	O14810
CPLX2	24.4062	24.2961	24.3925	24.1002	24.3087	20.1773	24.8699	21.8679	20.9891	20.0554	24.53	24.4143	21.3447	21.0311	24.167	20.1286	24.1078	24.3299	21.5794	20.2168	21.2323	22.0544	21.4675	20.9807	21.2709	20.3944	20.6552	24.1997	20.3301	24.1414	24.1043	23.8034	21.0165	21.1824	24.1383	CPLX2	Q6PUV4
CPM	26.9103	26.8116	26.6275	26.6966	26.3126	26.7015	26.5269	26.6038	26.57	26.0518	26.0312	25.6817	25.8963	26.8231	26.6692	26.0795	26.4861	26.5124	26.2127	26.1825	26.3424	25.7674	26.1574	25.2142	25.1228	26.7092	26.1527	26.224	26.0449	25.5676	26.2256	25.8463	26.5579	26.2419	26.7094	CPM	P14384
CPNE1	24.1286	24.1422	23.7576	23.9379	23.8768	23.5431	23.861	24.1948	24.1367	23.8425	23.7962	24.2747	24.4626	24.2784	23.9635	24.4732	23.606	23.933	24.2007	24.5071	24.44	24.6323	23.9096	24.2236	24.8234	24.2571	24.6027	24.6215	24.5139	24.7242	23.8407	23.9708	23.7284	24.0397	23.7528	CPNE1	Q99829
CPNE2	20.4858	21.2023	20.5385	20.9533	21.2222	21.1938	21.7106	22.0561	21.3991	21.9821	20.1223	21.5797	21.4066	22.1235	20.6495	22.142	21.8877	21.8048	21.9596	22.2057	21.7354	22.1044	21.339	21.94	20.362	20.5632	22.2447	22.0267	22.2637	21.2562	20.6984	20.6708	20.7711	20.6244	20.2833	CPNE2	Q96FN4
CPNE3	23.3932	23.91	20.9077	23.9017	23.8165	23.8293	23.8703	20.1986	24.4896	23.8529	24.0423	24.5268	24.0638	24.0195	24.0887	24.515	24.0006	23.8759	24.4443	24.5497	22.3107	24.7672	23.7896	24.5507	25.1664	24.6895	24.1337	24.0291	24.3102	24.5207	24.0129	24.2533	24.2649	24.3357	20.0345	CPNE3	O75131
CPNE4	22.774	23.2643	22.4628	22.4841	20.1395	22.352	22.8082	21.3276	20.1119	21.4125	20.1924	21.88	17.458	19.736	22.6857	22.1635	22.5959	20.6466	21.5094	21.1242	20.364	21.8178	23.1796	21.2822	21.0605	19.1136	22.601	19.21	20.2696	18.6276	20.7301	21.5525	19.8168	22.6178	20.9899	CPNE4	Q96A23
CPOX	23.1394	22.7988	23.0907	22.9964	23.126	23.0459	22.9162	23.0492	23.3732	23.3549	22.975	23.1997	23.1332	23.0489	23.0973	23.1971	22.8616	23.5436	23.0113	23.0138	17.9821	22.7682	22.6834	23.3961	23.2246	22.7966	23.2198	23.3161	22.8523	23.0169	22.4676	22.7129	23.0125	23.0405	23.0109	CPOX	P36551
CPSF6	23.8481	24.5335	18.2256	24.0158	23.9143	24.2357	24.2446	23.868	19.7365	24.2034	24.2214	24.2789	24.2865	19.6839	23.7261	24.1078	23.779	24.0544	24.2259	19.8826	21.8152	24.5324	24.3373	24.6757	25.6837	24.1448	23.9057	24.584	24.5026	24.9462	24.4717	24.8925	24.5149	24.4316	24.5227	CPSF6	Q16630
CPT1A	23.6179	24.2079	24.0535	23.9309	24.7853	23.976	23.5055	22.909	21.7188	23.1165	23.6906	23.2722	22.8339	23.0232	24.1355	19.7958	24.0666	23.2352	22.7863	21.5365	21.7015	23.0358	23.6968	22.7857	22.7555	23.4135	22.7077	22.9154	21.4485	22.9561	23.0929	23.784	23.9634	23.5481	24.0671	CPT1A	P50416
CRAT	25.8709	26.0933	26.1998	25.9055	25.7032	25.8854	25.4751	25.3512	25.0667	25.4853	25.8635	25.4762	25.7212	25.5179	25.4588	25.2904	25.4807	25.6364	25.7907	25.7044	25.7524	25.5767	25.4232	25.8499	25.1399	25.9052	24.7961	25.3458	25.639	25.5694	25.3212	25.4774	25.4441	25.8184	25.632	CRAT	P43155
CRBN	22.7413	22.3335	22.5239	23.0155	22.2892	22.5125	20.2193	21.7037	21.2653	21.7784	21.4553	19.2122	20.8388	20.6364	22.5614	20.7744	20.3747	19.7418	21.9745	22.0606	23.1656	21.9859	22.1715	22.2459	21.8811	22.2988	21.7119	22.1967	22.4078	19.2045	20.1376	20.3772	22.4309	22.0968	22.2358	CRBN	Q96SW2
CRELD1	23.0419	22.7088	22.4815	23.0433	22.4425	22.777	22.0397	22.1343	22.1957	21.1689	21.4289	21.9775	21.9118	22.1514	22.3603	20.8397	21.9759	21.9059	22.092	21.8242	20.9709	19.1733	21.7452	21.1607	21.9484	20.4086	21.8107	21.6656	22.0165	22.1955	21.5645	21.0961	21.8307	22.5302	22.6725	CRELD1	Q96HD1
CRIP1	21.671	24.3713	23.8533	23.9077	20.22	21.543	20.6496	24.4104	18.8151	24.1841	20.7103	25.0014	19.8647	19.9258	19.8428	24.3822	23.4497	23.6832	20.5411	25.1105	18.4272	26.4509	23.9784	24.4666	25.5013	20.0172	24.2216	20.582	21.7847	21.0298	20.0663	24.3344	21.4381	24.1908	20.0924	CRIP1	P50238
CRIP2	25.3785	25.9499	24.7925	25.4057	25.7455	25.2836	25.8063	22.0432	20.2293	25.6491	25.967	25.7971	22.2405	25.489	25.3927	25.9605	25.6933	21.1825	18.8781	25.7506	20.9253	21.2563	25.4858	25.0093	22.3235	24.5089	21.6174	17.8773	20.0401	21.1443	25.6358	25.1978	26.3469	25.6489	24.7122	CRIP2	P52943
CRK	25.1103	25.3619	25.3184	25.1089	25.2052	25.0898	25.1723	25.0648	25.0857	25.1606	25.3385	25.2216	24.8765	25.3636	25.4502	25.2883	25.4121	25.1098	25.006	24.908	25.1128	25.1355	25.1466	25.0113	24.7784	25.5265	25.2486	25.2552	24.9619	25.0862	25.252	25.3485	25.4161	25.266	25.1561	CRK	P46108
CRKL	24.2825	24.5383	24.1314	23.9036	24.1512	24.3997	24.5312	23.9431	22.1971	24.3401	24.2108	24.6923	24.1991	24.2842	24.0496	24.3214	24.154	24.0958	23.8843	23.7347	23.7425	24.3993	24.0829	23.834	24.0373	24.2033	24.1192	23.9602	23.8653	23.7971	24.0507	24.2272	24.3186	24.2462	24.3683	CRKL	P46109
CRLF3	21.7033	19.9386	21.0773	21.2465	21.4003	21.5602	20.3774	21.8697	20.4772	21.4685	20.2921	21.6052	19.4231	21.8931	22.0247	21.989	20.9792	20.3978	21.6741	21.4249	21.3853	21.5793	20.3141	20.4492	21.7568	19.6777	20.7881	21.5991	18.9001	19.2753	22.2046	21.5902	21.8335	20.9914	21.9493	CRLF3	Q8IUI8
CRMP1	26.7773	27.0635	26.7527	26.7541	26.8399	26.7366	26.7661	26.5487	26.0333	26.7826	26.902	26.2305	26.2445	26.5536	26.6814	26.5657	26.942	26.8782	26.236	26.0132	26.247	26.0664	26.7332	26.5573	24.9174	26.4632	26.0069	26.8182	26.1299	25.916	26.6437	26.1295	26.4874	26.4953	26.7416	CRMP1	Q14194
CRYAB	26.1251	26.3589	25.2261	25.117	25.8899	25.5346	26.0795	25.4766	26.2063	25.6031	26.1782	26.8574	26.8183	25.7917	26.3887	26.9974	25.5096	25.7237	27.1015	27.8048	26.9732	27.6318	26.2824	26.9501	27.2925	26.2126	27.9639	25.7433	26.2211	27.2983	26.1372	27.1701	26.4269	26.7511	25.0339	CRYAB	P02511
CRYL1	23.9536	24.1971	20.4124	21.2417	21.0245	20.3551	21.3258	24.7892	24.1214	21.6331	23.4316	20.0616	24.1047	24.2371	20.2957	24.1982	18.2544	23.8236	24.0091	21.9079	22.2527	20.8512	21.4025	24.0637	21.3595	23.8471	24.2462	18.7021	23.6857	23.9721	23.962	23.7728	20.8967	19.6337	19.7167	CRYL1	Q9Y2S2
CS	29.2164	28.8486	28.8179	28.992	29.0071	29.001	29.0717	28.741	28.6764	28.8199	29.08	28.9085	28.8589	28.7613	29.0435	28.628	28.9242	29.0498	29.0745	28.8281	28.8456	28.4808	29.1039	28.9403	28.3698	28.8451	28.6826	28.9138	28.6763	28.4719	28.7723	28.5382	28.9617	28.8215	28.9853	CS	O75390
CSDE1	24.6428	24.5612	24.7583	24.8073	24.8199	24.7764	24.6537	24.5272	24.6852	24.8163	24.8172	24.6327	24.4416	24.6541	24.7595	24.5067	24.6927	24.5733	24.5771	24.5679	24.5244	24.5445	24.7008	24.6584	24.6686	24.7744	24.7039	24.631	24.772	24.5616	24.4656	24.6152	24.731	24.7139	24.6075	CSDE1	O75534
CSE1L	25.2113	24.8868	25.3223	24.9648	25.0637	25.2806	24.9077	25.169	25.3564	24.9326	24.9801	25.1213	25.0065	25.0895	25.1336	24.947	25.1052	25.0965	25.1221	25.2102	24.9727	25.2435	25.2182	24.9721	25.4804	24.9413	25.1116	25.1461	25.4421	25.364	25.1604	25.3607	25.1919	25.4193	25.2002	CSE1L	P55060
CSNK2A2	24.4071	24.4327	24.4418	24.4594	24.2202	24.2581	24.4315	24.2242	24.4426	24.3072	24.2559	23.9669	24.257	24.4189	24.4491	24.6169	24.2297	24.2189	24.1329	24.1387	24.4116	24.2426	24.3325	24.6278	24.2633	24.1991	24.1474	24.5308	23.8882	24.3567	24.1813	24.5564	24.3346	24.2281	24.287	CSNK2A2	P19784
CSNK2B	24.6793	24.7431	24.6422	24.6552	24.6349	24.673	24.6931	24.4972	24.4639	24.4693	24.6078	24.6671	24.181	24.7034	24.0151	24.2184	24.4421	24.4724	24.424	24.2917	24.072	24.4336	24.4914	24.1934	24.0524	23.6502	24.4833	23.7157	23.8286	23.7341	24.054	24.3262	24.6782	24.4243	24.2846	CSNK2B	P67870
CSPG4	22.9562	23.0803	23.1923	23.3314	23.3624	23.5813	23.2035	23.2949	23.1613	22.7778	23.1332	23.0689	22.6808	22.9117	23.1115	22.642	23.2461	22.7376	21.9171	22.1493	22.7354	21.9308	23.0353	23.0326	21.6842	23.4132	19.809	22.924	23.2273	22.6908	23.0479	23.3837	23.3678	23.5421	23.1602	CSPG4	Q6UVK1
CSRP1	27.6813	27.5728	27.6866	27.4142	27.5849	27.7412	27.5721	27.4959	27.8219	27.2807	27.4978	27.7257	27.7164	27.8071	28.178	27.7266	27.6851	27.724	27.4204	27.5575	27.6	27.5633	27.2191	27.3964	27.3108	28.117	27.2809	27.6404	27.4402	27.6353	27.5684	27.2555	27.5245	27.5691	27.5942	CSRP1	P21291
CTBP1	26.0084	25.888	25.3409	25.9439	25.7695	25.6013	25.7552	25.4354	25.1377	25.7592	25.8981	25.646	25.5047	25.6943	25.6903	25.3842	25.9216	25.7067	25.5731	25.6252	25.2833	25.4429	25.9515	25.7331	25.4904	25.5639	25.6933	25.8104	25.5504	25.4809	25.7319	25.6716	25.7859	25.9256	25.679	CTBP1	Q13363
CTBP2	22.4674	21.4579	22.6755	22.5827	19.3571	21.4514	21.1687	21.3633	20.4573	21.0151	20.7999	18.7823	21.1575	21.573	22.5912	21.6951	22.5887	20.4091	20.3814	20.5034	19.5001	21.9366	21.278	22.0111	24.7401	22.6085	23.6035	23.7324	21.4777	23.7224	22.9357	23.2986	22.6423	23.4222	22.8714	CTBP2	P56545
CTNNA1	24.6198	24.9539	24.9036	24.7885	24.903	24.9264	24.9336	24.9382	25.3734	25.0393	25.0966	25.4823	25.451	24.9535	25.092	25.3255	24.8996	25.1058	25.0617	25.2404	24.5986	25.2552	24.763	25.6417	25.8611	25.4039	25.007	25.3317	25.8587	26.0045	25.3437	25.6339	25.3069	25.4064	25.0837	CTNNA1	P35221
CTNNA2	25.0727	25.0501	24.9705	24.9258	25.0953	24.8736	25.2658	24.6187	24.643	24.9375	25.0793	24.7835	24.6875	24.8318	24.6223	24.5242	24.8456	24.9629	24.6114	24.4889	24.2444	22.9665	24.8375	24.9678	18.8218	24.6165	24.0724	24.8517	24.4032	23.8811	24.4258	24.3227	24.4602	24.3852	24.5233	CTNNA2	P26232
CTNNA3	23.1656	23.3494	23.0736	23.4072	23.4513	23.429	23.5168	23.5389	23.8911	23.1116	23.1707	23.514	23.4624	23.5067	23.5823	23.8883	23.5008	23.2749	23.239	23.1293	23.4432	22.8638	23.3017	23.2619	22.3188	23.4281	22.7434	23.1763	22.8308	22.3999	23.0556	22.2592	23.0797	23.0266	23.2885	CTNNA3	Q9UI47
CTNNB1	26.0898	26.0852	26.0715	26.1168	26.2542	26.0935	26.1069	25.8639	26.1332	26.0786	26.2311	26.1017	26.1904	25.8059	26.2518	26.2192	26.1702	26.1212	25.9003	26.0229	25.7156	26.0356	25.8685	26.1445	25.9594	26.0495	25.4881	26.0705	25.9369	26.0576	26.048	25.9822	26.045	26.0643	26.085	CTNNB1	P35222
CTNND1	23.7283	23.829	23.9774	23.6058	23.5979	24.0691	24.1135	23.8434	24.1114	23.6952	23.9004	23.984	23.2301	23.3056	24.1234	24.2072	23.9283	24.0779	24.1313	23.7005	23.0636	23.9956	23.6568	23.9892	24.8786	23.9054	23.9047	24.1974	24.4016	24.4483	23.8592	24.3915	23.9627	24.3244	24.0021	CTNND1	O60716
CTNND2	23.3333	23.6255	23.433	23.5503	23.4462	23.4125	23.3197	22.956	23.516	20.1727	23.1648	23.3029	21.8775	23.1957	23.3397	22.9605	23.6079	23.1158	23.1838	22.0305	21.7433	18.1267	23.3228	23.3992	20.1003	23.3094	22.9761	22.9787	22.9513	22.8298	22.9712	23.2225	23.653	23.37	23.301	CTNND2	Q9UQB3
CTPS1	24.0081	23.5521	24.1159	23.9864	23.9596	24.0488	23.528	23.9596	24.1424	23.8917	23.958	24.0278	23.9486	24.4147	24.3199	23.9509	24.24	24.1363	23.9784	24.0397	24.4138	24.4027	24.1746	23.8138	24.8818	24.3642	24.7903	24.3064	24.7867	24.4126	24.2483	24.302	23.9986	23.9834	23.9624	CTPS1	P17812
CTPS2	22.3774	20.1284	22.4215	22.2809	22.2841	22.5057	21.3077	21.2831	21.9418	21.7725	20.7182	21.2584	21.6432	21.7074	21.5528	20.848	22.3671	18.9825	19.5626	22.1289	20.9759	21.6923	20.5515	21.4434	21.8701	18.8675	20.8069	21.519	20.653	22.1237	22.1614	22.0447	21.9447	22.5862	22.3939	CTPS2	Q9NRF8
CTSD	26.2359	25.9954	26.1696	26.4564	26.5879	26.9403	26.5883	26.1965	25.9274	26.5021	25.92	26.2774	25.6888	25.6434	26.5587	25.3647	26.3185	26.0523	26.2534	26.2948	26.7989	26.2945	26.096	26.8295	27.2327	27.124	27.6065	27.1508	26.5633	27.8559	27.662	27.9729	27.7812	27.46	26.2787	CTSD	P07339
CTTN	24.324	24.3839	23.2846	23.4645	24.3387	24.3015	24.6354	24.4112	24.428	24.1945	24.3904	24.5687	24.5043	24.2921	24.3237	24.7138	24.1503	24.629	24.4245	24.4055	24.4546	24.5148	24.1688	24.4993	24.9986	24.3504	24.5786	24.2874	23.8195	24.2651	24.2801	24.4457	24.1738	23.1354	23.07	CTTN	Q14247
CUL1	24.5662	24.5724	24.6152	24.4885	24.4991	24.5034	24.7018	24.5155	24.6688	24.6485	24.5497	24.5616	24.5816	24.7584	24.5382	24.4595	24.5979	24.6291	24.6095	24.5276	24.4999	24.52	24.5677	24.6792	24.2075	24.5018	24.6344	24.5236	24.643	24.5016	24.558	24.5868	24.4373	24.7505	24.4357	CUL1	Q13616
CUL2	23.9465	23.3069	23.4914	23.9185	23.7057	23.6204	23.8092	23.7628	24.0006	23.8876	23.6936	23.8366	23.51	23.6424	23.6006	23.8074	23.6383	23.8758	23.6991	23.8033	23.9459	23.6223	23.7879	23.613	23.6812	23.8317	23.7158	23.7048	23.4392	23.5124	23.7674	23.4907	23.6126	23.631	23.8639	CUL2	Q13617
CUL3	24.7561	24.7518	24.5601	24.6905	24.7448	24.5503	24.7861	24.7888	24.8283	24.6815	24.631	24.6766	24.6717	24.8244	24.6915	24.728	24.678	24.6329	24.7107	24.5853	24.945	24.5118	24.5967	24.6268	24.2432	24.6646	24.5715	24.586	24.5607	24.4518	24.6452	24.4275	24.6525	24.7019	24.6268	CUL3	Q13618
CUL4B	23.3054	23.1444	23.3238	23.1154	22.9461	23.5571	22.7974	23.4704	20.8584	23.5073	23.7255	23.7907	23.6067	23.3145	23.6557	23.7167	23.4277	23.0907	23.9062	20.4853	23.6999	23.9267	23.2975	23.6231	23.5607	23.596	20.8969	23.3423	23.4552	23.4044	23.6077	24.0437	23.5967	23.8164	23.9174	CUL4B	Q13620
CUL5	24.0834	24.0602	24.1463	23.9732	23.9936	23.9547	24.1218	24.1046	23.7559	23.8925	23.9666	23.6898	24.1946	24.1228	24.1023	24.0602	24.2322	23.9733	23.8035	23.8143	24.1289	23.9237	23.9394	23.9118	23.8128	23.9088	23.6902	24.0948	23.8384	23.9916	23.8677	23.7767	24.1094	24.0378	23.7639	CUL5	Q93034
CYB5A	24.167	24.4385	25.4022	25.0699	24.9636	25.0439	24.8045	24.8883	24.6932	25.1193	25.2436	25.1305	24.261	23.7747	24.7729	24.7171	25.0897	24.8469	24.3156	25.2121	24.1603	25.0371	24.7016	24.055	24.2275	25.0026	24.1483	24.5243	24.6697	24.9315	24.8069	24.1863	24.4425	25.2946	24.8915	CYB5A	P00167
CYB5R1	24.7324	24.8624	24.5962	24.3056	24.2795	24.4633	24.5908	24.5468	24.2006	24.537	24.5548	24.5889	24.5768	24.8276	25.3089	25.0051	24.5064	24.368	24.3219	24.3938	23.9312	24.0327	24.6673	24.9818	23.395	24.7951	24.5955	24.4021	24.6247	24.6298	24.7013	24.0386	24.9487	24.7617	24.953	CYB5R1	Q9UHQ9
CYB5R3	26.1228	25.8254	26.7529	26.2878	26.0869	26.1847	25.9966	25.6449	25.7106	26.4504	26.2362	26.5487	26.2179	26.0327	26.1873	26.3956	25.8869	26.4986	26.2474	26.4552	26.2949	26.062	26.2523	26.291	27.1356	26.1159	26.2133	26.1579	26.5093	26.2273	26.0528	26.561	26.2045	26.676	26.8771	CYB5R3	P00387
CYC1	29.0554	28.6364	28.8674	28.9919	28.8638	28.8954	28.6056	28.151	27.9529	28.2851	28.9351	28.3815	28.5407	27.8134	28.7001	27.8204	28.7071	28.816	28.4465	28.3429	28.4921	28.0465	28.7886	28.1254	27.6656	28.5643	28.0491	28.6001	28.2309	27.9752	28.4602	28.0523	28.6774	28.6118	28.9234	CYC1	P08574
CYFIP1	23.7557	23.9408	23.8058	24.0364	23.8986	23.8342	23.7655	23.3514	23.5988	23.7132	23.7524	23.6792	23.5773	23.5124	23.8443	23.6378	23.809	23.8562	23.3029	23.8264	23.5665	23.5995	23.8035	23.6049	24.2832	23.9681	23.7421	23.9822	24.1496	24.4146	24.2187	24.5371	24.1657	24.2458	24.2053	CYFIP1	Q7L576
CYFIP2	25.5463	25.5811	25.599	25.5076	25.5114	25.5847	25.5701	25.7678	25.5025	25.6602	25.6919	25.6021	25.3546	25.5475	25.6026	25.4069	25.73	25.5207	25.3536	25.4421	25.3738	25.5103	25.7287	25.7863	25.2674	25.6924	25.4615	25.7296	25.5453	25.5729	25.7351	25.6469	25.6396	25.6988	25.736	CYFIP2	Q96F07
CYGB	25.1301	24.9564	24.4791	25.1272	20.6705	24.724	25.2092	24.4814	24.2362	24.7147	25.1338	24.7727	24.1251	24.8939	24.8384	24.8964	24.8376	25.167	24.3538	24.5555	24.554	24.6086	24.847	24.443	24.5903	24.5488	24.6126	24.3391	24.1625	24.5488	24.7552	24.5829	24.9886	24.5805	24.8308	CYGB	Q8WWM9
CYP51A1	24.11	24.0087	24.9473	24.8248	24.8195	25.1867	23.8339	23.363	24.5223	24.9795	24.7994	24.7647	24.04	24.5142	23.9163	24.1219	25.4262	24.8081	23.7601	24.0712	24.0681	24.4163	24.8648	23.743	23.3976	24.3804	24.0137	24.9107	24.7443	23.4237	23.7713	22.9658	23.3421	24.3309	24.7861	CYP51A1	Q16850
D2HGDH	21.4375	22.601	22.5057	22.6932	22.2681	19.9297	22.7219	21.7552	20.2393	22.3188	22.513	22.2448	22.3996	22.28	22.532	22.1901	22.7309	21.248	22.356	22.0941	22.4143	22.1584	22.2688	22.0731	20.7931	22.4263	21.8932	22.588	22.0743	21.7444	22.1016	22.0582	23.0431	22.8326	22.7526	D2HGDH	Q8N465
DAB2	21.2791	21.0925	20.9145	21.1282	20.938	20.1469	21.7329	21.9569	21.9929	21.053	21.2626	21.3224	22.2705	20.6598	17.7934	21.6065	20.4468	20.1135	22.2498	22.3174	22.296	23.2582	20.5308	22.3424	25.2785	20.7249	24.2939	21.7258	23.4541	24.0621	22.673	23.942	21.7148	22.2726	18.701	DAB2	P98082
DAD1	23.3365	23.8036	23.7593	23.6863	23.7231	23.4608	23.3911	24.1908	24.0976	24.1147	24.0596	24.4818	23.8711	23.8221	23.5458	23.9967	23.9106	23.8602	24.225	24.3046	23.8154	24.6979	23.8411	25.1083	25.3473	23.9532	24.3112	24.2905	24.2768	24.9138	23.8092	24.5384	23.9096	24.3106	24.1163	DAD1	P61803
DAG1	22.2377	22.7782	22.165	21.9894	22.9686	22.4909	23.3519	21.8099	22.807	22.8679	23.5499	24.3494	23.4463	21.4156	23.3452	23.751	22.3154	23.1316	23.467	23.9775	21.7148	23.8198	22.7662	23.8507	23.8713	23.8816	20.877	23.2431	22.8292	23.7689	22.424	22.9376	22.5653	22.8792	22.1037	DAG1	Q14118
DAK	23.6323	23.892	24.113	23.8846	23.6545	23.6783	23.772	23.9805	18.8372	23.4987	21.4993	23.9076	23.8862	23.961	19.2949	23.8523	23.7539	23.7481	23.7453	24.0976	24.0319	21.4595	23.7366	23.7593	23.7878	23.7653	23.5674	23.3842	23.6356	20.5323	23.7289	21.4981	23.8496	20.8563	20.9062	DAK	Q3LXA3
DAP3	22.1036	21.3439	22.5646	22.1027	22.2581	21.3758	21.2576	20.8277	22.1054	21.9394	22.2177	21.9543	22.1355	21.3068	21.0079	21.7242	22.1692	22.1047	21.6592	21.0054	20.3081	19.9792	21.7793	18.8781	22.1352	21.2591	19.7861	18.6337	21.1078	19.5166	21.7695	21.1824	21.8716	22.1229	21.9996	DAP3	P51398
DARS	24.8512	25.0315	25.2198	25.2535	25.2088	25.2213	24.9146	24.8492	25.0985	24.9549	24.8457	24.9118	24.7616	24.7906	25.0465	24.8525	24.872	25.1555	24.6307	24.828	25.0917	25.0226	24.9152	24.8692	25.4176	25.1244	24.9502	24.8084	25.0185	25.2719	25.11	25.3753	25.07	25.5969	25.4171	DARS	P14868
DAZAP1	24.2489	23.9165	23.7134	23.8292	24.3395	24.2433	24.0977	23.3085	20.7089	24.1858	21.2345	23.694	24.2618	23.8384	23.8759	24.0818	24.1674	24.0789	23.6579	24.0175	24.0941	24.1013	23.8449	24.6914	24.7623	23.7676	23.7294	23.9098	23.5968	24.0127	23.4359	24.3031	23.7836	23.9942	23.5562	DAZAP1	Q96EP5
DBN1	24.7491	25.2051	25.0155	24.8931	24.6327	24.843	24.9639	24.0241	23.5763	24.0413	24.6544	24.2891	24.0386	23.9509	24.6329	24.5694	24.63	24.5637	21.9541	23.9459	23.8741	24.2231	24.6914	23.3807	24.1155	24.3396	23.8818	23.5642	22.9782	23.4683	24.4187	24.0533	24.728	24.7423	24.5143	DBN1	Q16643
DBNL	23.8103	23.7473	23.3806	23.1558	23.6744	23.7098	23.8966	23.5323	23.4467	23.4962	23.9473	24.043	23.2709	23.7191	23.6933	23.8508	23.4852	23.883	23.6179	23.4047	23.6107	23.923	23.5524	23.4707	23.6028	23.6485	23.9954	23.5853	23.1305	23.2571	23.6504	24.0935	23.8146	23.6551	23.1883	DBNL	Q9UJU6
DBT	23.7536	23.9514	23.7248	23.8181	24.1166	23.7334	24.3138	24.2264	24.1414	24.1289	23.693	23.9563	24.4011	24.1315	24.2375	23.5012	24.2135	23.9987	23.6465	24.2116	23.8878	23.8649	23.9625	24.2404	23.6562	23.5454	23.4724	23.8733	24.0065	24.2467	24.2313	24.2716	23.5285	23.4959	23.7812	DBT	P11182
DCAF7	23.0561	23.0433	22.8241	23.1072	21.0506	20.9765	23.1449	21.1965	22.9918	23.0343	23.0918	20.988	20.7823	22.9564	23.1852	23.0614	22.9463	20.7949	22.956	23.1633	20.9951	23.1739	23.0333	23.1109	22.0565	21.1192	23.0259	23.184	22.9401	22.5649	21.4021	22.9546	23.0001	23.0493	23.1142	DCAF7	P61962
DCAKD	23.0048	22.314	22.9565	23.6779	22.9184	23.0593	22.9975	20.4378	22.9533	23.6558	23.3583	23.1787	23.25	23.3484	23.4698	22.7341	23.7943	23.0314	22.4927	19.0849	20.5649	22.8837	23.3004	17.8047	22.4792	24.0873	22.9906	23.6371	23.8531	23.6449	23.799	23.8328	23.7864	24.3503	24.2748	DCAKD	Q8WVC6
DCD	23.7158	23.7831	23.4668	23.3433	22.3322	23.6308	24.3553	25.6402	20.1699	18.6302	24.3468	21.4484	20.6747	20.8437	23.7733	21.3395	24.058	24.0761	24.9296	21.8272	25.5288	21.306	20.2807	20.6836	20.7594	20.5844	21.3106	24.4942	24.8236	24.1574	24.0634	24.0894	23.8084	22.8913	24.3428	DCD	P81605
DCLK1	25.3137	25.5201	25.503	25.6354	25.8882	25.7368	25.7784	25.8122	25.9492	25.9741	25.6948	25.8515	25.8756	26.0684	25.8503	25.8507	25.9897	25.6278	25.3178	25.4764	25.7108	25.6728	25.7308	25.9423	25.4579	26.2631	26.0587	25.9932	26.4522	26.2674	25.9087	26.2427	25.8128	25.8554	26.1665	DCLK1	O15075
DCLK2	23.6478	23.4046	23.5319	23.457	23.771	23.5549	23.5701	23.6908	22.637	23.7806	23.2744	23.1202	23.148	23.3843	23.6075	23.4636	23.626	23.424	23.3059	22.8493	23.0542	22.8072	23.4487	23.364	22.9124	23.7541	22.8645	23.7395	23.3161	22.8933	23.1053	23.248	23.1351	23.396	23.4489	DCLK2	Q8N568
DCPS	23.2805	23.1693	23.2776	23.0751	23.0904	23.3781	23.5365	20.7046	23.913	23.5091	23.1101	23.7872	24.0219	24.1471	23.3143	23.9497	23.2318	23.598	24.457	23.7112	23.9079	24.3136	23.5966	24.5165	24.8485	23.7536	23.3712	24.1717	24.1498	24.2623	23.2211	23.9116	23.9142	23.9528	23.7817	DCPS	Q96C86
DCTN1	25.6519	25.6945	25.7353	25.6879	25.7103	25.6557	25.7714	25.7364	25.6859	25.8256	25.7178	25.5804	25.4694	26.0066	25.8462	25.6069	25.64	25.6806	25.7638	25.6618	25.7461	25.56	25.6754	25.7448	25.1896	25.6816	25.9279	25.7761	25.6414	25.5561	25.5939	25.5308	25.6804	25.6515	25.6544	DCTN1	Q14203
DCTN2	24.8909	24.807	25.0418	25.1059	24.4126	24.7583	24.8448	24.4375	24.6238	24.5495	24.6051	23.9577	24.2585	24.5784	24.5297	24.9394	24.9471	24.6642	24.1804	23.9922	24.5915	24.2727	24.6634	23.9664	24.1647	24.8156	24.2505	24.4087	24.1704	23.9991	24.7686	23.2907	24.66	25.2342	24.6775	DCTN2	Q13561
DCTN3	24.5551	24.7396	24.5026	24.5577	24.7235	24.6032	24.5768	24.327	24.6454	24.6559	24.6302	24.4604	24.3131	24.6	24.3967	24.4975	24.4851	24.6342	24.7142	24.6894	24.7486	24.3096	24.7612	24.9316	21.1538	24.8345	24.6234	24.7088	24.5211	21.1822	24.6877	19.3218	19.4738	24.3834	24.7437	DCTN3	O75935
DCTN4	24.1604	24.0131	24.5808	24.3885	24.4446	24.164	23.9924	24.3354	24.326	24.2285	24.0116	23.9381	23.6182	24.6369	24.3025	24.3554	24.1714	24.0881	24.2266	24.065	24.0269	24.1588	23.9582	23.8572	23.6921	23.9811	24.3364	24.5104	23.983	24.0353	24.1824	23.8855	24.0129	24.0836	24.1779	DCTN4	Q9UJW0
DCTN5	23.781	23.6699	23.5141	23.2933	23.5394	20.1944	23.9171	23.9365	23.8639	23.8313	23.5026	23.7204	21.8674	21.7756	23.8793	23.9611	23.8098	23.7726	20.814	22.1969	23.7065	23.6901	23.4719	23.9017	23.5483	23.9021	23.9033	23.5905	23.7174	23.7383	23.7289	23.4712	23.7021	23.5198	23.4514	DCTN5	Q9BTE1
DCTN6	24.4759	24.4505	24.526	24.3142	24.4481	24.6682	24.7986	24.6135	24.3084	24.3118	24.4002	24.4971	24.7615	24.7751	20.2343	24.5111	24.4912	24.2589	24.4663	24.4217	21.2943	24.4366	24.3333	24.5726	24.2435	24.0639	24.8401	24.3446	24.2813	24.0117	24.3056	24.3557	24.4289	24.3429	24.2625	DCTN6	O00399
DCUN1D1	23.7349	23.4887	24.0266	23.4582	23.9372	23.7547	24.0926	23.7841	23.8148	23.57	23.8036	23.4657	23.6778	24.1126	23.9845	23.9425	23.8822	23.8303	23.541	23.9506	24.0505	23.7659	23.8372	23.7498	23.6324	23.9018	23.9068	23.4899	23.4658	23.393	23.5741	23.2589	23.8416	23.4705	23.9618	DCUN1D1	Q96GG9
DDAH1	25.5711	25.743	25.1716	25.2281	25.8904	25.837	25.7085	25.0118	25.0773	24.9628	25.1803	25.6399	25.1638	25.0555	25.4411	25.7852	25.668	25.66	25.4702	25.5219	24.8012	25.7914	25.0925	25.2927	24.7817	25.4955	24.6667	24.9817	24.5474	25.1426	25.4034	25.2793	25.5629	25.0848	24.9458	DDAH1	O94760
DDAH2	24.7483	24.8492	24.6863	24.5781	24.6557	24.8002	25.0391	24.6252	25.0165	24.7429	24.6305	24.995	24.6967	24.7813	24.7061	25.3062	24.8563	24.4502	25.0352	25.1489	25.0737	25.0458	24.763	24.9449	24.4662	25.0214	24.4123	24.3796	24.077	24.4126	24.5733	24.0867	24.6792	24.8348	24.585	DDAH2	O95865
DDB1	25.516	25.4135	25.5609	25.6687	25.4379	25.5104	25.4731	25.6358	25.4591	25.5602	25.5933	25.4448	25.6068	25.487	25.3224	25.4112	25.6419	25.3326	25.6067	25.5739	25.4883	25.6651	25.6453	25.6331	25.9758	25.5968	25.5466	25.6327	25.7332	25.7442	25.6968	25.5907	25.5574	25.7528	25.7948	DDB1	Q16531
DDC	19.0464	23.7766	20.0615	21.5378	21.1996	19.719	18.9953	24.504	24.3479	21.242	23.337	23.3287	24.0534	21.8866	21.6279	19.9049	19.0918	21.2236	24.3717	23.3756	21.1804	21.4044	21.4736	23.2464	22.1801	21.3602	24.425	20.8058	20.7742	21.5749	21.312	22.981	21.1413	21.2035	20.413	DDC	P20711
DDHD1	23.1522	23.3286	23.054	19.363	23.1559	21.3883	21.6476	20.3611	23.2154	20.9427	23.2154	22.6978	20.335	22.9393	23.3641	22.9953	23.6499	19.6173	22.1307	21.1125	21.408	23.0756	22.9438	21.658	21.2016	23.0369	21.4904	21.7037	22.7934	17.3389	22.9042	22.5885	22.7267	23.2218	19.4749	DDHD1	Q8NEL9
DDHD2	27.3489	27.6005	27.2067	27.4743	27.3581	27.4657	27.3722	27.5112	27.4698	27.5947	27.465	27.1606	28.3063	28.4816	27.7534	27.275	27.5884	27.7295	27.2607	28.0285	28.0647	27.2581	27.2641	27.4639	27.6469	27.6018	27.5032	27.5234	27.7422	27.3816	27.1325	27.0815	27.6014	27.5194	27.3997	DDHD2	O94830
DDI2	22.5573	21.5524	22.8446	22.489	22.5647	23.3238	22.598	22.5686	23.4198	23.6821	22.5968	21.8997	20.1551	21.5495	23.0491	21.8646	22.572	23.2751	22.5915	20.4844	23.0543	22.6617	22.6081	22.1083	23.0423	22.7823	23.7449	22.3357	22.6621	22.6053	22.744	23.2232	22.4323	20.9119	21.5165	DDI2	Q5TDH0
DDOST	23.3182	23.5566	23.9659	23.8787	23.9957	24.1446	23.9377	24.2905	24.5725	24.3294	24.1642	24.7038	24.4463	24.0104	23.8543	23.8649	24.1476	23.9724	24.3496	24.637	24.5632	24.8937	23.9647	24.8073	25.7732	24.374	24.3219	24.2586	24.6865	25.2314	24.3514	24.7262	23.7349	24.4291	24.2218	DDOST	P39656
DDX1	26.0777	26.1068	26.4693	26.3247	26.2441	26.1684	26.119	26.1383	26.3223	26.2681	26.0571	26.1271	26.1443	26.2575	26.2979	26.2308	26.1788	26.2028	25.9045	26.143	26.0681	26.0681	26.1647	26.1074	26.0887	26.1181	25.9748	26.0765	26.1088	26.0407	26.1474	26.1082	26.02	26.3291	26.2784	DDX1	Q92499
DDX17	23.6784	23.9883	24.3057	24.3775	24.0269	24.2434	24.0905	23.7865	23.8994	24.2259	24.0255	24.2885	24.7477	23.6518	24.0209	24.3274	24.2691	24.2115	24.077	24.8935	24.1962	24.4933	24.3557	24.6383	25.2048	24.3232	24.2503	24.5028	24.3359	25.0548	24.3336	24.8597	24.4314	24.7636	24.3846	DDX17	Q92841
DDX19A	23.4845	23.5216	23.7845	22.87	23.8569	23.5564	23.5421	22.1006	23.8626	23.4438	23.4936	21.9393	23.7254	23.4558	23.9696	21.948	23.9925	23.6281	21.9666	23.8212	20.6594	23.5633	23.4138	21.7716	24.0408	23.3681	24.0699	23.6276	24.1639	24.1613	23.7042	23.7753	23.4579	23.7206	23.3287	DDX19A	Q9NUU7
DDX21	20.2635	21.6784	21.8431	21.9635	21.6998	20.6026	18.9222	20.7959	18.2353	22.054	19.6822	21.9796	21.9834	19.9578	21.9131	21.9497	21.5428	20.443	22.8457	24.3203	23.0758	24.9075	22.7375	23.6698	25.75	22.0339	23.402	23.4331	24.7308	23.6209	22.2809	23.2918	21.6658	22.8954	22.1935	DDX21	Q9NR30
DDX39A	18.9314	20.8604	20.976	22.2104	20.9632	21.9322	21.2462	19.4264	20.2298	22.3285	21.0653	20.5386	21.8453	20.4013	21.4559	22.1008	20.9983	20.6767	19.6907	22.0883	19.233	23.18	21.0923	20.5277	25.1921	22.4463	22.7956	21.6395	23.0669	22.8571	20.2115	22.7549	21.465	22.604	22.2297	DDX39A	O00148
DDX39B	25.8933	26.1936	26.3988	26.3416	26.1462	26.2994	26.1674	25.9367	25.8879	26.3456	26.2079	26.077	26.3458	25.673	25.9718	26.3055	26.1627	26.1364	26.0969	26.4539	25.7394	26.6547	26.4735	26.4178	27.2197	26.3969	26.451	26.6127	26.6071	26.791	26.4295	26.8502	26.3503	26.9642	26.6137	DDX39B	Q13838
DDX5	25.7607	25.8801	25.6969	25.8732	25.7825	25.9981	25.7922	25.6014	25.4717	26.0389	25.8784	25.8436	26.0908	25.4373	25.4707	26.0109	25.7716	25.84	25.9347	26.2719	25.6841	26.6828	26.2155	26.4736	27.1629	26.0205	26.1283	26.4166	26.5192	26.6615	25.8438	26.4969	25.9562	26.1624	25.9245	DDX5	P17844
DDX6	24.7928	24.6074	24.891	24.8911	24.9808	24.8923	24.8581	24.4219	24.6556	24.8788	24.8021	24.8522	24.8361	24.8143	24.7235	24.8087	24.9929	24.8855	24.6281	24.8342	24.3838	24.7718	24.7001	24.7286	25.3228	24.6631	24.6674	24.8398	25.021	25.0135	24.8956	25.0571	24.6298	25.0332	25.048	DDX6	P26196
DEGS1	23.0638	23.6531	23.6371	21.2297	23.014	23.2618	23.1458	23.2073	23.9619	23.1422	22.9423	23.1834	20.8111	22.9295	23.3338	22.9052	23.1887	23.1381	22.8521	20.922	23.2734	23.1456	22.8899	22.6112	20.0409	20.5927	23.364	23.1762	22.9395	23.8536	22.9004	22.9464	23.2739	23.4187	23.2849	DEGS1	O15121
DEK	22.2665	22.0719	22.0896	22.3651	22.4899	21.7484	22.4553	22.4828	21.1414	22.9843	22.3599	23.5311	23.8132	22.2586	22.5944	23.4716	19.4646	22.2557	23.0144	24.1531	20.1194	23.9006	22.4278	24.0549	24.8367	23.9835	23.6854	23.9268	24.2581	24.4298	23.4787	24.0723	23.0582	23.202	22.285	DEK	P35659
DENR	24.8791	24.5485	24.1859	24.2483	24.3768	24.3406	24.4176	25.0007	24.5235	24.7065	24.3643	24.4919	25.3832	24.6394	24.7209	25.0826	24.2708	24.9961	24.7685	24.6996	25.1574	24.2489	24.5479	25.0268	24.4638	24.9583	24.7445	24.9814	24.9784	24.7775	24.7066	24.5435	24.6048	24.3092	24.2396	DENR	O43583
DES	20.9464	20.3681	20.1393	21.0902	21.1758	19.7566	20.379	21.0861	20.8152	21.1494	19.1852	21.1592	26.9542	20.2916	21.3398	20.8557	19.5912	21.2088	20.2054	23.6112	22.0514	21.3482	20.8318	21.9579	24.9564	21.4851	20.322	21.166	22.6115	23.2006	18.8158	23.4312	19.7293	20.2846	20.1358	DES	P17661
DGKZ	23.9251	23.8015	23.9248	23.6802	23.8365	21.524	24.3923	23.8773	24.1368	23.9787	24.031	23.9841	24.0756	24.2019	23.4457	24.4081	24.0783	19.1792	24.0506	22.1095	23.953	23.6621	24.2226	23.9949	23.8793	23.8142	18.7163	20.7666	23.8162	23.8123	24.0221	24.084	24.146	24.1946	19.6922	DGKZ	Q13574
DHCR24	21.359	20.3464	25.0811	24.7696	24.7823	25.1002	19.9603	21.7477	19.2227	25.1537	24.8651	25.173	19.2092	24.431	24.388	24.1981	25.5804	25.2467	21.3799	23.8963	21.2794	24.4503	24.618	24.3255	19.798	21.5641	24.113	24.8171	23.4553	20.4896	23.5648	21.2663	23.3034	24.6685	25.4949	DHCR24	Q15392
DHX15	23.3918	23.6013	23.9081	23.8549	23.7329	23.6742	23.5266	23.0711	23.0583	23.8057	23.1454	23.2287	23.5258	22.9683	23.4585	23.4622	23.2098	23.5449	23.7668	24.3433	22.8777	24.3404	23.7243	23.6061	24.9554	23.7785	23.5981	23.9835	24.1383	24.1616	23.9193	24.2698	23.8397	24.1813	24.0404	DHX15	O43143
DHX9	24.6339	24.9576	25.0053	25.2887	24.7431	24.8821	24.7305	24.3438	24.5854	24.9505	24.6406	24.8173	24.9413	24.3316	24.436	24.6829	24.6717	24.7356	24.5427	25.1229	24.3656	25.2362	25.1191	24.9371	25.9558	24.684	24.7217	24.9667	25.1407	25.336	25.0058	25.1668	24.969	25.2923	25.1613	DHX9	Q08211
DIAPH1	15.9712	25.5629	25.8367	25.9031	25.1924	26.0811	25.9411	26.1725	26.0154	26.262	25.6191	26.7207	26.3039	26.7989	26.1062	26.6949	25.7446	26.3979	27.4196	26.9739	26.2731	27.6751	26.149	27.2416	27.8274	25.8733	27.1991	26.3355	27.4781	26.8303	25.64	27.4356	27.2375	26.199	26.2596	DIAPH1	O60610
DIP2A	24.1584	24.112	24.0513	24.0675	23.6127	23.5064	23.9381	24.2454	23.793	23.4757	23.3917	23.3192	23.5759	23.9847	24.1026	23.6296	23.8001	23.7101	23.4565	23.7379	23.9283	23.3577	23.4998	23.6874	21.6608	23.7766	23.5219	23.889	24.1073	23.5608	24.3872	24.1353	24.3929	24.2719	23.7985	DIP2A	Q14689
DIP2B	24.4645	24.3743	24.2808	24.2994	24.3931	24.34	24.3872	24.5849	24.631	24.4359	24.2182	24.2061	24.221	24.6616	24.6619	24.2829	24.3358	24.3303	24.1638	24.0731	24.7112	23.9932	24.1667	23.8061	23.7712	24.4785	24.1652	24.0947	24.167	24.3008	24.4822	24.2349	24.4053	24.3305	24.4144	DIP2B	Q9P265
DIP2C	24.1747	24.1786	23.9391	24.0909	23.9525	24.0881	24.0822	24.0524	24.0078	23.8309	23.7411	23.5222	23.6429	23.9743	24.0666	23.8255	23.9221	23.9851	24.0142	23.8444	23.7211	23.3456	24.0258	23.6217	22.5266	23.9253	23.726	23.7002	23.6039	23.2951	23.7188	23.6969	23.8438	23.9389	23.9135	DIP2C	Q9Y2E4
DIRAS1	23.8981	23.5344	23.2907	23.382	23.954	23.699	23.629	23.8838	23.0888	23.4429	23.4633	23.5218	23.1812	23.3868	23.5854	23.6121	23.6065	23.2434	23.0553	23.1571	23.0746	23.5172	23.8209	23.3031	22.386	23.467	23.3681	23.3094	23.5185	22.7776	23.6838	23.131	23.256	23.1429	23.2573	DIRAS1	O95057
DIRAS2	25.1898	25.1139	25.3988	25.0007	25.1912	25.0205	24.913	25.1199	24.7462	24.3183	24.6364	24.1674	22.035	24.8595	25.1124	24.4319	25.0351	24.6573	22.2312	24.4187	24.5838	24.5412	24.972	24.4736	23.9796	24.4011	24.4165	25.1413	24.6479	24.1462	24.849	24.0495	24.6219	24.6349	24.9874	DIRAS2	Q96HU8
DIS3L2	20.9887	18.7667	23.4719	23.4565	23.3492	21.3732	21.1885	19.6785	23.2657	23.4186	21.5477	23.3958	19.8127	21.628	23.3735	21.002	18.2901	23.2347	20.7644	20.6371	21.6092	22.8023	19.8963	19.9157	21.7906	19.7781	23.1787	23.1997	22.8475	22.5617	22.9408	22.9161	23.4089	23.391	23.2031	DIS3L2	Q8IYB7
DLAT	28.1325	28.0132	27.712	27.8877	27.7624	27.6611	27.5641	27.3988	26.9089	27.6696	27.6629	27.3413	27.4954	27.2561	27.6741	27.2689	27.6008	27.6614	27.5592	27.2637	27.6358	27.0649	27.7702	27.1736	26.9908	27.5652	27.2649	27.6377	27.2029	26.9952	27.3356	27.2358	27.6424	27.5722	27.6732	DLAT	P10515
DLD	27.8331	27.4107	27.5438	27.6788	27.5599	27.5499	27.5574	27.4017	27.1542	27.4441	27.5331	27.3465	27.2608	27.1226	27.7799	26.904	27.44	27.4946	27.2903	27.3924	27.1721	26.9747	27.4455	27.0444	26.7172	27.2932	26.938	27.3421	27.1194	26.914	27.4628	27.0444	27.4239	27.4396	27.5313	DLD	P09622
DLG1	24.0052	24.2544	23.8957	23.9995	24.1425	23.9009	23.9787	23.9695	24.102	23.9438	24.1165	24.0307	23.9361	23.86	24.2927	24.0487	24.1379	24.2724	23.9006	23.993	23.8809	24.2267	23.8868	24.2114	23.9867	24.1044	23.8498	24.2592	24.0731	24.1785	24.0865	24.0082	24.0616	23.9098	23.8558	DLG1	Q12959
DLG2	24.7493	24.6401	24.5829	24.4847	24.6796	24.6753	24.7056	24.6115	23.8908	24.2749	24.4013	24.1247	24.0934	24.4166	24.4633	23.6218	24.6489	24.7855	24.0635	23.6178	24.1947	23.517	24.6207	24.2709	22.676	24.4305	23.8342	24.5719	23.6898	23.4368	24.3991	24.0613	24.6296	24.1557	24.2697	DLG2	Q15700
DLG3	21.5545	22.499	22.9106	22.3424	22.8136	22.5564	22.5658	22.2618	21.6214	21.9271	22.5404	21.9887	20.9836	22.4984	22.7211	22.3712	22.4915	22.3195	21.0013	20.869	18.1563	20.5907	22.4616	22.0406	21.4191	22.4811	21.8904	22.2594	21.2184	22.0152	22.2334	22.0468	22.2553	22.1045	22.1315	DLG3	Q92796
DLG4	25.1855	25.1455	24.956	24.883	25.0505	24.9924	25.1344	24.4052	24.2334	24.5045	25.0254	24.2935	24.421	24.5816	25.0962	24.8424	24.9423	25.0751	24.3766	24.1376	24.3795	24.036	24.977	24.4247	23.0682	24.6812	24.0928	24.7832	23.9882	23.6504	24.6441	24.1409	24.7606	24.5425	24.8965	DLG4	P78352
DLST	27.3798	27.1841	26.9434	27.2069	27.0985	26.9389	27.1618	26.7329	26.6184	26.8946	27.0372	26.6881	26.8349	27.0383	27.0065	26.5906	27.036	26.989	27.0496	26.7241	26.9017	26.8831	26.8264	26.6222	26.4447	26.8339	26.5684	26.6577	26.6541	26.2021	26.8224	26.6533	27.1338	26.5696	26.8584	DLST	P36957
DMD	24.6379	24.7148	24.4538	24.6668	24.9179	24.7742	24.8105	23.9356	24.8562	24.7771	24.9183	25.0061	24.6738	24.4993	25.0553	24.9856	24.5609	24.7386	24.2905	25.3837	24.3878	24.7137	24.0981	25.1784	24.3044	24.2164	23.3237	24.5442	24.0304	24.4999	24.353	24.6861	24.4284	24.752	24.6428	DMD	P11532
DMTN	24.406	24.3408	23.5574	23.3719	23.8845	23.9126	24.586	25.0841	24.7258	24.4233	24.2078	25.0592	24.893	24.3242	23.3302	24.6437	23.5685	24.2001	24.9003	25.0621	24.9222	24.404	24.1989	24.988	24.2501	22.7012	24.6634	22.3046	22.4538	21.5727	23.6519	23.7678	23.5978	22.6123	22.1678	DMTN	Q08495
DMXL2	25.245	25.0329	25.0712	25.2048	24.9987	25.0556	25.021	24.4704	24.3484	24.8288	25.2846	24.6428	24.6407	24.6831	24.8741	24.4769	24.9296	25.1376	24.755	24.5539	24.6784	24.3705	25.28	24.7749	23.7155	24.6354	24.5684	24.9831	24.5454	24.0809	24.7498	24.3036	24.7062	24.7065	24.9881	DMXL2	Q8TDJ6
DNAJA1	25.4779	25.6923	25.3572	25.3515	25.5655	25.3326	25.7109	25.6329	25.6061	25.422	25.5762	25.5535	25.6279	25.6665	25.8061	25.5226	25.5357	25.5069	25.7975	25.9074	25.13	25.5484	25.4127	25.8711	25.8756	25.6962	25.4563	25.4282	25.7656	25.4551	25.6473	25.5814	25.385	25.1382	25.3053	DNAJA1	P31689
DNAJA2	25.9244	25.5635	25.6102	25.7395	25.7859	25.7262	25.7059	26.0817	26.2537	25.886	25.615	25.828	26.2863	26.2132	25.7879	26.1644	25.786	25.9156	26.3451	25.8944	25.9395	25.9632	25.9908	26.3405	25.9937	25.96	26.1138	25.8698	25.8603	25.924	25.9836	25.9655	25.9304	25.5317	25.8879	DNAJA2	O60884
DNAJA3	24.0896	23.8302	23.9516	23.9605	24.0804	23.9853	23.7897	23.6854	23.5763	23.901	24.0072	24.1983	23.506	23.9746	23.8709	23.5425	23.8939	23.992	24.233	23.6605	23.6812	23.6357	24.0332	23.7269	23.8281	23.9584	23.7962	24.1843	23.9424	23.8034	23.9917	23.7214	23.9677	23.3417	24.047	DNAJA3	Q96EY1
DNAJA4	24.1318	23.8877	24.0983	23.5629	23.8192	23.5866	23.6516	24.1322	24.106	23.7431	23.4939	23.8911	24.0048	24.1303	23.8548	23.7033	23.7214	23.671	23.6099	23.6241	23.3837	23.613	23.4194	21.8492	23.1242	23.0957	23.944	23.6563	23.3388	23.638	23.5122	23.6324	23.763	23.5558	23.9919	DNAJA4	Q8WW22
DNAJB1	20.2039	21.2031	21.5301	20.7082	20.6344	21.3815	21.1787	21.7561	23.2066	23.0074	23.1287	18.9698	22.8909	22.61	20.779	21.6187	20.866	19.4173	22.9496	22.167	20.5277	23.0413	21.5692	21.6146	23.0514	22.8817	22.6984	22.7819	19.854	22.5458	22.8511	21.5806	22.6534	20.7409	21.4045	DNAJB1	P25685
DNAJB11	23.7468	23.6392	24.023	23.7941	23.8657	24.0473	23.977	24.2646	24.3923	24.2536	23.6665	24.32	24.1338	24.2132	23.2142	24.1788	23.9089	23.7939	24.5878	24.5258	24.0136	24.9022	23.6698	24.6902	25.3402	24.4381	24.4701	24.0296	24.2003	24.3588	23.5873	24.0496	23.7431	24.089	24.0236	DNAJB11	Q9UBS4
DNAJB2	24.7236	25.1566	24.5581	24.7701	24.613	24.7563	24.5674	26.0103	27.2076	24.4633	24.6324	26.6142	26.9317	24.7239	24.934	27.1427	24.474	24.9222	25.0912	26.3411	24.6522	24.0818	24.8826	26.4698	23.568	24.6679	25.1882	24.7057	24.2804	24.2531	24.369	24.1377	24.3619	25.6274	24.4284	DNAJB2	P25686
DNAJB4	23.2313	23.2478	23.3515	23.1625	22.8912	23.3485	23.4229	23.3153	23.2066	23.0819	23.0236	23.0554	23.4489	23.2253	23.2358	23.26	23.1179	23.0655	23.3714	23.41	23.2865	23.3538	23.0392	23.3503	23.3505	23.5559	22.9877	23.3448	23.301	23.6465	23.5284	23.3315	23.1392	23.2494	23.2207	DNAJB4	Q9UDY4
DNAJC11	24.0382	23.7647	23.7964	23.8577	23.8349	23.4524	23.7227	23.9366	23.4339	24.1562	23.8734	23.8782	23.4006	23.9426	23.862	23.9538	23.6385	24.0327	23.9386	23.6096	23.2658	23.8496	23.7294	23.6303	23.438	23.6897	23.7953	24.0411	23.6114	23.8023	23.9229	23.8013	23.7581	23.8506	24.0555	DNAJC11	Q9NVH1
DNAJC13	21.8715	22.1416	21.7525	21.76	21.6723	21.779	21.6219	22.3123	19.4137	21.8565	21.7799	21.8436	20.7276	18.2579	21.9913	21.8795	22.1598	21.9898	21.6033	22.4695	19.092	22.0663	21.8897	21.9214	23.1289	22.0836	22.857	21.8694	22.4022	23.5325	22.0778	22.8903	22.0227	22.3409	21.8252	DNAJC13	O75165
DNAJC19	20.2142	20.9092	21.2258	23.6175	21.5286	21.096	20.0537	20.2475	22.6777	19.9389	19.5328	21.0167	22.0496	19.8305	22.4499	19.2489	20.6002	21.3694	22.1692	21.6529	20.3033	22.6528	22.6168	21.7792	20.2357	19.6132	22.6338	19.7321	19.0598	22.3755	22.414	22.6681	21.4019	20.0949	22.7983	DNAJC19	Q96DA6
DNAJC5	26.4909	26.8533	26.8143	26.6916	26.3018	26.5894	26.2737	25.9176	25.6338	25.9343	26.343	25.8048	25.9124	26.7281	26.7199	26.1812	26.1195	26.5063	26.2339	26.0843	26.2783	26.3413	26.3679	26.0336	25.7753	25.9611	26.0402	26.2688	25.7678	25.5763	26.0679	25.6067	26.1863	25.8829	26.1986	DNAJC5	Q9H3Z4
DNAJC6	25.2712	24.984	24.9905	25.0271	25.1402	25.0836	25.0393	24.8934	24.6541	24.917	25.0861	24.6985	24.5989	24.8283	24.7982	24.4288	25.1683	25.1459	24.5071	24.5188	24.913	24.4033	25.0777	24.7305	23.648	24.5508	24.4987	24.7731	24.1679	23.7389	24.5471	24.3606	24.7293	24.5024	24.7793	DNAJC6	O75061
DNAJC7	23.0352	22.3869	22.3678	21.517	22.2016	22.3907	21.3502	22.4623	22.664	21.771	22.3043	20.6281	22.2892	22.2907	22.6862	22.1729	21.3352	22.5774	22.5801	22.6236	22.2868	22.2344	21.5504	22.7412	22.9443	22.562	22.9509	22.351	22.3199	22.0992	22.2925	22.3366	22.3234	22.8157	22.4864	DNAJC7	Q99615
DNAJC8	25.2708	24.7966	19.8407	24.7675	24.9492	25.0853	25.4898	25.0101	25.03	25.1293	25.1382	26.1954	25.6458	24.6737	21.149	25.2866	24.696	25.6521	25.4524	25.4176	25.2487	25.6481	24.5575	26.3397	27.2021	25.5086	25.681	19.2039	25.2518	24.3633	25.3582	26.078	24.7837	24.8624	20.5859	DNAJC8	O75937
DNM1	28.8796	28.7321	28.6239	28.7535	28.6663	28.6456	28.5974	28.7043	28.5955	28.5058	28.7129	28.4382	28.2996	28.9122	28.6812	28.4566	28.6989	28.706	28.403	28.2627	28.816	28.0207	28.6634	28.2407	27.298	28.4425	28.4324	28.5728	28.194	28.0195	28.4662	28.1443	28.6367	28.4099	28.5521	DNM1	Q05193
DNM1L	26.6176	26.7363	26.4841	26.5587	26.5489	26.4	26.4751	26.383	26.3348	26.487	26.7212	26.4878	26.3673	26.6617	26.6948	26.3555	26.7212	26.7095	26.4001	26.2863	26.2311	26.1294	26.7044	26.507	25.9001	26.5345	26.446	26.7172	26.6472	26.324	26.625	26.4517	26.7026	26.5363	26.5309	DNM1L	O00429
DNM2	27.8921	27.8004	28.0119	27.9617	28.0372	27.8353	27.8445	28.0345	28.1409	27.8883	27.7857	27.8429	27.8553	27.9671	27.8872	27.9208	27.8728	27.93	27.731	27.683	28.1354	27.7741	27.808	27.6655	27.6082	27.9013	27.9973	27.8859	28.0634	28.2828	28.0569	28.0648	28.0855	28.0603	27.993	DNM2	P50570
DNM3	25.3073	25.082	25.3205	25.3683	25.2833	25.3474	25.164	25.4914	25.3142	25.1087	25.3273	25.1734	25.1849	25.4401	25.4237	25.2532	25.197	25.2278	25.2037	25.1524	25.5921	24.6985	25.1508	24.9983	23.8879	25.1546	25.142	25.0201	24.9823	24.8234	25.1794	24.8268	25.2013	25.1095	25.2658	DNM3	Q9UQ16
DNPEP	24.936	24.7582	25.0673	24.9669	24.732	25.0887	24.6876	24.7922	25.1668	24.8544	24.9017	25.5949	24.7752	24.6724	24.8754	21.6887	21.0311	24.7531	22.1249	19.5323	24.8039	24.8956	20.8883	24.9174	25.016	19.7567	24.6575	24.2831	25.0174	25.3911	24.6176	25.2503	21.2897	25.3018	24.6767	DNPEP	Q9ULA0
DOCK1	22.2904	22.425	22.6921	22.567	22.574	22.2293	22.0631	19.7739	22.0282	22.6074	22.3649	22.2869	21.9739	22.1609	22.5098	22.0382	22.4323	22.143	21.9892	22.1686	22.4783	22.775	20.8628	21.8938	22.557	22.6479	22.6201	22.9158	22.98	23.6327	23.067	23.5517	22.7093	23.1715	23.0113	DOCK1	Q14185
DOCK10	24.0298	19.2346	23.5871	24.1849	24.1618	23.9985	24.3148	22.0771	22.0174	21.7471	20.6801	20.1566	19.4743	20.5371	25.1952	18.0223	21.4255	24.9398	21.6023	17.4311	21.143	24.0516	24.2837	22.1871	21.8169	20.6738	20.1088	24.2897	21.3081	24.6145	25.02	25.1458	24.9961	23.9559	24.4592	DOCK10	Q96BY6
DOCK2	21.4431	20.636	19.7675	20.7248	21.3792	21.0837	20.2466	21.4793	20.492	20.528	20.393	21.9119	20.888	20.9289	21.5388	21.3998	21.5512	20.8251	21.5432	20.6533	22.29	21.8481	21.0367	21.6229	22.7009	19.5265	22.8488	21.0836	22.1141	23.4224	22.5025	23.8709	22.2198	22.0281	22.0358	DOCK2	Q92608
DOCK4	22.1534	22.2534	22.8584	22.2458	22.161	21.8328	18.9912	19.827	22.181	22.3045	20.0244	21.8895	22.2075	22.3088	22.3506	21.4581	20.9508	22.2081	18.7661	22.0835	16.8354	21.9216	21.4192	19.4144	22.0346	21.5433	21.3359	21.061	21.0827	21.9678	21.3049	21.5236	22.4512	22.4345	22.6205	DOCK4	Q8N1I0
DOCK5	23.1017	22.6714	23.0874	22.6447	22.7016	22.7523	22.8311	22.5591	23.0356	22.8101	23.0312	22.6848	20.151	22.7138	23.3173	22.7037	23.0654	22.9258	22.0115	23.0169	22.9233	22.497	22.3686	20.5208	22.3619	23.1395	22.6858	22.4412	22.6036	22.7792	22.6958	22.6704	22.7751	22.501	22.872	DOCK5	Q9H7D0
DOCK7	23.5506	23.2524	24.0164	23.0487	23.5683	23.7786	23.2247	21.7244	23.8213	23.5248	23.2382	23.866	21.0143	23.7683	23.5441	23.4899	23.1531	23.6843	15.8087	21.9903	22.2115	24.0455	21.7923	21.3915	23.7079	23.2439	23.4948	23.4788	24.0787	23.8704	23.6245	23.862	23.7364	23.8799	23.7613	DOCK7	Q96N67
DOCK8	20.6249	21.3449	21.1781	20.352	23.6595	21.5645	23.5698	20.2168	23.6906	23.5663	21.4164	18.6173	23.8162	20.8083	21.129	21.8157	23.5927	20.9727	21.1257	22.0192	21.5047	21.6198	21.5659	21.4455	20.9786	19.9663	17.8945	21.6896	18.8725	20.3832	23.9772	24.0585	23.9386	23.5903	20.9271	DOCK8	Q8NF50
DOCK9	23.818	23.7752	23.7677	23.4737	23.4583	23.5411	23.5292	23.893	23.9803	23.8947	23.5972	23.6859	18.9877	23.8606	24.0337	23.6975	23.9333	23.5307	23.7227	21.4243	24.4437	23.9942	23.635	23.4157	23.322	23.7877	23.3831	23.6473	23.5819	23.724	23.475	23.3033	23.6551	23.7448	23.6877	DOCK9	Q9BZ29
DPM1	23.7408	18.7439	22.8724	23.2135	23.1348	22.9948	22.9326	17.8859	21.6181	23.3735	22.9383	23.0412	23.0329	23.0004	22.8256	21.7055	22.8899	22.879	21.3854	18.9786	21.1697	21.6123	23.0679	23.3234	23.9511	23.1442	23.6161	22.901	23.5736	23.3476	23.6137	23.4651	22.5684	23.6623	23.1956	DPM1	O60762
DPP3	25.4867	25.3707	25.5594	25.4713	25.4005	25.4265	25.5558	25.7667	25.705	25.6331	25.4506	25.535	25.5418	25.5536	25.6946	25.6839	25.5988	25.4613	25.5444	25.5692	25.6466	25.6146	25.4986	25.3652	25.5805	25.5362	25.6218	25.3533	25.4538	25.6213	25.6746	25.4982	25.5327	25.4715	25.657	DPP3	Q9NY33
DPP4	20.4286	20.1823	21.283	21.5821	21.5293	19.9318	22.8227	22.804	23.3702	21.7104	21.1682	23.586	23.2864	21.5705	21.4986	24.6027	21.5276	22.2773	23.9225	24.6034	21.4357	24.7436	21.7294	25.4793	23.0314	21.0854	21.5159	20.2149	22.0576	22.4801	20.9397	19.0474	20.9429	21.2757	21.5236	DPP4	P27487
DPP6	24.8376	25.0947	24.9264	24.9516	24.7589	25.0115	25.0648	24.3788	23.3697	24.8521	24.9126	24.1114	24.2324	24.8064	24.5456	24.4371	24.7695	24.7267	24.566	24.0899	24.0337	24.7227	24.8933	24.9776	23.4084	24.3042	24.2655	24.8517	24.2945	23.5442	24.1655	23.9091	24.4581	24.4024	24.7556	DPP6	P42658
DPY19L1	23.3043	23.2924	23.7403	23.5793	23.3462	23.4276	21.0123	23.5855	22.0423	23.8465	23.347	24.0926	22.0649	23.6315	23.6864	20.68	23.7054	23.1282	21.3251	23.4457	23.7627	20.6197	23.1599	23.6409	23.6369	23.3606	23.9441	23.6299	23.8235	24.0433	23.3309	23.5741	23.1018	23.8889	24.0637	DPY19L1	Q2PZI1
DPYSL2	31.605	31.6439	31.4168	31.3317	31.5401	31.5273	31.6083	31.7586	31.7004	31.371	31.3819	31.3488	31.3222	31.7723	31.6422	31.6541	31.5611	31.5702	31.3542	31.0402	31.7723	31.1394	31.3234	31.2893	30.2282	31.6418	31.3397	31.4865	31.1365	31.0407	31.4974	30.9923	31.4302	31.1153	31.3411	DPYSL2	Q16555
DPYSL4	25.9849	25.8861	25.8152	25.8544	25.8066	25.7383	25.8473	25.6943	25.0419	25.636	25.807	25.0985	25.3751	25.6273	25.6227	25.5465	25.7632	25.6802	25.0611	24.7653	25.0549	25.1655	25.6813	25.6671	24.2899	25.5463	25.4841	25.8158	25.2833	25.1377	25.4612	25.3072	25.7556	25.6339	25.4903	DPYSL4	O14531
DPYSL5	28.0295	28.1841	28.1271	28.0767	28.1712	28.1555	28.2295	28.3386	28.336	28.2096	27.9586	27.9535	27.7437	28.6061	28.4709	28.3695	28.1533	28.1686	27.9821	27.8087	28.4818	27.7257	27.8445	27.6328	26.2285	28.1133	28.2101	28.0064	27.8206	27.5964	28.0704	27.5219	28.0391	27.7267	28.0306	DPYSL5	Q9BPU6
DRG1	21.9159	21.7007	22.1628	21.928	22.1166	21.9315	22.1063	21.9982	21.6083	20.4558	21.8362	22.2001	21.2943	21.7857	21.7214	21.4527	22.4104	21.885	21.2581	22.0753	20.8776	22.2288	22.0315	22.2647	22.4277	22.4314	21.7175	22.3497	22.4795	22.4819	22.3942	22.366	22.1259	22.4077	22.5241	DRG1	Q9Y295
DRG2	23.9335	24.0772	24.1876	24.1562	24.0244	24.0084	24.242	23.9758	23.9552	23.865	24.0218	23.8511	24.0184	24.1484	24.0732	23.9813	24.2937	23.9004	24.1701	24.021	24.0775	24.0984	24.1597	23.9484	24.3859	24.2146	24.0533	24.1766	24.133	24.1718	24.0345	23.9292	24.125	24.3335	24.2315	DRG2	P55039
DRP2	21.0183	21.2432	21.5406	21.4882	22.6183	19.5903	22.4171	22.0805	20.8894	21.6722	22.7997	23.5715	22.1639	21.4232	22.5443	24.4185	20.3001	20.2315	23.1572	24.7652	21.8988	24.3753	21.2867	24.1092	19.8321	21.9351	19.0536	21.1498	21.5838	24.2588	19.8116	22.7657	21.0956	21.9265	21.339	DRP2	Q13474
DSC1	20.0562	23.1995	21.2553	21.2198	20.5776	21.025	19.942	24.426	24.0848	21.2574	24.099	24.3636	24.3793	21.8567	21.0033	24.908	21.5056	20.6507	25.5597	21.5689	25.3614	23.5979	24.0798	24.7744	23.4373	21.2244	24.1303	24.19	19.6495	23.7276	21.4911	21.1478	21.331	20.3351	23.3006	DSC1	Q08554
DSG1	23.4987	23.5341	23.2173	22.8149	22.0513	23.0802	23.7319	26.1035	24.2748	23.4468	23.8144	24.3687	24.8855	23.8998	23.7395	24.972	22.426	23.0442	25.8743	24.289	26.1315	24.2314	24.5269	25.1279	23.667	24.4466	23.8314	24.2764	23.7359	23.8403	23.7642	23.6054	23.2116	22.1986	24.0981	DSG1	Q02413
DSP	22.8597	22.4452	22.972	21.3168	21.9523	22.3347	23.3652	25.6553	23.8362	23.1888	23.7617	24.105	25.4526	23.0285	23.0133	24.455	22.2493	22.8306	25.5025	23.899	25.4209	23.8117	24.181	24.5403	23.4759	23.8808	23.4088	23.9488	23.527	23.6247	23.751	22.881	22.5577	21.8708	23.5488	DSP	P15924
DST	23.6476	24.1004	23.9436	23.9819	23.6758	23.7939	23.8697	23.8169	24.0137	23.9144	23.7888	23.8008	22.2654	24.1528	23.978	23.7725	24.1098	23.7328	23.3345	23.5557	23.5196	23.4148	23.8376	23.6046	21.9586	23.9007	23.8975	23.8958	24.119	23.9662	23.8424	23.7903	24.0919	24.4869	24.1681	DST	Q03001
DSTN	27.3671	27.4604	27.4177	27.4077	27.5897	27.5455	27.7853	27.8775	28.0607	27.6558	27.5153	27.8836	28.2307	28.0044	27.6299	28.0489	27.6732	27.6542	27.999	27.8201	28.2621	27.8074	27.3994	28.0558	27.7486	27.7809	27.8939	27.6117	27.7211	27.551	27.564	27.8239	27.6056	27.4588	27.5335	DSTN	P60981
DTD1	25.4741	25.3933	24.7576	25.1378	25.2083	25.0112	25.2421	25.5068	25.3977	24.9808	24.8079	24.9491	25.0086	25.4947	25.0718	25.1387	25.1235	24.8674	24.999	24.6955	25.2326	24.779	24.8495	24.7389	24.1654	24.6654	24.8693	24.6734	24.5412	24.5752	24.9061	24.4293	25.0297	24.356	24.6327	DTD1	Q8TEA8
DUSP3	25.366	25.0299	24.9355	25.1688	25.3706	24.9189	25.2616	25.3585	25.3804	25.38	25.0129	25.461	25.1232	25.2731	25.3997	25.1005	25.1904	25.2126	25.3603	24.8943	25.2503	25.0037	24.841	24.7486	24.1466	25.6004	25.1141	25.1327	24.9533	25.2659	25.4588	25.0842	24.8547	24.8091	25.0075	DUSP3	P51452
DYNC1H1	28.0039	28.0041	28.1049	28.0605	28.0442	28.0792	28.0342	28.1486	28.2387	28.1698	28.019	27.9422	27.8801	28.4123	28.1979	28.0428	28.1988	28.0442	28.1499	28.1225	28.1976	28.0431	28.0346	28.1286	27.6316	28.0589	28.253	28.071	28.0539	28.0445	28.0607	27.9932	28.0372	28.0782	28.0707	DYNC1H1	Q14204
DYNC1I1	24.5195	24.2216	24.2032	23.9637	24.4622	24.3054	24.4192	23.9194	24.2591	24.3535	24.252	24.2709	24.2697	24.8065	24.6556	24.0628	24.0885	24.0949	24.3704	23.4326	24.2322	24.1187	24.1692	24.2102	22.8083	24.2156	24.5638	24.2442	24.2918	23.5222	24.1624	23.7629	24.0287	23.9255	23.9148	DYNC1I1	O14576
DYNC1I2	25.2893	25.3078	25.385	25.291	25.4287	25.4002	25.4369	25.3179	25.4267	25.4612	25.0925	25.2728	25.2988	25.5749	25.5446	25.5987	25.4078	25.3537	25.3168	25.2543	25.604	25.4018	25.2625	25.5492	25.2022	25.3618	25.6519	25.6896	25.3669	25.4632	25.4095	25.2227	25.4224	25.1337	25.1808	DYNC1I2	Q13409
DYNC1LI1	26.0331	26.132	26.0884	26.0774	26.044	26.0819	26.1064	26.0782	26.1922	26.1657	26.0187	26.0108	26.2186	26.7114	26.2799	26.147	26.0637	26.1682	26.3474	26.2382	26.186	26.0795	26.0954	26.1559	25.6662	25.9516	26.5344	26.0881	26.1432	26.0006	26.1843	26.051	26.1962	26.0288	26.0867	DYNC1LI1	Q9Y6G9
DYNC1LI2	25.5012	25.7695	25.8671	25.5074	25.5597	25.5927	25.3802	25.508	25.6584	25.4968	25.3427	25.4303	25.3165	26.1089	25.7068	25.6535	25.4983	25.541	25.518	25.603	25.7708	25.3728	25.5426	25.242	24.8151	25.2845	25.6643	25.5127	25.4639	25.3983	25.521	25.5473	25.6501	25.4806	25.4751	DYNC1LI2	O43237
DYNLL1	28.9299	28.919	28.5546	28.1228	28.7337	28.3825	28.3591	27.9637	28.2106	28.1881	27.8786	27.8064	27.4217	28.1164	28.3422	28.079	27.9326	28.7019	27.6145	27.6343	27.5484	27.8815	28.3019	27.754	27.6554	28.3997	28.1782	28.0781	27.8381	27.7884	27.8735	27.6664	28.1042	28.6766	28.227	DYNLL1	P63167
DYNLL2	29.6119	29.5955	29.714	29.612	29.7597	29.635	29.4865	29.3793	29.3585	29.2207	29.4793	29.0765	29.0431	29.2311	29.6464	29.1797	29.2441	29.6467	29.1872	29.1843	29.1108	28.9437	29.3161	28.9215	28.1499	29.2001	29.192	29.1896	28.9768	28.7219	29.3463	29.1179	29.4493	29.3961	29.4554	DYNLL2	Q96FJ2
DYNLT1	23.9843	24.4693	24.6826	24.2617	24.6187	24.6129	24.1926	24.3596	25.2732	24.8487	24.4891	24.6772	18.0857	25.2115	24.9529	25.017	24.2964	24.4773	24.5433	24.6165	24.5255	24.7383	24.432	20.6157	24.9935	24.5172	25.0881	24.5854	24.9726	25.0019	24.4884	24.8943	24.4292	24.8193	24.5154	DYNLT1	P63172
ECH1	21.6523	22.4123	22.0925	22.3313	22.2997	21.2441	23.1655	24.9816	24.7474	23.5514	22.7677	23.3566	23.5296	21.2814	21.3303	24.4376	19.6742	21.3561	23.5292	22.3871	22.014	23.3886	20.673	20.6051	23.2475	20.3063	21.4238	21.6624	21.8442	22.2925	21.0644	20.9066	20.3206	20.7386	20.5618	ECH1	Q13011
ECHDC1	20.638	21.5638	24.6287	24.4439	19.1681	24.5245	21.2041	19.7736	24.5726	20.13	24.5752	24.4811	24.7044	21.8527	20.2948	20.8755	21.4891	21.4559	24.4873	24.5814	24.7509	24.3768	24.7587	22.1689	22.1518	24.8456	24.494	20.2333	19.9779	18.2966	20.6047	21.1661	18.9611	24.666	24.9188	ECHDC1	Q9NTX5
ECHS1	25.5764	25.5422	25.5909	25.7134	25.4892	25.5159	25.5878	25.6217	25.7877	25.7101	25.5645	25.7801	25.3945	25.4492	25.5223	25.3998	25.6614	25.5698	25.8929	25.6037	25.5539	25.5348	25.5288	23.5222	21.2586	25.4708	25.3734	25.3581	25.2373	24.8543	25.2416	25.0964	25.3482	25.4137	25.9452	ECHS1	P30084
ECM29	22.9388	22.5445	22.6268	22.6669	22.5038	22.7278	22.7293	22.5293	22.5965	22.9736	22.8453	23.0219	22.6227	22.7632	22.8172	22.8965	22.6502	22.7413	22.7894	23.065	22.6165	23.2552	22.8219	22.2644	23.2821	22.9833	23.1004	23.0124	23.1882	22.691	22.4409	23.0799	22.746	22.7466	22.707	ECM29	Q5VYK3
EDF1	23.9526	23.982	23.3834	23.7155	24.0065	23.9102	24.2183	24.2847	24.3182	23.8352	24.0146	25.576	25.3716	23.6022	23.4525	21.2494	23.8812	24.1861	22.1515	21.5307	22.3231	24.3277	23.7964	24.4735	25.312	19.8822	24.2054	23.7643	24.5105	23.9134	23.7203	24.2381	23.9471	20.9484	21.526	EDF1	O60869
EDIL3	22.8472	20.4377	22.7658	22.6013	22.6418	22.7144	22.5775	22.4791	22.7406	23.0996	22.6677	22.4697	21.6915	23.7648	20.0953	22.7547	22.2919	22.454	23.4725	23.0918	21.9087	22.9946	22.9212	23.2287	21.9156	21.759	24.1377	23.0921	22.879	23.2186	22.7247	23.2729	23.1827	23.5069	22.6267	EDIL3	O43854
EEA1	23.0839	22.9639	22.958	21.3179	22.9224	22.8765	23.3837	22.57	22.7595	22.9577	22.6418	23.3389	21.4945	22.9045	22.4846	21.3767	23.0487	23.3181	22.7394	19.7736	23.406	23.198	22.9196	22.9404	23.0041	21.8425	23.5021	21.3773	22.4404	21.5946	22.6099	23.1926	23.1585	22.6041	22.4848	EEA1	Q15075
EEF1A2	29.0603	28.8222	28.9187	28.9736	28.9341	28.8136	28.5741	27.8397	27.7829	28.1304	28.9354	28.3682	28.5812	28.3783	28.8351	27.8652	28.6814	28.5386	27.5406	27.9568	27.5322	27.3982	28.8783	27.7048	26.7249	28.3585	27.5746	28.3534	27.5348	27.2598	28.6498	28.5589	28.77	28.5198	29.1605	EEF1A2	Q05639
EEF1B2	24.4096	24.9355	25.2182	24.8546	19.5805	24.9289	25.0207	23.9534	19.2859	24.6604	24.9869	25.8045	24.8769	21.1891	21.4992	24.8589	24.6756	24.4184	24.4734	19.2037	24.4165	24.8941	24.7208	24.5568	25.3009	24.807	25.0684	19.9241	21.8271	20.7226	24.2329	25.1458	25.4108	25.545	24.563	EEF1B2	P24534
EEF1D	25.0252	25.1755	24.9125	24.7053	25.2927	25.6348	25.3718	25.8783	25.9555	25.4276	25.3717	25.9671	25.4308	25.3716	24.015	25.8597	24.9171	25.3756	25.7756	25.2179	26.0125	26.312	25.1147	25.243	26.1686	24.8271	26.2321	24.9863	24.8258	25.3777	24.9712	25.8438	25.4233	25.2353	24.5496	EEF1D	P29692
EEF1G	27.5435	27.5253	27.7019	27.7466	27.7945	27.7515	27.4141	27.2736	27.3665	27.6819	27.7251	27.5239	27.4435	27.2012	27.5566	27.3933	27.5913	27.6974	27.2712	27.4621	27.3171	27.6278	27.8979	27.4302	28.212	27.6677	27.6947	27.9618	27.9997	27.8436	27.7138	28.1092	27.8715	28.0986	27.8693	EEF1G	P26641
EEF2	27.2042	27.1376	27.4834	27.421	27.4861	27.3713	27.3098	27.2711	27.4209	27.4434	27.5052	27.5762	27.6125	27.2262	27.6194	27.4505	27.4657	27.5018	27.6242	27.8646	27.4151	28.1709	27.7444	27.6914	28.8596	27.6068	28.1508	27.8911	28.2317	28.0818	27.5684	28.0062	27.5791	27.8104	27.5313	EEF2	P13639
EEFSEC	23.3966	23.2326	23.3919	23.1985	22.9876	23.4703	22.7164	22.9739	23.102	23.1161	22.8939	23.0963	22.8094	23.0242	23.4611	22.8323	23.3784	23.2204	23.0149	22.9222	22.8121	21.038	23.0116	21.6183	22.9277	22.7782	23.1919	23.0477	23.0918	22.939	23.0864	23.0516	23.3867	23.1312	20.9733	EEFSEC	P57772
EFTUD1	22.4972	22.3168	22.2148	22.6096	21.4952	22.4805	22.8267	22.3918	22.5085	22.5028	22.2688	21.9908	22.9611	22.2791	22.4317	22.6467	22.5972	22.0447	21.4617	22.0692	22.9886	22.7382	20.3805	21.921	21.6248	21.7118	22.8806	22.5264	22.8742	22.4669	22.4555	23.0758	22.3819	22.6492	22.4522	EFTUD1	Q7Z2Z2
EFTUD2	23.2799	23.3649	23.7696	23.7173	23.3269	23.4193	23.4221	23.1597	23.2042	23.3693	23.2113	23.1356	23.4154	22.9303	23.3129	23.4808	23.2611	22.9616	23.6897	23.8852	22.8541	24.0707	23.7251	23.5347	24.7343	23.6411	23.5646	23.7208	24.0687	24.3881	23.7584	24.1538	23.4461	24.0195	23.8941	EFTUD2	Q15029
EGFR	21.0523	20.2523	20.5884	20.0827	21.6255	21.0252	20.6764	20.5238	21.501	20.0968	19.2298	23.4355	18.2306	19.3629	18.5241	21.5433	19.0328	21.3983	23.153	23.5618	23.5758	23.7662	21.6686	20.3492	20.6069	20.7419	20.9598	19.968	21.6826	20.7113	19.3416	21.4992	21.1868	20.896	19.0071	EGFR	P00533
EHD1	26.477	26.814	26.6071	26.6277	26.6332	26.6324	26.7037	26.7515	26.8484	26.562	26.5922	26.6026	26.5549	26.7145	26.5917	26.7723	26.6914	26.5129	26.7138	26.823	26.6659	26.7363	26.39	26.4041	26.6607	26.533	26.6642	26.5763	26.6669	26.7344	26.6563	26.5497	26.6266	26.4814	26.3519	EHD1	Q9H4M9
EHD2	22.7236	24.364	24.7218	24.1733	23.8301	24.1729	24.4922	24.564	24.5209	24.282	23.844	25.3845	26.0818	23.1039	24.0452	25.4286	23.3834	23.8548	25.2227	25.7988	23.164	25.7356	24.1314	25.4371	26.0176	24.4753	23.247	24.2979	24.8643	25.5624	24.2223	25.6388	23.6818	24.4308	24.4866	EHD2	Q9NZN4
EHD3	25.3494	25.4826	25.3225	25.2244	25.3838	25.359	25.5446	25.5414	25.7681	25.1812	25.2828	25.2239	25.4224	25.6301	25.5547	25.312	25.2227	25.2771	25.4064	25.5469	25.5904	24.8773	25.4791	25.4394	24.9149	25.524	25.1991	25.4463	25.3298	25.0998	25.2584	25.2496	25.2484	25.274	25.3411	EHD3	Q9NZN3
EHD4	24.3327	24.799	24.6432	24.4087	24.5333	24.5963	24.965	25.2167	25.5392	24.692	24.637	24.9486	25.2101	24.7641	24.8912	25.3272	24.6611	24.384	25.2335	25.3663	25.0242	25.3592	24.6018	25.1964	25.672	25.031	25.498	24.6561	25.3057	25.6719	25.0005	25.5613	24.8745	24.7287	24.5865	EHD4	Q9H223
EIF1B	24.0174	23.8221	23.9843	23.7677	24.3576	24.1049	23.9094	22.1523	23.2979	23.9962	24.5622	24.3923	19.0371	23.863	23.4584	24.128	24.3023	23.9551	21.7483	24.1766	24.3658	23.8562	24.1696	21.717	24.1795	23.7668	23.9619	20.5838	21.8643	23.5467	23.8855	23.562	24.2922	24.199	24.2802	EIF1B	O60739
EIF2B2	22.6769	22.5705	22.6185	22.4037	22.8106	22.8691	22.8602	22.1934	22.9099	22.8107	22.6899	21.4526	22.0186	22.6375	22.7424	23.0011	22.6973	22.4828	23.0116	23.0237	17.3333	22.9206	22.6232	22.7562	23.1778	22.9131	22.9103	23.119	22.9673	22.9758	22.792	23.349	22.8117	22.9779	23.5858	EIF2B2	P49770
EIF2B3	21.9782	19.376	20.4623	20.6036	20.1673	22.8516	20.3727	21.2135	21.7134	21.2853	21.3574	22.5139	22.4812	21.9983	21.9429	20.8018	22.1339	21.5207	20.0389	21.7495	22.2203	19.9571	21.7247	21.0593	22.3916	22.0381	22.5716	21.6169	22.147	22.4342	22.1398	22.3823	22.1931	21.9477	20.7609	EIF2B3	Q9NR50
EIF2S1	24.7274	24.899	25.0279	25.0182	24.895	24.8554	24.7922	24.9301	25.155	25.003	24.8702	25.157	25.0422	24.8224	24.7524	25.0678	24.9323	24.8846	24.9672	25.0767	25.1046	25.3348	25.1	25.1812	25.6009	24.8757	25.2568	25.0352	25.3028	25.2696	24.9209	25.2754	24.8433	25.3151	25.0117	EIF2S1	P05198
EIF2S2	23.174	23.5049	23.6339	23.3646	23.4059	23.6419	23.4539	23.961	23.9919	24.6362	23.4862	24.4028	24.4336	23.6842	23.7362	24.2168	23.9232	23.7284	23.9331	24.434	24.6607	24.2439	23.784	24.715	25.499	23.7682	24.3263	24.5487	24.5309	24.3422	23.9085	24.1989	23.8048	24.2599	23.8082	EIF2S2	P20042
EIF3A	24.7029	24.6644	24.9324	24.9901	24.8983	24.7339	24.8666	24.8414	24.8548	25.058	24.768	24.779	25.1434	24.6572	24.5551	24.7723	24.7759	24.9161	24.6553	25.0206	24.5922	25.4486	25.0846	25.1303	25.8617	24.7618	25.1667	24.9663	25.4517	25.2754	24.9394	25.4783	24.864	25.2387	24.934	EIF3A	Q14152
EIF3B	24.2512	24.321	24.89	24.807	24.7094	24.5056	24.4686	24.3785	24.4644	24.8052	24.4428	24.6159	24.6897	24.3309	24.5656	24.4793	24.6651	24.5042	24.574	24.8759	24.4844	25.1391	24.7877	24.5691	25.5682	24.6981	24.8006	24.7868	25.1323	25.0125	24.6282	24.9977	24.537	25.2041	24.9269	EIF3B	P55884
EIF3D	24.5513	24.2182	24.6782	24.4488	24.532	24.4674	24.2363	23.9095	24.3594	24.3185	24.1895	24.4578	24.409	24.2237	24.076	24.2198	24.4061	24.1879	24.2866	24.4085	24.372	24.7924	24.4715	24.4397	25.3616	24.5082	24.5668	24.3197	24.79	24.889	24.2752	24.8541	24.5337	24.6146	24.5807	EIF3D	O15371
EIF3E	23.5905	23.5016	24.103	23.9978	23.7044	23.8278	23.7833	23.6369	24.0112	24.0201	23.9682	23.9987	24.0245	23.9248	23.6725	23.7009	24.0013	23.869	23.9226	24.0987	23.6723	24.5177	24.2236	23.9091	24.7454	24.0129	24.3503	24.331	24.6663	24.5715	24.284	24.6111	24.2679	24.6172	24.3176	EIF3E	P60228
EIF3F	25.1017	24.9045	25.4349	25.4143	25.3061	25.2816	24.8994	21.2557	24.803	24.8865	25.1476	25.0685	25.1469	24.4092	25.1874	24.7787	25.3888	24.8187	24.2532	25.3088	25.0746	25.7842	25.5374	24.9041	26.0484	25.1898	25.2985	25.3926	25.373	25.4415	25.4138	25.5183	25.3882	25.8935	25.4939	EIF3F	O00303
EIF3G	24.1909	24.5598	24.2419	24.6331	24.4935	24.7216	24.858	21.3391	20.6368	21.7439	24.649	24.8028	24.7425	24.6098	24.3802	25.0342	24.2648	24.9537	25.4029	21.3061	24.8058	25.397	24.8532	24.656	25.9109	24.7278	25.4206	24.8358	25.3544	25.0001	24.8777	25.0326	24.7727	24.7675	24.1675	EIF3G	O75821
EIF3H	22.9434	20.862	23.5949	23.6025	23.4388	23.2227	22.9804	22.8428	21.5765	23.308	23.3816	23.3878	23.7843	23.1264	22.9918	23.4049	22.9854	23.2933	23.1566	23.0757	23.5004	23.8704	22.8502	23.8093	24.3365	23.0473	23.6666	23.5842	23.7496	23.6089	23.7727	23.4297	23.0537	23.7076	23.2316	EIF3H	O15372
EIF3I	23.5171	23.4117	23.7007	23.7584	23.4365	23.6623	23.551	23.2892	23.2071	23.2697	23.3298	23.5224	23.2475	23.4128	23.5022	23.3179	23.7377	23.2953	23.5493	23.7182	23.0949	24.218	23.8341	23.2231	24.4596	23.8986	23.9937	23.6741	24.0554	23.9128	23.544	24.0326	23.7259	24.0859	23.6429	EIF3I	Q13347
EIF3J	23.2019	23.478	23.4283	23.2852	23.086	23.3385	23.3566	18.0396	23.4278	23.4598	23.511	23.7509	23.6927	23.3243	23.166	23.6851	23.3056	23.1358	23.5719	23.5649	23.748	23.671	23.4424	23.1562	23.7192	23.4079	23.5823	23.1818	23.405	23.2623	23.146	22.9633	23.0132	23.9321	23.2814	EIF3J	O75822
EIF3K	23.388	23.318	23.7309	23.953	23.2414	23.9229	22.9485	23.2108	22.8695	23.7515	23.5749	23.5635	23.168	22.5043	22.9586	22.7238	24.042	23.7301	23.2119	23.7102	22.9799	23.7559	23.8292	23.1666	24.3264	23.8994	23.7373	23.8769	24.1851	24.0679	23.8814	23.5144	23.1885	24.5573	23.8817	EIF3K	Q9UBQ5
EIF3L	24.979	25.1029	25.2813	25.3098	25.0937	25.3311	25.1375	25.0824	25.0953	25.3164	25.1984	25.348	25.2134	24.9405	25.2187	24.9611	25.4786	25.2402	25.2732	25.4185	25.2698	25.8701	25.448	25.4131	26.2526	25.3557	25.5768	25.4429	25.8642	25.9181	25.5239	25.7749	25.2527	25.6878	25.5931	EIF3L	Q9Y262
EIF3M	24.8584	24.4333	25.2043	25.2695	24.672	24.8757	24.9729	25.088	24.1331	25.4554	24.7234	25.1697	25.4206	24.5678	24.709	25.0849	25.0685	24.9397	24.7223	24.252	24.9537	25.4743	25.2908	25.0263	25.8172	24.6556	25.3559	25.1656	25.6556	25.5904	25.0015	25.3227	24.8765	25.4481	24.927	EIF3M	Q7L2H7
EIF4A1	25.7431	25.845	26.2693	26.236	26.0704	26.1564	26.1759	26.0538	26.2543	26.3305	26.089	26.2598	26.4804	25.8215	26.0966	26.227	26.3175	26.2203	26.602	27.0616	26.356	27.4124	26.6369	26.6794	28.0875	26.4495	27.1113	26.8088	27.3713	27.1828	26.4917	27.0312	26.4028	26.9673	26.4931	EIF4A1	P60842
EIF4A2	27.584	27.5134	27.7134	27.7995	27.4871	27.5823	27.4349	27.3605	27.3891	27.4384	27.4941	27.4971	27.4367	27.1354	27.5	27.3924	27.6465	27.4854	27.2875	27.3249	27.2474	27.6421	27.6605	27.3148	27.5705	27.5888	27.3259	27.569	27.5993	27.5265	27.5179	27.6234	27.5163	27.7494	27.7189	EIF4A2	Q14240
EIF4A3	23.2864	23.2612	23.8321	23.9261	23.4339	23.1988	23.3623	22.6331	23.1459	23.5715	23.3697	23.8045	23.7091	23.5329	23.6505	23.258	23.5842	23.432	23.6285	23.9667	22.8852	24.1037	23.8662	23.7349	24.8916	23.5767	23.3263	23.8927	23.9976	24.4328	24.0525	24.0629	23.8492	24.0563	24.1625	EIF4A3	P38919
EIF4B	24.2492	24.4507	23.5729	24.012	24.3013	24.0512	24.6142	24.8673	24.3475	24.9011	24.4264	25.1052	25.2503	24.4123	24.3998	24.4563	23.6588	24.4676	25.3346	25.0239	24.7889	25.4303	24.4982	25.7708	26.2796	24.3602	24.9565	24.8243	24.5668	24.9293	24.1829	24.6641	23.8051	20.9024	23.0135	EIF4B	P23588
EIF4G2	23.3149	23.1728	23.2965	23.2626	23.2267	23.1279	23.1746	23.2797	23.6279	23.2997	23.3941	23.3199	23.8005	23.3301	23.4113	23.2633	23.4146	23.5181	23.453	23.6468	23.161	23.7026	23.7659	24.0829	24.056	23.5931	23.9842	23.7602	23.9113	23.7631	23.6421	23.8187	23.6042	23.8889	23.6061	EIF4G2	P78344
EIF4G3	23.1091	23.4357	22.9654	22.8744	23.1509	23.1406	23.026	22.987	23.7276	23.5477	23.605	23.3931	22.0576	22.9801	23.4489	20.4129	23.1121	22.7207	23.3168	23.4427	23.3232	21.7931	23.2536	22.768	23.2918	23.1678	23.5376	23.3856	23.0124	23.2574	23.0588	23.4161	23.5968	23.164	23.0607	EIF4G3	O43432
EIF4H	27.5401	27.432	26.606	26.5512	27.0962	27.0613	27.217	27.1657	26.819	27.2084	27.2419	27.2256	27.6792	27.1514	26.5331	27.306	26.8941	27.5196	27.6196	27.7008	27.5899	27.1361	27.1615	27.7915	27.6158	26.5809	27.6063	26.6367	26.2199	26.4743	26.8353	27.2126	27.245	26.4084	25.8867	EIF4H	Q15056
EIF5	25.3717	25.3004	25.14	25.141	25.456	25.5583	25.4678	25.4331	25.6545	25.3095	25.2802	25.7592	25.4513	25.4738	25.1444	25.4331	25.4139	25.4966	25.456	25.4775	25.5214	25.6529	25.3294	25.9466	25.812	25.2257	25.4362	25.2146	25.3853	24.8505	25.4063	25.2084	25.2712	25.2234	25.1987	EIF5	P55010
EIF5A2	25.1626	24.9562	24.9652	24.8072	24.9849	25.0272	25.0454	24.8996	25.068	24.9188	24.9052	25.0903	25.2449	25.0766	24.8517	24.8962	25.0187	25.141	25.1954	24.5677	25.1829	24.2773	24.7858	24.7166	23.5513	24.7737	24.9304	24.0193	24.0355	24.1849	24.8904	24.4636	24.9421	24.4059	24.3197	EIF5A2	Q9GZV4
EIF5B	22.9556	23.1024	23.4435	23.2797	23.3004	23.3236	23.3288	21.1753	23.7488	23.6016	23.3055	23.4841	23.5052	23.032	23.005	23.3719	22.93	22.7917	23.6447	23.8999	23.3268	24.3418	23.3891	24.5054	24.9369	23.6382	24.4258	23.3973	24.1247	24.1305	23.4753	23.8185	23.1682	23.6409	23.0661	EIF5B	O60841
EIF6	23.6135	23.2792	23.8165	23.2537	23.4081	23.3242	23.2198	21.6834	23.5926	23.7109	23.7926	24.1273	23.8802	23.5842	24.1423	24.1223	23.5246	23.6269	24.1224	23.5685	24.1757	23.7437	23.6948	23.5144	24.6564	24.3007	23.7065	20.2319	24.3877	24.1805	24.3068	24.2464	24.2087	24.0847	23.9241	EIF6	P56537
ELAVL1	24.2078	24.4905	24.3786	24.314	24.2604	24.4735	24.3878	24.059	23.8244	24.3764	24.3	24.1042	24.6889	24.1016	24.0767	24.1956	24.2051	24.3088	23.9256	24.3224	24.0379	24.4689	24.4972	24.5441	25.081	24.2353	24.4066	24.6777	24.5822	24.9947	24.2476	24.6852	24.5609	24.6222	24.6647	ELAVL1	Q15717
ELAVL2	23.9374	23.9587	21.0291	23.0877	23.7832	23.9298	23.6003	21.0378	21.3261	23.1583	24.0167	23.0996	21.2984	19.1995	23.2293	21.7576	23.6012	24.1825	20.6762	21.3683	20.2522	20.75	23.9608	20.9388	21.3721	23.2978	21.5682	23.6558	21.0939	20.1388	23.0296	23.2586	23.8741	23.1775	23.2717	ELAVL2	Q12926
ELAVL3	23.9263	24.0279	24.2847	24.4992	24.1989	24.3011	23.7153	23.5288	23.5531	24.1743	23.9485	23.2639	22.8561	23.5926	23.8735	23.1512	23.7996	24.0624	22.7106	22.2929	22.9592	22.2456	23.9131	22.403	20.5291	23.4434	23.2258	23.5792	23.0395	22.8552	23.4729	23.3902	23.9979	23.7256	24.2466	ELAVL3	Q14576
ELMO1	24.224	24.2577	24.4289	24.3447	24.3784	24.4127	24.1472	24.7985	24.7113	24.2685	24.2376	24.3118	24.1939	24.5777	24.5776	24.5007	24.369	24.2293	23.9587	24.1494	24.437	24.2435	24.0376	23.6719	23.6257	24.1144	23.8513	24.2464	24.2501	24.2394	24.1991	24.1071	24.2771	24.2373	24.1995	ELMO1	Q92556
ELMO2	21.6251	22.366	22.4746	22.4047	20.6781	21.2722	20.8846	21.6596	22.0714	21.5134	20.904	20.6687	22.6719	19.7378	21.5055	20.3737	21.913	21.5582	20.6916	19.2259	21.2594	21.7339	19.452	21.5621	23.3441	22.6232	22.3701	22.6367	22.55	23.6803	22.6127	23.3795	21.1983	22.7595	22.5894	ELMO2	Q96JJ3
ELP3	21.4394	23.5024	23.6184	24.018	23.4798	23.4594	19.1792	23.2376	20.6964	23.7823	23.5658	23.569	20.971	21.4814	22.9331	23.3281	23.784	23.7662	21.3012	20.1885	18.0199	21.3814	23.1923	21.3091	24.5494	23.8444	23.3412	23.6289	23.1064	23.7115	23.3817	24.0574	23.4104	23.4847	23.4232	ELP3	Q9H9T3
EMC1	24.0197	23.8548	24.2426	24.3316	24.0588	24.1715	23.7808	23.8995	24.0194	24.2211	24.2254	23.856	23.9498	24.0823	24.0737	23.7789	24.0006	23.7517	23.9594	24.0052	21.9197	24.1676	24.1108	24.0229	24.3553	23.8119	23.9739	23.9009	24.2157	24.2226	23.8806	24.0798	23.9588	24.0713	24.2472	EMC1	Q8N766
EMC2	23.3427	23.0317	23.1912	23.2593	23.1969	22.7893	23.18	23.1236	23.1851	23.1966	23.1789	23.156	23.1717	23.1505	22.7578	22.8334	23.2074	23.2192	23.0494	22.9754	22.9759	23.3008	23.4627	23.4017	23.8007	22.9452	22.9706	23.1787	23.2848	23.2418	22.7907	23.1571	22.8347	23.2035	23.3993	EMC2	Q15006
EMC3	23.3282	23.173	23.6105	23.5263	23.3003	23.6052	23.1964	23.41	23.3952	23.3435	23.2409	23.355	23.0292	21.6176	23.23	23.1916	23.4027	23.4102	23.3275	23.3966	22.9481	19.8553	23.4719	23.5976	23.621	23.1903	23.3826	23.5367	23.3812	23.2671	23.1071	23.2255	23.3171	23.7401	23.7381	EMC3	Q9P0I2
EMC4	23.4962	23.3971	23.1462	23.4703	23.4331	23.547	22.9095	20.9386	21.3578	23.0892	18.6935	23.1991	21.3169	23.001	23.1917	21.7513	23.5847	23.5703	22.8849	23.0017	21.6483	21.8513	23.2459	23.3887	22.9249	23.2134	22.8444	23.5775	23.378	23.0063	23.1627	23.3632	23.1485	23.2263	23.4924	EMC4	Q5J8M3
EMC7	24.295	24.2177	24.6762	24.4938	24.5247	24.4989	24.2242	24.7598	24.794	24.4165	24.235	24.6404	24.6435	24.8308	24.5552	24.2395	24.3184	24.6266	24.2679	24.2197	21.5941	24.6191	24.3811	24.703	24.4802	25.2524	24.6157	24.8801	25.2328	24.8671	24.6222	24.521	24.5817	24.7492	24.5942	EMC7	Q9NPA0
EML2	28.5831	28.3511	28.0057	28.173	28.5799	28.4518	28.3531	28.654	28.8155	28.4007	28.6189	28.71	28.5753	28.6942	28.6749	28.5445	28.5074	28.4152	28.2589	28.6559	28.4599	28.2891	28.2946	28.3022	27.7293	28.6914	28.024	28.346	28.3884	28.3862	28.5162	28.4374	28.4176	28.4194	28.2971	EML2	O95834
ENAH	23.1781	23.4892	23.6287	23.886	23.5847	23.627	23.6538	21.1414	20.5785	23.1892	23.9185	23.0853	22.1829	23.3676	23.9407	22.1057	23.2839	21.0568	23.57	22.5384	21.9789	23.4372	23.6648	23.207	20.6362	21.5296	21.2799	21.6629	21.8969	23.4293	23.4334	22.9844	23.9775	23.7214	23.6193	ENAH	Q8N8S7
ENO1	30.6607	30.5631	30.4061	30.4392	30.5213	30.4962	30.6447	30.8844	30.8492	30.4356	30.4213	30.4478	30.6687	30.785	30.6947	30.5992	30.5391	30.5373	30.2637	30.3852	30.7216	30.3578	30.4057	30.4233	30.3879	30.7361	30.5212	30.2991	30.3383	30.2359	30.5297	30.3044	30.6008	30.3126	30.3258	ENO1	P06733
ENO2	30.3812	30.3558	30.1074	30.0486	30.0631	30.1882	30.2515	30.014	30.0848	29.7973	30.1626	30.2552	29.7637	30.1777	30.1538	30.0412	30.1666	30.2104	29.9442	29.6784	30.0206	29.4984	30.0913	29.6392	29.1364	29.9832	30.1895	29.8866	29.353	29.3492	30.2132	29.7842	30.3225	29.8342	29.8352	ENO2	P09104
ENO3	29.1745	28.803	28.9892	28.8897	28.9469	28.8001	29.1929	29.3595	29.4091	29.0287	29.3875	29.8816	30.4453	29.3072	29.1459	29.2406	29.2328	29.3793	28.9219	29.8881	29.0696	28.7979	29.3877	28.8371	28.5592	29.0882	28.8967	28.767	28.485	28.517	29.2624	28.8517	29.5147	29.4083	29.3171	ENO3	P13929
ENOPH1	24.9558	25.3942	19.075	19.4939	24.912	25.0633	25.1518	21.2715	25.3931	24.9663	24.7814	25.1819	21.1847	25.1912	25.2574	24.7354	25.0159	24.9779	24.8794	24.7914	25.2686	25.1438	24.6668	21.7099	23.9812	25.3816	24.9328	25.0206	24.8093	24.4884	24.9044	24.6821	24.7869	20.7926	24.9731	ENOPH1	Q9UHY7
ENPP1	20.0021	21.4179	22.3912	21.4039	20.5496	21.1539	21.6319	21.6039	23.1109	21.2202	22.4768	24.0549	23.4823	21.3826	21.6246	23.6507	20.621	19.8387	18.0762	20.0071	19.8942	23.8362	20.1877	18.0828	25.1852	19.3224	21.3589	21.3183	20.3641	23.5715	22.4336	22.9645	19.7162	22.553	22.3146	ENPP1	P22413
ENPP2	21.3207	19.3924	22.7237	22.7159	22.5521	22.5482	19.9123	22.0323	20.0191	23.4647	22.6599	22.7519	19.6062	23.3108	22.9198	22.877	23.1824	22.9588	21.7844	20.6318	22.257	21.7369	22.467	21.2992	20.0466	22.987	22.7438	23.3498	23.0595	20.6332	22.8638	22.0206	22.5519	22.7653	22.5335	ENPP2	Q13822
ENPP6	28.2628	28.0777	28.0724	27.8676	27.9547	28.0932	28.0494	28.2442	28.2388	27.6914	27.8037	27.6281	27.6924	28.3912	28.5161	28.0339	27.9553	28.1297	28.0099	27.6868	28.0883	27.3149	27.3576	27.3299	26.4691	28.2051	27.8111	27.9511	27.789	27.6473	28.3962	27.5923	28.0134	27.5393	28.0004	ENPP6	Q6UWR7
EPB41	23.8779	23.5841	23.2432	23.495	23.6431	22.6267	24.1313	24.8607	25.5796	24.6731	23.7007	24.8746	24.8486	24.9154	23.833	25.349	23.1164	23.3601	25.4415	25.691	24.6233	25.3749	24.334	25.0693	24.9519	23.3188	24.0822	23.379	24.0877	23.3769	23.4432	23.5701	23.1091	23.0329	22.5371	EPB41	P11171
EPB41L1	25.9374	25.8958	25.8092	25.7206	25.6982	25.7159	25.6693	25.4219	25.0742	25.5419	25.7958	25.2259	25.0828	25.6266	25.6221	25.3212	25.6688	25.7693	25.4026	24.9372	25.235	25.0278	25.73	25.5077	24.4447	25.4127	25.2113	25.7373	24.9723	24.5222	25.3148	24.8026	25.3791	25.0631	25.4527	EPB41L1	Q9H4G0
EPB41L2	29.0293	29.2918	29.4125	28.9806	29.33	29.4657	29.4825	29.587	29.5238	29.3153	29.2417	29.5171	29.5472	29.378	29.5634	29.8873	29.1297	29.376	29.5118	29.7741	29.5087	29.9542	29.0138	29.4153	29.5275	29.3147	28.9882	29.3042	29.0687	29.4708	29.4107	28.9395	29.2345	29.0121	29.2976	EPB41L2	O43491
EPB41L3	28.1151	28.041	27.7573	27.7263	27.8966	27.7406	27.9901	27.5734	27.5606	27.5749	27.7794	27.4089	27.4889	27.6684	27.9418	27.8453	27.7351	27.7007	27.6289	27.6191	27.6608	27.6175	27.5583	27.4458	26.6448	27.5935	27.2756	27.5955	26.9662	26.8396	27.5636	27.0026	27.4877	27.4905	27.5424	EPB41L3	Q9Y2J2
EPM2AIP1	24.801	24.7023	24.7881	24.8886	24.837	25.1112	24.8367	18.5697	21.7358	24.8162	24.7583	24.8389	24.7834	24.8641	21.2604	24.9864	24.9668	24.8273	21.2919	24.5494	24.7101	24.6081	24.9255	24.6406	24.4436	20.6992	24.6076	24.9516	24.6784	21.5896	21.2034	24.6967	24.7257	24.749	24.9394	EPM2AIP1	Q7L775
EPN1	25.1176	24.8151	24.6601	24.5493	24.7339	24.7621	24.654	24.7232	24.3942	24.494	24.5792	25.0233	24.3329	23.8837	24.0572	24.3858	24.7155	24.5212	24.2054	24.7793	24.621	24.1897	24.5171	24.6582	23.9624	23.9726	24.4655	23.9278	23.5391	23.6087	24.2053	24.134	24.4265	24.5284	24.3999	EPN1	Q9Y6I3
EPN2	23.7479	23.7166	23.639	23.6616	23.6811	23.7626	24.0309	24.2674	24.0589	23.9774	23.8205	24.1859	24.3799	24.1288	23.7549	24.2133	23.8392	23.7324	23.8815	19.6567	24.0691	23.5352	23.5184	24.2062	23.4575	23.4918	23.6562	23.632	23.5133	21.6395	23.3454	23.3963	23.4704	23.4285	23.493	EPN2	O95208
EPRS	25.8523	25.8555	26.2402	26.2988	26.048	26.132	26.0633	25.6953	25.9834	26.1947	26.0668	25.9242	25.9839	25.8235	25.8954	25.8865	25.9253	25.9462	25.8478	26.0549	26.0747	26.2758	26.2379	25.8649	26.4315	26.1519	26.2132	26.109	26.3916	26.3935	26.2123	26.4889	26.1982	26.5147	26.2999	EPRS	P07814
EPS15	19.1914	23.948	24.0685	24.3024	24.1386	24.7839	21.7133	21.9627	21.8658	21.7233	24.1932	21.6935	20.5211	21.569	20.4358	19.7935	24.5687	20.5474	21.7693	21.8784	17.9866	24.1821	20.9566	22.1148	21.2564	21.865	18.7358	21.4884	20.9343	21.4979	23.8358	23.8128	20.1126	21.1026	24.0856	EPS15	P42566
EPS15L1	23.2375	23.205	23.2072	23.4569	23.2004	23.1767	22.7661	23.0064	18.8873	22.5018	22.7168	22.3862	20.1375	22.5239	23.058	22.6711	22.9749	23.2469	22.5004	22.5919	20.342	22.7477	23.0835	21.7074	22.6593	22.992	22.664	22.6696	22.6247	22.0931	22.7757	22.6628	23.2908	23.4545	23.0108	EPS15L1	Q9UBC2
ERAP1	21.6601	21.5667	20.0678	20.6331	20.5773	21.3089	21.5715	20.7087	21.9712	20.4882	21.4941	19.0006	21.7793	21.0354	19.5932	20.5271	21.5028	20.6251	19.6673	19.9964	20.5589	23.0309	21.3244	21.1853	22.6146	21.5872	21.7766	20.4172	21.81	21.8761	18.7071	21.7299	21.1826	21.5375	21.2994	ERAP1	Q9NZ08
ERBB2IP	20.8166	21.0659	20.6586	20.3065	20.7463	20.3998	21.282	21.7411	20.9152	21.6814	21.3688	20.3713	21.4276	21.7289	20.3313	21.0866	20.3396	21.4246	19.5392	21.008	21.6076	20.8262	20.7501	19.7034	21.4783	23.071	22.6013	22.7917	18.6847	22.2855	22.5246	21.4301	20.8004	23.2446	22.6721	ERBB2IP	Q96RT1
ERGIC1	23.47	23.6542	23.5579	23.2657	23.4706	23.3718	23.6	21.4799	21.2942	23.7628	23.7539	23.686	22.1904	23.5452	21.203	21.9013	23.4484	23.631	23.6962	24.3984	17.8508	24.4693	23.7817	23.8481	24.7034	23.8606	23.7893	23.6185	23.9145	24.4052	23.5174	24.0292	23.5501	24.0173	23.8965	ERGIC1	Q969X5
ERLEC1	22.8234	22.6221	23.0625	23.1107	22.9028	23.234	22.697	20.8961	22.6528	22.9579	22.9493	22.6044	21.2418	21.2091	22.9559	19.4112	23.0096	23.0633	20.6099	21.4151	21.2724	20.911	21.3009	21.123	22.0498	22.8552	22.6706	22.5615	22.4538	22.5581	22.4074	22.6699	22.5043	22.9656	22.9155	ERLEC1	Q96DZ1
ERLIN2	24.8358	24.8246	24.8975	25.1441	24.8121	24.8216	25.2109	25.0121	25.2513	24.9126	25.2518	25.0125	25.1445	24.6807	24.8397	25.086	25.0919	24.9191	24.9209	24.941	24.5258	24.9852	25.0146	25.3054	24.9239	24.6913	24.4831	25.0342	24.9474	25.1015	24.7906	25.0813	25.0307	25.0906	24.9999	ERLIN2	O94905
ERMN	25.6411	26.2067	25.7147	25.5304	25.5513	26.2336	25.9129	25.4307	26.1914	25.5172	25.6739	25.1431	25.2098	26.5355	25.5712	26.3441	25.5275	25.9373	25.4109	24.7118	25.7769	24.71	25.2938	24.3704	22.8933	25.0509	25.1333	24.0419	23.8892	23.3257	24.5252	24.6138	25.798	24.9886	24.3888	ERMN	Q8TAM6
ERMP1	23.9621	23.78	24.4052	24.3578	24.0394	24.1747	24.0762	24.617	24.7559	24.5557	24.3984	24.4639	24.2321	24.3323	24.3158	24.0866	24.3132	24.3169	24.1611	24.1525	24.5187	24.1859	24.2995	24.2876	23.7921	24.347	24.5086	24.5321	24.841	24.8871	24.4123	24.65	24.3316	24.5205	24.8096	ERMP1	Q7Z2K6
ERP29	23.9636	24.0518	24.1097	23.8074	24.2094	24.2621	24.4833	24.2417	24.452	24.6251	24.2244	24.9059	24.3699	24.5464	23.3206	24.4165	24.4722	24.7671	24.9591	24.5856	24.8279	24.9579	24.2778	24.9423	25.235	23.3123	25.2887	23.4921	23.3714	24.0265	23.7128	25.011	24.6234	24.4575	23.5227	ERP29	P30040
ERP44	26.26	26.1889	26.4883	26.583	26.5262	26.6076	26.3766	25.9824	26.4134	26.1337	26.3211	26.9352	26.4809	26.1663	25.9926	26.567	26.4373	26.4882	26.7218	26.4329	26.5432	27.1078	26.6046	26.2554	27.4665	26.1496	26.8734	26.1564	26.2854	26.4232	26.0469	26.5171	26.7198	26.6221	26.2746	ERP44	Q9BS26
ESD	26.1061	26.0416	25.8009	25.9534	25.845	26.0104	25.7638	25.7622	25.9513	25.4838	25.809	25.7255	25.9162	26.0269	26.175	25.8196	25.974	25.8839	25.1399	26.0186	25.7079	25.7323	25.8789	25.1929	25.2961	26.1117	25.6478	26.0092	25.8331	25.9239	26.4245	26.1505	26.3072	25.8623	25.9956	ESD	P10768
ESYT1	24.9641	25.1129	24.8943	24.861	24.9421	24.8472	25.1041	25.1476	25.3115	25.1996	24.9844	24.9426	25.2803	25.6596	25.0269	25.146	24.9432	24.789	25.7123	25.7058	24.9947	25.5677	24.9493	25.3337	25.804	24.9897	25.7626	25.3116	25.6191	26.0759	25.3561	25.6932	24.9701	24.9142	25.1042	ESYT1	Q9BSJ8
ESYT2	22.8697	23.0143	23.1325	23.1382	23.2131	22.9066	22.9864	23.1416	23.4832	23.1895	23.1569	23.3656	23.3898	23.1462	23.2605	23.1911	22.9584	23.095	23.1353	23.691	23.4786	23.4329	23.3465	23.7414	23.6431	23.3947	23.1801	23.4351	23.5812	23.5298	23.1475	23.4632	23.3518	23.2087	23.1975	ESYT2	A0FGR8
ETF1	24.0643	24.0972	24.2619	24.0745	24.2184	24.2273	24.1463	24.8487	24.0926	24.5283	24.1932	24.3241	24.4165	23.9211	23.915	24.4463	24.3376	24.101	24.6079	24.5954	24.6433	24.9665	24.575	24.3143	25.5352	24.2427	24.9933	24.4457	24.7576	24.7279	24.2948	24.5888	24.0752	24.6876	24.1507	ETF1	P62495
ETFA	27.0338	26.505	26.5479	26.535	26.6302	26.5784	26.9138	26.3482	26.5522	26.6343	26.9391	26.7446	26.8665	26.5983	26.7195	26.5232	26.7516	26.5243	26.9546	26.4123	26.1313	26.6058	26.6582	26.5317	26.1338	26.4816	26.3449	26.5552	26.3576	26.4468	26.591	26.5932	26.8125	26.5427	26.6469	ETFA	P13804
ETFB	26.4131	26.057	26.1164	26.2163	26.102	25.9887	26.2279	26.0448	26.0017	25.9246	25.9654	26.0712	25.9752	26.0037	25.8052	25.8347	26.0085	25.9577	26.0294	25.8132	25.543	25.8183	26.0487	25.9205	25.8414	25.6415	25.5088	26.0578	25.8849	25.7624	25.9329	25.7936	26.1036	26.0378	26.0765	ETFB	P38117
ETFDH	24.6037	24.3853	24.6446	24.7464	24.6817	24.5008	24.7336	24.4079	24.5496	24.4561	24.4995	24.6491	24.6445	24.4324	24.8272	24.711	24.4375	24.5943	24.5654	24.4966	24.2875	24.2145	24.3856	24.4849	24.1316	24.4329	24.2077	24.3375	24.5281	24.4845	24.2801	24.2303	24.4907	24.605	24.8655	ETFDH	Q16134
EVL	23.0157	22.9345	22.7127	22.8815	22.8372	21.0908	21.434	23.2007	20.7495	22.6885	22.9179	22.4488	21.1072	23.1366	23.2344	23.0729	23.0463	22.9136	21.9545	22.7279	21.8004	22.5184	22.8367	20.5471	19.9963	21.6525	23.0144	22.5886	22.7558	22.8966	23.0243	22.8204	23.5269	19.8188	22.9309	EVL	Q9UI08
EWSR1	21.6673	23.4521	23.0657	22.6047	23.4703	23.394	19.4296	20.8877	22.191	23.5345	23.3125	23.4054	20.8101	22.8158	23.5981	23.9436	19.7927	23.4194	23.9773	23.9888	23.8774	24.6402	23.5587	21.6434	25.2024	23.8257	24.246	23.4332	24.1212	24.388	23.4099	24.2653	23.8489	23.3615	21.36	EWSR1	Q01844
EXOC1	23.368	23.2413	23.1843	23.2261	23.1427	23.2495	22.9412	23.2533	23.2238	22.9202	23.3529	23.1102	20.555	23.0512	23.1926	23.3397	23.0101	22.8676	23.039	23.2529	23.0692	23.1429	23.2409	23.1516	22.5385	23.3776	23.2241	22.9793	23.0008	22.8386	23.0139	23.2373	23.336	23.1581	23.203	EXOC1	Q9NV70
EXOC2	24.3108	24.5897	23.9302	24.2063	24.1162	24.4522	24.7314	24.2545	24.0193	24.2718	24.1087	24.421	24.7756	24.081	23.9233	24.4082	24.3376	24.0195	24.3826	23.8796	24.1293	24.3995	24.2661	23.8621	23.6637	24.0476	23.9495	24.1144	23.7879	24.0584	24.0711	24.2051	23.8678	24.2518	23.8741	EXOC2	Q96KP1
EXOC3	23.0344	23.4023	23.4332	23.3809	23.215	23.2134	23.1794	23.5476	23.5767	23.1876	23.3812	23.2995	23.3148	23.3917	23.2402	23.4911	23.2213	23.2152	23.169	23.2325	23.1641	23.4153	23.1556	22.8797	22.6125	23.5589	23.3812	22.8978	23.4101	23.4215	23.5698	23.5658	23.5253	23.6261	23.5875	EXOC3	O60645
EXOC4	24.3595	23.9564	24.0371	24.1532	24.1514	23.6947	24.267	23.5787	23.9493	23.8266	24.1349	23.8846	23.8174	24.0694	24.0692	24.3695	24.1017	24.2007	23.9068	23.8897	23.9416	24.0051	23.6225	24.0212	23.7505	24.202	24.014	24.1544	23.9385	24.1471	24.0806	24.0237	23.9965	24.0048	24.01	EXOC4	Q96A65
EXOC5	23.7434	24.1164	23.838	24.0235	23.8815	23.8127	23.9516	23.8707	23.8533	23.7822	23.8004	23.6166	23.4975	24.0597	23.7821	23.7864	24.0549	24.1124	23.5349	23.5014	23.7287	23.6119	23.8658	23.6193	23.3172	23.6386	23.7158	23.7571	23.7598	23.8075	23.9661	23.7822	23.7486	23.9091	23.8946	EXOC5	O00471
EXOC6B	22.9243	23.0025	22.7744	22.7344	22.4493	22.4647	22.7209	22.969	23.2218	22.9142	22.7128	22.8979	23.0113	22.8831	22.9315	23.011	22.7674	23.1902	22.9752	22.9233	22.9954	22.8627	22.8815	21.5086	21.691	23.1775	23.1737	23.3202	23.2684	23.2604	23.397	23.0759	22.774	23	22.8977	EXOC6B	Q9Y2D4
EXOC7	23.4317	23.3127	23.6026	23.2618	23.1998	23.3361	23.2561	23.4847	23.2651	23.1521	23.3707	23.1916	23.3926	23.3931	23.2344	23.3849	23.4154	23.4242	23.2907	23.1829	23.4912	23.2331	23.087	23.0034	23.133	23.1605	23.3072	23.3283	23.5923	23.3953	23.3927	23.6396	23.2834	23.0148	23.2323	EXOC7	Q9UPT5
EXOC8	23.4962	23.191	23.6972	23.5899	23.5686	24.3677	23.3073	23.3237	23.4862	23.0997	23.4368	23.5824	21.9921	23.4009	23.2406	23.7436	23.6435	23.6555	23.2812	23.4236	23.6786	23.5074	23.4175	23.5982	22.2348	23.4413	23.2466	23.1145	23.1019	23.5605	23.4777	23.2189	23.0734	23.6316	23.9038	EXOC8	Q8IYI6
EZR	23.1434	23.9558	23.6968	23.1626	23.824	23.2801	24.1392	22.6938	22.9506	23.5568	24.1579	24.1735	24.3019	23.8972	23.996	24.3676	23.8038	24.0912	23.9534	24.9829	23.9673	25.2727	24.5617	25.0237	25.6998	24.9066	25.1832	25.1087	25.1696	25.5686	24.3327	25.2248	24.6734	24.8632	24.3539	EZR	P15311
F13A1	21.4941	20.4355	22.0264	20.9884	20.3977	20.4397	21.9192	23.5024	24.5527	22.6476	21.4041	24.0868	24.1353	23.9754	22.0043	24.369	21.804	20.974	24.6201	24.8526	23.1855	24.6112	22.144	24.7289	26.1603	21.8088	23.6823	22.6041	23.0655	23.1734	21.4124	22.5278	19.1321	21.395	21.3409	F13A1	P00488
FABP4	21.1115	20.0756	23.1503	20.0063	20.69	21.0493	23.5711	22.6951	22.9383	22.1592	21.0337	23.2367	27.533	22.3471	21.4964	23.1163	21.4169	19.1393	24.1823	23.0399	21.7336	23.5093	20.2461	24.529	26.2303	20.3437	25.5093	24.6117	22.5154	26.6591	24.714	25.7854	22.0923	22.4637	21.1995	FABP4	P15090
FAF1	22.3617	20.2593	22.0947	22.2165	22.4042	19.5389	18.5046	18.6218	22.5338	20.4005	21.3577	21.7582	18.3767	20.0537	19.6385	20.9675	20.625	22.3308	22.4296	22.2	20.1623	22.2801	22.4737	20.6841	22.1163	20.8457	22.376	21.0544	22.9935	19.4362	22.8918	22.498	19.687	20.831	20.092	FAF1	Q9UNN5
FAF2	25.1452	25.1174	25.1921	24.9151	25.2479	24.9499	25.0625	25.1467	24.946	25.3311	25.0098	24.8951	25.0513	25.3221	25.1558	25.0474	25.0692	25.1629	24.8828	24.8174	24.8163	25.2423	25.0412	24.7721	24.7221	25.1544	25.1716	24.8868	25.0756	25.0069	25.2998	25.2041	25.1488	24.9524	24.9788	FAF2	Q96CS3
FAH	25.8449	25.5733	25.7318	25.6921	25.4828	25.4827	25.4918	25.4383	25.4828	25.4182	25.4005	25.3591	25.3284	25.7518	25.8561	25.4502	25.5636	25.58	25.1338	25.0954	25.6561	25.1083	25.1882	24.9457	24.0901	25.569	25.0174	25.431	25.3276	25.092	25.5362	25.1553	25.622	25.3276	25.622	FAH	P16930
FAHD1	23.8568	23.7467	18.97	23.6108	20.0173	23.7812	24.3225	21.4355	23.3842	21.1112	22.9733	23.1575	23.48	23.8101	22.9182	23.1939	23.0513	23.3181	23.864	24.4957	23.8357	23.293	23.0934	24.2399	21.8267	23.5846	22.857	23.598	22.942	22.6447	22.9285	22.5976	22.8845	22.7221	22.9826	FAHD1	Q6P587
FAM114A2	21.547	22.1588	19.6295	20.7493	19.9209	20.412	20.2637	18.6351	19.5373	21.5722	22.0827	19.9415	19.748	20.5558	21.6003	21.949	19.7329	21.4628	20.9439	22.0807	22.3388	22.1441	21.7785	21.7233	21.7848	20.369	24.3278	21.3257	21.8634	22.2108	22.2563	21.3475	18.904	21.7525	22.1023	FAM114A2	Q9NRY5
FAM120C	22.8665	22.8482	22.9673	22.9599	22.7015	23.015	22.9582	22.0769	21.1758	22.9245	22.69	21.28	22.8444	21.7729	22.8267	21.5981	22.7374	22.607	18.1922	21.6493	18.6771	22.6045	22.8873	21.618	19.8254	22.778	20.4465	21.1538	21.4022	19.7103	22.9309	22.8735	22.7692	23.1678	23.0126	FAM120C	Q9NX05
FAM129B	22.9476	23.1682	22.8964	22.8115	22.8211	23.1091	23.3009	23.5462	23.7085	23.3125	23.1864	23.8299	23.5971	23.3152	23.2634	23.8633	23.1725	23.0406	24.4871	24.8458	23.7621	24.8274	23.7762	24.5822	25.8807	23.9972	24.9217	24.0066	24.6242	25.1271	24.0482	24.6904	24.0854	24.0854	23.8287	FAM129B	Q96TA1
FAM131B	23.8872	24.2485	23.7779	23.6953	23.7668	23.7143	19.2715	23.9637	23.8185	23.5998	23.5375	20.4635	22.0281	24.0108	23.127	23.9645	23.8799	23.779	19.7201	22.323	23.7171	19.7533	20.3615	23.6499	21.9096	23.7998	23.3792	21.5792	21.3039	18.6435	23.8771	21.3417	21.2886	20.6792	17.531	FAM131B	Q86XD5
FAM177A1	25.5091	25.7452	26.0604	25.5792	20.9333	25.6768	25.7546	25.7946	21.0045	21.6488	25.5289	25.6066	20.4746	25.912	19.2122	25.3802	20.791	25.5271	17.0595	21.92	26.1167	21.9202	18.6947	21.0015	19.5626	25.7174	26.0144	21.0187	19.771	25.1255	25.764	25.6388	25.9557	25.8055	25.3162	FAM177A1	Q8N128
FAM213A	26.6049	26.1054	26.8654	26.512	26.5345	26.5913	26.3357	26.6704	26.7272	26.4413	26.3593	26.2335	26.1259	26.6199	26.514	26.2117	26.4725	26.4178	26.1312	26.1633	26.6008	25.8446	26.2256	26.4198	25.0967	26.5915	25.9179	26.407	26.3099	25.6347	26.2609	25.928	26.0351	26.2518	26.5987	FAM213A	Q9BRX8
FAM213B	22.5574	22.9494	23.18	22.8682	22.9855	23.0682	23.0976	22.5199	22.5429	22.7662	23.1481	22.7422	22.7302	22.5527	22.6605	22.7496	22.8339	23.0412	23.0257	22.9867	22.5562	22.5089	23.3046	22.714	22.3705	22.7347	23.3289	22.8511	22.6223	22.2546	22.741	22.4532	22.4506	22.5742	23.0233	FAM213B	Q8TBF2
FAM49A	23.2422	23.2774	23.1868	22.7491	23.0644	23.3836	23.0989	22.7956	22.7973	22.9923	23.068	22.8512	23.1745	22.474	23.2134	23.125	22.9003	23.4274	22.8345	22.9442	22.798	22.064	23.25	23.1581	23.2313	23.6603	23.0857	23.3821	23.633	23.6894	23.7088	23.5244	23.6601	23.6583	23.5798	FAM49A	Q9H0Q0
FAM49B	26.1179	26.0049	25.938	25.9414	25.9821	25.8523	25.7761	26.0168	25.9393	26.0185	25.9631	25.8653	25.6392	25.9199	26.0223	25.8994	25.9903	25.9463	25.8209	25.7307	26.1081	25.6461	25.9377	25.8283	25.4104	26.1463	25.8514	25.9973	25.8353	25.937	26.099	25.9496	26.1328	25.9267	26.2307	FAM49B	Q9NUQ9
FAM91A1	22.7117	23.1357	22.5018	22.6069	22.7822	22.8003	22.8496	21.7024	21.8903	20.3205	21.0119	20.537	23.0341	20.7497	22.815	20.4347	22.8531	20.6151	20.7465	21.0335	22.1437	21.4209	22.9529	18.9598	22.8771	22.8199	21.3096	22.6719	23.1701	23.2204	22.8174	23.069	22.9986	22.7723	22.8856	FAM91A1	Q658Y4
FAR1	23.2671	23.3932	23.9692	23.6911	23.8211	23.9762	23.2816	23.476	23.6346	24.3197	23.9416	23.8627	23.153	23.4856	23.4454	23.0911	24.2446	23.942	23.4392	23.6681	23.8453	23.9023	23.4161	23.8359	23.0228	23.1174	23.1522	23.1525	23.6089	22.6087	22.6854	22.7012	20.9509	23.41	23.8195	FAR1	Q8WVX9
FARP1	24.0931	24.0647	23.8372	23.9149	23.5232	23.9615	23.5749	23.3898	23.5249	24.072	23.7933	23.5463	23.4838	23.5019	23.8839	23.419	24.1214	23.9928	23.4354	23.1862	23.3631	23.3455	23.7472	23.4103	24.3103	24.233	22.8767	23.8501	23.6989	23.7872	23.8955	23.8571	23.9099	24.077	23.9126	FARP1	Q9Y4F1
FARSA	23.9025	23.8524	23.9879	23.9667	23.9391	23.871	23.9901	23.6955	23.7925	23.7935	23.8217	24.1143	23.8947	24.0446	24.1964	23.8295	23.8509	23.9025	23.7614	23.9823	24.1493	23.8118	23.8843	23.7569	24.4818	23.837	23.9495	24.0941	23.9926	24.2546	24.1738	24.2232	24.0746	23.7832	24.1394	FARSA	Q9Y285
FARSB	25.301	25.1427	25.0497	25.2191	25.1516	25.2971	25.1446	25.0452	25.0261	25.2532	24.8665	24.98	24.7783	24.7163	25.1461	24.4893	24.985	24.9436	24.4709	25.3353	24.5665	24.7563	25.1869	24.9168	25.4128	24.884	24.8933	25.2464	24.6194	25.009	25.0002	24.9614	25.2338	24.9972	25.2262	FARSB	Q9NSD9
FASN	27.2689	27.3621	27.4184	27.4575	27.6786	27.8411	27.5042	27.815	27.8813	27.9343	27.576	27.647	27.3504	27.5576	27.6657	27.5295	27.8806	27.6461	27.1926	27.2981	27.7993	27.3921	27.407	27.5234	26.7676	27.3996	27.232	27.3177	27.2643	26.978	26.9481	26.5865	26.7228	27.0224	27.3382	FASN	P49327
FAU	26.14	26.3026	26.0472	26.0105	26.3726	26.452	26.4135	26.8171	26.6029	26.7591	26.5825	27.3217	19.6355	25.8021	26.6186	26.7788	26.4889	26.435	26.7613	27.0564	26.1446	26.9398	26.1565	27.0461	28.2591	27.7965	26.9214	27.6785	27.5998	27.6017	26.8394	27.0454	26.3693	26.1388	25.825	FAU	P62861
FBL	23.8145	24.2958	25.0052	24.6521	23.9491	24.2628	24.4018	21.8821	19.7522	23.8351	23.9065	24.3797	25.2344	21.1724	23.7011	21.7961	23.7873	23.8273	24.7794	25.2887	18.3803	25.934	24.6234	21.6851	26.6285	24.0615	24.7781	24.8286	25.4432	25.988	24.8407	25.5313	24.8213	25.2977	24.2261	FBL	P22087
FBLL1	22.9196	21.5042	23.2729	23.6693	20.8588	23.4096	22.5387	21.1998	21.392	21.2143	22.7951	18.3534	20.3873	21.7681	22.5807	22.4944	21.3556	21.0028	22.9418	23.0328	20.2575	22.5092	23.1062	19.4447	24.6839	21.1169	21.6999	23.0361	20.6019	22.7398	22.4874	22.7368	23.7263	22.8323	21.2885	FBLL1	A6NHQ2
FBN1	17.6751	25.2	25.6925	25.2903	24.8258	25.0088	23.5838	24.6089	25.596	25.0996	21.5403	26.5183	26.5387	25.2414	24.3598	25.6319	23.2139	22.7806	25.4198	27.094	20.1083	27.9302	24.8859	25.9605	28.2984	24.2782	20.3322	24.0209	24.1277	25.5193	23.8862	27.7407	19.1817	25.0929	24.57	FBN1	P35555
FBXO2	27.0239	27.0839	26.6109	26.7921	27.0122	26.9633	27.0124	26.8339	27.2102	26.6471	26.9265	26.9849	26.9803	27.2301	27.0557	26.7939	26.8572	26.9617	26.948	26.5677	26.7381	26.134	26.7463	26.3644	25.4489	26.928	26.7132	26.3712	25.7733	25.8037	26.7508	26.7843	26.9244	26.2212	26.4391	FBXO2	Q9UK22
FBXO21	22.4996	22.408	21.6468	21.9178	21.4937	21.7305	21.473	21.596	21.0626	22.3997	20.2811	22.1432	20.4569	22.14	22.0096	21.1547	22.1058	21.8246	20.9533	20.7861	21.986	19.0119	21.1316	19.7518	20.655	21.867	20.2907	21.8034	21.1917	21.854	22.3709	22.4892	21.8959	22.4777	22.3076	FBXO21	O94952
FECH	23.5526	20.5008	23.3577	23.1333	20.8252	23.6007	23.3868	21.8543	21.5367	23.3542	23.5712	21.1718	21.2354	23.1579	23.1205	23.1161	23.4266	23.61	20.9611	20.5036	22.9618	21.7012	23.2799	22.2273	20.6585	23.1723	22.9725	23.1385	19.9218	22.9963	23.3176	23.0744	23.2802	20.1862	23.3898	FECH	P22830
FERMT3	21.4989	21.8521	20.3533	21.4968	19.6126	21.8511	19.1066	22.8088	24.6842	22.3509	21.4631	23.2636	23.0639	24.1802	20.9304	23.0613	20.7316	21.4097	23.6884	23.5016	21.9056	23.6963	20.403	23.8833	24.7229	21.755	24.3307	22.8845	23.7788	24.7534	23.0868	24.4461	22.6818	22.9546	22.2846	FERMT3	Q86UX7
FGF1	25.7819	26.5466	25.6413	25.7217	26.1257	25.8504	26.1277	26.3659	26.2537	26.147	26.1255	26.7688	26.2041	25.906	26.1354	26.1697	26.1617	26.5392	26.5844	26.023	16.6962	26.2772	20.666	26.3248	21.2775	25.6372	25.9679	25.8641	21.2439	25.5753	26.2649	25.8793	26.3554	25.6503	20.9294	FGF1	P05230
FGF12	23.658	23.877	24.0773	23.6229	24.0734	23.7577	19.0323	21.6974	20.3555	24.2235	23.9173	23.8782	23.6835	24.3728	20.3224	23.9044	24.0452	23.9374	24.2495	23.9071	21.8098	23.5875	21.4263	23.9839	21.8149	23.5928	19.7864	20.7691	23.4375	22.9793	23.8717	20.8476	23.5375	21.4116	24.0098	FGF12	P61328
FGG	24.0915	24.9468	24.8738	24.7725	25.4985	24.7542	25.2729	28.3324	29.4324	28.1048	26.7681	28.6845	29.0095	29.2911	24.9883	29.3829	25.8684	24.7994	31.0549	31.086	31.84	30.901	29.3172	30.4125	32.4108	25.7847	28.5042	27.9525	28.4255	27.0236	24.3788	25.6568	25.9063	25.7574	25.0235	FGG	P02679
FH	27.2697	27.0358	26.8103	26.8431	27.0112	26.9273	26.8508	26.7558	26.6185	26.666	27.0892	26.8288	26.7484	26.7666	26.838	26.3762	26.9068	27.0932	27.0487	26.6233	26.8423	26.5012	26.8998	26.6971	26.2432	26.9089	26.611	26.6963	26.6876	26.0996	26.72	26.4538	26.9196	26.6085	26.9239	FH	P07954
FHIT	23.3125	19.412	24.0972	20.5059	23.02	23.3832	23.5121	21.8034	21.1381	21.7799	21.0873	23.0874	23.2714	24.2424	23.7107	23.6939	22.8627	22.8355	23.5226	21.8163	22.865	21.0364	23.1854	22.6736	21.1908	23.1827	20.6153	22.9071	23.1371	21.5738	23.229	21.3066	23.0975	23.5672	21.24	FHIT	P49789
FHL1	25.2467	25.6145	25.4444	25.5912	25.6214	25.6261	25.4913	25.8264	26.2808	25.6958	25.4958	26.6547	27.3272	25.7668	25.9081	25.9281	25.5686	25.4389	25.5239	26.2844	25.6447	25.8814	25.0708	25.3377	25.4638	26.0828	25.3809	25.6008	25.6607	25.806	25.6758	25.6544	25.6591	25.8432	25.7089	FHL1	Q13642
FIBP	23.0924	22.8113	22.9845	22.9426	22.7941	21.082	20.9123	20.6412	21.471	21.0375	21.027	21.1122	20.4476	22.9026	22.649	23.1406	22.9111	22.7936	19.9057	20.9996	19.25	20.2566	21.7696	19.7923	18.9533	20.8608	22.8429	21.4196	22.7151	21.3881	22.5448	21.3426	19.5368	22.9963	23.5151	FIBP	O43427
FIS1	25.7001	25.542	25.8154	25.5523	25.7789	25.9587	25.7451	25.9123	26.0413	25.8501	26.042	25.7782	26.065	25.8624	25.6086	25.6694	25.7927	25.7359	25.895	25.5988	25.7753	25.657	25.8974	25.692	25.2878	25.7464	25.6314	25.8579	25.8429	25.8148	25.8848	25.6437	25.6962	25.5041	26.0154	FIS1	Q9Y3D6
FKBP1A	27.1013	27.3768	27.2286	26.8063	27.4406	27.1822	27.392	27.553	27.4037	27.175	27.3607	27.6447	27.1426	27.3397	26.8795	27.3552	27.3843	27.4579	27.3601	27.3355	27.1814	27.3378	27.3324	27.2852	27.0792	26.4303	27.6946	26.5372	26.1577	26.4665	27.0274	27.3373	27.2358	27.0115	26.1335	FKBP1A	P62942
FKBP2	25.7116	25.8342	25.8371	25.6793	25.9936	26.0006	25.8775	26.0771	26.1582	25.8435	25.9857	26.2521	26.2261	26.0481	25.7442	26.2531	26.2234	26.2181	26.1734	25.8449	26.5153	25.88	26.174	26.7227	26.3286	26.2049	26.4811	25.9527	26.1008	26.0053	26.2907	26.1414	26.0811	25.8454	25.8061	FKBP2	P26885
FKBP3	25.487	25.7989	25.457	25.9151	25.6106	25.7468	25.9171	25.8249	25.9656	25.4323	25.8538	25.9467	26.3397	25.6863	26.1313	25.9946	25.7397	25.7678	25.7031	25.774	25.9546	25.2981	25.7141	26.024	26.5097	25.9771	25.3947	25.6406	25.7946	25.7101	25.7332	25.1007	25.9746	19.8023	21.0658	FKBP3	Q00688
FKBP4	25.7194	25.4754	25.4696	25.6206	25.5511	25.3947	25.3998	25.2156	25.2974	25.4111	25.2068	24.9153	25.0332	25.5274	25.2637	25.1386	25.4599	25.2667	25.3554	25.3372	25.4589	25.3676	25.4699	25.2023	25.6774	25.3136	25.298	25.3521	25.1479	25.0667	25.2895	25.1685	25.5032	25.5373	25.3478	FKBP4	Q02790
FKBP8	24.4051	24.0224	24.0337	23.9761	24.5361	24.1298	24.0818	23.6612	23.4919	24.0288	24.276	23.8593	23.5055	23.7381	23.5021	23.7431	24.4545	24.5813	23.4098	23.6413	23.5547	24.2295	23.7468	21.5454	23.289	24.1495	23.728	23.8488	23.7971	23.687	23.8288	23.7319	24.1078	23.9079	24.0232	FKBP8	Q14318
FLII	22.4194	22.7285	22.5611	22.8787	22.9346	22.6172	23.0641	22.5832	22.5319	22.6706	22.5368	22.6115	22.7397	22.7267	22.93	22.8241	22.9178	22.9154	23.0492	23.2288	22.697	23.0276	22.6893	22.3359	23.8747	23.1225	23.0947	23.1521	23.3932	23.4712	23.0702	23.4777	22.9119	23.2332	22.8784	FLII	Q13045
FLNA	23.1769	24.3504	25.1061	24.4655	24.0715	24.8603	24.5519	25.2687	26.2682	24.957	24.3425	25.9346	26.7185	25.5599	24.1813	26.0145	24.2749	24.1835	26.2138	26.5965	25.1492	26.4859	25.0593	26.2528	27.7482	24.9848	25.8402	25.1717	25.7788	26.4772	25.1534	26.9566	25.0108	25.5323	24.8294	FLNA	P21333
FLNB	22.2093	23.4476	22.8996	23.1547	23.7067	23.2418	23.76	22.4421	23.9606	23.6683	23.7232	24.7656	24.4306	22.0724	23.504	24.8485	23.3028	23.4618	24.7449	25.4898	22.373	25.6568	23.7127	25.2843	26.053	23.8289	23.1718	23.692	24.2858	24.922	23.3118	24.2827	23.0111	23.8767	23.2644	FLNB	O75369
FLNC	24.8808	25.2063	25.3152	25.2505	25.2945	25.2101	25.5782	25.5586	25.9999	25.9753	25.3297	25.7142	26.6439	25.8956	25.953	25.9153	25.6495	25.4941	25.298	25.5116	26.2719	25.8116	25.947	25.8121	26.0953	26.9598	26.8524	26.5327	26.4549	27.0528	26.6486	26.9716	26.8338	27.0522	26.5292	FLNC	Q14315
FLOT1	27.3544	27.5722	27.3392	26.9247	27.2331	27.242	27.4811	27.5467	27.2103	27.2405	27.4269	26.8132	27.4244	27.0979	27.1837	27.5721	27.1032	27.4297	27.4194	27.7708	27.3222	27.7706	27.4538	28.1079	27.4711	27.503	27.3661	27.7525	26.9809	27.473	27.4637	27.1503	27.3677	27.285	27.457	FLOT1	O75955
FLOT2	25.4783	25.8245	25.7245	25.2237	25.5186	25.5118	25.8975	25.9861	25.4519	25.3675	25.6485	25.2306	25.6677	25.7151	25.7002	25.8915	25.4196	25.8139	25.6225	25.6703	25.6591	25.6855	25.5678	26.1218	25.3179	25.7356	25.6569	25.7182	25.4933	25.6483	25.6239	25.5642	25.7921	25.5672	25.9768	FLOT2	Q14254
FMNL1	20.2965	22.0484	19.871	20.225	20.869	18.5895	21.3812	20.4292	21.7135	21.6095	21.5275	18.4558	22.4087	19.7058	21.629	21.8795	20.5886	21.1768	22.1751	21.8257	19.4525	21.8109	21.4912	21.8319	22.9508	21.3152	23.468	21.4048	22.3567	22.4326	22.4978	23.1814	22.57	20.9882	21.3534	FMNL1	O95466
FMOD	21.6357	24.6374	23.8805	23.3668	23.7478	24.0261	24.3287	24.1038	25.5051	23.5041	23.2053	24.8769	25.3127	20.9068	23.8045	25.715	24.046	23.8403	25.1659	25.5006	21.3572	25.6882	23.2412	25.3939	25.208	23.9055	20.6014	24.1162	23.5294	23.8601	23.1862	23.1517	21.2574	23.188	22.7531	FMOD	Q06828
FMR1	21.2975	22.3488	18.9332	22.0132	22.1285	21.843	21.074	21.6763	20.1073	22.2056	20.6792	20.5706	17.0477	22.1102	20.6374	22.0858	22.1208	20.3405	21.3957	22.023	19.606	20.5414	22.1708	22.0485	22.7485	20.3488	19.4709	22.4149	22.443	22.431	22.0179	22.5642	19.0882	21.9966	21.5236	FMR1	Q06787
FN1	20.8833	23.2862	23.9954	23.4731	22.0483	22.8545	24.2958	26.4434	27.2858	26.2827	24.7938	26.9011	27.527	27.5021	21.9559	27.2285	23.3612	23.1645	28.5621	28.7422	28.4559	28.823	27.0462	28.5929	30.2486	24.908	26.7406	26.3644	26.9271	25.9451	23.4607	25.7622	23.9032	24.9436	23.7095	FN1	P02751
FN3K	23.3573	24.1217	19.5588	23.6538	21.1553	23.532	23.8727	22.1093	23.8747	23.7005	19.6379	19.1287	22.1459	23.3112	23.3246	21.8064	23.5151	23.3836	20.9863	20.1253	19.8302	23.0584	23.7129	19.7122	20.6221	19.3447	17.6431	21.1779	21.0597	19.2137	23.3993	21.5103	19.0745	21.028	21.0215	FN3K	Q9H479
FNBP1	25.002	24.975	24.6191	24.8803	24.8147	24.8309	25.0707	25.1497	24.975	24.8124	24.776	25.2159	25.1921	25.0459	25.0704	25.0481	24.835	24.8928	25.0191	24.5141	24.9235	24.7496	24.6455	24.9879	24.2167	24.5716	24.6472	24.487	24.393	24.1572	24.6603	24.2894	24.6037	24.5634	24.3508	FNBP1	Q96RU3
FNTA	25.9524	26.3769	26.3593	26.3439	26.6138	26.3526	26.1879	26.378	26.7054	26.5152	26.5043	26.793	26.3075	26.3539	26.1841	26.5035	26.5832	26.4454	26.215	26.3792	26.1826	26.5208	25.9384	26.0565	25.1857	26.4824	26.1534	26.2424	26.3726	26.3323	26.6126	26.125	25.9484	25.8707	26.3263	FNTA	P49354
FNTB	24.6137	24.6099	24.9496	24.6451	24.8905	24.8028	24.4392	24.6383	24.8126	25.128	24.9164	24.8894	24.5695	25.1664	24.7822	24.7595	25.1285	24.7667	24.3792	24.8322	24.7821	24.6645	24.6838	24.7148	23.6362	24.8909	24.413	24.5411	24.8129	24.7138	24.8344	24.2771	24.3043	24.7477	24.8781	FNTB	P49356
FRY	19.7816	21.2971	22.4388	22.4631	22.8381	22.7713	20.9636	22.0441	20.3695	21.4611	20.114	21.8502	23.0966	21.2305	22.499	20.6495	21.2536	22.5319	20.6083	23.0538	21.1353	21.2183	20.7994	21.0027	21.0847	22.7669	20.1476	22.4284	21.7446	22.4269	20.7452	22.7116	21.1878	21.1195	22.6284	FRY	Q5TBA9
FRYL	22.2737	22.1263	22.2301	22.2933	22.3517	22.5824	22.4055	21.9415	22.5955	22.2527	22.1786	21.9631	21.8787	21.9366	21.9721	22.2467	22.2677	22.258	19.9959	22.0559	22.155	22.124	22.1539	21.2485	20.9496	22.6291	22.1709	22.2498	22.6281	22.7906	19.1193	22.5673	22.7456	20.5642	22.1289	FRYL	O94915
FSCN1	28.0042	27.8043	28.0437	28.0326	28.1174	28.0529	28.0109	28.1815	28.2444	28.0967	27.8355	27.7988	27.6689	28.1355	28.2218	28.0964	27.9968	28.0071	27.8002	27.5599	28.1653	27.9569	27.6246	27.4818	27.4417	28.1314	28.134	28.0104	28.1522	28.4864	28.3767	28.2077	28.3018	28.1886	27.9335	FSCN1	Q16658
FSD1	24.064	24.118	23.9947	24.2027	24.1547	23.8355	23.9276	23.8672	24.1258	24.2853	23.9727	24.3074	23.929	24.1829	24.0606	23.8346	24.118	23.9829	24.0716	23.8681	24.0408	23.4303	23.8505	23.4404	23.3025	24.4592	23.8635	24.2677	24.0109	23.7932	24.2795	23.7672	24.1511	23.8707	24.1416	FSD1	Q9BTV5
FSD1L	24.1037	24.3563	23.9044	24.0988	24.0732	24.0896	24.2797	24.1971	24.249	24.2491	24.168	23.954	24.0598	24.2088	24.4086	24.0803	24.0377	24.1998	24.2777	23.9389	24.4011	23.7425	24.0039	24.0307	23.4592	24.2932	23.8165	23.9595	23.6995	23.7046	23.9889	23.8328	24.1443	23.949	23.714	FSD1L	Q9BXM9
FTH1	25.5562	25.119	25.8158	25.7012	25.0778	25.023	25.0205	25.0425	24.8549	24.7506	24.9783	24.643	24.7415	24.7003	25.62	24.998	25.4566	24.685	24.7123	25.3722	24.6264	25.0158	25.0372	24.2008	27.1701	25.6975	25.7516	25.0956	25.8591	26.8885	26.2078	26.3613	25.8736	26.2094	24.4055	FTH1	P02794
FUBP1	21.9287	22.0488	22.4304	22.12	22.3395	22.174	22.226	21.1842	20.1228	20.8898	22.277	21.6992	20.6828	21.9216	20.8465	20.6439	21.3873	21.0336	22.0024	23.0304	18.3368	22.9356	22.2968	21.5913	24.0289	20.7668	23.1112	19.4783	21.0221	21.7749	18.6753	23.0072	23.1773	22.9169	21.3574	FUBP1	Q96AE4
FUBP3	22.1148	23.0567	22.6913	22.3508	22.4041	22.7593	22.6874	22.199	21.192	22.6057	21.3485	21.821	19.7085	20.2457	21.4658	22.413	21.3571	23.0021	21.8664	20.1898	22.5898	22.7912	22.8084	22.7932	23.1476	22.5471	23.7276	22.5007	22.7373	22.7005	22.8131	23.7856	22.768	23.7942	22.7491	FUBP3	Q96I24
FUS	24.9519	25.1769	24.7405	24.4767	24.936	25.0707	25.0811	25.2375	24.9559	25.0644	25.4537	25.7104	25.876	24.7566	25.2018	25.4337	24.6764	25.3549	25.5015	25.6771	25.5068	25.9909	25.1487	26.0286	26.4143	25.2138	25.4316	25.4763	25.5483	25.8674	25.1549	25.8993	25.3488	25.1781	24.0038	FUS	P35637
FXR1	24.414	24.5248	24.3919	24.6793	24.6118	24.4643	24.2666	23.9735	24.2467	24.5861	24.5529	24.3107	24.6005	24.1001	24.286	24.3774	24.6752	24.4423	24.2622	24.7063	24.1979	24.8202	24.8155	24.6331	25.4301	24.6358	24.447	24.7956	24.7829	24.978	24.4263	24.9902	24.5172	24.8446	24.8152	FXR1	P51114
FXR2	24.0593	23.7133	23.7409	23.8884	23.9935	23.9774	23.7691	23.572	23.7774	23.617	23.3968	23.4486	23.6334	23.5822	23.4947	19.2457	23.5999	23.5501	23.7314	23.6685	20.3369	23.8031	23.7518	23.9374	24.2777	23.5643	23.652	24.0428	23.5549	23.7521	23.5521	23.8836	23.4285	23.8126	24.0581	FXR2	P51116
FYN	25.2596	25.229	24.9192	24.9652	25.1107	24.8665	24.933	24.8185	25.1258	24.8057	24.7914	24.8994	24.829	25.0882	24.7586	21.9549	24.9194	25.0625	24.7973	24.4968	24.7397	22.1291	24.6934	24.3951	21.7355	24.8078	25.1068	24.8268	24.9609	25.4086	24.9557	25.1374	24.7924	24.7045	24.6921	FYN	P06241
G3BP1	22.8384	23.2844	22.9421	22.9301	23.2885	23.3845	23.2605	22.9263	22.511	23.7469	23.2027	24.3031	24.3345	23.3328	22.9883	23.448	23.4994	23.7151	24.3003	24.2928	23.3776	24.6795	23.6839	24.3839	25.7921	23.5689	24.8052	23.8648	24.3551	24.3778	23.6523	24.1694	23.272	23.5316	22.5516	G3BP1	Q13283
G3BP2	24.8851	24.4496	24.5742	24.5779	24.8394	24.7374	24.619	24.1923	23.7243	24.3368	24.817	24.7643	24.8324	24.1914	24.5298	24.1191	24.6912	24.894	23.9986	24.291	24.2714	24.6275	24.9667	24.5597	25.1631	24.8954	24.2345	24.9547	24.8494	24.5025	24.6446	24.9881	24.9141	24.5727	24.6579	G3BP2	Q9UN86
G6PD	26.5051	26.7868	26.7938	26.6682	26.8042	26.7867	26.7579	27.4208	27.5013	26.8989	26.6278	26.9233	26.9665	27.381	27.3426	27.0476	26.9314	26.7956	26.9632	27.0491	27.2131	26.8433	26.6314	26.6887	26.6544	27.161	27.3946	26.6837	26.9935	27.1851	27.092	27.0058	26.993	27.002	27.0101	G6PD	P11413
GAA	23.2975	23.241	22.8126	21.5646	21.3527	19.9882	20.2223	21.3532	22.0747	21.2248	21.2569	21.9582	15.7666	24.1237	20.6492	21.3052	19.5096	20.7188	21.9015	19.4344	20.1628	20.5879	20.44	21.0612	22.1261	20.7976	21.3375	20.8298	20.7346	23.5653	23.6772	24.0333	23.1165	20.9308	20.5375	GAA	P10253
GABARAP	24.3333	24.1984	25.1484	24.6791	24.4634	24.149	24.5427	24.8341	24.7266	24.6356	24.8999	24.8359	25.1786	25.0616	24.4188	24.8337	24.1163	24.6098	24.8661	24.5531	24.5697	25.1448	24.3009	24.8663	24.9553	24.4222	25.2605	23.9177	24.8561	24.4851	24.8744	25.0255	24.9972	24.888	24.7704	GABARAP	O95166
GABARAPL2	25.8156	25.8403	25.5999	25.7904	25.8354	25.9567	26.09	26.0932	25.8084	25.7493	25.6807	25.6225	25.6935	25.9506	25.5187	25.9409	25.6485	25.8844	25.9677	25.6642	26.07	25.5905	25.7639	25.9456	24.7755	25.6259	25.559	25.501	25.3125	24.9391	25.4604	25.0909	25.5613	25.1664	25.4888	GABARAPL2	P60520
GAD1	24.0919	24.1604	24.4542	24.2249	23.7488	23.8381	24.1906	18.3554	21.1916	23.9874	24.4205	21.9081	21.8533	18.9455	23.5395	19.3255	24.2111	24.2746	20.214	21.9732	21.1906	20.8573	24.665	23.9262	21.7008	23.3076	21.2927	24.4181	23.5074	23.0921	23.9549	23.9221	24.7371	24.2199	25.0061	GAD1	Q99259
GAD2	25.6055	25.7221	25.5028	25.7269	25.4461	25.4189	25.5652	24.5456	20.256	25.2652	25.6187	23.8948	21.8857	24.3846	24.3026	24.458	25.2387	25.6043	25.1603	24.0874	21.6583	24.0036	25.4177	25.6685	22.3191	24.4383	23.9054	25.3261	24.7462	20.7064	24.1404	24.0155	25.3762	24.9206	25.6747	GAD2	Q05329
GAK	25.2141	21.3983	25.7322	25.2806	25.7611	25.554	25.5552	25.789	22.1443	25.4758	25.8713	20.9547	21.3596	21.9355	25.42	20.2577	25.1787	25.6997	25.5262	21.1444	25.5295	25.5463	25.0581	19.621	22.0785	25.2919	25.2855	20.2813	25.3381	20.5161	25.5163	25.0099	25.1828	25.5679	24.8642	GAK	O14976
GALC	23.8081	24.3416	24.4583	24.4508	24.2105	24.5283	23.9932	23.7902	23.7371	24.2683	24.2337	23.9625	18.2832	24.4225	24.4804	23.6127	23.9865	23.5378	23.578	24.1193	24.0327	23.812	23.6451	22.0232	21.0472	24.1174	23.9936	23.5089	23.5072	21.4332	23.5846	23.6159	23.9126	24.1727	24.6003	GALC	P54803
GALE	23.5462	23.4857	23.2553	23.4241	23.1571	23.5378	23.4492	23.5569	23.6164	23.4456	23.453	23.6463	23.4325	23.5957	23.6216	22.9813	23.6473	23.3959	21.4995	23.6745	21.52	23.299	20.5338	23.0928	23.223	23.1657	23.266	22.9097	23.6515	23.5063	23.559	23.7075	23.1858	23.2161	23.0521	GALE	Q14376
GALM	23.1707	23.2366	21.0871	23.3772	22.5796	23.1119	22.9044	24.2826	24.1884	22.8179	21.4901	23.6486	23.7336	23.7684	23.4603	23.4929	22.9052	22.5856	23.0754	23.6117	23.5074	23.361	21.7492	22.7365	21.5817	23.7925	22.9855	22.5291	23.8468	24.2077	24.1229	22.7299	20.3897	20.9015	23.1291	GALM	Q96C23
GALNT2	21.2494	20.4163	21.4807	20.7638	19.9849	21.4457	21.7511	20.6825	21.9319	22.4159	21.4807	22.3849	22.2398	21.9812	22.1837	19.2589	20.4228	21.1462	22.2923	21.0856	22.2748	22.1992	21.9577	22.1188	23.6623	20.6831	21.5377	21.9474	22.3454	23.1282	22.6267	22.6124	22.5342	22.8625	21.2653	GALNT2	Q10471
GAMT	20.7624	23.9418	21.4192	20.766	24.3301	24.2239	24.4079	23.7056	20.6771	24.395	24.6023	21.798	24.7814	24.1635	24.307	23.7719	24.7564	24.4454	21.5829	23.6992	20.5345	18.7294	23.9261	21.376	15.4659	24.9528	24.0739	23.8847	21.4943	24.0107	23.7269	24.5426	24.1855	24.5439	20.8417	GAMT	Q14353
GAN	21.5487	21.5885	21.7616	21.7652	21.0732	22.2705	21.745	20.4679	20.8238	22.2231	21.7044	19.6476	21.7218	21.0594	21.9288	21.7185	21.8047	21.5469	21.7063	21.5965	21.9416	22.0164	19.6688	21.5675	22.102	21.8441	21.8418	21.7859	22.3223	21.891	21.4697	21.9488	22.4151	20.2518	21.707	GAN	Q9H2C0
GANAB	26.1965	26.2486	26.551	26.5214	26.5518	26.4943	26.3304	26.5783	26.924	26.7486	26.5978	26.6927	26.2967	26.7662	26.4554	26.5641	26.5622	26.5863	26.596	26.6239	26.8516	26.7565	26.403	26.6812	26.7856	26.5304	26.7201	26.6219	26.7391	26.8541	26.4906	26.5531	26.3896	26.7694	26.5783	GANAB	Q14697
GAPDH	32.9739	32.7657	32.69	32.8229	33.03	32.7039	32.9075	32.876	32.9305	32.6196	32.8556	32.8842	32.8138	33.0893	32.8887	33.1742	32.9627	32.9299	32.6683	32.6941	33.2482	32.7174	32.79	32.4948	32.3451	33.0534	32.8955	32.8033	32.617	32.6807	32.836	32.5306	32.8072	32.5243	32.6154	GAPDH	P04406
GAPDHS	25.7581	25.3241	25.6402	25.6577	19.9917	25.0532	25.3165	25.4327	26.2048	25.2976	26.1863	25.5868	25.6369	25.8059	25.7497	25.8033	25.7986	25.4413	25.6411	25.6825	26.3691	25.5027	25.4658	25.1571	25.9114	26.565	26.4193	26.5241	25.5485	25.6399	25.9638	25.8098	26.3948	25.9848	21.5443	GAPDHS	O14556
GAPVD1	23.2944	23.1742	23.0593	23.296	23.3506	23.2383	23.4324	22.4169	23.5403	23.3941	23.5395	23.0318	23.3321	23.1433	23.0524	23.2407	23.1802	23.0868	23.1552	23.2399	23.491	23.3407	23.1285	23.4151	23.1645	23.4178	23.3714	23.2212	23.2739	23.3093	23.0401	23.438	22.8158	23.2591	23.0019	GAPVD1	Q14C86
GARS	26.5765	26.6321	26.3725	26.3938	26.4716	26.4567	26.4347	26.4954	26.7295	26.4073	26.4625	26.4779	26.4949	26.8834	26.8373	26.6822	26.6324	26.5334	26.5254	26.5913	26.7527	26.4726	26.4232	26.4049	26.4394	26.5768	26.8579	26.4033	26.4863	26.5582	26.6581	26.5916	26.7453	26.5952	26.3647	GARS	P41250
GART	24.5188	24.9175	24.6365	24.3956	24.6955	24.854	24.77	25.2419	24.8845	24.7301	24.6859	24.863	24.3946	25.3469	25.3611	25.0189	24.9636	24.9845	24.8755	25.1411	25.1692	24.8238	24.6806	24.8954	25.3262	25.1536	25.0332	24.9498	25.3491	24.8817	24.8427	24.9674	24.7865	24.698	24.8705	GART	P22102
GAS7	20.2035	21.5051	21.3188	20.0996	22.6104	19.5554	22.4284	16.8912	20.7609	21.6635	22.6557	23.8091	21.4214	18.64	21.4955	20.9007	19.3529	22.9457	23.8204	23.7231	19.67	23.8842	21.7361	24.0393	25.0404	21.7187	24.4	20.8226	21.5189	21.7867	19.3369	23.5438	20.3554	20.8364	19.3913	GAS7	O60861
GATM	23.6699	23.4852	23.8654	23.894	23.8271	23.6799	23.4098	23.865	24.1814	23.8753	24.0659	23.9703	23.9793	24.2643	24.1071	23.9586	23.9338	23.9562	24.3167	24.3498	24.5436	24.3908	24.3394	24.2705	24.4283	24.4779	26.128	24.4997	25.4799	25.4753	24.6288	24.9879	24.275	24.7935	24.5349	GATM	P50440
GBAS	25.9458	25.8193	25.8542	26.0871	25.6506	25.741	25.747	25.471	25.4717	25.6967	25.6737	25.6753	25.3475	25.4008	25.726	25.5554	25.4696	25.5648	25.7142	25.3685	25.3721	25.1145	25.7071	25.8848	24.968	25.4421	25.1795	25.418	25.5045	25.2503	25.5157	25.4109	25.548	25.2335	25.7852	GBAS	O75323
GBE1	24.2189	24.1789	24.1541	24.3606	24.0964	24.0503	24.1614	24.1871	24.0055	24.1772	23.8647	24.2033	24.3273	24.3414	24.0673	24.2431	24.01	24.0751	23.6538	24.1255	23.9361	23.9538	23.9048	23.4527	23.6262	24.2096	24.5495	23.8605	24.3498	24.6968	24.2643	24.3595	24.2163	24.2279	24.0107	GBE1	Q04446
GBF1	25.7372	25.9168	26.1545	26.0772	25.7013	25.6518	25.7837	25.7545	26.5654	26.0765	26.0246	25.9275	25.7918	25.9764	25.7393	26.2246	25.9081	26.0705	26.0525	26.1907	26.3067	25.7228	25.9905	25.567	26.737	26.1037	26.1768	25.8594	26.5063	26.3349	26.0702	26.7786	26.1883	26.343	26.206	GBF1	Q92538
GCA	23.0485	21.5764	22.5767	21.0705	21.1023	22.9423	21.677	20.0844	23.0678	22.7986	22.8656	21.3625	22.0983	19.5753	21.4925	23.1459	23.2836	22.9781	23.0632	21.2045	23.1645	22.912	21.3589	20.4464	22.0162	21.7978	22.8658	22.9039	21.05	22.7732	21.3432	20.3388	22.5429	23.174	22.8782	GCA	P28676
GCAT	22.9986	22.8069	23.5209	22.301	22.615	21.4015	20.7502	19.4251	19.8381	23.012	22.7254	23.1422	20.679	21.8638	18.8127	23.1889	22.9206	23.0691	22.0147	20.0841	22.2024	21.4912	20.8217	20.5798	20.9585	18.8563	21.6567	20.2673	23.5722	18.8834	20.8361	19.2178	22.7154	21.3414	21.4968	GCAT	O75600
GCLC	24.3865	24.7716	24.2526	24.3142	24.0256	24.2487	24.3995	24.9776	24.8198	24.3882	24.1281	24.3803	24.4548	24.5608	24.1616	25.092	24.5468	24.2591	24.9111	25.0856	24.7628	24.6575	24.2649	24.3379	24.6595	24.3749	24.6068	24.0367	24.4101	24.2104	24.3103	24.3096	24.285	24.4131	24.1349	GCLC	P48506
GCN1L1	22.9615	23.2966	23.3266	23.346	22.9469	23.1635	23.0989	23.2597	23.5434	23.6031	23.2559	23.446	24.0375	23.5473	23.3246	23.4837	23.3621	23.4898	23.4519	23.5354	23.1798	23.7935	23.3071	23.6518	24.5515	23.4785	23.9348	23.8114	23.9993	24.1862	23.7562	24.2674	23.6904	23.612	23.4921	GCN1L1	Q92616
GDA	24.0219	24.1923	23.6302	23.2525	23.6266	23.9511	24.4264	24.602	25.0902	23.9129	23.9633	25.4654	25.2733	24.3078	23.8462	25.4666	23.2306	23.2044	25.5528	26.2561	24.8184	26.2021	24.3378	25.569	26.3918	24.5362	25.0115	24.9808	25.1071	25.2679	23.8787	24.5792	24.0677	24.4139	22.4365	GDA	Q9Y2T3
GDAP1	26.1995	25.7811	25.6938	25.9655	25.9373	25.6626	25.7888	25.3442	25.1397	25.7202	25.8107	25.5574	25.2293	25.5774	25.7718	25.2167	25.8221	25.8234	25.8659	25.3881	25.2997	25.1759	26.0008	25.4461	24.5937	25.0832	25.2759	25.5336	25.5288	25.0481	25.5328	25.3451	25.8519	25.502	25.7707	GDAP1	Q8TB36
GDAP1L1	25.9269	25.8367	26.029	25.942	25.618	25.9114	25.5434	25.619	25.4322	25.8163	25.8067	25.6546	25.702	25.6673	25.9229	25.2174	25.9134	25.6239	25.1159	25.2525	25.593	24.9262	25.8562	25.4335	24.0279	25.4727	25.3705	25.4499	25.2264	25.2182	25.8634	25.5417	25.9476	25.7953	25.7747	GDAP1L1	Q96MZ0
GDI1	28.839	28.662	28.605	28.7187	28.7684	28.6382	28.6724	28.7831	28.5911	28.6393	28.6871	28.4785	28.3562	28.579	28.8072	28.4964	28.7166	28.5708	28.3721	28.3761	28.6902	28.1293	28.4798	28.3801	27.2058	28.665	28.169	28.6098	28.3956	28.1013	28.6438	28.2253	28.5731	28.4062	28.6842	GDI1	P31150
GDI2	29.6566	29.7624	29.8228	29.8378	29.8315	29.7624	29.7342	29.864	29.9435	29.75	29.7902	29.728	29.7657	29.9229	29.9885	29.83	29.8693	29.7436	29.7309	29.7458	30.0518	29.6492	29.7938	29.5336	29.278	30.0054	29.7672	29.7946	29.8845	29.7385	29.916	29.6169	29.8332	29.7529	29.9033	GDI2	P50395
GET4	22.8697	22.9727	22.946	23.4342	23.0881	22.6584	22.6921	22.686	23.0038	23.2162	22.7977	21.9141	20.8863	23.3364	22.7832	23.0987	22.7801	22.5259	23.023	21.7699	21.1875	21.5292	20.2575	21.1673	23.2386	22.8431	22.6267	21.0455	22.7173	22.5838	20.3658	22.5258	22.2034	22.7048	23.2445	GET4	Q7L5D6
GFAP	32.2145	32.6921	32.4694	32.5698	32.6572	32.6154	32.9437	32.9152	33.3204	33.109	32.3945	32.3192	32.8837	33.5168	33.1111	33.2389	32.7848	32.8161	32.2425	31.8673	33.3222	32.031	32.2832	32.342	30.357	33.3891	32.8557	32.6373	32.7174	32.3359	32.9844	32.3578	33.0002	32.4977	32.6444	GFAP	P14136
GFPT1	22.4049	22.8033	22.7154	22.6326	22.5437	22.1337	22.2576	19.2109	22.3904	22.8136	22.2932	22.2501	22.4385	21.1211	22.7436	22.4741	22.6749	22.1883	22.4789	23.7487	21.7973	24.151	22.4831	22.411	24.7024	22.1139	23.3153	22.9291	23.2727	23.3593	21.9432	23.156	22.1326	22.5074	22.4782	GFPT1	Q06210
GFPT2	21.449	20.3605	19.1416	21.522	19.6664	20.539	20.9324	18.7418	21.7267	21.0028	19.3443	21.6976	21.1993	19.3992	21.2113	19.9046	20.1435	20.7643	18.4074	25.9716	19.0989	26.313	26.1055	25.8621	26.4851	21.227	20.4493	21.094	19.907	25.5108	19.5927	25.2868	21.3254	21.1699	19.5038	GFPT2	O94808
GGA1	20.8378	25.2595	24.325	25.4063	25.1391	25.0283	25.5162	25.0934	21.5516	24.9253	25.405	21.3711	18.1336	25.3554	25.0101	25.5441	21.2376	25.1027	24.7535	25.2678	25.2478	21.6477	25.2857	25.168	20.604	24.8762	25.5198	25.2726	19.785	20.9123	25.095	25.5023	25.1766	24.9802	24.9339	GGA1	Q9UJY5
GGPS1	23.6094	23.3708	23.2749	23.5827	20.5332	23.2643	23.2438	23.4953	23.573	23.1215	23.4295	23.3586	23.2106	23.4837	23.4899	23.5058	23.5175	23.4012	21.9767	23.3217	23.3242	23.2483	23.3448	23.1189	22.6641	23.5784	23.2245	23.0777	23.1798	23.292	23.5941	23.3973	23.3979	23.4238	23.5948	GGPS1	O95749
GGT7	23.9809	24.0685	23.9777	24.2656	23.8015	23.9844	23.7085	23.641	23.495	23.7905	23.7748	23.2805	23.131	23.7828	23.6368	23.4416	23.7015	23.6946	24.0821	23.4365	20.712	20.8657	24.218	23.4945	22.2237	23.301	24.1944	23.4978	23.5487	23.0501	23.5756	23.3994	23.7897	23.7642	23.833	GGT7	Q9UJ14
GIT1	24.2917	24.2698	24.0273	24.0149	24.1993	24.1531	24.1745	24.2556	24.172	24.4937	24.2469	24.215	24.07	24.2094	24.2443	24.2502	24.2602	24.1972	24.1426	24.2875	23.9969	24.1982	24.0919	24.2961	23.8919	24.2813	24.3084	24.219	24.0545	24.1505	24.0749	23.9459	24.0322	24.2031	23.9412	GIT1	Q9Y2X7
GIT2	18.2141	21.509	21.518	21.3259	21.5373	20.6283	20.3862	20.5101	21.623	20.6859	21.4202	21.6892	21.2009	21.7257	20.8545	21.0669	18.0909	19.0605	20.327	21.0616	21.139	21.9567	21.7384	20.8458	22.3117	20.8511	21.9806	20.7519	20.302	20.6539	21.9245	22.9549	22.0216	21.9251	21.8381	GIT2	Q14161
GJA1	25.6262	25.0963	25.0033	25.1148	25.1114	25.161	25.2994	24.0126	24.5913	24.5736	25.3559	24.5097	24.5145	24.5844	24.896	24.5527	24.7941	24.9321	24.8541	23.8746	24.5401	23.2021	24.6864	24.7925	23.1287	25.4289	22.7259	24.9188	24.1032	23.4519	24.9041	24.0473	25.202	24.714	24.8326	GJA1	P17302
GJB1	25.3879	25.6774	26.2075	26.005	25.7221	25.8249	25.2495	26.0483	26.5458	25.9589	25.269	25.7458	25.4011	25.8283	25.6775	25.5805	25.0098	25.5892	25.8328	25.4805	25.8534	25.1885	25.213	25.54	24.3421	25.5819	25.7274	25.5134	25.5696	25.5336	25.5706	24.9439	25.4263	25.4541	26.1297	GJB1	P08034
GJC2	25.5404	17.0048	26.0624	25.0875	26.0584	25.7933	24.6898	21.8707	25.1585	25.3319	24.966	21.8154	20.929	25.5583	26.7621	20.3717	25.0551	25.4685	22.0586	22.2674	22.185	17.634	24.3241	20.5421	17.3697	25.7039	20.0083	19.6704	20.1142	21.2152	25.33	20.8981	24.6657	25.054	25.2789	GJC2	Q5T442
GK2	23.0058	19.4355	21.145	22.8852	17.8714	22.8003	21.3847	22.0798	21.9565	20.4595	20.674	20.3308	22.1647	18.9458	22.7635	21.8795	22.8451	22.9001	19.9073	21.5317	22.2994	19.8918	23.2187	19.9289	20.8959	21.0048	21.1821	20.7498	20.1917	21.4211	22.8142	22.7618	20.8056	23.0096	22.8066	GK2	Q14410
GLG1	23.8288	23.629	23.4445	23.7725	23.9297	23.6593	23.8524	23.6103	22.9936	23.8262	23.8744	24.2624	23.6975	23.3384	23.6309	23.2704	23.427	23.4494	23.6622	23.6504	22.2716	24.5438	24.0292	23.8524	25.159	23.6452	23.8142	23.8506	23.964	23.9267	23.6999	24.2384	23.6508	24.0736	23.7639	GLG1	Q92896
GLIPR2	22.2606	22.2029	22.8537	22.6665	22.6584	22.5975	22.7325	22.466	23.2754	22.7474	22.3722	22.9619	23.2463	23.7021	23.5537	23.8752	22.493	22.7083	22.6438	21.2537	23.2196	23.2669	22.5634	22.7223	23.921	24.8464	23.9125	24.2674	24.174	24.8414	24.4589	24.2749	24.4996	24.2331	24.1406	GLIPR2	Q9H4G4
GLO1	27.2544	27.624	27.5502	27.6403	27.4827	27.3022	27.6427	27.1463	27.2964	27.3187	27.5499	27.3671	27.2455	27.6679	27.4094	27.3092	27.4028	27.2215	27.334	27.4893	27.1445	27.396	27.5358	27.3876	26.5301	27.0752	28.0704	27.0059	26.8504	27.2359	27.4581	27.2044	27.4778	27.646	27.4934	GLO1	Q04760
GLOD4	25.9531	26.0706	25.7644	24.8168	25.4927	25.94	26.3853	25.9255	26.1273	24.762	25.7974	24.7726	25.6787	25.9122	25.8461	25.867	25.5776	26.0187	25.8914	25.9373	26.0733	25.7056	25.6649	25.418	25.66	26.0555	26.1443	25.6229	24.5888	26.0169	26.102	25.8493	26.0347	25.8829	25.7367	GLOD4	Q9HC38
GLRA1	23.9579	22.3694	22.8492	22.5689	22.9114	22.6924	22.3747	20.4457	21.5117	22.3541	23.6863	22.3548	20.6027	21.6218	22.9958	20.3234	22.8268	23.5147	22.3391	22.1864	20.91	21.8605	23.676	18.9641	22.1701	22.5037	18.5604	22.7728	20.7687	21.3209	21.3671	21.4254	22.6242	22.5981	22.7314	GLRA1	P23415
GLRX	24.8077	19.8099	24.5301	24.6478	24.6523	24.541	19.2379	19.8027	21.8777	21.0138	21.1414	21.5061	21.2442	21.7252	24.4245	19.9326	20.9381	24.6804	21.3461	22.231	21.1372	21.5719	24.6322	21.1765	21.3506	21.7808	20.9399	21.6146	24.3238	21.6413	24.5703	21.2101	24.9891	24.3951	20.1659	GLRX	P35754
GLRX3	25.5404	25.583	25.4114	25.526	25.549	25.5855	25.3564	25.5312	25.5698	25.714	25.6271	25.9047	25.5347	25.7509	25.8501	25.452	25.8075	25.7243	25.6165	25.6772	25.8516	25.2483	25.6538	25.4388	25.7444	25.6799	25.8121	25.2642	25.8554	25.4862	25.8555	25.5617	25.62	25.8414	25.3123	GLRX3	O76003
GLS	26.747	26.5066	26.5777	26.6822	26.3916	26.4525	26.3159	25.9184	25.4415	25.9675	26.4793	25.969	25.747	25.9877	26.236	25.7651	26.3995	26.4405	26.2836	25.9821	25.6709	25.6346	26.7081	26.109	25.545	26.0396	25.9293	26.2689	25.9248	25.7712	26.2268	25.9962	26.5398	26.4777	26.4204	GLS	O94925
GLTP	26.0682	25.7797	26.2552	26.602	26.3736	26.321	26.1297	26.4885	26.3972	26.4148	26.0813	26.4721	25.9882	25.7775	26.0031	26.1011	26.2739	26.2462	26.4507	26.3493	26.8559	26.0747	26.1284	25.9962	25.3672	26.3248	26.0819	26.0257	26.2599	26.1916	26.2925	26.0746	25.9391	26.2882	26.2588	GLTP	Q9NZD2
GLUL	29.4451	28.9273	28.9017	28.9569	28.7956	28.8528	28.7665	28.1055	28.2225	28.4391	28.804	28.3629	28.1495	28.098	28.9579	28.1327	28.5484	28.68	28.4464	28.467	28.6778	28.5314	29.1601	28.4728	29.0315	29.2183	28.8091	29.2887	29.2392	29.4681	29.1829	29.6231	29.6706	29.5274	29.2743	GLUL	P15104
GLYR1	22.9278	22.7788	23.1621	22.5616	21.3888	22.9967	22.7606	21.01	19.5321	22.8094	22.7307	23.4384	23.5962	21.8136	20.6267	20.6657	20.4211	22.5778	21.8496	20.0144	19.9662	22.8235	22.669	20.0682	24.0583	22.7261	22.5011	22.9979	23.4572	23.7526	22.5102	23.6645	23.3892	23.0567	22.6621	GLYR1	Q49A26
GMDS	24.2068	23.9726	24.3003	23.6429	24.2579	24.0882	24.1604	24.4054	24.3408	24.2086	23.827	23.7448	23.83	24.1701	24.1118	23.8701	23.9967	23.7942	23.9091	24.192	24.2963	24.0798	24.2411	23.9121	24.3584	24.0254	24.1141	24.0309	23.9735	24.2505	24.0142	23.8078	24.4907	24.3596	24.118	GMDS	O60547
GMPPA	22.5117	22.552	23.0775	22.7905	22.7355	22.939	22.7809	23.2776	23.3143	23.1153	22.7242	23.1584	22.9835	22.6232	22.8013	23.1508	22.5249	22.668	22.5942	22.8638	22.9892	23.3402	22.8093	22.8783	23.5721	22.7018	22.9863	22.6234	23.1333	23.3879	22.4887	22.6805	22.8128	22.9376	22.8791	GMPPA	Q96IJ6
GMPPB	24.4006	24.1616	24.391	24.2888	24.1401	24.1967	24.1512	24.4053	24.6318	24.4083	24.2758	24.3352	24.1501	24.4166	24.2129	24.6799	24.372	24.2654	24.2611	24.4878	24.3613	24.3915	24.2896	24.2956	24.568	24.2654	24.4545	24.2158	24.2578	24.3454	24.1324	24.2778	24.1511	24.2612	24.4483	GMPPB	Q9Y5P6
GMPR	25.0611	24.6869	24.5968	25.1095	24.8846	24.6518	24.5101	24.775	25.0095	24.5541	24.6601	24.6109	24.5821	24.9155	24.8124	24.5531	24.8552	24.6381	24.7967	24.3202	24.8339	24.443	24.4903	24.181	23.6492	24.9787	24.5319	24.5659	24.6133	24.8252	25.2388	25.1479	24.9821	24.3078	24.6568	GMPR	P36959
GMPR2	21.3601	22.9043	23.1214	22.9292	19.6181	23.3688	21.597	21.4969	18.5098	21.1587	22.855	21.7401	20.9604	20.2953	22.9312	21.6963	22.893	22.7911	22.0862	22.0235	21.5338	20.5247	21.4872	17.7638	18.5982	21.4278	22.8377	19.1468	20.2963	19.7608	22.5643	20.8878	20.6988	22.9996	22.6116	GMPR2	Q9P2T1
GMPS	24.5558	24.6086	24.7886	24.9846	24.761	24.4702	24.5794	24.8335	24.894	24.7188	24.9485	25.0428	24.6386	25.0655	25.0048	24.8759	24.6055	24.6891	25.0366	24.9344	24.9026	24.8043	24.7625	24.517	25.0229	24.6941	24.8293	24.7877	24.9341	24.7137	24.9432	24.8482	24.8331	24.8742	24.7799	GMPS	P49915
GNA12	25.3654	25.5299	24.0494	24.4544	25.4994	21.2101	25.5456	25.3975	25.3152	25.299	25.6131	25.3852	21.4925	25.3782	25.3124	25.4871	25.5805	25.6332	25.2442	24.9671	25.1829	24.9703	21.3154	24.9654	24.6112	25.4454	25.1675	25.4365	24.8827	25.0614	25.4771	25.2859	25.7751	24.4473	21.5532	GNA12	Q03113
GNA13	24.6345	24.3109	24.3629	24.5355	24.3215	24.5988	24.5475	24.5469	24.7298	24.3519	24.426	24.4014	24.2954	24.3357	24.5651	24.3323	24.4691	24.305	24.1688	24.2516	24.626	24.2613	24.3773	24.0726	24.165	24.6639	24.0767	24.4353	24.2476	24.5257	24.447	24.387	24.4849	24.1907	24.5137	GNA13	Q14344
GNAI2	26.3939	26.5466	26.3988	26.6638	26.4995	26.5263	26.6371	26.5702	26.5963	26.5603	26.5743	26.4133	26.3531	26.5542	26.5228	26.5856	26.642	26.4631	26.4124	26.701	26.4527	26.563	26.3605	26.4256	26.6319	26.9235	26.1908	26.6775	26.431	26.8379	26.7347	26.4589	26.5825	26.6296	26.4272	GNAI2	P04899
GNAI3	22.6675	22.8565	22.5804	22.7595	22.834	22.6013	22.8237	23.5736	22.853	22.7751	23.1482	23.5107	23.0618	22.653	23.136	23.5256	23.0255	23.008	23.0427	23.2614	23.2345	23.4795	23.0214	23.2385	23.6793	23.417	22.9999	23.4234	23.2754	23.6763	23.28	22.9633	22.8739	22.5903	22.2727	GNAI3	P08754
GNAO1	28.9988	29.2233	28.8928	29.0856	29.0002	28.9431	29.0528	29.045	28.6671	28.753	28.9979	28.7238	28.5781	29.1006	29.0158	28.8259	28.996	29.0371	28.2499	28.3399	28.7582	28.225	28.6947	28.438	27.0896	28.7599	28.3315	28.8158	28.6103	28.1879	28.9163	28.2479	28.818	28.5563	28.8602	GNAO1	P09471
GNAQ	27.4412	27.6078	27.6146	27.4624	27.3638	27.5337	27.518	27.8186	27.6639	27.4162	27.5565	27.337	27.3294	27.5786	27.6754	27.3797	27.4985	27.4693	27.3313	27.3466	27.5942	27.2966	27.2535	27.2122	26.7925	27.6605	27.3377	27.5349	27.2873	27.2247	27.6463	27.0778	27.5898	27.4465	27.6268	GNAQ	P50148
GNAZ	24.4751	24.6845	24.4809	24.3196	24.4066	24.223	24.9414	24.1113	23.5119	23.8291	24.5522	23.659	23.9487	24.1326	24.2108	23.8445	24.364	24.2559	24.0932	23.9037	23.7171	24.2048	24.3286	24.1535	23.1228	24.0197	23.6543	24.2711	23.6096	22.9636	23.8246	23.3358	24.2931	23.7395	24.3048	GNAZ	P19086
GNB2	29.2572	29.095	29.0131	29.0191	28.9935	29.1688	29.1164	29.1472	29.0044	28.8521	29.119	28.8211	28.8288	29.1716	29.1699	28.896	29.0517	29.1436	28.8014	28.7303	29.0001	28.8147	28.8779	28.7098	28.2656	29.0791	28.6339	29.0377	28.9807	28.7734	29.1226	28.7522	29.0798	28.6355	28.7848	GNB2	P62879
GNB2L1	26.3387	26.2367	26.4271	26.5234	26.6367	26.5204	26.1931	26.2609	26.1706	26.3631	26.4241	26.6109	26.5825	25.8432	26.1648	26.1451	26.5721	26.4151	26.4565	26.713	26.1878	26.9366	26.6812	26.673	27.7948	26.6711	26.8047	26.7955	27.0648	27.1142	26.5103	27.0517	26.482	26.8016	26.5561	GNB2L1	P63244
GNB4	25.5358	25.6048	25.5632	25.7553	25.5939	25.6789	25.4179	25.766	26.0181	25.6342	25.6197	25.574	25.3915	25.6957	25.7725	25.5432	25.7692	25.6065	25.3748	25.4833	25.897	25.3813	25.0256	25.1575	24.5028	25.831	25.6061	25.534	25.5685	25.1008	25.874	25.4698	25.5153	25.2882	25.5953	GNB4	Q9HAV0
GNB5	24.3856	24.5871	24.425	24.4216	24.6911	24.405	24.5814	24.172	23.6841	24.3867	24.584	24.0735	24.3123	23.897	23.9837	24.0579	24.3383	24.3637	23.8669	23.5662	24.2492	23.4785	24.4435	24.0202	22.9443	23.9305	23.4116	24.0997	23.4578	22.8119	24.1493	23.6495	24.2013	24.0276	24.4187	GNB5	O14775
GNG12	27.4283	21.4987	27.0882	27.1676	27.0839	27.3811	27.1602	27.6276	27.1497	26.8654	27.0938	27.3106	27.3446	27.2568	26.5937	27.3231	27.1361	26.6972	27.1147	27.0731	28.0022	27.0467	27.0342	27.3186	26.7423	26.8835	26.6525	20.0326	26.6758	26.7681	20.6307	26.9451	27.2964	27.1684	26.9878	GNG12	Q9UBI6
GNG2	24.0126	24.3955	23.9603	23.8854	23.8341	24.0176	24.5981	23.8286	23.5856	24.3442	24.2662	23.8191	20.6466	23.1784	23.7379	24.1517	24.1722	24.2321	24.1911	25.0967	23.8978	18.6338	24.8949	24.9051	20.4136	24.3721	23.2757	24.376	23.8707	24.4917	23.8929	23.5725	24.1668	24.193	24.5277	GNG2	P59768
GNG3	24.8317	25.1046	24.8906	24.7661	24.8907	24.8008	24.8326	24.2271	20.7052	24.7087	25.0271	24.2893	18.0462	21.7155	24.3259	19.5056	24.8693	25.0675	24.1422	24.1319	20.4544	21.7305	24.7256	24.5695	22.0646	21.5286	20.371	24.7132	23.9352	22.9757	19.7432	24.0204	24.8128	24.4561	24.7731	GNG3	P63215
GNL1	24.2521	24.4133	24.1707	24.2928	24.2385	24.2292	24.2051	24.6201	24.0857	24.2015	23.9923	24.4437	24.1441	23.7512	24.0768	24.351	24.1904	24.1408	23.8095	23.9265	23.8217	24.0164	24.0474	24.0793	23.896	24.127	24.0072	24.3708	24.2798	24.2075	24.2659	24.2823	24.4854	24.1296	24.2643	GNL1	P36915
GNPDA1	20.694	20.3687	21.4964	22.961	20.4534	19.2002	19.9389	20.1343	23.4346	21.6578	19.9176	20.8695	21.8411	20.2441	19.5296	20.0484	20.9912	20.6056	21.7055	21.8802	19.5706	21.8069	20.4027	21.2042	21.2301	22.4013	23.3343	23.0621	21.8496	23.7702	23.2144	23.0742	22.747	21.3093	22.6643	GNPDA1	P46926
GNPDA2	24.1832	24.4578	24.768	24.6685	24.1882	24.6388	24.8015	24.962	25.0028	24.5977	24.4979	25.0514	25.0756	25.028	24.7222	24.6147	24.5746	24.3714	24.8008	25.0591	24.2866	24.7852	24.8664	24.671	24.8826	24.5202	24.8153	24.9892	24.7785	24.7273	24.8847	24.8165	24.611	25.1599	25.0183	GNPDA2	Q8TDQ7
GOLGA7	24.023	23.8717	24.1753	23.5953	23.8423	23.8537	23.7346	23.7502	23.4349	23.9464	24.1975	23.4393	23.1936	23.5781	23.7425	23.5288	23.7395	23.9142	23.4739	23.6337	23.8121	23.523	23.779	23.2974	21.8698	23.7831	23.908	24.0525	23.6762	23.2486	23.671	23.2474	23.0105	22.671	23.7284	GOLGA7	Q7Z5G4
GOLT1B	23.1493	23.2874	23.511	23.0512	23.3473	22.9596	23.1938	22.8069	22.7257	24.408	23.5076	23.9847	23.1825	23.5101	23.8474	23.2621	23.4313	23.3563	23.6385	23.2428	22.3949	24.1463	23.5836	23.9416	24.4087	23.3701	23.7706	23.7391	24.1574	24.4407	23.5449	23.6512	23.5171	23.5413	24.1046	GOLT1B	Q9Y3E0
GOT1	29.4926	29.2515	29.0589	29.1948	29.0929	29.1711	29.1634	29.3498	29.2787	29.1604	29.028	28.9416	29.0618	29.4694	29.2031	29.1764	29.2359	29.0704	29.1282	29.095	29.7298	28.7702	29.3723	28.7681	28.0951	29.0126	28.872	29.068	28.8639	28.7957	29.1393	28.729	28.8954	28.9345	29.1067	GOT1	P17174
GOT2	28.6704	28.3928	28.2394	28.5115	28.3846	28.3504	28.3639	27.9637	27.8141	28.171	28.4416	28.25	28.1369	28.0538	28.1237	27.9051	28.3194	28.3213	28.3407	28.2154	28.1098	27.9501	28.6663	28.1725	27.6498	27.876	27.9262	28.2739	27.9632	27.9088	28.2811	27.9651	28.4069	28.351	28.4956	GOT2	P00505
GPC1	24.5394	24.2402	24.0639	24.0311	24.1141	24.0881	23.5506	21.5123	23.9408	23.9259	23.6462	21.1925	23.5989	23.9648	24.1349	21.3868	23.808	24.0932	24.3184	24.3386	23.972	24.1595	24.3369	24.3351	25.0432	24.1103	24.8259	24.2554	24.5246	24.9454	24.3182	24.438	23.7422	23.8373	24.0048	GPC1	P35052
GPCPD1	23.6005	22.5886	22.9417	22.913	22.8039	22.9724	23.1401	20.7281	23.0787	23.1102	22.8303	22.9044	22.2153	22.8265	23.1274	22.9187	22.7265	22.9965	22.7422	22.8634	22.9668	19.6286	21.4429	18.7427	21.9504	23.2314	22.3915	22.9814	22.6893	22.559	22.8281	22.7154	23.0262	22.7804	22.6572	GPCPD1	Q9NPB8
GPD1	27.2674	27.1772	27.3486	27.8471	27.5115	27.5535	27.2411	27.3485	27.3881	27.3614	27.4382	27.413	27.4131	27.1398	27.3672	27.1929	27.5086	27.4724	27.0887	27.0082	27.6174	27.1133	27.4346	26.975	26.1074	27.56	27.7025	27.5722	27.6535	27.3172	27.469	27.578	27.7233	27.5135	27.6262	GPD1	P21695
GPD1L	24.149	24.3721	24.5935	24.3011	24.1078	24.3623	24.4255	24.5547	24.7055	23.9438	24.2342	24.2401	24.3282	23.8008	24.4073	24.6884	24.4079	24.4825	24.3141	24.3044	24.3707	24.4135	24.1106	24.3564	24.015	24.4413	23.9757	24.436	24.3094	24.3796	24.2819	24.3711	24.306	24.3033	24.5371	GPD1L	Q8N335
GPD2	24.499	24.4169	24.5487	24.9231	24.5355	24.4001	24.5593	24.7679	24.342	24.4331	24.3687	24.4572	24.0306	24.1139	24.4787	24.2869	24.3378	24.3203	24.5542	24.3344	24.2429	24.402	24.3297	24.4264	24.3451	24.0895	23.9477	24.2713	24.3376	23.9794	24.1414	24.0021	24.3648	24.3738	24.5822	GPD2	P43304
GPHN	25.5915	25.4689	25.2155	25.1734	25.2565	25.2721	25.2341	24.6072	24.1236	24.9138	25.3705	24.6337	24.7545	24.4746	25.2154	24.5859	25.1295	25.3128	24.4164	24.2965	24.2788	24.3123	25.357	24.4873	23.586	24.9881	24.1587	25.2552	24.489	24.0886	24.9798	24.8879	25.2194	25.1419	25.2128	GPHN	Q9NQX3
GPI	28.2053	28.2934	28.4934	28.2956	28.1655	28.2967	28.3689	28.3886	28.324	28.0769	28.3951	28.1203	28.4336	28.6407	28.5501	28.3926	28.4336	28.3676	28.3347	28.2731	28.7268	28.2529	28.3399	28.4815	28.0273	28.1903	28.4238	28.2648	28.0784	28.0034	28.0761	27.9818	28.3546	28.3288	28.3991	GPI	P06744
GPM6A	26.8494	27.1732	26.9482	27.1455	27.0332	27.0864	26.9688	26.5178	26.0713	27.0098	27.1667	26.2805	26.2929	26.8302	26.7978	26.7748	26.9939	27.0545	26.2469	26.153	25.9535	26.1808	27.1301	26.8254	25.2861	26.3829	25.7239	26.9984	26.3338	24.7476	26.1663	25.3053	26.5707	26.3755	26.9636	GPM6A	P51674
GPM6B	27.9596	27.8569	27.7886	27.5835	27.8357	27.9098	27.6784	27.9218	27.679	27.6519	27.5327	27.1634	27.2154	27.8572	28.1522	27.1546	27.4695	27.6625	27.2607	27.0801	27.6817	27.0384	27.1381	27.026	21.9973	27.7955	26.7676	27.4324	26.6847	26.3674	27.1331	26.9837	27.279	27.1239	27.4672	GPM6B	Q13491
GPR37	23.5454	22.9	19.8672	23.0981	21.5578	23.0388	22.9927	17.6093	17.9654	20.9026	21.059	20.3692	20.6953	21.6923	23.3543	22.0993	18.0078	21.156	19.7365	19.7731	21.4395	20.6003	21.477	21.9602	19.8073	22.9672	19.1941	20.0171	20.8673	20.6175	23.114	20.2529	23.0481	21.129	23.2253	GPR37	O15354
GPR37L1	20.2282	23.5034	21.284	24.2154	24.0884	21.2421	20.4772	21.9184	23.7596	23.8216	21.5021	23.9315	23.1371	23.9615	24.1693	21.2041	24.4469	24.0943	21.562	22.0772	21.8248	21.5526	23.8902	20.7251	21.0216	20.8285	19.2489	23.9132	21.8144	21.526	23.3362	20.3035	24.2312	23.6913	24.2851	GPR37L1	O60883
GPRC5B	25.1492	25.2333	24.6898	24.4618	25.0561	18.3804	24.883	24.7727	24.613	24.8363	25.004	21.9465	21.7853	25.1402	25.204	22.094	24.7583	25.0737	21.5987	21.0457	20.3122	20.1057	24.6436	21.3463	20.4785	24.9922	20.7216	21.5452	24.3321	19.6607	24.7299	24.4573	24.9364	24.4411	24.5991	GPRC5B	Q9NZH0
GPS1	24.4342	24.3498	24.5483	24.6916	24.5096	24.35	24.1931	24.7034	24.4785	24.4291	24.45	24.3836	24.5693	24.5117	24.7542	24.536	24.5785	24.277	24.4793	24.6819	24.5128	24.4804	24.6693	24.2746	24.2189	24.9899	24.5856	24.4493	24.5676	24.4105	24.5227	24.2234	24.2831	24.4514	24.4221	GPS1	Q13098
GPSM1	24.3339	24.0911	24.0529	24.3796	24.0911	23.8932	21.1217	19.3711	23.4445	23.7805	23.6243	23.5983	20.7751	24.0792	23.6457	20.8304	23.8059	24.0068	20.1866	23.7488	20.7507	17.3704	24.068	21.7829	21.0663	23.8575	23.3557	24.1265	21.2627	23.8416	23.9261	23.8558	23.9555	23.7985	24.1797	GPSM1	Q86YR5
GPX1	19.1792	20.4564	20.1924	20.2659	20.6154	21.1367	25.247	26.1705	26.1212	25.2166	25.1943	21.6814	26.4768	26.0497	20.7562	26.3413	20.6787	20.5634	26.3881	26.6014	26.3632	26.4731	20.8681	22.174	20.4555	21.3624	26.2354	21.2437	21.0605	26.5856	18.7874	20.0946	20.8127	21.3558	21.1163	GPX1	P07203
GPX3	20.5692	25.1962	19.3939	19.4576	21.3988	21.5633	24.5719	26.473	26.2489	25.8421	24.7394	26.525	26.3263	25.954	23.4998	26.6715	21.264	25.4427	25.7781	27.1382	26.0225	26.5595	25.3972	25.8374	27.3452	24.0033	25.1657	24.9844	24.6454	25.115	20.8397	20.7864	20.0907	24.2989	23.3662	GPX3	P22352
GRB2	25.3855	25.4047	25.3939	25.2851	25.3554	25.4929	25.4319	25.1698	25.335	25.3328	25.3303	25.5317	25.0518	25.3976	25.0156	25.3128	25.5153	25.5503	25.3909	25.266	25.3787	25.1413	25.3625	25.1347	24.9722	25.203	25.3772	25.1445	24.892	24.9043	25.3331	25.3522	25.4701	25.3645	25.269	GRB2	P62993
GRHPR	23.3517	21.0549	23.2786	23.4346	23.659	23.4259	23.0767	22.9171	22.8461	23.2226	22.8291	19.5247	23.1743	23.0471	23.9356	23.1778	22.9854	23.5121	22.6688	22.5793	21.1441	22.1975	22.7544	22.0799	22.369	23.5201	22.5935	23.2519	22.9672	22.2517	23.1901	23.3363	23.4168	23.433	23.1599	GRHPR	Q9UBQ7
GRIA2	22.9029	22.88	22.726	22.6531	22.6874	23.0448	23.0252	22.8501	21.5203	22.5137	23.0484	19.0828	21.2209	19.4666	22.1689	21.19	22.7546	22.8238	21.4155	21.6617	21.7103	21.593	23.0138	22.5001	20.8253	21.7598	20.9074	22.576	21.8099	21.7749	22.2286	21.4915	22.3932	22.1325	22.5099	GRIA2	P42262
GRPEL1	23.6083	23.3431	23.4947	23.9759	23.388	23.2661	23.5926	22.78	23.0216	23.6985	23.6158	23.3209	23.0866	23.1373	23.1989	22.9844	23.4717	23.3015	23.5032	23.3655	20.2383	23.6235	23.803	23.3422	23.6934	22.8432	23.1187	23.1361	20.1007	22.8991	23.3223	23.233	23.4311	24.0348	23.9511	GRPEL1	Q9HAV7
GSK3A	24.6079	24.4755	24.276	24.3025	24.3949	24.4262	24.5371	24.2876	24.0765	24.2009	24.3837	24.2006	23.5598	24.422	24.4208	24.2806	24.5457	24.3861	24.4287	23.9026	24.2573	23.9509	24.3966	24.1174	23.5495	24.2975	23.9753	24.1595	24.0815	23.6866	24.2122	23.9071	24.2093	24.0142	24.2627	GSK3A	P49840
GSK3B	25.1066	24.9768	24.9792	24.8218	25.151	24.9524	24.9676	24.6652	24.8432	24.8727	25.0113	24.784	24.7126	25.1271	25.1775	24.7218	24.9939	25.0133	24.8563	24.8389	24.9116	24.676	25.1454	24.7036	24.4075	24.8637	24.6589	25.0039	24.895	24.8092	25.0624	24.9248	24.8559	24.8333	25.0881	GSK3B	P49841
GSN	28.632	28.9749	29.2834	29.1831	29.44	29.1674	29.1621	29.4034	29.336	29.3338	28.6577	28.7686	28.7481	29.4196	28.9459	29.2891	29.1635	29.0496	28.2592	28.3181	28.8435	28.7325	28.1812	28.1047	27.607	28.8246	29.0418	28.4673	28.937	28.5539	28.6069	28.5789	28.9958	28.47	28.6447	GSN	P06396
GSPT1	24.172	24.062	24.1699	24.0638	24.2048	24.0721	24.0744	24.2573	24.2594	23.9405	23.9139	24.2081	23.9638	24.1419	24.0628	24.0647	24.0992	23.8619	23.7037	24.1426	24.1532	24.4187	24.3201	23.9367	24.4291	24.1073	24.4677	23.9527	24.218	24.0483	24.0736	24.173	24.0514	24.1722	24.0443	GSPT1	P15170
GSR	24.8211	24.9498	24.706	25.0818	24.8146	24.7872	24.7878	24.8742	25.1641	25.0629	24.5767	24.6084	24.9777	24.7401	25.1261	24.833	24.5982	24.7206	25.0555	24.9687	25.2224	25.0059	24.7811	25.1016	24.9479	24.7364	24.9518	25.1758	24.8065	25.0799	24.6727	24.7203	24.9253	24.8616	24.6718	GSR	P00390
GSS	23.832	21.4957	20.2653	20.7295	23.907	21.3917	24.1642	24.6159	24.7466	23.8174	21.305	21.8219	24.0143	20.4502	20.022	21.1169	20.1276	23.6703	22.2115	24.3905	24.7279	24.4031	20.9128	20.5883	24.2243	24.4063	24.2618	24.25	24.1499	24.5685	20.917	21.0692	19.1813	20.4299	20.5438	GSS	P48637
GSTA3	26.4469	25.747	25.8318	25.2226	25.252	25.4944	26.6654	24.91	26.0083	25.4598	25.1472	26.0819	26.0593	25.3008	25.6684	25.4147	25.4517	25.4461	24.5881	24.7463	24.6941	24.4108	25.3872	25.2234	23.9482	25.2329	24.2496	25.0347	24.3419	23.9459	24.8801	25.6503	25.4423	25.5241	26.4692	GSTA3	Q16772
GSTA5	22.6798	21.3544	21.002	21.3633	21.7146	21.6025	22.5664	21.9085	23.5463	22.1406	21.5942	22.3935	24.2302	21.0406	21.5535	25.7314	21.923	23.6941	24.7328	23.7955	22.9772	21.5192	21.3536	24.6892	23.0461	22.0662	22.4946	21.6613	18.6718	22.3258	21.5901	21.0847	21.2207	21.447	20.0428	GSTA5	Q7RTV2
GSTM2	24.7149	24.7099	24.6157	24.6891	24.7114	24.6027	24.7921	22.0055	21.9673	24.3367	20.9876	20.6444	25.3492	25.2153	25.0399	19.0738	24.9905	24.9124	25.3605	25.0862	24.8101	21.459	24.8134	24.6158	23.5774	25.2701	24.6318	24.662	25.8784	24.6704	26.0314	24.4142	24.6372	24.3047	24.5928	GSTM2	P28161
GSTM4	27.4005	26.7722	27.0673	27.0359	27.1948	27.2361	27.2708	27.1895	27.5862	27.522	27.2664	27.0604	27.2331	21.7528	27.2605	27.4012	27.2057	27.3171	27.164	27.2311	27.3342	27.1393	27.4793	27.8285	27.3122	26.9727	26.8968	27.2028	26.9922	26.7036	27.0636	26.8632	27.0011	26.9289	27.0346	GSTM4	Q03013
GSTM5	27.6189	27.6284	27.5941	27.6174	27.7047	27.8188	27.9361	27.8935	27.9685	27.8545	27.5229	27.7695	27.6848	27.6114	27.6338	27.814	27.6932	27.9293	27.5577	27.7092	27.562	27.9612	27.7615	27.6864	27.2128	27.787	26.9017	27.3092	27.4093	26.8081	27.4261	27.2338	27.4507	27.5058	27.6339	GSTM5	P46439
GTF2I	21.8186	22.0081	22.0658	21.8705	21.8577	21.542	20.9136	21.4855	18.8364	22.2206	22.2221	21.2558	22.5106	21.661	21.7972	22.0817	21.9369	22.2264	21.2604	19.0945	18.7339	21.8755	21.9246	21.5353	23.3887	22.7045	19.0382	22.2877	23.0267	23.4583	22.5439	22.9846	22.5567	22.8355	22.5674	GTF2I	P78347
GUCY1B3	23.1425	23.2737	22.9801	23.0779	22.5077	22.666	22.8532	22.429	22.7504	22.543	22.9663	22.4937	22.5282	22.341	22.6767	22.5547	22.8334	22.7195	22.2057	21.1699	20.6891	21.957	23.0795	22.1005	22.0799	22.5856	20.2605	22.3821	21.8834	21.5703	22.7453	22.9018	22.262	22.8048	22.6623	GUCY1B3	Q02153
GYG1	25.1594	25.296	25.0093	25.0227	25.1557	25.0142	25.432	25.0153	25.0806	25.3703	25.0281	24.8977	25.235	25.1796	25.4125	25.2819	24.9046	24.9871	25.0028	24.7862	25.3388	25.1559	24.8446	24.9535	24.473	25.3518	24.9019	24.9591	24.7221	24.824	24.9639	24.7463	25.1832	24.6817	24.5182	GYG1	P46976
GYS1	23.7354	24.2136	23.6147	23.8227	23.8866	23.8431	23.9166	24.2812	23.8928	23.9202	23.7752	23.835	24.5196	24.1565	24.1571	23.4027	23.8316	23.7494	23.3677	23.4243	23.8953	23.0706	23.3824	23.0111	23.4079	24.2922	23.2026	23.9236	23.8432	23.9953	23.8831	24.1167	23.958	23.8313	23.8368	GYS1	P13807
H1F0	27.2298	27.3548	26.9071	26.8993	27.2239	27.3505	27.7357	27.8277	27.6611	27.5756	27.4401	28.2506	28.7094	26.6197	27.4562	28.186	27.2044	27.4918	27.8347	28.3571	27.1725	28.1715	26.7899	28.485	28.2707	28.1349	26.7224	28.3497	27.642	28.1551	27.2621	27.535	26.9778	26.7518	27.2344	H1F0	P07305
H2AFY	26.5565	26.7834	27.246	27.1755	26.4293	26.9514	26.404	26.6321	26.5962	26.6055	26.573	26.8565	27.2594	26.0474	26.3189	26.9665	26.2043	26.501	26.8835	27.0968	26.2794	27.0732	26.8033	27.3613	27.5907	26.7295	26.4758	27.0787	27.0657	27.5916	26.9744	27.5355	26.7289	27.2931	27.3416	H2AFY	O75367
H2AFY2	23.4601	24.2833	24.6932	24.5921	23.9874	24.4421	23.5905	23.9514	21.8358	24.0402	21.5867	23.6454	19.3378	21.8689	18.9548	23.688	23.3861	23.5352	23.4216	20.841	16.8384	21.4976	24.086	23.5692	17.9591	23.4384	21.199	21.2977	21.5389	21.0437	23.3249	23.5203	23.4666	24.1289	24.3612	H2AFY2	Q9P0M6
H3F3A	29.9851	30.1632	30.8138	30.6419	30.639	30.3714	30.3035	30.7081	30.3618	30.6253	30.3044	30.7342	30.7845	30.6159	30.8046	30.5717	29.9016	31.127	30.255	30.9405	29.4637	30.7185	29.385	30.4671	30.6557	30.3003	30.8541	30.6604	30.5886	31.6806	31.205	31.7598	31.3502	30.808	30.8328	H3F3A	P84243
HACD3	25.6467	25.2275	25.779	25.6883	25.3492	25.0904	25.2865	25.2173	25.5031	25.6186	25.345	25.3845	25.2295	25.7586	25.2218	25.0687	25.3861	25.3649	26.1273	25.8173	25.7298	25.4568	26.0893	26.3687	25.3055	25.6704	25.9739	25.9278	25.699	25.4151	25.5506	25.5124	25.8488	25.89	25.8316	HACD3	Q9P035
HADH	25.6806	25.534	25.1861	24.9263	26.09	24.8471	25.9394	25.4676	26.094	25.554	25.549	25.8941	26.4015	25.9659	25.3648	25.9044	26.1197	25.5732	25.5887	25.5115	19.3296	25.73	25.0385	25.897	25.8384	25.6603	25.3523	24.9826	25.5984	25.8196	25.7236	25.8142	25.3637	25.0372	25.3651	HADH	Q16836
HADHA	26.9949	26.7339	26.6642	26.8342	26.7028	26.7538	26.8128	26.5575	26.5198	26.7884	26.7946	26.7596	26.6228	26.6388	26.6105	26.4063	26.7431	26.7664	26.7301	26.5615	26.5185	26.8206	26.5973	26.6385	26.6198	26.7071	26.3636	26.7318	26.51	26.465	26.5848	26.5503	26.7309	26.5063	26.6156	HADHA	P40939
HADHB	26.3372	26.259	26.243	26.4078	26.5134	26.3486	26.6114	26.4187	26.3739	26.2636	26.4594	26.5557	26.4173	26.0825	26.4769	26.1788	26.3575	26.617	26.5999	26.6727	26.2857	26.4583	26.4268	26.4731	26.5914	26.3221	25.9835	26.4272	26.2987	26.2224	26.3281	26.3742	26.2158	26.4472	26.4753	HADHB	P55084
HAGH	26.3392	26.2507	26.3481	26.2448	26.7135	26.3831	26.1918	26.7636	26.4379	26.2039	26.3202	26.1576	26.2633	26.8175	26.6419	26.1683	26.0703	25.9749	25.8008	26.006	26.7086	26.0026	26.0791	26.1648	25.0787	26.2473	25.4939	25.6058	25.9007	25.6031	26.0836	25.5501	25.9903	25.78	25.9433	HAGH	Q16775
HAPLN1	26.2119	25.2773	25.0933	25.4618	25.3187	25.304	25.1151	23.8834	23.419	24.0383	25.5745	24.8348	25.0615	23.17	24.6935	21.2369	24.7343	25.1961	24.4751	24.4586	24.8202	23.0503	25.2467	23.7347	23.6172	24.8101	19.9275	24.969	23.9047	19.705	24.7234	24.211	25.0216	24.2826	25.3049	HAPLN1	P10915
HAPLN2	25.4642	25.6124	25.274	25.2122	24.9654	25.1413	25.6301	25.7218	25.5348	24.9425	24.9677	24.6298	25.0881	25.2004	25.2516	25.4915	24.9051	24.8499	25.3342	24.9996	25.8447	24.902	24.8712	24.5854	24.0801	25.241	24.9308	25.0376	24.7503	24.7882	25.4384	24.9219	25.3389	25.1321	25.0571	HAPLN2	Q9GZV7
HAPLN4	25.8478	24.3115	24.3563	24.6644	24.841	24.6727	24.7404	22.9163	22.8996	24.2879	24.9315	24.1619	24.4707	23.6263	23.9806	23.0913	24.3955	25.1582	24.7309	24.1694	24.4056	22.9401	24.6478	24.3099	23.7438	24.0484	23.9528	24.3038	23.6673	23.2503	24.0293	23.5601	24.11	23.7274	24.3542	HAPLN4	Q86UW8
HBA1	30.2478	30.348	29.6802	29.7456	29.9233	29.2053	31.5576	33.4231	33.4992	32.9534	32.0867	33.1396	33.368	32.0777	30.5049	33.8927	30.9646	29.9925	33.8846	34.4136	33.8219	33.7944	32.7646	33.9315	33.5059	31.1333	31.9289	31.3219	32.3764	30.7456	29.7845	30.3516	30.0433	30.0432	29.893	HBA1	P69905
HBS1L	24.8135	25.1791	24.9433	24.6285	24.7027	24.9554	24.6389	24.9485	24.8459	24.9597	24.754	24.7043	24.6294	24.9504	25.4652	24.677	24.8324	24.7965	24.4097	24.6994	24.7087	24.7547	24.6698	25.0099	21.9329	24.5493	24.5354	24.7274	24.5615	24.6954	24.8601	24.5095	24.6719	24.8444	24.7922	HBS1L	Q9Y450
HCFC1	22.4069	22.5574	22.7493	22.355	22.2711	22.4898	22.6516	22.9764	23.0587	23.2271	22.6338	22.9039	23.1635	22.5759	22.8413	22.9275	22.4021	22.7229	22.844	23.181	22.793	23.1206	22.6799	23.2764	23.8532	22.6681	23.2234	23.0327	23.1243	23.5325	22.8915	23.5966	23.0061	22.9252	23.0592	HCFC1	P51610
HCLS1	20.6374	20.2389	20.7342	18.7205	20.189	21.5382	24.9467	25.1594	25.6979	21.6866	25.0097	25.4946	15.8527	24.8223	18.4706	26.0257	24.6881	21.4675	20.9771	26.0099	25.5442	25.89	20.9934	25.4795	27.9049	20.6174	26.9945	25.0712	25.0944	25.2257	21.2752	26.6263	19.8237	24.0953	18.5929	HCLS1	P14317
HCN2	24.5442	23.9857	24.2197	23.9984	23.9626	23.708	23.8936	23.494	23.8149	23.8306	23.8359	23.4598	23.2813	23.9751	24.1058	23.2914	23.791	23.9372	23.9148	23.1436	24.0016	23.0689	23.6337	23.3327	22.3892	23.7931	23.3864	23.6721	23.4855	23.3291	23.787	23.4529	23.4462	23.5629	23.7223	HCN2	Q9UL51
HDAC1	22.8649	23.0468	23.428	23.2229	23.492	23.0694	23.4215	23.205	23.229	23.4015	23.4837	23.0181	23.0336	22.2885	22.6422	22.8096	23.2621	23.1071	23.437	23.7122	23.2119	24.1841	23.4453	22.7531	25.0701	23.2792	23.6111	22.3296	23.7816	24.3008	23.312	23.9129	23.141	23.763	23.5956	HDAC1	Q13547
HDAC11	24.4086	24.2171	24.0986	24.1272	23.9443	23.9857	21.2644	24.4201	20.9517	23.7991	19.2965	20.9633	20.2208	18.7669	24.2898	20.7488	17.35	24.1512	20.0395	20.7122	21.8372	20.4499	23.555	21.3903	22.2316	20.0018	20.9156	20.6935	19.5123	21.2335	23.9942	21.4443	19.981	23.4537	24.047	HDAC11	Q96DB2
HDGF	22.9323	24.0098	23.5932	23.1865	23.2716	23.5953	23.9597	21.5044	21.4234	23.4844	23.2936	24.0736	23.9789	23.1677	23.0455	23.7327	23.1586	23.2796	24.0608	24.0861	17.3905	20.1977	23.228	19.1531	24.298	23.5295	23.5664	19.7408	19.9332	23.3529	21.6041	23.8746	23.4215	23.6106	20.5567	HDGF	P51858
HDGFRP3	21.3347	24.0428	21.2127	20.2044	23.2264	21.5591	24.2721	21.6488	21.8337	23.7376	23.6309	21.2886	24.4909	21.4974	20.8787	21.9114	21.3797	18.6489	24.4739	24.0759	21.4173	21.5838	23.9264	25.2782	24.961	21.2757	21.6886	24.135	21.5053	21.6413	23.9107	24.4431	24.0279	23.6422	20.1087	HDGFRP3	Q9Y3E1
HDHD2	26.1224	25.551	25.9145	25.6543	25.5718	25.7902	25.6683	25.838	25.8789	25.7427	25.5679	25.4496	25.361	26.1785	26.4041	25.5904	25.8394	25.8589	25.3959	25.0272	25.8541	25.2207	25.6978	25.3871	23.8036	26.0535	25.6651	25.3727	25.3734	25.2988	25.3434	24.8885	26.0539	25.8887	25.6073	HDHD2	Q9H0R4
HDLBP	24.7703	24.9362	24.836	24.81	24.726	24.962	24.6804	24.6708	24.7017	24.9237	24.7681	24.8984	24.9671	24.8035	24.7943	24.8753	24.6491	24.9877	24.8308	25.3139	24.7398	25.5471	24.8668	25.2997	26.3349	24.9903	25.42	25.2435	25.3595	25.765	24.9506	25.4061	24.7227	25.0757	24.8652	HDLBP	Q00341
HECTD3	22.4728	22.5971	22.543	22.6209	22.6523	22.4792	22.3397	22.9048	22.9796	22.7661	22.7224	22.2702	22.919	22.8475	22.9708	22.5152	22.6885	22.5294	22.6217	22.3533	22.972	22.2297	22.5041	22.3421	21.8787	23.0209	22.5895	22.5628	22.9867	22.7194	22.4839	22.6353	22.7942	22.7024	22.6644	HECTD3	Q5T447
HECTD4	22.9108	23.1227	22.9415	23.0732	22.9799	23.0396	22.773	23.1103	22.955	23.1158	23.0714	22.8427	22.8377	23.8071	22.8832	21.9162	22.9923	23.2625	22.6401	22.8827	22.6267	23.0067	23.046	22.9417	21.2596	23.3422	23.3807	22.9852	22.856	22.7943	23.0328	23.0977	22.7808	23.1517	23.3727	HECTD4	Q9Y4D8
HEPACAM	28.0211	27.9133	28.0484	28.085	28.3294	27.9105	28.3993	27.7806	27.9358	27.8861	27.9819	27.6574	27.2867	28.1304	27.8509	27.5039	27.774	27.7446	28.0449	27.5081	27.9347	27.2792	27.272	27.7854	26.6624	27.4986	26.6015	27.0721	27.1143	26.3892	27.2488	26.5319	27.6985	26.6368	28.0218	HEPACAM	Q14CZ8
HERC4	22.4186	22.7732	22.5498	22.5976	22.5676	22.5293	22.4739	22.5794	19.8088	22.8209	22.511	22.5213	22.9344	22.8292	20.7496	19.8067	20.7041	22.6127	19.8713	22.5687	21.5136	22.8482	22.4157	21.5897	22.3486	22.5902	22.8256	21.1603	22.8094	22.8142	21.521	22.7792	22.4834	22.8422	22.78	HERC4	Q5GLZ8
HEXA	20.8243	20.748	21.0293	21.1981	19.3949	19.6846	21.5717	21.2678	19.8019	21.2918	22.6872	22.0038	20.3582	21.2405	20.5724	21.4231	21.2473	22.6986	22.1438	21.7123	22.0157	21.7455	19.4067	23.2561	23.139	18.2594	23.6548	21.4641	21.6081	25.3077	23.1256	25.0322	23.4197	20.7103	19.2392	HEXA	P06865
HGS	24.5364	24.3344	24.4507	24.3059	24.3961	24.4493	24.6287	24.8567	24.6947	24.6124	24.5242	24.6269	24.7221	24.6664	24.1308	24.7782	24.4909	24.606	24.5957	24.3469	24.5039	24.4156	24.4949	24.746	24.5123	24.315	24.7087	24.1901	24.0168	23.9589	24.4687	24.3559	24.6223	24.4364	24.3852	HGS	O14964
HIBADH	26.6201	26.4385	26.2626	26.4409	26.3904	26.4738	26.4887	25.8688	26.3862	26.4681	26.5884	26.3735	26.0411	26.4455	26.1873	26.7742	26.5641	26.5308	26.412	26.0827	26.631	25.8395	26.337	26.1553	25.0779	25.9161	26.1953	25.7807	25.5657	25.6001	26.2145	25.8686	26.3418	26.1918	26.171	HIBADH	P31937
HIBCH	24.5404	24.4933	24.2961	24.6992	24.3089	24.0567	24.8003	24.3483	21.7002	24.3648	24.2976	24.3051	24.1326	24.2469	21.4746	24.3986	24.6269	24.395	24.4641	24.0923	24.1563	24.1023	24.5077	23.7865	23.6209	24.5534	24.0306	24.4973	24.0786	23.9277	24.1242	24.1643	24.4363	24.1817	24.3309	HIBCH	Q6NVY1
HINT1	21.4879	21.6221	26.1977	26.0334	20.588	21.3819	20.674	19.5233	18.5662	21.1321	21.1337	21.7578	26.9428	20.6269	25.923	26.4643	26.0487	20.0901	21.269	22.1415	19.9037	21.5975	21.3429	26.0257	21.3024	20.9225	19.2154	21.5432	21.8237	19.4686	21.2349	25.6633	25.4469	26.3172	20.6801	HINT1	P49773
HIP1	23.3426	23.1067	23.5487	23.5911	22.8994	23.1642	22.9344	22.7578	19.2341	23.6927	23.2622	23.1294	22.6695	23.1668	23.371	20.2792	21.343	23.4657	22.1925	22.8338	23.1243	23.4275	23.267	21.901	23.7861	22.8044	23.4789	22.9064	23.431	23.3615	22.9557	23.0106	23.2627	23.3951	23.4579	HIP1	O00291
HIP1R	23.6011	23.6416	23.4555	23.8211	23.7779	23.7655	23.4175	23.6629	23.7468	23.9102	23.6336	23.7636	23.5356	23.4633	23.2776	23.4217	23.945	23.6689	23.1123	23.3602	23.5641	23.605	23.5383	23.1046	20.1572	23.2593	23.1608	23.7147	23.3171	23.1516	23.3987	23.1159	22.9045	23.5462	23.561	HIP1R	O75146
HIST1H1B	25.883	26.2252	25.6418	25.7004	26.3272	26.2055	26.4955	26.7253	26.8805	26.7164	26.6492	27.7496	27.6968	25.6773	25.7237	27.1763	26.3493	26.2359	27.2957	27.7096	26.3442	27.8718	26.197	27.8554	29.0461	27.7931	27.271	27.7431	27.934	28.9298	27.2906	27.7737	26.7286	26.8139	25.875	HIST1H1B	P16401
HIST1H1C	29.0418	29.2414	28.5186	28.7984	29.2154	29.1465	29.3983	29.7432	29.8136	29.3991	29.3066	30.4531	30.7475	28.7482	28.9766	30.0642	29.1054	29.0759	29.9649	30.4518	29.1184	30.4785	28.9214	30.6231	31.1807	30.2374	29.4382	30.2092	30.2293	30.9231	29.7304	30.1983	29.2768	28.7866	28.6074	HIST1H1C	P16403
HIST1H4A	30.9854	31.1973	31.4665	31.5609	30.9519	31.3528	31.1383	31.3334	31.1476	31.2331	30.8829	31.5763	32.2205	31.0249	30.8242	31.8232	30.7623	30.8775	31.546	31.9032	31.0598	32.2986	31.1023	31.9727	32.7029	31.314	31.1194	31.6837	31.7211	32.5391	31.5398	32.0448	31.3512	31.6465	31.6628	HIST1H4A	P62805
HIST2H3A	26.9287	27.1429	27.8965	28.3481	28.0004	27.4933	28.145	27.4926	27.5816	27.4559	27.8332	28.3223	29.1358	28.3542	27.1362	28.5894	27.5422	27.6537	28.1308	28.3885	27.2593	28.8015	27.7484	29.0672	30.1062	28.6248	29.0817	29.1498	29.3326	30.9294	29.1855	29.9524	28.2032	28.4633	29.1116	HIST2H3A	Q71DI3
HIST2H3PS2	28.3159	28.6174	29.2876	29.0875	28.5718	28.9245	28.4995	28.4053	28.7313	28.5053	28.496	28.7805	29.0331	28.3272	28.2077	28.9279	28.2493	28.4133	28.6604	28.9858	28.1082	29.1724	28.624	29.1451	29.3133	28.345	28.212	28.8994	28.8744	29.4558	28.7966	29.1489	28.6302	29.3064	29.227	HIST2H3PS2	Q5TEC6
HK2	21.3406	19.4333	20.4813	20.5817	20.7271	20.8361	18.354	21.9564	21.8836	21.2549	21.9411	18.4827	20.8802	21.8257	20.8128	22.0474	18.4284	20.6537	22.8979	23.6978	19.4625	24.129	21.5273	23.1448	24.8911	21.0294	23.654	22.4222	23.9108	24.0384	23.5906	24.1827	19.8999	23.4131	21.5103	HK2	P52789
HMBS	19.4706	22.6459	22.317	18.9514	18.2828	22.6918	23.3317	23.6241	23.8786	23.1728	23.1855	24.0978	23.7575	23.522	23.1512	23.8416	22.9493	22.6164	22.7851	23.5326	23.71	23.5585	22.7372	23.6965	23.3273	23.0508	23.1959	23.2419	23.7629	23.7776	23.3329	23.0911	23.4739	23.0612	23.0522	HMBS	P08397
HMGB2	22.5987	22.7789	22.4039	22.7374	23.0534	22.9427	23.3542	23.7547	23.8355	23.849	23.5771	24.9153	26.2291	25.0064	23.4041	25.2614	23.3651	23.0548	25.4432	25.9258	25.2047	25.9135	23.5713	26.0947	27.0713	24.5008	25.3034	24.8473	25.6231	25.9374	24.4598	25.1102	24.0984	24.4471	23.2668	HMGB2	P26583
HMGCS1	27.1649	27.5052	27.9929	27.9999	28.1462	28.1427	27.6474	28.1102	28.2908	28.4664	28.2564	28.2866	27.3109	27.8376	27.9304	27.8598	28.5706	28.1717	27.3206	27.1555	27.7428	27.517	27.7083	27.5512	25.5354	27.3073	26.8251	27.5098	27.5013	25.4978	26.3247	24.7971	25.6061	26.8547	27.5439	HMGCS1	Q01581
HMOX2	24.8405	24.8663	25.1888	24.966	21.4581	25.1665	25.073	24.7691	25.1301	25.1558	24.9881	24.7957	21.6981	25.0082	25.1253	24.8874	25.0452	25.0217	25.3127	24.8312	25.0728	24.6952	21.6011	24.634	24.2645	25.1378	25.559	24.8196	24.8005	24.6473	24.6601	24.7562	20.8843	24.9793	24.9732	HMOX2	P30519
HNRNPA0	23.1857	23.979	20.2289	23.5208	23.2015	23.2996	24.2939	23.1109	21.2585	23.4112	21.542	23.8857	23.822	21.1639	23.4425	23.7671	23.2498	23.8476	23.8461	24.0056	23.8836	24.9428	23.2775	24.6944	25.1543	24.3263	24.0655	24.9314	24.3607	24.6684	23.895	24.0401	23.8261	23.3021	23.4916	HNRNPA0	Q13151
HNRNPA2B1	28.2801	28.413	28.1287	28.1783	28.3685	28.5211	28.4276	28.3209	28.1451	28.3105	28.5555	28.6554	28.7033	28.1165	28.4913	28.6747	28.3705	28.6582	28.2889	28.4793	28.1277	28.9343	28.3454	28.8076	29.054	28.7915	28.6268	28.7856	28.5175	28.9347	28.5355	28.7551	28.4744	28.3943	28.0503	HNRNPA2B1	P22626
HNRNPA3	27.4258	27.548	27.3599	27.2606	27.5629	27.5296	27.5944	27.228	27.2867	27.4195	27.5306	27.6545	27.8408	27.0353	27.6206	27.8715	27.4109	27.6172	27.5718	27.7622	27.2951	28.1791	27.4855	27.9828	28.4876	28.0796	27.5977	28.0674	27.8754	28.3862	27.7005	27.9586	27.6436	27.3063	27.3246	HNRNPA3	P51991
HNRNPAB	24.9406	25.2875	24.6299	24.7476	25.1019	25.134	25.775	25.7749	25.2964	25.571	25.2794	26.4232	26.1532	25.1488	25.2432	26.1067	25.2553	25.5275	26.1835	26.2289	26.0344	26.3879	25.6316	26.4807	27.6631	26.1505	26.8265	26.627	26.8035	26.9427	25.7015	26.312	25.2428	25.0553	25.395	HNRNPAB	Q99729
HNRNPD	26.3602	26.6914	26.3382	26.4293	26.4415	26.623	26.8777	26.6177	26.3091	26.3393	26.635	26.8541	26.8089	26.3214	26.7566	26.5651	26.5464	26.5906	26.5128	26.5452	26.4666	27.0202	26.5709	26.8745	27.2038	26.6967	26.3821	26.9132	26.7301	27.0212	26.5738	27.0754	26.8776	26.3177	26.6216	HNRNPD	Q14103
HNRNPDL	23.9475	24.301	23.3856	23.637	24.0828	24.0112	24.315	24.351	23.4971	24.1668	24.3886	24.2749	24.4888	23.6787	23.8751	24.4556	23.8008	24.2934	24.4753	24.3932	23.9705	24.3034	24.4529	24.8278	24.5189	23.9933	24.2077	24.3401	24.1163	24.0316	23.8371	24.0455	24.1548	23.6287	23.6554	HNRNPDL	O14979
HNRNPF	24.0317	24.3007	23.8061	24.0446	24.1472	24.2743	24.3681	23.9862	24.2193	24.3386	24.0185	24.2652	24.4139	24.1784	24.3985	24.5224	24.2719	24.3727	24.9371	25.0838	24.3388	25.5554	24.4806	25.0897	26.0823	24.9995	25.53	24.9153	25.428	25.4045	25.0703	25.6264	24.9702	25.0028	24.3579	HNRNPF	P52597
HNRNPH1	25.7047	26.0104	25.8507	25.8429	25.7894	25.9496	25.9818	25.4545	25.5462	25.8251	25.9588	25.9054	26.0907	25.569	26.0796	25.9441	25.9557	25.8362	25.9188	26.0241	25.641	26.4115	26.077	26.1157	26.8016	26.0594	26.0715	26.1206	26.0153	26.2777	26.0806	26.4049	26.0812	26.2583	25.7853	HNRNPH1	P31943
HNRNPH2	24.4714	24.281	24.0301	24.2527	24.4776	24.4437	23.9451	23.4741	23.5416	24.3483	24.1685	24.1529	24.0164	23.8708	24.0505	23.8643	24.0421	23.7513	23.7056	23.7969	23.4648	24.5011	24.3841	23.8119	24.5699	24.2824	23.9484	23.9309	24.4359	24.189	24.5021	24.6042	24.51	24.691	24.4353	HNRNPH2	P55795
HNRNPH3	23.5564	23.8918	23.183	22.9737	23.8118	23.958	23.5078	23.2925	23.0074	23.5526	23.4619	24.1103	23.5425	23.418	23.744	24.0415	23.6225	23.5723	18.4981	23.3804	23.395	23.6174	23.7256	23.3415	23.3284	23.8234	23.2008	23.8001	23.5903	23.5947	24.1245	23.7714	23.919	23.423	23.2565	HNRNPH3	P31942
HNRNPK	27.0368	27.0709	26.7823	26.8416	26.9	27.0662	26.9374	26.7332	26.5994	27.0392	27.0814	27.0893	27.2395	26.5588	26.7021	27.1237	26.9293	27.1389	27.1175	27.0869	26.6918	27.4368	27.1292	27.4685	28.0634	26.9616	27.3038	27.2882	27.3362	27.5184	27.2389	27.7444	27.251	27.2913	26.9141	HNRNPK	P61978
HNRNPL	26.1959	26.2523	26.4874	26.4298	26.3828	26.6497	26.2246	25.668	25.7054	26.3669	26.3018	26.346	26.5552	25.8593	26.2422	26.2736	26.3147	26.3445	26.0587	26.1553	25.6892	26.395	26.6293	26.2356	27.0897	26.3866	26.4279	26.5084	26.4803	26.7608	26.4693	26.8399	26.682	26.9861	26.7768	HNRNPL	P14866
HNRNPLL	23.6345	23.9373	23.8764	24.0403	23.7749	23.8515	23.8923	23.3247	18.5626	23.8379	23.6831	23.2921	23.6904	23.3372	23.3974	23.4954	23.5941	23.5919	23.5407	24.1026	22.0042	23.6214	24.0271	23.9939	25.0255	23.6523	23.5335	24.1747	23.656	24.3226	23.6602	24.374	23.778	24.4804	24.0743	HNRNPLL	Q8WVV9
HNRNPM	25.144	25.3133	25.3427	25.3879	25.1718	25.24	25.2118	24.8558	24.7115	25.3566	25.1095	25.2581	25.3432	24.8547	25.104	25.3617	25.081	25.3682	24.9652	25.5972	24.7589	25.7169	25.3894	25.382	26.5714	25.2943	25.4719	25.4996	25.6561	26.0252	25.5894	26.1369	25.5857	26.0192	25.5808	HNRNPM	P52272
HNRNPR	24.2787	24.6869	24.5776	24.6525	24.3779	24.6609	24.3491	24.4783	24.3137	24.5551	24.2938	24.3304	24.428	23.7896	24.3159	24.3961	24.4808	24.4522	24.1006	24.5775	23.8933	24.6734	24.5798	24.5202	25.0458	24.6361	24.3051	24.9101	25.0097	25.0712	24.5133	25.0555	24.5874	24.4713	24.4022	HNRNPR	O43390
HNRNPU	26.0862	26.3023	26.1823	26.2369	25.953	26.2611	25.8483	26.0861	25.8374	26.2461	26.059	25.9973	26.3255	25.6829	25.808	26.1193	25.6895	26.001	26.0762	26.3929	25.9053	26.6228	26.3367	26.484	27.4583	26.0403	26.3441	26.4553	26.6383	27.0018	26.3377	26.8568	26.2357	26.4088	26.3098	HNRNPU	Q00839
HNRNPUL1	20.1087	21.5042	23.3592	23.3236	20.6818	22.8447	22.7562	22.8391	22.1356	22.8892	22.7427	22.8336	23.2392	19.0037	22.6653	22.787	22.8728	22.8713	21.0747	19.6855	23.1591	23.4755	23.1681	23.2004	24.1337	22.8479	23.007	23.4532	23.7148	24.1474	23.5066	24.1213	23.2111	23.6624	23.3269	HNRNPUL1	Q9BUJ2
HNRNPUL2	23.8468	24.0139	24.171	24.2732	24.1487	24.2442	24.1542	24.0757	23.704	24.1438	24.0494	23.7648	23.867	23.2802	23.8741	24.079	24.2719	24.214	23.9646	21.8589	24.2976	24.1926	24.1969	24.0786	24.6526	23.8034	24.2438	24.5033	24.2955	24.6052	24.2471	24.7112	24.3448	24.5549	24.5066	HNRNPUL2	Q1KMD3
HOOK3	22.068	20.9695	22.0138	21.7533	21.2497	20.3738	22.9441	22.3149	21.0077	22.2958	22.7671	22.4182	22.1853	22.0147	21.5299	19.3732	22.9544	22.5462	22.0486	20.7845	21.6622	22.4254	22.4788	22.2159	22.9389	21.4559	22.7178	20.3052	22.5775	22.9197	21.3599	22.6094	22.3209	22.0048	22.3633	HOOK3	Q86VS8
HP1BP3	25.9762	26.1802	26.5166	26.4236	25.9025	26.2021	25.9249	25.7928	25.6758	26.1106	25.8494	26.0682	26.302	25.4277	25.7732	26.02	25.4529	25.9539	25.8213	25.928	25.3957	26.0036	25.9639	26.2552	26.3737	25.8589	25.3518	25.9786	25.9565	26.5764	26.148	26.3211	26.1089	26.2082	26.4808	HP1BP3	Q5SSJ5
HPCA	25.196	25.3765	25.2943	25.2522	24.9993	25.1656	24.9746	24.7854	23.9253	25.0665	25.5987	23.7742	24.3917	23.8792	25.2781	24.6013	25.2543	25.1878	24.1692	24.1283	24.2955	24.6425	25.2763	24.0739	23.5971	24.7393	23.9184	25.2617	24.5745	24.3857	24.9656	23.8554	24.8473	24.8475	25.1834	HPCA	P84074
HPCAL1	25.658	25.851	25.7884	25.6224	25.5568	25.6809	25.0327	25.4952	25.0324	25.1219	25.9488	20.9103	17.2915	24.6314	26.0453	25.2042	25.6722	25.5877	25.2254	25.3507	24.9699	25.3764	25.7866	24.3568	24.5542	25.5198	24.9365	25.7508	25.404	25.5345	25.8773	24.913	25.6355	25.6408	25.6203	HPCAL1	P37235
HPRT1	26.3908	26.4831	26.0502	25.9758	26.251	26.1277	26.4344	26.2418	26.2351	25.9534	26.1062	26.3411	26.1059	26.4577	26.4042	26.355	26.1283	26.2628	26.4051	26.1112	26.1996	26.1478	26.1167	26.3866	26.3293	25.9365	26.5115	25.9944	26.0973	26.2417	26.4942	26.3605	26.4153	25.9539	26.1628	HPRT1	P00492
HPX	23.3106	23.9302	23.4385	23.4319	24.3548	23.4501	26.147	27.9224	27.8129	27.2879	25.9397	27.7923	28.1572	27.8081	23.5991	27.8692	25.2318	24.7549	28.5633	28.5505	29.7218	29.1598	27.729	28.6468	28.8755	25.4763	26.3775	26.8173	27.2501	26.2243	24.0228	25.38	25.8808	24.3303	23.6332	HPX	P02790
HRAS	26.5148	26.4851	26.1684	26.2332	26.2134	26.3643	26.3699	26.2242	26.3437	25.9762	26.1102	26.2426	26.1083	26.4549	26.5057	26.1439	26.2924	26.3614	26.0486	26.064	26.1469	25.9971	25.9161	26.0041	25.4493	26.528	26.0822	26.3471	26.2833	26.1644	26.3946	26.0667	26.2774	25.8426	26.0374	HRAS	P01112
HRSP12	26.1767	25.953	26.3808	26.1666	26.2253	26.1275	26.5178	26.3634	26.6481	26.344	26.3801	26.2678	26.4649	26.4077	26.4986	26.6591	26.1793	26.2867	26.1552	25.9235	26.4848	26.1065	26.0798	26.1962	24.638	26.5473	26.2923	26.2117	25.9393	25.7093	26.1525	26.0639	26.2735	26.324	26.3559	HRSP12	P52758
HSD17B10	26.3444	26.002	25.8103	25.8125	25.7107	26.0214	26.0238	25.5681	25.9173	26.0152	25.8228	25.6615	26.0375	25.5683	25.8999	25.7854	26.13	25.6558	26.0962	25.7883	25.9298	26.2629	26.0276	25.8171	25.7379	25.7092	25.1989	25.584	25.8425	25.6531	25.2094	25.4395	25.5005	25.3479	25.7967	HSD17B10	Q99714
HSD17B4	25.8731	26.2035	26.252	26.3255	26.3144	26.362	26.453	26.2464	26.5501	26.5353	26.4385	26.263	26.258	26.3862	26.2217	26.1271	26.494	26.304	26.4059	26.0705	26.4178	26.5956	26.2528	26.5949	26.0585	26.3167	26.1853	26.1659	26.2412	26.4703	26.2827	26.2373	26.276	26.6546	26.6091	HSD17B4	P51659
HSP90AB2P	27.6706	28.015	27.6645	27.3895	28.1405	27.5234	27.4197	26.8644	26.9754	27.271	27.373	27.1626	27.3929	27.3472	27.3474	27.4131	27.0643	27.3505	26.8835	26.6284	26.8939	27.2821	27.3252	26.732	27.2451	26.669	27.1154	27.6022	27.3487	26.8047	27.0906	27.1395	27.2075	27.8463	27.5818	HSP90AB2P	Q58FF8
HSP90B1	26.8634	26.914	27.2383	27.0228	27.184	27.2224	27.1914	27.1407	27.5967	27.3573	27.1623	27.5905	27.1898	27.2886	27.3408	27.4433	27.3406	27.2607	27.684	27.4615	27.501	27.9607	27.253	27.5851	28.6786	27.3814	27.81	27.237	27.5114	27.8312	27.2963	27.6877	27.1767	27.4937	27.4508	HSP90B1	P14625
HSPA12A	27.8921	27.9945	27.6722	27.653	27.8209	27.6345	27.8838	27.954	27.8884	27.5912	27.6577	27.5937	27.4536	27.9158	28.018	27.8312	27.8242	27.6917	27.8481	27.7353	27.9765	27.6323	27.5271	27.5282	26.6711	27.7317	27.5088	27.5967	27.3824	27.3808	27.7905	27.3282	27.784	27.7297	27.6698	HSPA12A	O43301
HSPA12B	27.0293	27.1369	26.7006	27.1751	26.9522	26.5383	27.1031	26.7333	26.9879	26.835	26.7309	27.3216	27.6563	26.9889	27.0906	27.2571	27.2096	26.2705	26.732	26.8282	21.3815	27.0151	26.517	26.5839	26.353	27.1644	26.9672	26.8574	26.3116	26.5533	27.0525	26.9456	27.0331	26.1424	26.8462	HSPA12B	Q96MM6
HSPA2	25.7697	26.2828	26.246	26.1116	26.2927	25.9897	26.5047	26.9019	27.3636	26.4574	26.3072	26.6364	26.6355	27.1485	27.0606	27.141	26.349	26.1659	26.8193	26.5402	26.9264	26.4631	26.0095	26.3332	25.2982	26.9053	26.8427	26.0915	26.5408	26.7537	26.6945	26.5269	26.7169	26.4517	26.195	HSPA2	P54652
HSPA4	27.2341	27.1014	27.0253	26.9126	27.156	27.0955	27.0498	27.2325	27.2973	26.987	26.9581	27.0083	26.8606	27.1449	27.3209	27.0816	27.1484	27.039	27.0275	26.9732	27.2289	26.8943	27.0311	26.9263	26.9219	27.1591	27.1634	27.0419	27.0056	27.0894	27.1488	27.0269	27.1523	26.9943	27.0744	HSPA4	P34932
HSPA4L	27.0128	26.5812	26.5221	26.5005	26.6811	26.6255	26.5731	26.6091	26.7855	26.628	26.5594	26.4538	26.29	26.8701	26.8836	26.4319	26.6454	26.7255	26.386	26.2671	26.8358	25.776	26.4538	26.102	24.9408	26.6407	26.4539	26.4053	26.1736	26.1154	26.5635	26.1132	26.5473	26.3255	26.4827	HSPA4L	O95757
HSPA5	27.4148	27.407	27.3258	27.2238	27.596	27.5277	27.7269	27.9059	27.9013	27.5803	27.6208	28.1861	28.049	27.4559	27.0064	27.7852	27.5812	27.6003	28.2191	28.094	27.9009	28.4378	27.559	28.4417	28.8315	27.1726	28.1761	27.3531	27.6349	27.4183	27.6309	27.8791	27.5191	27.4095	26.7578	HSPA5	P11021
HSPA8	30.5977	30.577	30.4498	30.4219	30.5742	30.5854	30.6565	30.7053	30.7886	30.412	30.5013	30.5598	30.4064	30.8554	30.7468	30.6511	30.6477	30.4796	30.5642	30.3391	30.6798	30.4987	30.4852	30.3661	30.0743	30.6818	30.6625	30.4658	30.3172	30.1975	30.495	30.2234	30.4569	30.3196	30.3222	HSPA8	P11142
HSPA9	27.0701	26.785	26.7661	26.7837	26.773	26.7974	26.8518	26.5027	26.3848	26.5731	26.6857	26.7367	26.5603	26.5492	26.6699	26.7058	26.7722	26.9243	27.0914	26.5969	26.76	26.8291	26.9082	26.825	26.8959	26.4395	26.9379	26.5059	26.3174	26.2693	26.5703	26.5896	26.7852	26.6877	26.578	HSPA9	P38646
HSPBP1	23.1468	18.4341	22.791	23.0898	23.1982	22.6644	21.6731	23.0787	23.1559	21.0524	22.6269	22.8714	23.1515	23.2816	23.1665	23.2585	22.9192	23.0373	22.6422	23.2513	23.0048	23.1658	22.7825	21.9251	23.4353	23.3043	22.7883	23.0507	23.245	23.1086	23.2998	22.8326	22.8072	22.8792	23.0266	HSPBP1	Q9NZL4
HSPD1	30.2743	30.0264	29.8746	29.9061	30.0033	29.9391	30.1144	29.8937	29.8564	29.8717	30.0753	30.0583	30.0467	29.8949	29.7201	29.732	29.9632	30.0209	30.2881	29.7273	30.0979	29.736	29.948	30.175	29.8626	29.6633	30.0728	29.6651	29.5252	29.5012	29.921	29.7577	29.9224	29.6365	29.7536	HSPD1	P10809
HSPE1	29.193	28.9121	28.4556	28.5337	29.0212	28.767	29.1109	28.5997	28.6146	28.7531	29.0631	28.8765	28.6937	28.5768	27.3631	28.6026	28.6367	28.9084	28.9393	28.9504	28.9909	28.9202	29.0738	29.232	28.6099	27.726	28.7138	27.5512	26.7915	27.1369	27.8416	28.4463	28.6884	28.2566	27.3252	HSPE1	P61604
HSPG2	23.0376	24.4023	24.4688	24.3966	24.1434	24.3092	24.5384	24.1033	24.9731	24.5626	24.5795	25.3818	25.8442	23.5745	24.0968	25.5248	23.6277	24.067	25.4659	25.8174	20.1031	25.8533	24.5848	26.0893	26.0626	24.4349	23.1159	24.3472	24.2571	25.3794	24.3218	26.2288	24.1442	24.4699	24.4453	HSPG2	P98160
HSPH1	26.8206	26.7664	26.658	26.6368	26.784	26.6981	26.7218	27.084	26.7661	26.5168	26.6448	26.655	26.4354	26.7859	27.0209	26.578	26.6682	26.723	26.7227	26.7481	26.7539	26.6113	26.615	26.6005	26.3778	26.7724	26.8202	26.7146	26.4184	26.248	26.7891	26.4921	26.5702	26.4673	26.4442	HSPH1	Q92598
HTRA1	21.2765	20.4737	20.6747	19.246	21.1981	19.7113	21.4641	20.4536	22.1237	21.1948	21.335	22.8364	22.6291	23.1659	21.419	19.8978	22.2037	20.9314	23.7904	23.5057	23.6944	24.2873	23.1617	23.1303	25.1445	22.7069	24.4097	22.7132	24.1829	23.5658	22.596	23.6349	22.7054	22.6567	20.503	HTRA1	Q92743
HUWE1	24.0815	23.9593	23.8278	23.8549	23.7995	23.9727	23.7849	24.0066	23.8429	24.1221	24.0356	23.9411	23.7887	24.0172	24.0143	24.0854	24.0129	24.1717	23.7577	24.17	23.8634	23.9112	23.9556	23.679	23.6752	24.2275	24.0247	24.1859	24.0876	24.2157	24.0747	24.1477	24.0084	23.99	24.0071	HUWE1	Q7Z6Z7
HYI	21.2823	19.2559	23.1026	22.6485	21.3633	21.2782	21.6968	23.0458	21.2293	21.1069	21.2803	23.25	22.1126	19.5982	19.4768	21.1611	23.2966	23.0139	21.2825	21.8889	21.2738	23.0763	21.4427	20.2499	21.7534	21.8096	21.4253	21.3266	21.5882	20.5773	22.7609	21.4683	22.4826	23.0115	22.8233	HYI	Q5T013
HYOU1	25.6664	25.4132	25.5169	25.4303	25.7404	25.5875	25.7071	25.8146	25.7601	25.6365	25.5082	25.9958	25.7614	25.7318	25.65	25.9831	25.587	25.5639	25.9948	25.6412	26.024	26.0999	25.5735	25.8408	26.2985	25.7103	25.926	25.6575	25.854	26.0121	25.4817	25.7623	25.4966	25.4227	25.4782	HYOU1	Q9Y4L1
IARS	25.3338	25.3294	25.2893	25.4727	25.5125	25.2412	25.0837	25.1858	25.2028	25.3362	25.5496	25.2671	25.414	24.91	25.1873	25.278	25.5065	25.3952	24.8072	25.1123	25.2467	25.3986	25.6766	25.3096	25.7208	25.2956	25.1783	25.3693	25.5559	25.5413	25.3966	25.7862	25.4912	25.7185	25.6242	IARS	P41252
IARS2	24.5925	24.5344	24.6313	24.8699	24.696	24.6128	24.4532	24.2855	24.2601	24.4481	24.6424	24.265	24.3071	24.402	24.6192	23.9605	24.5055	24.6094	24.4169	24.2452	24.1515	24.5864	24.7631	24.3575	23.8888	24.302	23.9986	24.3408	24.6592	24.0239	24.3839	24.2725	24.7377	24.646	24.2089	IARS2	Q9NSE4
IDE	23.8675	24.0258	24.0549	24.4008	24.0638	24.2475	24.2833	24.6927	24.7357	24.475	24.2094	24.3301	24.3628	24.589	24.3276	24.3424	24.3831	24.0399	24.6428	24.2564	24.467	24.5258	24.2397	24.1588	24.6006	24.3681	24.4495	24.4294	24.4258	24.3568	24.2418	24.2831	24.0212	24.4501	24.2712	IDE	P14735
IDH1	26.3032	26.6845	26.5577	26.251	26.5569	26.7801	26.4647	26.7243	26.7546	26.4656	26.4398	26.4638	26.3501	26.7243	26.7515	26.8142	26.6356	26.7789	26.5655	26.4483	26.9267	26.2885	26.3451	26.5103	26.2371	26.9432	26.4549	26.2724	26.3596	26.3312	26.2994	26.4769	26.3381	26.3057	26.3748	IDH1	O75874
IDH2	27.4381	27.3296	27.2589	27.4649	27.3917	27.2183	27.4443	27.1988	27.3518	27.1659	27.2891	27.2521	27.7333	27.1809	27.5461	27.2856	27.2664	27.2667	27.1683	27.4206	26.9051	27.0968	27.2515	27.2555	27.3501	27.3163	26.7296	27.1859	27.1793	27.279	27.1819	27.3304	27.2234	27.2287	27.2214	IDH2	P48735
IDH3A	29.0721	28.8109	28.645	28.9012	28.8573	28.8391	28.7351	28.1717	28.1183	28.2137	28.8635	28.7411	28.5576	28.3829	28.5613	28.3176	28.776	28.7173	28.6242	28.1865	28.4079	28.1156	28.8979	28.3614	27.6734	28.3245	28.2303	28.0594	28.1579	27.8321	28.5643	28.4092	28.8899	28.5645	28.6473	IDH3A	P50213
IDH3B	27.7159	27.161	27.2337	27.4537	27.1493	27.152	27.2007	26.8171	26.7714	27.0594	27.2322	27.0188	27.0351	27.0887	27.116	26.7478	27.2652	27.0885	27.3651	27.0669	27.028	26.6401	27.4648	26.8763	26.4969	26.7059	26.7384	26.9209	26.7003	26.6415	27.1136	26.72	27.1693	27.099	27.422	IDH3B	O43837
IDH3G	27.3591	27.017	27.0134	27.3211	27.2184	27.0725	27.1759	26.5466	26.5199	26.8704	27.196	26.6788	26.6348	26.7452	26.8527	26.2529	27.0078	27.1784	26.9445	26.7204	26.7521	26.5439	27.1579	26.6483	26.2865	26.6952	26.5325	26.9255	26.6077	26.3208	26.8825	26.6159	26.9641	27.0168	27.1004	IDH3G	P51553
IGSF8	26.582	26.2454	26.2185	26.2647	25.7167	26.1755	26.2335	25.9987	25.8141	25.5624	25.662	25.5917	25.5854	25.8652	26.223	25.3275	25.9166	25.8055	25.8896	25.7169	26.3718	25.7317	25.4149	25.7796	25.1447	25.8123	25.2376	25.9367	25.8465	24.9161	25.7078	25.1936	25.9688	25.4414	25.8599	IGSF8	Q969P0
IKBKAP	22.9746	23.1331	23.4694	23.595	23.1983	23.1988	23.176	22.6928	22.8113	23.4453	23.5412	22.9141	21.877	22.8115	22.7755	23.0957	23.4225	23.1988	22.7296	23.1821	20.876	23.0649	23.2527	22.7372	22.9151	22.7749	22.9094	23.3071	23.2343	23.622	23.132	23.4179	23.1855	23.5826	23.1626	IKBKAP	O95163
ILF2	24.2091	24.3013	24.5708	24.6532	24.3069	24.2905	24.2226	24.2204	23.5816	24.4359	24.2304	24.0454	24.2475	23.8366	23.891	23.9208	24.3339	24.0282	24.1496	24.3645	24.1181	24.3412	24.5448	24.2577	24.7534	24.275	23.9016	24.406	24.291	24.5267	24.4488	24.5478	24.2832	24.756	24.7717	ILF2	Q12905
ILK	24.3562	24.6994	24.5153	24.8059	24.683	24.6192	24.8938	24.7855	25.1882	24.7877	24.8676	25.1041	25.1316	24.799	24.771	25.1097	24.8441	24.6996	25.1033	25.2696	24.4173	25.2416	24.5109	25.2019	25.7995	24.973	24.8523	24.9696	25.071	25.4696	24.8486	25.4911	24.742	24.8422	24.7141	ILK	Q13418
ILVBL	23.2502	21.0121	23.7113	23.0162	23.2739	21.4835	20.0078	23.697	18.9062	23.4441	22.9914	21.9282	19.444	20.9469	23.6135	21.0081	23.2641	20.0066	22.1781	20.7726	20.5815	22.1182	22.9514	20.5591	21.1166	21.7588	20.635	21.5534	23.3286	21.0605	18.4541	19.8409	21.0142	21.4781	23.7996	ILVBL	A1L0T0
IMMT	27.0082	26.7845	26.8117	27.0258	26.7931	26.684	26.835	26.6287	26.4564	26.6012	26.7653	26.6123	26.6044	26.501	26.7362	26.4963	26.662	26.7489	26.7996	26.5958	26.632	26.4167	26.8406	26.5146	26.2682	26.5882	26.4983	26.7142	26.5913	26.3759	26.6206	26.5373	26.7349	26.7496	26.8021	IMMT	Q16891
IMPA1	26.5568	26.4477	26.4073	26.6757	26.3596	26.3669	26.3358	26.77	26.9242	26.3007	26.417	26.3973	26.1987	26.5925	26.368	26.4884	26.4435	26.2435	26.1413	26.5501	26.5505	26.3776	26.299	26.2351	25.7986	26.3938	26.3744	26.4108	26.1578	26.5409	26.5981	26.2804	26.4039	26.273	26.6167	IMPA1	P29218
IMPACT	25.6284	25.3749	25.3832	25.8915	25.4667	25.6424	25.9117	26.2538	25.6483	25.7307	25.6261	25.5933	25.7544	25.7992	25.2674	25.5494	25.4343	25.2866	25.8248	25.3949	26.0187	25.4052	25.6522	25.9556	25.0248	25.2036	25.2801	25.2954	24.8473	24.8802	25.5497	24.8468	25.0996	25.2558	25.6825	IMPACT	Q9P2X3
IMPDH2	23.2841	23.4449	23.6877	23.5033	23.4993	23.5378	23.6756	24.3341	24.459	23.807	23.7057	23.9943	24.6012	24.1035	23.2827	24.3994	23.4221	23.3488	24.3316	24.9443	23.8103	24.9021	24.0713	23.9949	25.3747	23.8351	24.7168	24.5353	24.722	24.3542	23.3204	24.046	23.8482	23.9002	23.3264	IMPDH2	P12268
INA	30.7178	30.3337	29.9496	30.0078	30.2803	30.1933	30.2519	30.3744	30.4911	30.0397	30.1394	30.0493	30.1215	30.9543	30.6819	30.4084	30.2736	30.3281	30.205	29.6994	30.7125	29.3481	29.8107	29.1928	28.6115	30.2036	30.0465	29.778	29.6012	29.272	30.238	29.571	30.1272	29.7785	29.9501	INA	Q16352
INF2	23.1449	23.3449	23.8004	23.4655	23.3684	23.5877	22.9937	23.9665	23.2266	23.9108	23.3361	23.6382	23.8055	23.4985	23.5365	23.9497	23.0934	23.2539	24.141	23.8204	23.3851	24.0693	23.124	23.9486	24.1922	23.7143	23.805	23.1465	23.798	24.1505	23.6847	23.771	23.4722	23.6357	23.1992	INF2	Q27J81
INPP1	23.754	23.375	23.6278	23.1881	20.8658	21.0331	23.8358	23.3989	23.367	24.0119	23.3577	23.23	18.4046	23.4908	23.3575	23.6892	23.8756	23.4522	21.6695	21.6711	22.1102	21.5806	23.4314	23.6627	21.7073	23.8023	22.7224	23.2335	21.0396	21.2108	22.6424	20.4473	23.0862	23.0443	20.7236	INPP1	P49441
INPP4A	23.8602	23.8788	23.8921	23.685	23.8802	23.8412	24.0375	23.6971	23.3309	23.658	23.991	23.2558	23.5359	23.966	23.8428	23.5463	23.5776	23.7244	23.8726	23.5428	23.5841	23.3785	23.8033	23.5762	19.3982	23.7842	23.3337	23.2956	23.3916	23.3373	23.5924	23.3439	23.7158	23.8343	23.7744	INPP4A	Q96PE3
INPP5A	23.1504	22.8093	23.1687	23.4018	23.4957	22.6706	23.4744	23.3913	23.853	22.9594	23.4222	23.7795	23.0731	23.5169	23.8679	23.4677	23.1432	23.3234	23.4722	22.0279	23.2181	23.1491	22.7434	23.2046	23.1306	23.6856	23.8259	20.6499	23.4194	23.359	23.701	23.7226	20.937	22.9894	23.7151	INPP5A	Q14642
INPP5D	21.0589	19.7482	20.8839	20.5382	21.4915	19.672	20.4815	18.0135	19.9983	20.3413	20.7244	21.8646	18.3094	21.0073	19.7018	21.4117	20.1242	21.5036	21.1283	21.3874	21.0122	21.435	21.2154	22.044	21.841	20.2187	21.3305	21.4373	21.7463	22.0546	20.9896	21.4498	19.4752	22.2867	20.6245	INPP5D	Q92835
IPO5	26.0206	26.1928	26.0348	26.1008	26.0428	26.053	26.0915	26.0717	26.5045	26.285	26.2361	26.3436	26.3401	26.3846	26.4674	26.2775	26.2683	26.0721	26.621	26.7667	26.6495	26.8802	26.5613	26.4936	27.0662	26.7288	27.281	26.8356	27.3327	26.9045	26.8527	27.135	26.8493	26.9768	26.6527	IPO5	O00410
IPO7	24.6126	24.5403	24.8444	24.625	24.6642	24.3815	24.3976	24.481	24.6462	24.5942	24.7456	24.7371	24.6012	24.6444	24.8566	24.4476	24.7868	24.6344	24.7682	24.6901	24.6396	24.7429	24.7855	24.4705	24.8679	24.5991	24.8422	24.7056	25.0251	24.7387	24.9054	24.8717	24.7341	25.0115	24.8767	IPO7	O95373
IPO9	24.0543	24.0921	23.9983	24.1116	24.0364	24.0931	23.8704	24.3516	24.3124	24.2747	24.2875	24.4815	24.1767	24.2324	24.414	24.1129	24.262	24.3038	24.129	24.2199	24.152	24.2564	24.116	24.0901	24.8592	24.2551	24.6096	24.4232	24.5101	24.5922	24.433	24.5454	24.4416	24.1421	24.2611	IPO9	Q96P70
IQGAP1	21.4123	22.2943	22.717	21.5196	22.2405	22.7075	22.8946	20.9899	23.6023	23.0223	23.0071	24.0843	24.7877	22.8485	22.0065	24.2387	22.8999	22.5672	24.6925	25.1514	23.62	25.3793	23.5328	24.7562	26.8634	23.302	25.1521	23.8484	24.9343	26.1869	23.9901	25.8472	23.5181	23.9461	22.9197	IQGAP1	P46940
IQSEC1	24.5794	24.5939	24.6834	24.6062	24.5243	24.5429	24.4082	24.4129	24.673	24.6321	24.4728	24.3429	23.948	24.7675	24.5285	24.3908	24.5071	24.6605	24.5933	24.2368	24.528	23.853	24.388	24.1708	23.4177	24.3706	24.3585	24.3125	24.2354	24.0282	24.5644	24.3364	24.4298	24.56	24.6008	IQSEC1	Q6DN90
IQSEC3	23.5044	23.4451	23.3529	23.2417	23.4691	23.2662	23.1981	21.4291	20.3517	23.4026	23.1212	23.3342	21.0924	23.3765	23.2903	21.7352	23.252	22.8809	21.8968	20.049	20.4649	20.6577	23.3667	23.1431	20.6835	23.391	20.2966	22.9784	22.8546	21.3335	22.6699	22.7835	23.3531	22.6761	22.9608	IQSEC3	Q9UPP2
ISOC1	25.5737	25.6357	25.7652	25.7148	25.5726	25.6878	25.633	25.868	25.6342	25.6195	25.4572	25.4148	25.1781	25.7005	25.688	25.4998	25.8623	25.6647	25.3149	25.3623	25.7394	25.2194	25.5182	25.2495	24.4833	25.3319	25.2837	25.3524	25.3251	25.0609	25.4141	25.2143	25.6509	25.4934	25.618	ISOC1	Q96CN7
IST1	24.1852	24.1013	24.2336	23.905	24.7171	24.4063	24.1058	24.4165	24.7669	24.8568	24.7133	24.667	24.7465	24.8534	24.2898	24.8192	24.5599	24.7191	25.0379	24.6751	24.9322	24.4807	23.9815	24.5326	24.3201	24.8161	24.1373	24.3377	24.2809	24.525	24.734	24.4723	24.5906	24.1052	24.2637	IST1	P53990
ISYNA1	23.4227	24.0907	22.585	23.3296	22.9775	23.3282	23.1305	23.8774	23.54	23.6174	23.3332	23.8514	23.8659	23.6271	24.0266	24.3031	23.805	23.6376	23.8941	23.6378	23.7341	23.5802	23.3188	23.8801	24.1571	24.5568	24.1108	23.8591	24.6038	24.3699	23.6718	23.8272	23.3297	22.8111	23.4779	ISYNA1	Q9NPH2
ITGA6	23.4119	24.0361	23.6984	23.8247	24.0453	24.06	24.1846	24.0802	24.6938	23.8633	24.2814	24.8791	24.455	24.1463	24.3419	24.7462	23.8974	24.1315	24.4998	24.8216	23.6149	24.4668	23.7268	24.6229	24.3627	24.279	23.619	23.8631	23.8529	24.3993	24.2761	24.2332	23.8941	23.958	23.7003	ITGA6	P23229
ITGAV	23.5436	23.6253	23.589	23.474	23.276	23.6382	23.4329	23.1466	23.5504	23.4871	23.4708	23.8762	20.3407	23.4965	24.158	21.003	23.404	23.6858	23.6098	23.5349	23.5767	23.7542	22.9439	21.5107	24.4191	23.2804	23.2416	23.2363	23.3811	23.458	23.2366	23.3586	23.3534	23.2782	23.3734	ITGAV	P06756
ITGB1	23.7821	24.3131	23.9468	23.82	24.1324	24.0629	24.5266	24.3814	24.8302	24.1288	24.2852	24.7295	24.7923	24.2354	24.4838	25.0841	24.1326	24.1676	24.7625	25.0168	24.417	25.398	24.3186	25.0833	25.6606	24.6992	24.8742	24.4901	24.8405	25.233	24.673	24.9382	24.2919	24.3949	24.2664	ITGB1	P05556
ITGB2	21.0521	20.2655	18.9014	21.2058	21.2921	20.6639	19.7006	21.0605	20.9682	21.3712	21.2376	21.5184	19.3335	20.0564	27.4568	26.7204	18.6225	19.4174	20.7681	26.5242	27.1045	26.9175	20.1768	26.9853	26.9263	26.5575	27.0488	26.5002	26.631	27.2259	21.1087	26.9084	26.5627	18.8363	19.1304	ITGB2	P05107
ITGB4	20.8646	22.4287	19.7169	20.3318	22.1166	21.5758	22.0365	20.1444	22.9907	21.2195	22.0982	23.7542	22.2798	19.785	23.058	23.5587	20.7411	22.0035	22.3613	24.3107	21.7049	23.5316	21.6248	23.8982	23.7318	21.7238	21.5137	20.0327	21.767	23.4876	20.4357	22.1228	20.8413	21.364	20.5557	ITGB4	P16144
ITIH3	24.5542	24.2492	24.4271	23.6986	24.2331	24.4102	25.0643	26.2133	26.1503	26.1358	25.3625	26.4072	26.2972	26.0117	24.375	26.2241	24.5033	24.7561	26.2092	26.6356	26.963	26.8032	25.9196	25.7555	26.9988	25.4796	26.8425	25.8169	26.1732	26.1673	25.5986	26.3709	26.2759	25.4352	24.2721	ITIH3	Q06033
ITIH4	16.5414	20.968	19.8664	20.7636	21.0113	21.5249	23.2614	24.9789	25.3875	25.1017	23.6122	25.4449	25.7813	25.0224	20.4608	25.7593	18.0912	21.1318	26.2299	26.3107	26.9861	26.5896	25.5126	26.0943	26.8542	20.7646	25.0752	24.8063	25.2571	20.3938	20.4862	21.5007	20.8099	19.7515	19.3776	ITIH4	Q14624
ITM2B	20.8971	20.9532	21.7026	21.4504	21.8779	22.0862	18.7221	20.8167	21.79	22.5022	20.4317	21.9187	19.6031	23.5669	22.2537	21.4692	21.94	20.2549	23.3177	18.2496	18.9802	21.4401	22.746	23.2513	22.8776	22.2654	23.614	23.1465	23.6452	23.2831	23.2784	23.1774	22.9784	23.0914	22.871	ITM2B	Q9Y287
ITM2C	23.4449	21.2669	20.6717	23.4633	21.4828	23.4758	19.8194	20.7642	23.4872	25.0255	20.5275	19.4649	20.5178	25.1712	23.9281	23.8677	23.6067	19.728	24.6078	24.2462	19.2721	24.173	23.8908	24.4412	19.5731	20.8818	25.342	24.0175	21.7641	24.1093	23.9771	21.2651	23.4312	21.2699	19.7072	ITM2C	Q9NQX7
ITPA	25.0568	24.6547	24.8208	24.39	24.843	24.558	24.4853	24.6381	24.4777	24.9718	24.4168	24.3192	24.6921	24.0904	24.2543	25.1122	24.9234	24.5528	24.5758	24.2417	24.0634	24.7135	24.2082	24.2957	25.2008	24.1431	24.3671	24.6779	24.1966	24.4773	24.2984	24.6725	24.704	24.6721	24.1454	ITPA	Q9BY32
ITPR2	23.1312	23.0503	23.6823	23.7156	23.7056	23.0447	23.4599	24.2922	24.4654	24.3231	23.3308	24.2887	24.1598	24.2428	24.173	23.7582	24.4009	24.0615	23.8664	24.6974	23.7197	23.8839	23.5483	23.8698	23.379	24.1458	23.6511	23.4922	23.9693	24.4161	24.7214	24.7032	24.2755	24.5417	24.4294	ITPR2	Q14571
ITPR3	21.6231	20.8235	21.2074	20.6425	24.6586	24.1742	24.8177	24.5563	24.7278	21.0964	24.4413	24.6358	24.6961	21.9026	24.328	24.683	21.0607	24.1664	24.6381	25.0376	21.5277	24.868	20.8703	24.8861	25.8299	24.2751	21.3195	21.1663	24.4622	25.131	24.2525	24.6486	20.7111	21.2235	19.9395	ITPR3	Q14573
IVD	25.9944	25.585	26.3557	26.4542	26.6703	26.0523	25.7898	26.2931	26.8147	26.2332	26.2833	26.6499	27.0243	26.3158	27.0945	21.8916	27.5698	26.3596	27.2107	26.1717	25.8394	26.6699	26.3214	26.9707	20.0234	25.76	26.7171	25.4971	26.8555	25.9868	26.4945	26.4715	26.3714	19.3083	26.2833	IVD	P26440
JUP	25.1846	25.3074	25.5709	25.3352	25.0135	25.2404	25.2722	26.7249	25.8534	25.3545	25.4934	25.6006	26.4961	25.2755	25.4768	25.9229	25.2547	25.3695	26.4868	25.4551	26.7688	25.4437	25.6984	26.0086	24.9625	25.8721	25.4858	25.6326	25.4541	25.3789	25.483	25.0535	25.2835	25.3502	25.8222	JUP	P14923
KARS	23.5709	23.4409	23.6685	23.8532	23.9569	23.6798	24.0279	23.2789	23.7016	23.6838	23.6402	23.6514	23.6211	23.4171	23.6148	23.4971	23.8426	23.8536	23.6698	23.4022	23.6138	23.8695	23.8716	23.8527	24.8657	23.8428	24.3501	24.0448	23.9695	24.3969	23.8872	23.8746	23.8441	24.0704	23.9721	KARS	Q15046
KATNAL1	23.2947	20.2779	22.9305	22.552	22.9157	22.9495	23.0974	22.8607	23.0968	23.0396	22.743	21.576	22.4279	23.6413	23.2201	22.8807	22.8102	23.1525	23.1785	20.7708	23.2421	20.2153	23.1138	22.7551	22.2109	23.2421	23.1184	23.2554	22.8264	23.0714	22.6765	22.5784	22.9547	22.6377	22.6894	KATNAL1	Q9BW62
KAZN	21.5857	20.4437	25.9929	20.3069	26.3103	26.5283	26.3036	26.7993	26.5245	21.0816	19.7808	26.3793	26.6859	21.6868	26.2684	26.682	26.2317	26.5512	22.0062	26.8479	21.522	21.1889	26.0282	21.9906	26.9229	26.0184	26.3732	25.8137	26.1847	26.8497	18.5872	26.2188	26.139	26.0829	25.3695	KAZN	Q674X7
KCMF1	22.624	22.4693	22.2831	22.2743	22.5617	19.6637	21.1251	22.1419	21.513	18.7666	22.5968	23.1152	19.1534	20.7267	20.5157	18.2712	22.5921	23.2382	22.105	21.7251	22.75	21.3855	20.842	19.8485	21.3596	23.2415	20.7547	22.7661	20.6978	19.525	23.0504	22.9166	22.7589	22.8057	22.3248	KCMF1	Q9P0J7
KCNA2	27.1481	26.6465	26.7516	26.7249	26.6397	26.5968	26.5919	26.9788	26.8486	26.5346	26.6499	26.5001	26.3071	26.8383	26.9158	26.4728	26.7847	26.6232	26.8937	26.6095	27.0707	26.4033	26.6625	26.6514	25.9369	26.5663	26.3871	26.5036	26.4492	25.975	26.546	26.11	26.5117	26.347	26.6298	KCNA2	P16389
KCNAB1	25.2044	19.3531	25.5501	25.4211	25.8262	25.5348	20.7377	21.0809	25.829	25.7322	25.5822	18.2312	18.2702	25.5565	25.3737	20.0953	25.7191	21.4064	17.367	19.3735	20.6619	20.2963	21.3956	20.7215	22.2799	25.6474	20.5463	25.6062	21.4995	21.3135	21.0895	21.4084	19.425	18.8997	21.3513	KCNAB1	Q14722
KCNAB2	26.8	26.289	26.2705	26.441	26.2832	26.3263	26.3095	26.3826	26.0117	26.1748	26.353	26.0694	26.0996	26.2468	26.318	25.8534	26.3303	26.2028	26.2304	25.9256	26.374	25.8912	26.256	25.965	25.4352	26.1804	25.6427	25.9291	25.8148	25.2832	26.1389	25.6778	26.085	25.9067	26.2037	KCNAB2	Q13303
KCNJ10	24.4989	21.651	23.5313	24.0861	21.4272	23.6707	23.6127	18.2845	23.4898	18.1816	24.0885	19.9112	21.236	21.8095	23.991	21.9518	23.6712	23.8279	18.382	21.341	19.8222	21.9555	20.6934	19.1072	19.4508	21.6541	20.8448	20.6578	20.6771	20.4237	19.2783	23.023	23.359	19.2542	21.3521	KCNJ10	P78508
KCTD4	22.5933	22.7018	23.6908	23.2826	23.3274	23.4175	23.3805	22.6257	18.9898	23.2425	23.1599	23.4177	21.0351	22.9662	23.4254	22.4735	23.2227	22.8954	21.0084	22.8298	23.4146	22.4569	22.6668	22.7619	21.2718	22.6689	22.7774	20.8337	22.6449	19.9598	22.6982	21.1743	22.6789	22.8521	23.5457	KCTD4	Q8WVF5
KDM5A	26.3444	26.1032	26.1509	26.3059	26.2729	26.2695	26.101	26.4376	26.3857	26.1819	25.9001	26.6046	20.4973	26.2031	25.8595	18.5649	25.985	25.8367	19.8788	26.3846	21.0112	20.3626	25.7699	26.5677	26.4492	25.2517	25.8049	25.3654	25.3803	25.5681	26.0223	25.9606	26.2178	25.8487	20.3447	KDM5A	P29375
KHDRBS1	24.2006	24.4994	24.6137	24.2404	24.3669	24.5509	24.4257	24.3381	23.9489	24.5192	24.6096	24.4373	24.6113	23.8276	24.2917	24.576	24.2636	24.5006	24.3938	24.559	23.9375	24.7445	24.5987	24.6791	25.6641	24.0399	24.4712	24.7584	24.7812	25.0968	24.5745	24.9112	24.6322	24.8103	24.3656	KHDRBS1	Q07666
KHSRP	23.2616	22.8751	22.7227	22.7302	22.9121	23.0527	23.2439	19.0515	22.796	22.7401	23.4768	23.2715	22.7486	18.0937	19.7049	23.1405	23.0057	23.2824	22.7764	23.3379	21.6095	23.7227	23.2918	23.5755	24.5647	20.4585	23.2823	22.3506	20.3172	22.9627	22.4334	24.0214	23.4799	23.3065	21.0305	KHSRP	Q92945
KIAA0196	22.5631	23.2074	21.4469	20.9122	21.3423	22.5899	21.6156	22.1257	23.0072	22.9983	23.014	22.8828	23.2462	20.1873	22.5933	23.1019	22.8179	22.5573	22.8066	22.7886	20.2592	21.4567	22.7888	22.6798	23.4834	22.6148	23.202	22.9931	23.4788	23.6868	23.2541	23.2649	23.2549	23.3342	23.2041	KIAA0196	Q12768
KIAA0513	24.7262	24.2174	24.3212	24.4855	24.423	24.3328	24.0827	23.603	23.027	24.0171	24.3267	23.4156	23.6083	23.0339	24.2636	21.5867	24.2777	24.1371	23.5649	22.966	23.6307	21.9947	24.4658	23.6845	21.1401	23.8898	22.1759	24.1105	22.9422	22.8968	23.4607	23.3867	24.1061	23.7561	23.8285	KIAA0513	O60268
KIAA1033	25.5888	25.721	25.899	26.0312	26.0774	25.6093	25.8025	26.4191	26.4377	26.2697	19.3822	25.8241	25.788	25.9875	26.1859	25.8078	26	25.8934	21.5046	26.6863	20.1926	26.1272	26.0045	26.2301	26.9276	26.1574	26.0076	26.2003	26.7881	26.945	25.9332	26.3481	26.1918	25.9107	25.9555	KIAA1033	Q2M389
KIAA1045	24.7155	25.1082	24.7638	24.8899	24.6924	24.7453	25.2671	24.7547	23.754	24.5337	24.7634	24.1271	24.7356	24.7294	24.4883	24.9275	24.677	24.6998	24.4668	24.2891	24.409	24.3674	24.6579	24.9028	23.7241	24.393	24.3648	24.867	24.7748	24.2746	24.7997	23.9853	24.7114	24.2222	24.562	KIAA1045	Q9UPV7
KIAA1217	23.0139	22.4536	20.9686	22.6417	22.4467	22.27	22.7546	19.1469	21.4126	20.4302	20.0381	16.6896	20.4258	21.9029	21.9102	19.583	22.1737	22.1788	21.156	20.0831	21.1678	21.8269	22.294	22.3928	22.2945	21.8958	20.5046	20.9235	18.9557	21.0783	20.9287	20.7848	19.0215	20.7822	22.1196	KIAA1217	Q5T5P2
KIAA1468	23.667	23.6341	23.628	23.5773	23.4306	23.454	23.4621	23.05	23.3596	23.6761	23.5329	23.1576	23.2904	23.6733	23.9201	23.6731	23.5495	23.5559	23.2275	22.8919	23.513	23.1871	23.4788	23.019	22.6137	23.529	23.2856	23.7418	23.6649	23.6899	23.5102	23.324	23.591	23.5033	23.4657	KIAA1468	Q9P260
KIF13B	23.4207	23.9761	24.3875	24.2624	24.5292	24.1175	24.0716	24.8973	24.5108	24.6221	24.0423	24.7651	24.4679	24.1908	24.4471	25.0524	24.5705	24.7029	24.314	24.6755	24.1799	24.689	24.3351	25.1938	24.9877	24.6603	21.4188	24.4463	24.7376	25.3675	24.527	24.5277	24.7463	24.1848	24.5706	KIF13B	Q9NQT8
KIF1A	24.574	24.6809	24.4131	24.5004	24.6141	24.6649	24.5501	24.7597	24.6472	25.0331	24.532	24.4399	24.6307	25.538	24.6467	24.7322	24.6498	24.5127	25.0953	24.6364	24.4384	24.4405	24.6308	25.198	23.5369	24.5198	24.7129	24.5574	24.5723	24.1698	24.4344	24.1573	24.4707	24.3168	24.5185	KIF1A	Q12756
KIF5A	23.6859	24.1688	23.858	23.5624	24.0971	24.1894	24.0509	24.4889	24.5972	24.5651	23.7168	24.0257	24.0834	25.0631	24.3249	24.2001	24.0408	24.0281	24.5397	23.5193	23.4912	23.6999	23.6002	24.3891	22.1059	23.3921	24.1929	23.4945	23.7575	23.3806	23.7665	23.4744	23.5676	23.2229	23.5466	KIF5A	Q12840
KIF5B	26.1387	26.4129	26.3132	26.3127	26.5129	26.5013	26.4795	26.6007	26.7604	26.4744	26.4141	26.5528	26.496	26.8417	26.5803	26.603	26.5045	26.413	26.6083	26.6034	26.5386	26.6006	26.3202	26.5922	26.1919	26.4949	26.6874	26.5157	26.5531	26.4649	26.4138	26.3723	26.3478	26.4641	26.3794	KIF5B	P33176
KIF5C	25.1492	25.0357	24.9728	25.0728	25.3151	25.1111	24.9679	25.2397	25.2074	25.0432	24.9618	24.8556	24.8291	25.6023	25.2134	24.9226	25.132	24.954	25.1449	24.9705	24.8903	24.6698	24.9897	25.06	24.1448	24.8939	24.9512	24.8774	24.7492	24.3116	24.8348	24.3641	24.9115	24.6797	24.9646	KIF5C	O60282
KIFAP3	22.9215	23.165	22.6874	22.8025	23.1405	23.0616	22.3479	22.8597	23.0929	23.1332	23.1027	22.6702	23.1196	23.936	23.3939	22.9162	23.3191	23.2578	23.4121	23.0757	22.8185	23.2386	23.1996	22.9974	22.8112	23.0472	23.8354	23.0691	23.487	23.5558	23.3993	23.6056	23.4297	23.3447	23.4387	KIFAP3	Q92845
KLC2	24.2167	24.2441	23.7195	23.8349	24.1848	24.5124	24.1577	24.6618	24.259	24.4692	24.275	23.9358	24.3582	24.7066	24.1356	24.1823	24.309	24.2192	24.5779	23.9842	24.2594	23.448	23.9999	24.7003	22.7513	23.4645	24.2541	23.3963	23.0909	22.5535	23.7136	23.4511	23.927	23.3359	23.7496	KLC2	Q9H0B6
KPNA3	23.5641	23.4852	23.8006	23.399	23.9876	23.6572	23.6561	23.978	23.7761	23.839	23.7758	23.6848	23.7815	23.8574	24.0752	23.7813	23.8703	23.9955	23.7713	23.8878	23.3279	23.713	23.7818	23.7193	24.2425	24.1108	23.9639	23.6025	23.995	24.3879	24.0295	24.068	24.0659	24.2063	23.801	KPNA3	O00505
KPNA4	24.7997	25.3343	25.1161	25.005	25.2536	25.2831	24.9668	24.9455	25.059	25.2768	24.9754	25.1302	24.9098	25.22	25.2659	25.2852	25.188	25.0674	25.2728	25.3167	24.9453	25.1602	25.3771	24.9271	25.5816	25.0898	25.4015	25.39	25.4107	25.3662	25.4299	25.2775	25.375	25.4115	25.1618	KPNA4	O00629
KPNB1	27.0029	27.0696	26.9621	27.1108	27.0914	27.1221	27.0408	27.0448	27.2013	27.1872	27.2206	27.1791	26.8821	27.0702	27.2852	27.2142	27.2125	27.1102	27.1117	27.2573	27.2079	27.2108	27.2943	26.705	27.4619	27.1935	27.4056	27.37	27.4146	27.3296	27.2045	27.2199	27.1924	27.4088	27.276	KPNB1	Q14974
KPRP	21.2521	24.3579	23.8565	23.5656	20.0006	23.9329	24.5909	25.6101	20.1793	24.4373	24.3737	24.3143	24.3989	24.8192	23.1719	25.3113	23.3483	23.8035	25.2589	24.8734	26.1623	24.3491	24.0318	25.3273	24.4264	24.4192	20.1784	23.9974	24.2586	23.8456	24.4303	23.7805	24.1041	23.8096	23.9812	KPRP	Q5T749
KRAS	25.7597	25.6133	25.4596	25.3351	25.7173	25.8385	25.7806	26.0614	25.9245	25.8444	25.6194	25.683	25.597	26.0942	25.9187	25.7215	25.9013	25.4389	25.5997	25.7972	25.9239	25.4971	25.4187	25.125	24.9045	26.5846	25.2926	25.8681	25.7957	25.912	25.6542	25.164	25.6368	25.2236	25.6219	KRAS	P01116
KTN1	23.9375	24.0385	23.9973	23.9234	24.1154	23.9765	24.0706	24.6078	24.0226	24.7006	23.9624	24.9071	24.6903	23.8744	23.2155	24.4508	24.1849	24.1797	23.9608	23.5384	24.3334	23.933	24.0628	24.7313	24.0539	23.646	23.9873	23.6446	24.2078	23.6496	23.9601	24.1034	24.0843	24.2904	24.0485	KTN1	Q86UP2
L1CAM	23.7108	24.4668	24.4179	24.0591	24.1526	23.9833	24.2064	21.7996	21.1508	23.9201	24.3356	23.3061	23.4738	24.3708	24.283	23.8989	24.0731	23.6685	24.363	23.8272	22.811	23.7961	24.3989	24.3717	23.2378	24.2615	24.333	24.3032	23.4521	21.412	23.84	23.258	23.7188	23.6446	23.7733	L1CAM	P32004
LACTB	22.4506	23.0936	22.3637	22.1297	22.777	22.4576	22.2981	22.5544	22.2086	22.7853	22.9401	23.3552	21.0496	22.3725	22.3982	22.4314	22.3386	22.7743	22.7068	23.3652	22.1726	23.0431	22.234	22.9082	24.4013	22.835	22.91	22.971	23.2186	23.8505	23.3993	23.3857	22.8688	22.762	23.0572	LACTB	P83111
LAMA1	19.8383	23.1983	22.884	23.1595	22.6365	21.2894	22.7937	22.6505	23.5651	23.1794	21.5931	22.7499	23.4227	21.1198	22.1389	23.5103	22.5168	22.4955	23.0145	22.7017	22.2879	23.0161	22.2752	22.8736	23.5736	22.3656	21.8676	20.9579	21.977	23.0541	22.8246	23.3679	22.6623	22.2938	22.7454	LAMA1	P25391
LAMA2	20.5762	23.6197	21.573	20.1054	24.2482	21.8924	24.493	22.0308	24.4011	23.4044	24.9917	25.7547	25.0318	17.7169	23.6612	25.9918	21.8282	23.417	25.8251	26.5533	18.7138	26.3271	22.9323	26.1623	25.765	22.7454	19.4116	23.5791	20.6491	25.3437	21.1604	23.9493	19.1824	21.9405	21.5936	LAMA2	P24043
LAMA4	21.5398	19.3592	21.039	20.6515	19.8703	22.6199	21.437	21.0677	21.7644	20.6142	21.2447	23.2048	22.1677	21.7697	19.9315	21.6715	20.359	21.5095	23.4021	23.6067	20.9033	24.2749	20.9841	23.7234	25.1148	19.6351	21.0737	22.6202	20.0671	22.8169	22.5321	23.0947	19.5856	20.411	22.5578	LAMA4	Q16363
LAMA5	24.6033	24.2578	25.36	25.035	23.6813	24.6054	24.6302	23.9154	24.6422	24.7054	21.9615	24.7482	26.2098	22.274	23.8232	25.3844	23.7399	23.3053	24.8242	24.8925	21.9542	25.0239	24.871	24.9963	24.9107	20.9932	24.2196	21.6079	21.5641	24.2936	24.5264	27.1365	24.5243	24.7813	25.0204	LAMA5	O15230
LAMB1	18.6517	22.141	22.5778	22.492	23.2268	22.3907	23.6008	20.1277	21.8489	22.571	23.2293	24.5922	23.5864	20.6103	23.2186	24.7944	22.2153	22.4352	25.0485	24.8763	21.4324	25.3496	22.4861	25.6825	25.914	22.2851	21.8006	23.1862	22.2267	24.4636	21.9985	23.7158	22.0399	22.267	22.3991	LAMB1	P07942
LAMP5	24.5787	24.5884	24.6316	24.7929	24.7306	24.7149	24.6248	21.4073	19.4391	24.2742	24.7	24.5455	24.3717	24.4711	24.3855	21.9761	24.5831	16.6757	24.8079	21.8318	19.7737	24.2637	25.1041	24.6545	24.4047	21.7205	24.3114	20.9635	24.343	21.4087	24.5517	24.3473	24.5472	24.2479	24.9726	LAMP5	Q9UJQ1
LAMTOR1	23.5449	23.7556	23.6155	23.8746	23.4105	23.7045	23.4916	23.2774	18.3199	24.0344	23.6689	23.592	23.3073	23.9439	23.372	23.5812	23.6079	23.5328	23.9408	23.9563	21.0954	24.0587	24.0363	23.8187	23.8757	23.5743	23.9621	24.0638	24.1409	24.6434	23.8164	24.1063	23.919	23.8431	23.8918	LAMTOR1	Q6IAA8
LAMTOR2	22.5153	22.2703	22.3936	22.595	22.6957	22.1989	22.3753	20.836	22.6119	20.6255	22.6012	22.7614	21.3606	21.185	22.5019	22.8503	22.6101	16.573	23.084	23.7273	19.3171	23.2439	22.9588	23.137	23.3816	22.907	22.9039	23.2739	23.2747	23.4955	23.2915	23.6863	20.9005	21.3018	20.451	LAMTOR2	Q9Y2Q5
LAMTOR3	24.1041	24.1459	24.1876	24.1569	23.9818	24.1987	23.9381	23.75	23.872	24.0996	23.7784	21.1983	23.1962	24.5949	24.3794	23.9284	19.7082	23.9879	24.0433	24.0211	22.1335	24.0383	21.096	24.2784	23.7814	23.8346	24.235	23.4654	24.0149	24.3976	23.9395	24.4413	24.3588	24.1221	23.7784	LAMTOR3	Q9UHA4
LANCL1	25.705	25.8685	25.4494	25.5206	25.8954	25.7734	25.6968	25.8643	25.8296	25.5916	25.7288	25.6453	25.6136	25.6314	25.6828	25.6617	25.6152	25.4836	25.4103	25.3977	25.688	25.0815	25.73	25.0855	24.6164	25.9759	25.4188	25.5033	25.5363	25.0022	26.0067	25.3645	25.5836	25.046	25.3243	LANCL1	O43813
LANCL2	26.0752	25.8402	25.7943	25.701	25.5607	25.5776	25.619	25.4464	25.3486	25.5073	25.9523	25.5374	25.167	25.6389	25.8636	25.6454	25.7888	25.8221	25.8062	25.4621	25.8568	25.491	25.7767	25.6384	24.8841	25.7963	25.4625	25.8757	25.4601	25.087	25.647	25.3559	25.495	25.6256	25.8449	LANCL2	Q9NS86
LAP3	27.0976	26.871	26.9504	26.6553	26.7213	26.5948	26.9283	26.8849	27.0246	26.619	26.9375	26.6232	26.8159	26.9594	27.2598	26.6237	26.8129	27.0072	26.6667	26.6611	27.0554	26.4285	26.5932	26.402	26.6921	27.0906	27.1743	27.0899	26.9862	27.3897	27.3201	27.5626	27.4802	27.1734	26.878	LAP3	P28838
LARS	24.1511	23.5741	24.0122	24.4806	23.9152	23.8381	24.0093	23.4337	24.0865	24.1907	24.2709	24.3643	24.1616	24.1047	24.057	23.8791	24.2449	23.9771	23.2781	23.6156	23.1325	23.7228	23.9894	23.5383	24.3361	24.206	24.1101	24.1434	24.3997	24.1321	24.3125	24.4614	24.5331	24.2171	24.5399	LARS	Q9P2J5
LASP1	24.9193	24.9986	24.4896	24.2452	24.9626	24.8987	25.065	25.3626	24.5614	25.0833	24.9284	25.0488	25.3867	24.8846	23.8063	24.8081	24.4118	24.9391	24.7934	24.8625	24.6002	25.4268	24.8525	25.079	25.5982	23.7997	25.1027	24.412	24.0422	24.4811	23.9602	25.4305	24.8162	24.1225	22.9294	LASP1	Q14847
LCLAT1	21.3934	20.3263	22.4915	20.5784	20.8768	22.4344	21.1457	19.0386	21.2357	20.505	19.0922	19.4695	21.2806	22.2454	17.7746	19.653	22.4677	19.915	21.6092	22.075	21.7199	22.5865	22.3424	20.7678	22.1404	21.2506	21.3838	22.545	21.2931	20.3991	20.0753	22.4435	22.5596	22.5447	23.0066	LCLAT1	Q6UWP7
LCMT1	23.0434	23.2734	23.3697	23.2436	23.2905	23.2438	23.6259	21.1973	23.4563	23.2038	23.4851	19.4295	22.3891	23.621	23.7328	23.1986	23.5	22.966	21.993	23.2237	20.4055	21.183	23.332	22.4019	21.9635	23.5368	23.1473	22.8821	20.8163	22.8055	23.0044	22.8638	23.4762	23.168	23.2296	LCMT1	Q9UIC8
LCP1	26.3936	26.3957	26.1073	26.2527	26.3312	26.3277	26.5974	26.1754	26.4809	26.4243	26.3308	26.6702	27.3707	27.0159	26.3106	27.1481	26.4804	26.1491	27.5536	27.7152	27.4109	27.8404	26.5987	27.2108	28.7619	27.2439	28.7439	27.2263	27.6472	28.5165	27.5558	28.3369	27.3495	27.6419	26.6618	LCP1	P13796
LDHA	27.3113	27.3057	27.2673	27.3423	27.1671	27.4261	27.6577	27.7723	27.6171	27.5923	27.6056	28.0242	29.0538	27.5897	27.3642	28.1993	27.6302	27.5181	28.5286	28.7507	27.8606	29.0466	27.7498	28.5711	29.9515	27.7254	28.6594	28.3093	28.5871	29.1265	28.1636	28.4689	28.0093	27.9512	27.675	LDHA	P00338
LETM1	25.6289	25.5573	25.6749	25.7076	25.7768	25.5531	25.3803	25.1605	24.8697	25.3195	25.584	25.1752	25.3345	25.2803	25.4618	24.7469	25.411	25.5604	25.4019	25.1868	25.0499	25.0072	25.7071	25.4081	24.7947	25.3945	24.9954	25.5291	25.289	24.7455	25.0458	25.2141	25.3515	25.2653	25.6675	LETM1	O95202
LGALS1	25.6976	26.1808	26.1499	26.189	25.9854	25.9563	26.5958	26.2965	26.7512	26.0265	26.3577	27.0702	26.4928	25.9145	26.7013	26.9695	26.3028	25.9146	26.6071	27.0395	25.8265	27.145	26.0891	25.8587	27.4001	26.5188	26.4496	25.687	26.0563	27.0218	26.5997	26.3377	26.4295	27.0892	26.2329	LGALS1	P09382
LGALSL	23.8117	23.6693	23.9541	23.6389	23.3803	23.3275	23.2034	21.9641	22.8223	23.3131	23.6689	23.4395	23.7467	22.405	23.7959	23.5941	23.8512	22.6509	18.9364	22.9123	19.471	21.0426	23.284	18.4303	22.5111	23.9045	22.4212	23.1184	21.1835	22.779	23.28	22.9542	23.7414	23.7008	23.9556	LGALSL	Q3ZCW2
LGI1	25.4151	25.3066	24.8669	24.9693	24.7995	24.9561	25.2414	24.7447	23.913	24.6878	24.8263	24.1708	24.3874	24.7085	24.8807	24.6534	25.039	24.9541	24.632	24.3514	24.2406	24.2134	24.8124	24.8356	23.7634	24.546	24.1845	24.6342	24.2287	23.2515	24.5241	23.711	24.5919	24.1811	24.6641	LGI1	O95970
LGI2	24.3474	24.075	23.9723	24.0001	23.902	23.9934	23.8836	24.2133	23.8075	23.6361	23.9142	23.6359	23.4306	23.9122	24.0617	23.6647	24.0161	23.7075	23.9218	23.8152	23.8387	23.5352	23.8912	23.7738	22.6947	23.8521	23.4934	23.759	23.7562	23.3446	23.8618	23.1369	23.4014	23.5903	23.7591	LGI2	Q8N0V4
LGI3	26.1449	25.7267	25.8416	25.7085	25.6411	25.643	25.5893	25.5912	25.2002	25.3887	25.608	25.3319	25.2481	25.5799	25.6941	25.0697	25.5354	25.4619	25.6104	25.4107	25.6437	25.2289	25.3992	25.3158	24.5303	25.4113	25.0933	25.4342	25.2074	24.965	25.5792	25.1227	25.3386	25.3524	25.4382	LGI3	Q8N145
LGMN	21.4325	21.5319	22.1989	20.673	20.466	20.3136	21.2322	21.7285	19.4592	21.6165	22.5255	21.5339	21.4405	21.9164	22.3602	21.0444	21.4312	21.5567	23.3741	23.8843	22.5045	24.551	22.9575	22.9752	25.9847	24.1343	25.8156	24.2201	24.935	25.2874	24.7483	25.7869	24.5096	24.5271	22.6232	LGMN	Q99538
LIMCH1	23.209	23.2846	23.0917	22.884	23.0696	22.8001	22.925	22.8076	22.9976	23.3298	23.4604	23.0404	23.2746	22.7516	18.9809	23.2336	22.7327	23.3505	21.4366	19.441	23.151	23.0752	22.9533	22.1582	21.0105	22.8008	22.7931	22.3262	21.1655	20.6249	22.7247	23.098	22.9051	22.9665	22.3989	LIMCH1	Q9UPQ0
LIMK1	23.6527	23.9382	23.4543	23.5651	23.7278	23.5395	23.2848	23.6329	23.9961	23.3848	23.4698	23.3086	21.497	23.9542	23.8664	22.1138	23.8136	23.7941	23.6189	23.4599	23.5619	23.5585	23.5885	23.4985	22.206	23.5379	23.6615	20.8875	21.1212	22.9358	23.9848	23.0469	23.6987	23.8676	20.8775	LIMK1	P53667
LIN7C	24.9641	25.0566	24.6198	24.6432	24.879	24.7127	24.9168	25.0667	24.6338	25.2407	25.0049	25.1304	25.4583	24.3745	24.1285	25.4106	25.0398	25.3185	25.091	24.8202	24.5109	25.0781	24.9393	25.6837	24.6738	21.436	24.4004	23.9298	21.8099	23.4513	23.9357	24.8697	25.1287	24.9865	24.1804	LIN7C	Q9NUP9
LLGL1	25.3244	25.5271	25.6457	25.6056	25.4961	25.6334	25.3496	25.4993	25.3518	25.318	25.4665	25.3867	25.0881	25.3343	25.5019	25.2758	25.4675	25.5271	24.7574	24.8095	25.7005	24.9073	25.1095	24.8916	23.9748	25.6063	25.074	25.4791	25.3049	25.0027	25.1938	25.0742	25.3286	25.5634	25.4752	LLGL1	Q15334
LMAN1	22.7517	22.8948	23.0581	23.1672	22.8867	23.104	21.7506	21.9762	19.4787	23.3643	23.0036	23.5608	22.9146	21.7201	19.6566	23.5758	17.8268	22.9616	20.7285	21.2682	21.6023	24.3265	22.9975	21.9438	23.7224	20.7942	21.0095	19.0254	23.3296	20.207	20.9351	23.0278	22.8461	23.3789	20.2933	LMAN1	P49257
LMAN2	23.1716	23.0805	22.979	22.6846	22.8046	23.4592	23.292	22.8647	23.2006	23.0988	23.2943	23.2781	23.5049	22.7431	23.1802	23.1768	23.1006	23.5521	23.7105	23.7132	22.9251	24.4745	22.9529	23.9038	25.3135	23.6975	23.9965	23.87	24.0531	24.576	23.3601	24.0882	23.6897	23.8234	23.238	LMAN2	Q12907
LMAN2L	22.6995	18.1936	23.7584	23.7018	23.2391	23.078	18.108	21.0918	20.8285	22.8492	22.9052	20.2507	22.1108	17.0093	22.9627	23.1974	23.1216	23.0713	20.7962	21.7376	20.3696	19.1834	18.7558	22.0716	21.8498	20.6095	22.8842	23.0861	20.9723	21.6953	23.1642	20.1373	22.9107	23.1032	23.3696	LMAN2L	Q9H0V9
LMCD1	20.7207	21.648	18.4785	21.5884	21.0996	21.4437	20.8366	21.5708	20.7249	20.2472	19.3394	21.6575	22.2162	20.8852	20.9579	20.7594	21.4406	21.1657	20.8089	22.9342	23.0246	22.8851	22.6168	22.5637	23.0687	22.8734	23.559	22.6181	23.0845	23.0228	21.5624	22.6136	21.2933	22.6752	19.8225	LMCD1	Q9NZU5
LMNA	25.2308	25.7454	25.3992	25.4315	25.4881	25.6606	25.9356	25.9758	26.1766	25.652	25.7125	27.0101	26.8952	25.094	25.7858	26.8877	25.4862	25.5414	26.5392	27.3774	25.5045	27.7966	25.6845	27.0915	28.0329	25.9627	25.8748	25.9728	26.239	27.2153	25.6838	26.549	25.3983	25.8382	25.3782	LMNA	P02545
LMNB1	24.5256	24.8417	24.7271	24.8141	24.7542	24.8448	25.0541	24.6165	24.7559	24.8643	24.8351	25.2909	25.534	24.2995	24.7354	25.3915	24.705	24.9002	25.0026	25.3882	24.2757	25.815	25.005	25.5227	26.1461	25.1232	24.9511	25.4224	25.5866	26.0991	25.2362	25.6036	25.0043	25.4887	24.9449	LMNB1	P20700
LMOD1	19.5003	21.5093	22.3734	20.5357	22.1791	21.2648	20.0467	17.6959	21.0672	22.3965	20.3657	22.2084	23.0004	21.9628	21.4647	21.954	21.5139	21.5149	21.7631	17.2805	20.6345	19.194	21.157	21.5571	19.6122	21.1713	19.879	20.7119	20.8299	22.4811	21.0523	23.2651	21.1768	22.8581	22.3903	LMOD1	P29536
LONP1	24.7119	24.7212	24.5779	24.814	24.6619	24.7635	24.73	24.3227	24.4412	24.552	24.5483	24.704	24.4021	24.5193	24.4448	24.5834	24.7711	24.7848	24.5856	24.644	24.322	24.7652	24.6594	25.0875	24.6137	24.4124	24.4506	24.5074	24.588	24.7796	24.5334	24.599	24.5501	24.4877	24.3475	LONP1	P36776
LPAR1	24.1016	25.0301	25.3722	24.3895	24.5386	24.5099	23.9937	24.3536	22.1913	23.9624	24.3482	20.3528	20.8519	24.0828	24.4454	20.7402	24.3068	25.019	20.0406	20.298	21.6555	24.4144	24.2984	20.5269	22.1758	24.11	19.3217	24.5661	23.9758	24.0881	24.2123	23.8356	24.0121	24.1266	24.4783	LPAR1	Q92633
LPCAT2	20.2736	20.8421	22.5195	22.1131	22.5597	22.7234	20.5701	20.9319	21.4121	21.2673	20.658	21.0075	21.3453	20.9967	22.2613	22.0191	21.3417	22.9506	21.7084	21.7769	21.7742	20.8871	21.7103	21.3242	21.4549	23.2176	21.4622	21.6246	23.5381	23.6616	23.2922	23.3634	20.661	23.1845	23.0797	LPCAT2	Q7L5N7
LPGAT1	19.4965	19.8753	22.6217	22.3679	22.1193	22.408	21.897	21.6592	22.2329	21.5631	22.2219	22.1693	22.513	22.7642	22.3729	21.8041	22.4109	22.1262	22.069	22.6798	21.6982	22.3268	22.2956	21.5585	21.7384	22.3112	22.8308	22.8075	23.2273	23.0601	22.8636	22.9401	23.0475	22.5525	22.3861	LPGAT1	Q92604
LPP	21.2797	20.4761	22.6678	22.0688	22.3233	22.1262	22.9555	24.1297	20.1626	23.173	20.0762	19.7847	23.9755	19.2513	21.3851	23.5561	19.4851	22.7435	23.3228	23.0362	20.6498	23.4308	22.7643	24.0448	24.8853	22.3255	22.7158	22.0623	22.4953	22.6668	22.0791	23.5579	22.1179	22.2281	21.54	LPP	Q93052
LRP1	24.3016	24.3651	24.4337	24.5902	24.4874	24.4263	24.4846	23.8995	24.4263	24.2971	24.5425	24.8132	24.5464	24.0316	24.3244	24.3982	24.3717	24.4362	24.3551	24.6566	24.0508	25.2196	24.5007	24.7328	25.8041	24.4903	24.5669	24.5516	24.6587	25.0127	24.4341	25.0433	24.4691	24.8563	24.4266	LRP1	Q07954
LRPPRC	23.5473	23.404	23.8466	23.8907	23.8359	23.8468	23.553	20.8869	23.2595	23.3701	22.8946	23.2027	23.2563	22.8102	22.7397	22.4104	23.6323	23.6984	23.5457	23.0371	20.8689	22.5855	20.7396	21.8808	22.2961	23.6596	23.6836	23.3454	23.3761	23.5624	23.3488	23.7163	23.6248	23.8742	23.808	LRPPRC	P42704
LRRC47	24.4376	24.2695	24.169	23.9561	24.2539	24.2176	24.3117	24.4786	24.6525	24.4476	24.4129	24.4847	24.4337	24.3132	24.2918	24.512	24.3125	24.2499	24.1451	24.0555	24.5342	23.8705	23.9479	24.141	23.7248	24.3586	24.0659	24.4112	24.4513	24.3196	24.2284	24.1015	24.1192	24.0154	24.0969	LRRC47	Q8N1G4
LRRC4B	21.3523	20.592	22.9952	23.2131	22.6728	22.8596	22.7408	22.4081	21.753	22.4413	22.8308	22.1503	20.8264	22.5456	21.524	22.7066	22.4716	22.6188	19.3637	22.0018	19.8471	20.8553	22.6366	21.2513	19.0507	22.259	22.2261	22.6625	22.1436	21.2978	22.4822	22.335	22.6699	22.5691	23.0006	LRRC4B	Q9NT99
LRRC57	23.6724	23.8674	23.6128	23.6948	23.565	24.0973	23.6024	23.8523	23.6992	23.3913	23.5671	23.4948	21.3664	24.0794	24.2166	23.8914	23.9871	23.4622	23.3602	23.1915	24.1988	23.6227	23.5784	23.4254	21.915	23.7448	23.6741	23.3623	23.3921	23.1924	23.6914	23.008	23.9266	23.5001	23.4482	LRRC57	Q8N9N7
LRRC59	25.3189	24.6669	24.3493	24.4989	25.035	24.8493	25.3329	25.1803	25.1754	25.4048	25.3795	26.301	26.0489	24.7244	24.7997	25.4288	24.9268	25.415	25.6797	25.5766	25.3776	26.3616	24.8691	26.8845	27.5887	26.2573	26.0009	26.2027	26.6387	26.9707	25.3698	26.0099	25.0441	23.9608	24.4265	LRRC59	Q96AG4
LRRC8A	24.02	23.5106	23.922	23.5661	23.5417	23.3848	23.6754	23.9985	23.4898	23.764	23.5903	23.3276	23.4911	23.7496	23.986	23.497	23.77	23.4465	23.1368	23.7923	23.5165	23.286	23.804	23.7449	23.3618	24.067	22.8791	23.4997	23.6686	23.346	23.6592	23.4834	23.7701	24.0351	23.8617	LRRC8A	Q8IWT6
LRSAM1	23.057	23.5462	22.9167	23.3714	22.9077	22.6889	23.3598	20.7885	23.2766	23.1258	23.0784	21.7559	21.6115	22.8957	23.7421	22.9674	23.4429	20.4903	21.4929	23.0337	23.3766	20.233	23.321	23.599	20.8752	23.1572	22.7594	22.9769	23.2497	22.9537	23.1194	23.3222	23.2545	23.1532	22.9278	LRSAM1	Q6UWE0
LSAMP	25.09	25.4166	24.9475	24.9977	25.1928	25.3173	25.4601	25.2812	24.8068	25.1796	25.5337	25.2448	24.9652	25.6413	25.9415	25.1264	25.1329	25.3908	25.1448	24.5815	25.1557	25.1863	25.1063	25.3146	23.8256	25.4306	24.9948	25.4815	25.2507	24.2931	25.3178	24.6878	25.3094	24.3984	24.8886	LSAMP	Q13449
LSM3	22.911	22.5941	21.3847	23.519	22.8546	21.3499	20.2995	21.7584	21.7749	22.6357	22.9085	22.801	21.0946	19.7745	22.7179	21.3915	22.9051	22.7643	19.9229	19.3089	22.3055	21.6675	19.525	22.1933	22.2046	19.3425	20.6541	22.8171	22.5682	22.7696	21.4823	21.071	22.8895	20.6428	19.637	LSM3	P62310
LSS	24.5723	24.447	25.8	25.93	25.8949	25.5754	25.4502	26.4349	26.7562	26.5792	25.5762	26.3442	25.4878	25.0809	24.934	25.5552	25.9555	25.2667	25.2079	24.5937	26.2052	25.6805	25.4812	25.0766	23.8854	25.0708	25.4826	24.9946	25.9921	24.2442	24.1033	23.5342	24.2528	25.3106	25.448	LSS	P48449
LTA4H	25.4693	25.6557	25.8432	25.7219	25.8241	25.6215	25.5574	25.8406	25.854	25.6173	25.4567	25.5954	25.7255	26.039	25.9323	26.0403	25.4833	25.6723	25.7726	26.1131	26.0149	26.2458	25.506	25.8758	26.0554	25.803	25.8441	25.6649	25.6047	25.8129	25.5936	25.6361	25.6264	25.9304	25.7012	LTA4H	P09960
LUC7L3	22.7783	22.2028	22.3932	20.2358	21.1628	19.5138	20.3466	16.4513	18.2994	21.2147	22.2464	21.8032	21.8872	22.7753	22.7227	22.6265	22.4522	22.4886	22.9754	22.1502	21.5985	22.8091	20.5539	22.7245	24.5403	23.1149	22.5641	24.0074	24.2003	24.0186	22.3762	21.5394	22.9118	22.5217	22.9353	LUC7L3	O95232
LYPLA2	25.7634	25.7179	25.5161	25.8858	25.6471	25.4809	25.1871	25.3087	25.2998	25.0107	25.5656	25.2922	24.8158	24.779	25.7752	25.7429	25.7584	25.3427	24.9457	25.456	24.8613	24.3167	25.5502	24.5348	24.456	25.3557	24.7125	25.2041	25.0373	24.9328	25.7197	25.4355	25.7134	25.7841	25.7131	LYPLA2	O95372
M6PR	24.059	24.3491	24.5241	24.5624	24.6593	24.697	21.6059	24.0453	22.2263	23.8935	24.5894	24.5942	22.0795	24.4085	21.349	18.6722	24.9255	24.4585	24.3589	24.0997	20.8303	24.3951	24.0276	22.0542	24.6855	20.5065	24.8463	24.9961	25.1212	25.4037	24.7735	25.2717	24.4982	24.751	24.2812	M6PR	P20645
MACF1	24.1957	24.4161	24.2539	24.3498	24.2633	24.1612	24.3144	23.9508	24.3382	24.3627	24.1901	24.2398	24.0821	24.4019	24.0518	24.4657	24.3861	24.3023	23.885	23.664	24.5763	24.0956	24.4551	24.3594	24.2921	24.4837	24.7451	24.4906	24.7548	24.6205	24.6624	24.6531	24.7721	24.9533	24.6945	MACF1	Q9UPN3
MACROD1	25.1948	24.5037	24.7896	24.6259	21.3851	24.6608	20.6046	24.6882	24.7333	21.6502	24.8531	24.9949	25.7179	24.7105	24.4977	24.8356	24.5503	24.8145	24.8959	21.2262	24.8745	24.5515	18.1664	24.6263	24.1442	24.5864	20.4904	19.1876	23.7611	23.8	24.3797	21.2013	21.2172	24.0492	24.1106	MACROD1	Q9BQ69
MADD	23.0246	22.9669	22.971	23.0337	23.362	22.8296	22.7731	17.2698	22.7291	23.1927	22.9587	22.1971	21.8949	22.9924	23.2207	22.2354	23.0893	22.6321	22.6822	20.6767	21.703	22.5925	22.8194	22.9261	20.0799	22.6051	22.3034	22.6748	22.7413	22.5961	22.3778	22.7237	22.78	22.3438	22.5165	MADD	Q8WXG6
MAG	29.4933	29.4698	29.1668	29.0761	29.2971	29.3709	29.4464	29.2711	29.5511	28.7342	29.2907	29.2005	28.9673	29.8831	29.8546	29.5179	29.3331	29.3063	29.3453	28.9941	29.8769	28.8962	28.9475	28.5146	27.8362	29.4748	29.3163	29.1996	28.8329	28.5954	29.3615	28.9593	29.3857	28.6754	29.2079	MAG	P20916
MAGI1	23.0595	23.1536	22.8225	22.8515	23.2918	19.352	21.7491	20.3746	18.8782	21.5298	19.3815	21.9518	21.2649	20.797	21.334	22.9954	21.2791	20.975	20.9574	21.7054	23.0834	21.0155	23.103	20.6635	21.068	21.5859	21.0251	21.6025	20.7305	21.0475	19.3569	21.1812	23.1791	20.7657	22.8662	MAGI1	Q96QZ7
MANF	23.9564	24.4615	24.2996	24.0071	24.9723	24.5646	24.8226	24.9126	24.9704	24.8341	24.6365	25.77	25.5145	24.286	22.483	24.9162	24.1743	25.3478	25.0592	25.56	25.3514	25.7029	24.8291	25.9837	26.839	23.6522	25.5563	22.843	22.8237	22.9755	23.6442	25.5245	24.9215	24.4297	22.4866	MANF	P55145
MAOB	24.3705	24.6086	24.1292	24.7637	24.3922	24.0277	24.5152	24.1793	24.2779	24.4833	24.0071	24.3575	24.2623	24.3251	24.8318	24.4639	24.4126	24.3398	24.7586	24.6604	24.4313	24.4335	24.4756	24.5985	24.3305	24.3379	23.9138	24.3547	24.1445	24.3013	24.3788	24.0237	24.7173	24.3518	24.5354	MAOB	P27338
MAP1A	28.4334	28.5888	28.41	28.2469	28.5439	28.5274	28.6743	28.7885	28.72	28.5969	28.2574	28.4325	28.7041	28.7834	28.7291	28.7334	28.4099	28.6235	28.5913	28.1599	28.697	27.8746	28.1472	28.5421	27.1301	28.6307	28.3508	28.5828	28.1661	28.058	28.3693	28.0577	28.3212	28.1034	28.273	MAP1A	P78559
MAP1B	29.3603	29.3783	28.9921	28.9549	29.3322	29.2763	29.5378	29.7222	29.6418	29.5862	29.1184	29.3593	29.5043	29.7291	29.5014	29.6307	29.224	29.3424	29.6649	29.3015	29.6209	29.1522	29.0293	29.6313	28.4568	29.443	29.4434	29.3591	29.2639	28.8776	29.1177	28.7722	28.9907	28.7949	28.8051	MAP1B	P46821
MAP1LC3A	28.7882	28.5836	28.1583	27.9576	28.5007	28.2339	28.429	28.6257	28.6129	28.3345	28.432	28.3383	28.5264	28.6794	28.2596	28.6636	28.058	28.3092	29.1203	28.6019	28.5313	28.2452	28.1851	29.4727	27.9289	27.8527	28.4561	28.1679	27.6632	20.7537	27.9645	27.9341	28.2675	27.8506	28.3731	MAP1LC3A	Q9H492
MAP2	27.1627	26.9152	25.9529	26.3407	26.7797	26.7494	26.7905	26.0183	24.7003	26.3009	26.9493	25.8929	26.6124	25.2486	26.7641	26.06	25.9442	27.3561	24.6264	24.5049	25.0084	24.4936	26.7214	25.9168	24.0244	27.2788	24.2099	27.5163	25.93	25.6193	26.7044	26.1994	26.8272	25.7488	26.0822	MAP2	P11137
MAP2K1	27.0779	27.2349	27.1487	27.1507	27.1668	27.2574	27.0983	27.2011	27.1625	27.0083	27.1652	26.9857	26.9997	27.4048	27.2091	27.252	27.2287	27.1191	27.1026	27.1321	27.2476	27.019	27.1968	27.0561	26.7259	27.0273	27.1931	27.2912	27.0445	27.0013	27.2475	27.0699	27.2419	27.2063	27.1885	MAP2K1	Q02750
MAP2K2	20.073	24.1834	24.2736	24.1035	24.218	24.2745	20.8374	24.3244	24.5982	24.0962	24.3721	20.709	23.9275	25.0397	24.0907	24.0653	24.384	24.2041	24.3256	21.1244	21.8704	24.3164	24.3258	24.3459	22.2526	24.1495	24.5136	24.1156	24.1133	24.2601	24.3612	24.6561	24.4249	24.3973	23.9278	MAP2K2	P36507
MAP2K4	26.1483	25.9997	25.8555	25.8952	25.9214	25.7146	25.8207	25.9151	26.3191	25.8631	26.0344	25.8663	26.0275	26.4673	26.4617	26.1713	26.0647	25.8749	25.9616	25.8655	26.3633	25.5585	26.0442	25.4118	25.1303	25.9533	26.1433	26.0372	25.9247	25.7418	26.3949	25.8045	26.0842	25.7739	26.0594	MAP2K4	P45985
MAP4	24.9159	24.6936	22.9029	23.9892	25.1141	24.7571	25.2417	25.2807	25.8054	25.2286	25.1557	25.4285	25.7468	25.0033	22.816	25.9874	24.8316	25.4319	25.5776	25.5285	25.8497	24.7655	24.8258	25.8929	25.4584	25.522	25.4826	25.4546	24.9623	25.7132	25.2937	25.3196	24.7384	23.3853	24.0214	MAP4	P27816
MAP4K4	23.9041	24.2391	24.0282	24.3575	24.2227	24.299	24.2274	23.8771	24.4802	24.53	24.3311	24.0764	24.1742	24.4427	24.1856	24.1252	24.2611	24.2701	24.1749	23.9054	24.1948	24.4482	24.1152	24.3975	24.0959	24.2087	24.0373	24.2119	24.2347	24.4905	24.2238	24.4213	24.0186	24.5145	24.2572	MAP4K4	O95819
MAP6	26.2681	26.4969	25.254	25.3246	26.1903	26.1026	26.4081	26.3148	25.9001	26.2589	26.0514	25.751	26.5528	25.7415	26.2685	25.9568	25.4725	26.3265	25.8966	25.7954	25.9089	25.2182	25.9111	26.0834	24.9408	26.1475	25.7017	26.2852	25.7147	25.6553	26.0269	25.2835	25.6836	24.6466	25.1542	MAP6	Q96JE9
MAP6D1	23.5436	23.6941	20.2319	23.0373	24.0063	23.9255	24.4121	21.6295	20.8785	23.8701	23.3245	21.3903	20.8017	24.0061	24.078	20.9967	20.1322	24.1083	19.4487	21.2397	21.7529	23.5284	23.232	20.1607	20.5628	23.8335	24.0087	20.6884	21.47	23.8973	23.6173	22.8512	23.1512	22.955	23.0123	MAP6D1	Q9H9H5
MAP7D1	23.8321	22.9312	22.3002	20.9904	20.0992	23.2439	23.2449	23.0164	19.6601	22.9972	23.0022	22.812	21.0723	22.8466	22.8998	22.9722	22.8652	23.6434	20.0226	21.0386	21.8167	22.9543	22.4616	22.6595	20.2817	23.9194	23.169	23.4437	23.2746	23.7361	22.7545	23.0597	22.4754	21.504	20.246	MAP7D1	Q3KQU3
MAP7D2	22.9969	22.8545	22.47	22.6125	22.8434	22.7539	22.8908	23.2124	22.9897	22.6402	22.689	22.7567	22.2754	22.6813	22.7302	21.9487	22.5579	23.2403	21.8041	21.1633	21.513	22.5524	21.3987	20.1636	22.0548	20.5773	20.7594	19.0605	21.6776	21.7614	22.3918	22.4385	22.6453	21.0132	21.4905	MAP7D2	Q96T17
MAPK1	27.0329	27.2576	27.3336	27.3843	27.1444	27.3158	27.3184	27.4042	27.6033	27.3113	27.2287	27.2587	27.2354	27.5208	27.4688	27.3754	27.393	27.2624	27.2049	27.1158	27.4495	26.9735	27.1952	27.0047	26.4736	27.3255	27.2733	27.2627	27.2116	27.1284	27.3459	27.1232	27.3753	27.3909	27.4119	MAPK1	P28482
MAPK8IP3	25.5038	25.5187	25.3799	25.2784	25.3539	25.5466	25.4777	25.3339	25.4316	25.8977	25.3974	24.9609	25.1708	26.0893	25.612	25.4925	25.4391	25.5312	25.8577	25.5189	25.647	25.7359	25.2554	25.6242	24.8705	25.4466	25.8827	25.6336	25.6304	25.0793	25.4668	25.1215	25.4432	25.2438	25.4127	MAPK8IP3	Q9UPT6
MAPK9	23.5645	23.5062	23.2104	23.6478	23.7998	23.2807	23.1928	23.2737	23.1612	22.8997	23.3396	23.2177	22.8367	23.2694	23.6412	23.2389	23.1889	23.4075	22.7713	23.004	19.8599	23.2832	22.9814	23.253	23.1142	23.1958	22.6058	22.6668	22.6272	22.6461	23.0465	23.102	22.9105	23.1283	23.3819	MAPK9	P45984
MAPRE1	24.5738	24.6956	24.8094	24.6134	25.0613	24.8769	24.7271	24.9439	24.8899	25.0099	25.0227	25.1203	25.3029	25.0497	25.0954	25.3077	24.7899	24.922	24.6801	25.1062	25.3657	25.3237	24.8657	25.1159	25.8936	25.4417	25.4821	25.2211	25.6085	25.7374	25.2225	25.7132	25.2768	25.2454	24.9187	MAPRE1	Q15691
MAPRE2	27.6197	27.5686	27.9021	27.7769	27.6447	27.9037	27.6993	28.0652	27.9976	27.872	27.6602	27.5098	27.2912	27.9656	27.9694	27.567	27.6612	27.7286	27.3152	27.2089	27.8478	27.3706	27.2358	27.3589	25.8449	27.6006	27.433	27.2883	27.4891	26.9621	27.3827	27.1759	27.4139	27.5016	27.5731	MAPRE2	Q15555
MAPRE3	27.3612	27.6499	27.1171	27.2359	27.324	27.4634	27.3382	27.2111	27.1247	27.2873	27.2749	26.9182	27.1249	27.3894	27.2435	27.3677	27.3535	27.3415	27.0011	26.8005	27.2019	26.7633	27.3717	26.6746	26.2388	27.0571	27.0309	27.0572	26.7282	26.7298	27.2112	26.7275	27.1465	26.7872	27.2209	MAPRE3	Q9UPY8
MAPT	27.6597	27.6261	26.8113	26.7014	27.3273	27.4319	27.5905	27.8594	27.1348	27.3245	27.4071	27.248	27.9848	27.5105	27.2586	27.6518	26.9707	27.6191	27.4588	27.2168	27.4963	26.7299	27.2062	27.6226	25.8294	26.5795	26.9732	26.9219	26.1431	25.5686	27.2667	26.7119	26.9907	26.2115	25.6916	MAPT	P10636
MARCHF5	23.4363	23.3196	23.5582	23.556	23.6946	23.327	23.4066	21.8597	23.119	23.8432	23.4635	21.9419	18.1472	21.1091	23.5136	23.5463	23.2174	23.3919	20.2613	23.2914	22.0868	20.6508	23.4679	21.2497	22.3337	23.2252	23.4512	23.4572	23.3432	23.2538	23.3304	23.3618	23.1464	23.7239	23.3693	MARCHF5	Q9NX47
MARCHF7	29.9432	30.3221	30.0917	30.0523	30.158	29.897	30.3997	30.8638	30.6393	29.7934	29.5054	29.4311	29.8594	30.7355	30.6806	30.6033	30.3902	30.1151	28.6029	28.225	29.8817	29.3642	28.6825	28.2442	26.4136	30.7222	29.4259	28.6243	29.9688	29.7592	30.6132	29.5555	30.6724	29.4757	28.6607	MARCHF7	Q9H992
MARCKS	25.3572	26.2564	26.4316	26.1057	26.1767	26.2176	26.3318	26.4076	26.4459	25.9737	26.1837	26.0284	26.038	26.3782	25.8865	26.7095	25.8752	25.7768	25.6654	25.2929	27.0454	25.3744	25.5087	25.5249	24.6764	26.0594	25.8297	25.6942	24.9282	25.6786	25.967	25.3577	26.1028	25.9042	25.1722	MARCKS	P29966
MARK1	23.2405	23.031	23.3171	23.4889	23.0228	23.4158	23.423	23.2552	23.3435	23.3203	23.2686	23.1035	23.4962	23.0975	23.3113	23.2958	23.362	23.294	23.3684	23.056	23.4146	23.3249	23.1749	23.3138	23.0435	23.3379	23.1177	23.3306	22.9082	22.8949	23.3302	23.3437	23.1793	23.4539	23.3822	MARK1	Q9P0L2
MARS	26.3805	26.1727	26.6569	27.1128	26.7163	26.7772	26.5178	26.0202	26.3251	26.1497	26.3827	26.382	26.2924	25.8595	26.3732	20.4791	26.6099	26.4808	26.2924	26.2488	21.6448	26.2469	26.5157	26.0894	26.7211	26.3604	26.4663	26.9355	26.351	21.2976	26.5696	26.9487	26.171	26.4951	26.6703	MARS	P56192
MAT2B	23.7929	23.7567	23.1339	23.3438	23.5543	23.3035	23.5766	23.7267	23.4092	23.2377	23.1975	23.6778	23.2092	20.1995	23.5002	23.0531	23.3647	23.3041	23.4055	23.5768	23.0453	23.3805	23.1172	23.146	19.9957	23.2118	23.0116	23.4452	23.2739	23.229	23.45	23.4052	23.0859	23.2591	23.2847	MAT2B	Q9NZL9
MATN4	21.3166	22.2702	23.2135	22.5348	22.6952	22.6511	22.5546	22.0958	23.2253	23.0313	22.9464	22.8718	22.5747	22.9462	22.8892	22.9092	22.7826	23.0678	22.4635	21.9516	22.9052	21.6393	22.6303	22.5804	19.6843	22.988	21.2094	22.0548	22.9277	20.236	18.8932	21.4164	22.2247	22.2418	22.6197	MATN4	O95460
MATR3	26.3842	26.3975	26.2699	26.5405	26.2291	26.4442	26.2473	25.6937	25.4972	26.3071	26.1707	25.7575	26.0685	25.515	25.7427	26.0047	25.8901	26.1817	25.6699	25.5457	25.3946	25.8696	26.4602	26.2133	26.336	25.8085	25.5405	26.1773	25.8532	26.0784	26.2717	26.3092	26.3013	26.4712	26.5229	MATR3	P43243
MBLAC2	24.4603	24.5235	24.4945	24.4236	24.4192	24.4864	24.6889	24.7573	24.9849	24.7688	24.5453	24.4837	24.005	24.7856	24.506	24.5104	24.4375	24.52	24.6944	24.4706	24.9471	24.1847	24.3987	24.41	23.4396	24.5117	24.3682	24.351	24.4184	24.0214	24.4184	23.7894	24.1803	23.9115	24.2471	MBLAC2	Q68D91
MBNL1	22.6839	23.1051	22.5656	22.6195	22.4486	22.4134	22.4638	21.9964	22.2101	22.6361	20.4598	23.2441	19.3526	20.948	21.6027	17.0647	22.5022	23.3322	19.1149	22.0931	21.748	22.1216	22.9128	23.0825	24.6342	22.7426	22.8988	22.2184	22.7302	22.4504	22.6536	23.5117	23.3267	22.8251	20.8107	MBNL1	Q9NR56
MBP	35.9948	36.2727	35.4636	35.4303	35.9689	35.8898	36.4168	37.2865	37.1749	36.0194	35.4652	36.0085	36.7102	36.5712	36.4861	36.3928	35.8475	35.9347	36.5965	36.4097	37.1464	36.1371	35.2438	36.1874	35.3798	36.8088	36.2096	36.3485	36.3853	36.279	36.148	35.3531	35.7857	34.5936	35.3347	MBP	P02686
MCCC2	24.2527	23.6742	24.2105	24.3132	24.0121	24.0104	23.9645	21.4504	23.892	24.2245	23.6621	24.091	24.1741	23.5844	24.0276	23.967	24.0363	24.1349	23.9489	24.0073	23.4715	23.9104	23.5617	24.1243	23.3815	23.9537	23.288	23.6943	23.9115	23.7499	23.8372	23.7471	23.8083	24.2447	24.3162	MCCC2	Q9HCC0
MCM2	21.6226	20.0305	20.2424	19.7123	20.9057	21.348	21.504	20.7476	15.9079	20.4673	19.9523	21.5987	21.3449	21.9128	21.0056	21.6553	21.2333	20.8335	18.5156	19.9995	18.2142	19.5937	21.657	22.1396	24.4646	19.2635	22.3662	22.1001	22.4938	22.158	20.8575	22.1759	21.3498	20.3545	20.2968	MCM2	P49736
MCM4	20.8957	21.5241	21.4464	20.578	21.3098	20.8825	20.7755	19.3804	20.4695	21.4912	19.2809	20.1794	19.6713	20.658	21.108	20.5344	20.0537	18.3125	20.7788	21.7909	21.2645	21.4668	21.7381	21.5299	24.6037	19.175	22.6989	22.2651	23.1581	22.3918	21.5547	22.4044	21.3791	21.8293	21.0655	MCM4	P33991
MCTS1	24.9136	25.016	25.4571	25.0344	24.9976	24.7347	24.6005	25.2212	25.0582	25.0673	24.831	24.9074	25.0091	25.3152	25.3098	25.0661	25.0372	25.0467	24.7744	24.8238	24.9984	24.8192	24.7968	24.8534	25.0633	25.1158	25.2548	24.8627	25.4338	25.1767	25.215	25.0844	25.2861	25.4597	25.1492	MCTS1	Q9ULC4
MCU	25.688	25.4682	25.7678	25.7838	25.681	25.5936	25.5768	25.4235	25.4242	25.5022	25.8957	25.5559	25.43	25.614	25.5599	25.3723	25.5721	25.3923	25.5879	25.5401	25.1275	25.3349	25.7739	25.8739	25.6214	25.2863	25.4158	25.5094	25.619	25.4562	25.6635	25.541	25.495	25.3954	25.4343	MCU	Q8NE86
MDH1	30.3594	30.0607	30.0174	30.0605	30.0425	30.025	30.1079	30.2298	30.217	29.748	30.0502	30.0329	29.8585	30.443	30.1945	30.172	29.9839	29.9555	30.0111	29.9919	30.2021	29.6415	30.0578	29.4366	28.9697	29.9792	29.7941	29.767	29.5731	29.5481	30.1565	29.5522	29.9984	30.0662	30.033	MDH1	P40925
MDH2	30.56	30.0382	29.8693	30.0328	30.1853	30.0261	30.0852	29.9405	29.787	29.7561	30.0933	29.8272	29.8256	29.6606	29.9694	29.4939	30.0361	30.2774	29.8305	29.7476	29.9961	29.3335	30.1905	29.7248	29.0992	29.7665	29.5803	29.9545	29.6018	29.4831	29.8697	29.6066	29.8672	29.7054	29.8571	MDH2	P40926
ME1	26.8095	26.9163	27.1907	26.8872	26.9845	27.2155	27.0387	27.4002	27.2708	27.3929	27.0238	26.9037	27.0731	27.0454	27.6953	27.3124	27.2314	27.243	27.006	26.9384	27.3646	26.6878	26.5988	26.8383	25.4793	27.2453	27.0091	26.6385	26.7866	26.498	26.8727	26.4898	26.6263	26.7138	26.8424	ME1	P48163
ME2	29.8084	29.6355	29.8048	29.6732	29.7143	29.6329	29.4643	29.5202	29.6874	29.6407	29.5531	29.5306	29.4228	29.5811	29.8036	29.4743	29.5619	29.5337	29.6938	29.7301	29.5293	29.3448	29.7994	29.5555	29.5318	29.5665	30.3107	29.697	29.8764	30.1043	29.7705	30.0429	30.022	30.0765	30.0131	ME2	P23368
ME3	25.2396	24.8946	24.6462	24.9021	24.7637	24.8163	24.8623	24.9452	24.7477	24.9991	25.1094	24.9526	24.6182	24.8511	24.9648	24.5499	24.8439	25.0063	25.1802	24.8582	24.4643	24.4539	25.162	24.693	23.6735	24.4024	24.7589	24.4853	24.9138	24.6322	24.8115	24.8739	25.261	24.6144	24.8686	ME3	Q16798
MECP2	23.8536	23.883	23.3404	23.7158	23.8482	23.836	24.121	23.9787	23.6761	24.0045	24.025	24.5422	24.4807	22.7631	23.4306	23.9444	23.9273	23.9578	23.822	24.0882	22.9068	23.8718	23.6215	24.8063	24.1234	24.7389	22.4339	24.4607	23.7124	24.1323	23.8794	23.8027	23.7745	23.2752	23.4454	MECP2	P51608
MEMO1	24.09	24.6168	24.3147	24.4058	25.0239	24.7239	24.6887	24.5481	24.899	24.6462	24.9503	24.9095	24.67	25.1458	24.9298	24.566	24.6954	24.7419	24.5695	24.7017	21.9107	24.8349	24.6464	24.1505	24.4697	24.9315	25.146	24.7525	24.8121	24.798	24.8335	25.0606	24.9913	24.824	24.5643	MEMO1	Q9Y316
MESDC2	25.4486	25.165	25.7096	25.422	25.4963	25.4771	21.6993	21.9491	25.2382	25.4999	25.4626	26.1336	26.2382	25.1988	25.3985	21.1091	21.0035	25.3878	21.6799	18.6884	22.2195	25.5755	20.5385	26.4886	26.5945	25.5992	25.4706	25.673	25.5205	20.9903	25.3953	25.5374	25.2395	25.4567	25.0387	MESDC2	Q14696
METAP1	22.7237	23.189	23.4831	23.401	23.5424	20.5484	21.533	20.7439	19.6637	21.7588	18.1205	23.472	22.1705	20.8435	22.8066	21.8612	23.104	23.104	21.224	13.9745	21.9415	22.0145	20.9896	22.1496	21.4456	20.201	23.7013	23.0782	23.1481	23.2435	22.9146	22.8733	23.0112	23.7866	23.0528	METAP1	P53582
METAP2	24.453	24.5253	24.4189	24.5147	24.7634	24.5022	24.4414	24.8151	24.8522	24.5425	24.4582	24.8246	24.6083	24.6204	24.784	24.6633	24.8887	24.6222	24.4763	24.7474	24.5859	24.6948	24.5777	24.7231	24.7541	25.3128	24.6424	24.8346	25.0535	24.9976	24.8052	24.5584	24.2155	24.5373	24.4495	METAP2	P50579
METTL7A	24.8015	24.6545	24.7297	24.706	24.7014	24.4549	24.597	24.7229	24.6328	24.2327	24.4602	24.409	24.2083	24.4483	24.5864	24.1628	24.2494	24.2337	24.3376	24.414	24.4511	24.3694	24.3136	24.2696	24.4229	24.5772	23.96	24.3488	24.0211	24.482	24.3614	24.4354	24.3636	24.417	24.6259	METTL7A	Q9H8H3
MFF	24.2763	24.1553	24.1902	24.1062	24.5415	24.2087	24.0787	23.3197	22.9559	23.9947	23.9083	23.6091	23.1478	23.0235	23.4296	23.4683	23.5669	24.3125	23.8	23.8123	23.2861	23.2118	24.1388	23.8388	22.8923	23.4701	23.6571	23.9328	23.6467	23.2459	23.7807	23.6267	23.5757	23.9481	23.9319	MFF	Q9GZY8
MFN2	23.4086	23.3728	23.3356	23.1546	23.4142	23.4235	23.7609	23.7674	23.9588	23.2645	23.4703	23.57	23.971	21.3672	23.2347	23.3055	23.4275	23.4628	23.6907	23.4177	23.1734	23.3096	23.2137	23.8994	22.2848	23.3748	23.3129	23.2883	23.3902	23.4376	23.2535	23.1605	23.3629	23.6193	23.2582	MFN2	O95140
MGEA5	23.9216	23.9363	23.6051	23.528	23.6844	23.5878	23.6776	23.7407	23.9244	23.6288	23.738	23.5181	23.5675	23.9287	23.9551	23.4852	23.8357	23.7729	23.2054	23.2357	22.6972	23.3076	23.9887	23.3787	23.1798	23.7508	23.7154	23.8254	23.7234	23.8883	23.9338	23.9095	24.1234	23.9462	23.8072	MGEA5	O60502
MGRN1	22.6161	23.0904	23.0808	22.7752	22.7966	22.5932	23.0946	22.9339	20.0524	23.0759	22.8115	22.6984	20.7373	23.2939	22.8603	21.9634	22.712	22.6566	23.1343	20.4496	22.6945	22.9618	22.3954	21.0098	21.2205	22.8042	22.7032	22.6921	23.1782	22.6399	22.8895	22.6399	22.9713	22.7371	19.7486	MGRN1	O60291
MGST3	26.2116	26.3049	26.4492	26.7925	26.711	26.2349	26.7687	26.2652	25.8629	26.9003	21.3524	26.0787	26.1188	26.3287	26.7853	25.8677	26.7876	26.2591	26.2367	26.7499	27.1492	26.0466	26.5203	26.9332	25.9658	26.6641	26.1596	26.3243	26.532	26.4676	26.3242	26.1166	26.1313	25.9786	26.3415	MGST3	O14880
MIF	25.716	25.6497	25.4917	25.7554	24.9753	25.2472	25.3796	25.9406	25.2828	25.5414	25.3933	25.465	25.4575	25.2021	25.4187	25.7196	25.7292	21.2963	25.4651	26.5932	25.4215	25.9981	25.9121	25.375	25.7194	25.1488	24.7942	24.759	24.9374	24.4062	25.0388	24.7508	25.1498	25.5272	25.4503	MIF	P14174
MLEC	24.2295	24.0806	24.4727	24.4896	24.3558	24.1637	24.3542	24.4069	24.6595	24.6654	24.3896	24.3523	24.2785	24.2987	24.3863	24.441	24.292	24.3017	24.4016	24.4977	24.4795	24.7144	24.1488	24.2859	24.6433	24.362	24.3896	24.3054	24.3713	24.6235	24.22	24.2352	24.1615	24.2319	24.3578	MLEC	Q14165
MLF2	24.5027	24.4988	24.2955	23.9749	24.2806	24.3281	24.6179	24.7152	24.9146	24.0511	24.0951	23.6371	24.0542	24.7507	24.5682	24.1661	24.0916	24.3218	23.7601	23.448	23.9184	23.2688	21.4337	23.0549	20.8201	24.665	23.6843	23.3235	23.2742	23.5636	24.0449	23.7533	23.9763	23.1335	24.0122	MLF2	Q15773
MLLT4	22.5817	22.5572	23.0867	22.8933	22.9706	23.0736	22.214	23.1693	22.5533	23.1119	22.8708	22.9993	22.8331	22.8088	22.5442	23.3969	23.0338	22.7452	22.5631	22.9065	21.8608	22.9876	22.6129	23.5667	22.8974	22.7499	22.7847	23.0451	23.1082	23.4559	22.7909	23.1233	22.4416	23.0307	22.9668	MLLT4	P55196
MLST8	20.1957	22.4058	22.9099	20.766	21.5845	22.7509	20.4081	19.9764	21.3851	20.3581	21.4699	21.8574	19.349	21.2862	22.657	22.3146	22.7966	22.75	22.1209	20.4919	22.0836	20.3211	20.9285	20.2807	21.3991	21.6277	20.902	20.8174	19.2941	20.2878	21.2152	21.2805	22.5436	21.4648	20.6919	MLST8	Q9BVC4
MMGT1	21.0694	22.8513	23.3759	23.0509	22.9297	23.0068	23.0584	18.7332	21.6714	23.2752	23.467	23.1072	21.8397	17.9654	22.921	18.741	23.0152	20.5981	20.6589	20.5276	19.4561	21.7853	22.6955	20.3909	23.0996	18.7161	20.5041	19.385	23.1032	21.7398	22.8814	22.8424	22.9388	23.3528	23.179	MMGT1	Q8N4V1
MMS19	22.4505	22.7889	21.934	22.278	22.4641	21.9654	22.4449	21.8014	22.0902	22.2646	22.2494	22.1325	21.643	22.4974	21.6316	22.1772	22.5442	22.1343	21.9752	22.1492	21.6829	22.0641	22.6953	20.6116	22.1048	22.3034	22.3183	22.1422	22.6492	22.7188	23.2231	22.7905	22.6566	22.1064	22.2336	MMS19	Q96T76
MOB4	22.0888	21.9626	22.0972	22.3002	22.4089	22.6357	21.6943	22.0148	22.5127	21.584	22.3623	21.5065	22.1201	21.3262	22.292	22.2681	22.9323	22.6996	19.8878	22.7056	20.5105	22.2462	21.785	20.6282	22.366	17.6434	21.6815	22.7574	20.8949	22.5254	21.119	22.694	22.6895	22.1913	21.5929	MOB4	Q9Y3A3
MOBP	27.5907	27.3645	27.4978	27.3031	27.2535	27.5218	27.4602	27.5903	27.481	26.8834	27.4968	27.2179	27.8056	27.4338	28.5354	27.6215	27.1797	27.5552	27.6125	27.3489	28.1387	27.3317	26.7863	27.2888	27.0571	28.6248	27.4434	28.2647	27.6155	27.7182	27.9014	26.6915	27.4488	26.8397	28.0323	MOBP	Q13875
MOG	29.8545	29.4824	29.7794	29.6538	29.3443	29.7216	29.3017	29.2115	29.3086	29.0662	28.9962	28.8806	29.044	29.6056	29.6017	29.1065	29.3112	29.2184	28.8431	29.0461	29.7506	28.7304	28.9701	28.3768	27.8318	28.9946	28.6718	28.8496	28.8846	29.074	29.3064	28.8506	29.3194	28.7971	29.7375	MOG	Q16653
MOGS	23.5551	23.4663	23.9565	20.8966	23.698	23.5987	23.7489	21.8839	23.7804	23.6413	23.8091	23.8314	20.0784	23.5498	23.3995	23.7907	23.652	23.6148	23.97	20.5379	23.5125	23.9792	23.7915	23.9122	23.9283	23.3352	23.782	23.503	21.3197	24.2084	23.6068	24.1805	23.5259	23.778	23.6423	MOGS	Q13724
MON2	23.6028	23.4756	23.5721	23.5663	23.7721	23.6989	23.8627	23.7583	23.6279	23.566	23.4959	23.635	23.186	23.7073	23.648	23.4144	23.7237	23.8579	23.2674	23.1665	23.7969	23.3359	23.4869	23.6232	23.9166	23.5578	23.3345	23.562	23.4631	23.5575	23.6806	23.5946	23.347	23.5497	23.5171	MON2	Q7Z3U7
MPC1	25.4989	24.9095	25.363	25.5267	25.124	25.0448	24.7801	24.6571	24.8094	25.058	25.4798	25.5806	25.6631	25.4097	25.8704	24.9763	25.68	25.7281	25.8728	24.8584	24.7846	25.2864	25.9984	24.7907	24.4065	25.7623	25.538	25.0733	25.3633	25.6816	26.0072	26.119	26.0391	25.5497	25.519	MPC1	Q9Y5U8
MPC2	25.6189	25.3503	25.5072	25.699	25.5766	25.7293	25.655	25.0973	25.2358	25.6045	25.9186	25.5108	25.6302	25.0273	25.7591	25.32	25.5689	25.8085	25.6228	25.7149	25.718	25.0234	25.9937	25.6099	24.917	25.5524	25.2837	25.7795	25.0645	25.3509	25.4411	25.4171	25.5671	25.8992	26.0986	MPC2	O95563
MPI	23.9349	24.246	24.2683	23.9833	23.9366	24.1243	23.9514	24.471	24.3121	24.2343	24.029	23.8152	23.8664	24.239	24.1162	24.2446	24.1636	24.0176	24.1779	23.8447	24.4674	23.7818	24.0046	23.7661	23.4773	24.0935	24.2701	24.096	23.9144	24.1408	24.1465	24.5975	24.1912	24.3963	24.2046	MPI	P34949
MPO	19.3866	21.245	20.2008	21.3796	20.6177	20.0456	21.298	21.6838	23.3217	22.4452	22.7148	25.2723	27.4122	26.1395	21.3688	26.7979	21.7247	20.3959	25.9735	26.9735	26.1212	26.713	23.9438	26.3753	26.6071	20.7647	24.5562	24.7494	24.4681	22.3319	21.2419	21.566	19.9027	23.0075	21.3932	MPO	P05164
MPP2	24.0874	24.0657	24.2752	24.1819	23.9775	24.1559	24.0431	24.0403	23.9404	23.9156	24.1378	23.7362	23.7361	23.9348	24.1064	23.7915	24.2797	24.123	23.524	23.7742	24.0138	23.709	23.9372	23.5575	23.4507	23.9835	23.5301	24.0817	23.8837	23.5972	24.1601	23.7184	24.1386	24.2315	24.1152	MPP2	Q14168
MPP5	21.2645	22.2305	20.572	22.1721	22.3879	22.188	20.3571	22.3923	22.0733	19.8653	19.8434	22.0075	21.1653	22.2052	22.2352	21.0039	20.9037	22.1684	21.8049	19.3009	21.9871	20.4632	21.9441	22.0956	22.1323	22.1738	21.9497	20.4955	21.1742	20.7197	21.4431	20.9951	21.1736	20.7085	20.5718	MPP5	Q8N3R9
MPP6	23.5221	24.0004	23.4887	23.6347	23.8056	23.828	24.0328	23.6968	23.7667	23.6908	24.0164	23.9307	24.0175	22.2931	23.6422	24.1504	23.7051	23.8796	23.6783	24.0716	19.3455	24.1395	23.7664	24.2691	23.9133	23.6265	19.0689	23.6976	23.4233	23.8194	23.5402	23.7392	23.7829	23.3482	23.7177	MPP6	Q9NZW5
MPZ	24.4521	32.8367	30.0922	28.6667	33.0227	31.1707	33.1157	31.8486	33.6689	32.6194	33.3757	34.334	34.083	26.7354	32.8568	34.7106	30.676	32.5958	34.4134	34.8868	27.5819	34.6222	31.856	34.6294	34.3773	32.5568	26.374	32.9924	32.2992	34.0757	31.2787	31.8701	26.8241	31.0896	30.1596	MPZ	P25189
MRAS	23.7693	23.8256	23.157	23.3473	23.2583	23.9889	23.7036	23.9695	23.3519	23.0853	23.6314	23.4317	23.4333	23.7799	23.7411	23.555	23.6068	23.8265	23.1535	23.3123	22.9539	22.7793	23.4047	21.2199	19.2233	23.5852	22.7831	23.236	23.2026	22.7542	23.1278	22.6646	23.6617	20.421	23.4835	MRAS	O14807
MRC2	21.5914	20.9602	18.3528	20.9349	21.2949	21.7128	21.2147	21.0716	21.5739	21.75	22.3384	22.4779	21.1924	22.0322	21.5673	21.8828	22.0433	21.9296	20.0923	20.8093	21.679	22.7262	17.8441	22.5126	24.7128	21.815	21.173	21.67	20.4636	22.5907	21.8951	22.5555	21.4407	22.0421	21.9022	MRC2	Q9UBG0
MRI1	24.0314	24.0121	23.8528	24.0788	19.7487	23.7945	19.2832	21.8582	21.2044	20.9402	18.9059	20.1032	20.8805	20.0942	23.9888	22.1019	17.8593	23.7705	21.6757	22.0207	19.982	19.422	21.2251	21.748	18.3204	20.3957	21.4345	21.2949	20.8639	21.3707	20.7998	18.7043	23.7239	24.0338	20.6238	MRI1	Q9BV20
MRPS34	22.9781	20.0399	22.7493	22.7126	23.2954	22.9703	19.9672	21.6041	20.2521	22.4814	22.7136	22.899	22.559	22.4477	20.0926	19.7638	20.6394	20.9944	23.0258	17.1936	20.3383	22.3248	21.2399	23.1989	23.8813	23.257	22.7345	23.8295	24.0193	23.3501	22.9495	20.7265	22.4916	22.2227	22.9279	MRPS34	P82930
MSN	26.6473	27.0551	26.8877	26.8896	27.0534	26.9445	27.2502	27.2209	27.1926	27.2621	27.0043	27.3552	27.54	27.0832	26.9184	27.5558	27.0684	26.9447	27.6685	27.9472	27.3794	28.1299	27.2565	27.6875	28.7919	27.5651	28.0662	27.635	28.018	28.3345	27.5794	28.1291	27.5469	27.7321	27.1613	MSN	P26038
MTA2	20.6946	22.37	22.7217	22.6486	22.6838	22.7225	22.6099	22.8132	21.4697	22.5085	22.364	20.0126	22.8792	20.5484	22.1561	19.1282	22.4821	22.6467	19.7192	20.5852	21.9484	22.8489	21.2975	21.9631	23.6306	22.1411	22.5341	22.3993	20.6727	23.0781	22.4549	22.6108	22.2303	23.0616	21.4371	MTA2	O94776
MTAP	25.0758	25.3041	24.4199	25.4999	24.8373	24.7268	24.9753	25.3511	24.8628	25.2086	24.7962	25.3144	24.466	24.8864	25.2426	24.5612	24.4194	24.5944	24.1795	24.656	25.2125	24.5273	24.5906	24.0813	25.2378	24.9293	24.9551	25.2411	24.9444	24.9333	24.9764	24.907	25.1997	24.5606	24.7938	MTAP	Q13126
MTCH1	25.852	25.8122	26.0067	25.9667	25.9304	25.5977	25.6099	25.4221	25.4233	25.8254	26.03	26.034	25.336	25.462	25.7385	25.5491	25.7276	25.7763	26.0318	25.8239	25.3601	25.922	26.1223	25.8729	25.9905	25.5519	25.3431	25.6266	25.6302	25.5956	25.681	25.3514	25.3407	26.0427	26.0647	MTCH1	Q9NZJ7
MTCH2	26.6501	26.494	26.7197	26.6328	26.5003	26.3895	26.5974	26.5293	26.502	26.6032	26.5669	26.412	26.3708	26.5364	26.5801	26.1607	26.5285	26.573	26.8087	26.5849	26.3153	26.4945	26.8785	26.8122	26.6368	26.4956	26.3118	26.7807	26.6474	26.4748	26.3548	26.4968	26.7774	26.7984	26.6724	MTCH2	Q9Y6C9
MTDH	23.6649	23.8833	22.9439	22.8477	24.0744	23.7479	23.7935	24.2699	23.9288	23.8438	23.9338	24.4313	24.527	23.3854	23.4875	24.0582	23.732	24.0672	24.189	24.3184	24.0491	24.053	23.705	24.7065	24.9632	24.4542	23.7176	24.1246	24.367	24.4232	24.0766	24.3519	23.7593	22.9487	23.1336	MTDH	Q86UE4
MTFR1L	23.6457	23.4405	22.9112	23.2566	23.1179	20.8252	23.4197	21.2304	22.1106	21.6275	19.8294	21.6206	21.6421	23.4733	20.1898	21.9048	18.879	23.4364	21.986	19.9457	21.8986	23.3508	21.2425	23.2543	23.3063	21.533	21.7922	20.3828	21.8869	21.6104	21.1331	23.1287	23.2017	20.4789	21.5645	MTFR1L	Q9H019
MTHFD1	24.9512	24.7172	24.8276	24.8242	24.7449	24.9685	25.0316	25.1595	25.4697	24.8843	24.6658	24.5958	24.8958	25.2732	25.0407	25.0894	24.6779	24.691	24.9212	24.9318	25.1417	24.7624	24.7805	24.9217	24.775	24.9958	24.8975	24.6471	24.9612	24.8303	24.818	24.8097	25.0596	24.9772	24.6777	MTHFD1	P11586
MTHFD1L	24.4465	24.0957	24.4136	24.5095	24.3655	24.1299	24.1143	23.6187	23.5515	24.0581	24.1863	24.0575	23.6709	23.8389	23.7943	23.9142	24.123	23.9233	24.1831	23.9886	23.9132	24.1108	24.269	24.0356	24.4472	23.6782	24.0596	23.9425	24.0638	23.9211	23.9735	23.7992	24.0013	24.2453	24.2291	MTHFD1L	Q6UB35
MTMR1	23.6335	23.85	24.3081	23.9564	24.1882	23.8807	24.0346	19.9419	23.7678	23.9755	23.9968	23.4939	23.7255	21.4413	24.133	24.3775	24.227	23.7437	23.8952	21.7737	24.0988	20.2439	23.8379	23.8699	22.2679	24.0743	24.0655	24.4858	23.7271	23.5185	24.0233	23.9848	24.0748	24.0705	24.1313	MTMR1	Q13613
MTMR10	22.4742	19.0639	22.7952	22.3641	20.5188	22.3994	22.2847	20.328	22.0324	21.4486	19.124	21.1832	19.8058	23.1651	22.6644	21.8322	21.0257	21.2155	21.9311	20.6864	21.2939	21.7722	20.3115	21.8473	21.5356	21.3087	20.888	20.929	22.2685	22.1409	21.5687	21.6194	22.1629	22.34	22.4704	MTMR10	Q9NXD2
MTMR2	24.3042	24.4455	24.4666	24.3103	24.3538	24.1544	24.261	24.6181	24.4822	24.1823	24.1896	24.2489	24.2017	24.4874	24.3956	24.4327	24.4461	24.2387	24.3995	24.3961	24.6652	24.0715	24.3149	24.254	23.5831	24.6009	24.2933	24.1468	24.4049	24.0693	24.2148	24.0416	24.2751	24.4383	24.4379	MTMR2	Q13614
MTMR9	23.7323	23.7539	23.7009	23.7736	23.7623	23.9407	23.9286	24.0094	23.9825	24.0401	23.7602	23.5343	23.8351	23.6631	23.6555	23.6624	24.0026	24.0401	23.7312	23.47	23.8269	23.8527	23.6509	23.5713	23.1418	23.6947	23.4467	23.8028	23.6334	23.5236	23.7456	23.7056	23.682	23.4763	23.5304	MTMR9	Q96QG7
MTOR	23.0562	23.4359	23.4299	23.2776	23.3214	23.3182	22.9727	23.2015	23.3201	23.1968	23.4396	23.5697	23.3918	23.662	23.4498	23.2809	23.5054	23.2874	23.563	23.1307	22.9772	23.3215	23.321	23.3368	23.0886	23.4767	23.0447	23.2117	23.6917	23.4641	23.5792	23.6071	23.6019	23.6008	23.4893	MTOR	P42345
MTPN	23.5651	23.5895	23.5198	23.963	23.371	23.4456	23.7671	23.0255	22.8611	23.5061	23.7606	23.0892	23.0621	23.3866	23.3066	23.6157	24.2681	23.3251	23.0466	23.1103	23.0743	23.3491	24.3501	22.5273	23.4158	23.2491	22.593	23.218	23.4629	23.1214	24.2014	23.2785	23.9644	23.5691	23.8663	MTPN	P58546
MTSS1L	22.0739	22.2821	21.795	20.8443	21.3629	21.3912	22.0901	21.8975	21.4178	22.4397	22.2235	22.9436	23.0993	22.5768	22.7625	21.0559	22.8268	22.6068	22.4524	18.7884	22.4024	20.2046	23.0834	22.6418	21.6517	21.4024	21.7362	22.4256	22.5648	22.8817	22.9269	22.7272	22.5625	21.0285	21.9812	MTSS1L	Q765P7
MTX1	23.1881	23.5674	23.3578	20.411	23.5987	23.2435	23.5555	22.1828	22.1101	21.3015	23.4438	21.824	21.1886	19.4164	22.9876	20.95	22.7361	23.1335	22.1707	22.0236	21.7731	21.7849	23.4993	20.6843	19.1826	21.1051	22.8535	23.3235	21.3023	22.7857	22.6009	23.2471	23.2442	23.0463	23.159	MTX1	Q13505
MTX3	23.6751	22.8944	23.0817	21.18	22.8562	21.5033	18.9854	22.5505	21.3678	22.6843	22.9512	22.6821	22.5576	22.4354	22.5342	20.3313	22.6976	20.8192	22.7859	22.5038	19.6212	21.5639	22.6552	22.6278	21.6416	21.4262	22.5095	22.5922	22.5499	22.4201	22.6859	22.8185	22.6284	22.5235	22.7125	MTX3	Q5HYI7
MUT	23.4852	23.2657	23.2407	23.2158	23.3598	23.4014	23.291	21.3458	21.3733	23.1558	23.1613	20.4759	21.6751	23.134	21.3621	21.8495	23.4308	23.1685	21.9905	23.4018	22.3281	23.3037	23.1882	20.821	22.1996	19.7842	23.0849	20.538	21.8065	19.8211	21.4891	22.9634	23.1758	23.3538	23.0327	MUT	P22033
MVB12B	21.0661	21.186	23.3491	22.9598	22.8102	22.836	22.8688	21.071	23.0327	22.7828	23.1015	21.0757	21.1331	21.3446	23.1082	21.5153	23.1695	23.2663	21.9155	20.48	23.5257	21.3745	21.2999	21.8701	22.0125	20.9019	21.6873	23.1214	22.7375	21.7582	20.7094	22.934	22.9741	18.726	22.7641	MVB12B	Q9H7P6
MVD	20.7467	21.3772	23.2635	20.3772	22.9259	23.252	23.4846	22.8394	23.7969	23.0402	21.0445	21.1699	21.4656	20.1778	22.6176	21.2789	23.3539	23.13	21.9321	21.4683	18.9807	19.8973	21.0008	21.1887	20.4735	21.2723	23.1675	19.509	21.4582	20.5639	22.4375	19.9062	22.156	21.4224	21.381	MVD	P53602
MVK	23.5358	23.7443	24.1633	24.0568	23.8646	24.0856	23.5337	23.7801	23.7858	23.9351	23.7134	23.0798	22.7391	23.993	24.0375	23.2814	23.8427	22.8978	22.9063	22.7804	23.3638	23.7334	23.9667	23.0422	22.1227	23.73	23.2151	22.8742	23.098	22.7915	23.2659	22.5148	23.3403	24.0174	24.0453	MVK	Q03426
MVP	23.3307	24.1005	24.1441	24.0057	24.0297	24.0838	24.1885	24.4747	24.6208	24.2756	23.9684	24.3043	24.3466	24.0776	24.2265	24.467	24.0561	24.1565	24.6818	25.0781	24.6182	25.297	24.1656	24.8437	26.0797	24.7285	25.4452	25.0962	25.3688	25.864	24.9212	25.5744	24.8949	25.2275	24.3194	MVP	Q14764
MYEF2	24.3898	24.4887	24.2771	24.282	24.057	24.2644	23.9274	23.7141	22.936	24.0948	24.0103	23.5458	23.7039	23.5811	23.6935	24.0777	23.9953	24.1068	23.4185	23.547	23.2999	23.5989	24.153	23.7853	23.8975	23.567	23.6822	23.9688	23.8088	23.8782	24.0952	24.0044	24.1723	24.6261	24.3954	MYEF2	Q9P2K5
MYH1	18.4792	20.1049	21.3912	21.4733	21.5632	20.9103	21.3776	24.0139	27.2172	21.7569	18.4854	26.1676	31.3037	25.3943	18.9519	23.6895	19.9269	20.0403	19.2929	28.7063	19.4279	21.9753	21.2386	26.4108	24.6341	20.4913	21.3113	19.5321	21.5672	20.8766	20.3539	21.5829	20.1432	20.7509	21.3214	MYH1	P12882
MYH10	27.6359	27.6188	27.5834	27.5167	27.5935	27.5649	27.6724	27.5979	27.6985	27.5631	27.451	27.677	27.5724	27.6161	27.4606	27.7344	27.5441	27.5332	27.7404	27.7552	27.6632	27.8563	27.4538	27.7818	27.8121	27.2534	27.4881	27.3062	27.2743	27.4412	27.3874	27.5616	27.3492	27.4166	27.3371	MYH10	P35580
MYH11	22.6382	24.3422	26.167	25.2185	23.7957	25.6062	24.8498	25.8132	25.1823	25.5059	23.5916	25.9041	27.3301	24.2177	23.162	25.6846	23.8498	23.6309	25.0517	25.9397	22.7876	25.3839	25.1068	24.8705	26.0973	24.306	23.0621	23.7304	24.052	23.8796	23.583	27.8406	23.6251	23.9181	25.1589	MYH11	P35749
MYH14	31.3072	31.2938	30.8644	30.9588	30.6797	30.803	30.9243	30.7676	31.2115	31.3774	30.5514	30.8045	31.3147	31.5713	31.6363	30.6712	30.7684	31.3449	31.1608	31.4346	31.5696	30.566	31.3396	31.1824	30.2264	31.4913	30.5868	29.2285	31.3321	31.1602	31.3447	31.3152	31.2459	30.8305	29.7824	MYH14	Q7Z406
MYH2	30.7894	31.387	32.1777	30.5395	31.6442	29.9787	31.1807	32.0302	32.9101	31.6561	31.3961	31.1864	35.5595	32.5992	30.7307	32.281	31.4837	31.3976	31.2966	33.3571	32.1063	31.0845	31.4698	32.2704	31.0378	32.1919	31.3882	31.6824	31.828	31.3391	31.8768	31.4964	31.8361	30.5365	32.02	MYH2	Q9UKX2
MYH4	20.5491	21.0524	21.4893	19.759	19.0846	21.515	21.5507	22.1965	26.9214	19.9582	18.8523	26.357	31.3339	25.4175	21.5018	21.6765	18.5414	19.9956	20.5409	28.9241	19.5651	21.8869	18.3506	25.4769	25.0224	19.3867	21.2814	21.5059	20.1331	19.53	20.1593	19.2731	20.103	19.1158	20.9107	MYH4	Q9Y623
MYH9	25.9441	26.4092	26.6376	26.5902	26.393	26.4612	26.5247	26.8808	27.6846	26.9052	26.4095	27.4129	27.7209	27.373	26.1713	27.5152	26.3781	26.3101	27.7328	27.811	27.0899	28.1158	26.7297	27.8307	29.1351	26.4713	27.3118	26.8668	27.371	27.8293	26.7559	27.7734	26.7481	27.2225	26.5673	MYH9	P35579
MYL6	24.5097	24.7503	25.0521	24.9282	24.5295	24.7712	25.0394	25.2471	25.2093	24.9025	25.0107	25.274	25.4991	24.7249	24.5022	25.6394	24.9132	24.9869	25.3633	25.7047	25.285	25.8475	24.6293	24.6636	26.6806	25.2743	25.0001	24.5751	24.9273	25.4656	25.0027	24.8388	24.7769	25.4945	24.6269	MYL6	P60660
MYL9	20.447	20.1809	22.8724	22.9635	22.0894	23.8752	23.8157	24.7044	25.1941	22.8412	22.4162	24.9751	24.3958	23.97	22.9855	24.6837	22.8444	22.758	25.4018	25.407	21.9706	24.5164	20.7324	24.5359	25.061	24.0897	21.7763	24.5864	23.2344	21.2814	18.8901	17.5055	19.9646	20.2042	22.9694	MYL9	P24844
MYLK	24.4645	25.3652	25.4619	19.0267	24.5218	25.0704	25.0975	25.1254	25.5725	25.1714	24.8345	24.531	25.1427	25.3119	24.921	25.5414	24.842	25.1878	24.5006	24.7753	25.2661	24.5163	24.4792	24.4723	24.5054	24.9515	25.0818	24.0726	24.0067	24.2879	24.6479	25.4827	25.0186	24.8921	24.3488	MYLK	Q15746
MYLPF	21.6228	20.1358	21.426	20.276	20.5589	21.3666	27.8695	28.1111	29.1781	16.9982	20.1448	29.2875	32.1522	27.7405	17.9122	20.3393	19.1952	27.9489	21.8459	30.7092	21.1562	19.5807	20.2355	25.3956	27.6301	20.2605	20.0714	21.3915	20.1368	20.6029	19.7112	21.596	27.8452	21.1044	21.4972	MYLPF	Q96A32
MYO18A	26.2049	25.8944	25.8709	26.0506	26.0921	26.0337	26.0661	25.7259	25.9721	25.9329	25.9665	25.9827	25.7917	25.9538	26.0381	25.6605	25.8961	25.9026	25.7003	25.8335	25.8176	25.6234	25.9996	25.6665	25.7582	25.7968	25.7667	25.9716	25.7803	25.8803	25.933	25.8827	25.8874	25.8163	25.7173	MYO18A	Q92614
MYO1B	21.4819	22.3187	22.1851	21.8798	22.0094	19.9411	21.4669	20.2416	22.3449	20.4013	21.8685	22.7903	20.6905	19.005	22.1313	19.45	21.8778	22.4499	21.85	22.8691	21.0229	22.9314	19.7392	22.8614	24.1264	21.5888	21.7229	21.0324	21.9335	23.4828	22.3321	23.9397	23.0495	22.314	21.3868	MYO1B	O43795
MYO1C	22.1736	23.0296	23.0734	22.9789	23.0514	23.0799	23.3402	22.9777	23.2645	22.9389	23.1416	23.7079	24.1839	22.0443	23.0477	24.1671	21.4272	22.7541	24.1376	25.0425	21.514	25.0574	23.0383	24.8311	25.4333	23.3263	23.2174	23.3779	23.8086	25.2369	23.4486	25.0628	23.1115	23.3651	23.0654	MYO1C	O00159
MYO1D	27.1265	26.9671	26.9064	27.0607	26.7549	26.9022	26.948	27.0145	26.9981	26.6676	26.7728	26.6223	26.6223	27.0468	26.9733	26.7067	26.9819	26.6364	26.6314	26.6029	27.2169	26.2048	26.5279	26.0026	25.5849	26.8273	26.5738	26.458	26.6107	26.5593	26.8144	26.4525	26.7983	26.591	26.7764	MYO1D	O94832
MYO1E	24.2825	24.6819	24.8483	24.7354	24.6941	24.7279	24.7608	25.0282	24.9443	24.7473	24.553	24.6352	24.5835	24.8964	24.8648	24.7456	24.672	24.4577	24.6068	24.8379	24.8455	24.7859	24.4862	24.3509	24.9007	24.5355	25.081	24.5177	25.0638	24.9236	24.7021	24.8556	24.5151	24.6309	24.6577	MYO1E	Q12965
MYO1F	18.8913	20.7206	19.787	17.5698	20.6828	20.4372	19.6993	20.6474	21.3827	21.3488	20.8833	21.7329	19.7886	21.3407	20.4467	21.5632	21.0248	20.2457	22.088	22.3326	21.8017	22.4827	19.8987	20.9106	24.0638	21.8635	23.4411	21.5828	16.3657	23.7235	21.7956	23.8263	21.5467	22.0987	21.2807	MYO1F	O00160
MYO5A	25.5681	25.5075	25.3314	25.3481	25.3858	25.3657	25.4684	25.4871	25.3871	25.359	25.3902	25.1623	25.0707	25.5566	25.4765	25.2342	25.5241	25.3112	25.2942	25.0855	25.4506	24.9214	25.4133	25.2747	24.5334	25.3163	25.2449	25.3585	24.9889	24.9869	25.356	25.0702	25.3286	25.3236	25.3281	MYO5A	Q9Y4I1
MYO6	24.9845	25.0075	25.1315	25.2019	25.0637	24.977	24.9961	25.0221	25.3858	25.2284	25.0275	24.9057	25.0825	25.2198	25.2016	25.1549	25.2668	25.1027	24.8364	24.4827	25.2593	24.6842	24.9743	24.7273	23.761	25.1302	24.4342	24.913	24.9893	24.635	24.9037	24.9041	25.0328	25.1298	25.1468	MYO6	Q9UM54
MYOF	28.8215	29.1447	28.9814	28.5596	28.9315	28.9872	29.2893	29.0583	29.7057	29.1314	29.1586	29.7084	29.5073	29.8654	30.2472	29.5479	29.3775	20.7827	29.6529	29.8022	29.9249	28.5569	28.9755	29.0921	29.3516	29.1291	29.3203	28.2324	28.5211	28.8082	28.6844	29.5957	29.001	28.4835	28.5501	MYOF	Q9NZM1
N4BP3	25.9421	25.9119	21.3268	21.0847	25.729	21.382	27.0494	27.1376	27.6515	25.9486	25.8828	28.6034	29.6499	26.8314	20.5656	27.3951	25.6036	25.8223	20.8951	28.6442	27.706	27.8964	25.5336	27.0883	26.0659	17.1522	25.2684	26.2449	19.1425	21.7472	19.6033	20.2194	20.2534	19.533	21.1373	N4BP3	O15049
NAA50	23.3397	23.3134	23.5978	23.4897	23.4983	23.5736	23.0899	23.2434	23.7422	23.202	23.4235	22.9545	23.1131	23.3339	23.1145	23.6126	23.3028	23.2992	23.5501	23.3462	23.457	23.7046	23.6795	23.3679	24.4166	23.8754	23.6711	23.6645	23.7756	23.9645	23.0924	23.6715	23.3718	23.9098	23.5022	NAA50	Q9GZZ1
NACAD	22.7313	21.5258	23.0395	23.278	23.4407	22.6075	22.8491	22.9702	21.2652	23.3215	22.7255	21.5571	19.4523	19.4445	20.617	20.9497	21.4301	22.724	21.0157	22.0247	21.866	20.547	19.0812	21.9357	21.6599	23.273	23.7195	20.4767	22.9118	22.6883	21.5865	23.1544	23.1666	23.4366	23.0327	NACAD	O15069
NADK2	24.1987	23.7651	23.7588	24.0801	23.6965	23.9084	23.8936	23.9529	23.3127	23.8843	23.5513	23.4026	23.6486	23.58	23.984	23.4962	24.1559	23.503	19.2572	23.3826	19.9014	23.2021	24.1325	23.223	22.1917	23.6458	20.9507	23.5736	23.3804	23.0668	23.4812	23.2209	23.5611	24.075	24.254	NADK2	Q4G0N4
NAE1	24.0665	24.3371	24.1607	24.1879	23.8905	24.0541	24.1751	23.908	23.8555	23.7601	24.2672	24.1131	23.9039	24.2962	24.0832	24.1221	23.8737	24.0598	23.9056	23.5938	23.895	23.5248	24.047	23.3132	23.0267	24.2617	23.8397	23.9439	23.7632	23.6787	24.171	23.9251	24.2406	24.3053	24.1177	NAE1	Q13564
NAGK	21.2227	23.0142	21.4282	20.7104	22.7936	21.5935	22.7825	20.3952	21.9653	17.9023	20.5127	21.5108	20.4513	21.839	22.649	23.091	22.4904	22.444	20.7612	21.4673	19.6777	23.0385	20.7016	19.1927	23.1904	23.1307	23.401	22.6293	22.6821	21.1505	23.3103	19.6185	22.9562	23.0036	20.5532	NAGK	Q9UJ70
NAMPT	23.8873	23.8888	24.2655	24.2188	24.1067	23.7831	24.2674	24.4147	24.5208	24.1549	24.0899	24.2984	24.6209	24.445	24.1654	24.7804	24.0536	24.2684	24.4933	24.9593	24.7862	24.9491	24.1394	24.683	24.6307	24.4028	24.5023	24.0314	24.5956	24.4936	24.2381	24.6646	24.2543	24.2804	24.2552	NAMPT	P43490
NAP1L1	26.5206	26.621	26.1143	26.4343	26.6262	26.2285	26.9482	26.5287	27.0486	26.4465	26.4778	26.5515	26.5186	26.941	26.6611	26.9448	26.4535	26.402	26.7411	26.9124	26.8258	27.2501	26.6786	26.4304	27.064	26.8322	27.2892	26.391	26.31	26.2939	26.9082	26.9972	26.7813	26.6255	26.5048	NAP1L1	P55209
NAP1L4	25.5123	25.5433	25.3277	24.9076	25.3594	25.2844	25.3123	25.2597	25.8351	25.2993	25.6742	25.9777	25.4449	26.1224	25.3536	25.7042	25.5172	25.5242	25.5814	25.1424	25.4709	25.5281	25.3742	24.9996	24.9193	25.0029	26.0064	24.576	24.5281	24.4592	25.5321	25.8135	25.6911	25.035	25.0659	NAP1L4	Q99733
NAPA	26.4899	26.4082	26.266	26.2048	26.2831	26.4073	26.1945	26.2746	26.1639	26.0809	26.1067	25.9714	26.0974	26.2619	26.3632	25.985	26.2556	26.5025	26.2488	26.2873	26.1048	25.9531	26.2047	26.0179	25.6241	26.2125	26.0317	26.1677	25.8039	25.9515	26.2743	25.8219	26.167	26.1	26.2743	NAPA	P54920
NAPB	27.9559	27.842	27.6505	27.7423	27.7541	27.8062	27.5279	27.2751	27.1032	27.6577	27.7607	27.3839	27.2852	27.5398	27.6218	27.3675	27.7783	27.8508	27.6879	27.5085	27.3596	27.3014	27.803	27.5109	26.6795	27.5593	27.505	27.6201	27.3167	26.9349	27.6802	27.0415	27.485	27.4081	27.7252	NAPB	Q9H115
NAPEPLD	22.53	21.9669	22.5712	19.8585	22.4683	22.3372	20.4705	22.2722	22.2375	22.0927	22.2756	21.8341	21.6526	22.442	22.2546	22.3992	22.2207	22.0395	21.9904	21.1884	22.0701	20.4518	21.3119	18.1586	21.5264	23.0613	22.5688	22.5144	21.7316	22.2209	22.9102	22.4135	22.9456	22.7543	22.4862	NAPEPLD	Q6IQ20
NAPG	25.0797	25.0386	25.1189	25.1341	24.852	24.8917	24.8574	24.817	24.4649	24.6624	24.82	24.521	24.369	24.5098	24.5053	24.6558	24.8803	24.852	24.553	24.4345	24.8295	24.4686	24.7275	24.2168	24.0207	24.3575	24.3524	24.3253	23.9515	23.7873	24.3421	23.9656	24.6456	24.975	24.7295	NAPG	Q99747
NARS	25.3783	25.5964	25.2453	25.3315	25.5533	25.3842	25.228	25.4753	25.5293	25.5601	25.5144	25.3142	25.1619	25.6062	25.7285	25.0959	25.5457	25.4886	25.2524	25.1587	25.3523	24.9978	25.4257	24.854	24.9488	25.4822	25.288	25.4441	25.4172	25.0995	25.5191	25.5157	25.5353	25.7811	25.4537	NARS	O43776
NBAS	22.2383	22.1213	22.7919	22.6541	22.4975	22.3756	22.2873	22.583	22.6131	22.7562	20.1072	22.2317	22.4201	22.4951	22.4049	22.5576	22.4926	22.7471	22.2803	22.165	22.8122	22.2138	22.0278	22.1855	22.3284	22.257	22.4608	22.3948	22.5497	23.0054	22.22	22.2609	22.6247	21.8289	22.4579	NBAS	A2RRP1
NBEA	22.8433	22.3517	22.6893	23.1492	22.6882	22.59	22.5558	22.5905	22.9086	23.0339	23.0089	22.4953	22.6248	22.5724	22.7421	22.6016	22.9776	22.7491	22.9595	21.8436	22.5212	21.9404	22.7901	22.4645	20.2452	22.6903	22.1492	23.0252	22.762	22.6685	22.7515	22.751	22.8951	22.7139	23.0281	NBEA	Q8NFP9
NCALD	27.3049	27.5959	27.7471	27.5744	27.7193	27.6793	27.2896	27.7196	27.6874	27.7314	27.7707	27.3029	27.0495	27.0957	27.8998	27.3205	27.6873	27.4634	27.1304	27.1465	27.5751	27.1189	27.2005	26.2224	26.3742	27.8659	27.3928	27.4224	27.4537	27.3358	27.554	26.5239	27.3669	27.5318	27.6047	NCALD	P61601
NCAM1	28.4634	28.5693	28.2747	28.2525	28.3472	28.4971	28.601	28.432	28.2693	28.3022	28.5429	28.2251	28.312	28.8847	28.6153	28.6262	28.4927	28.3642	28.4375	28.0295	28.6805	28.2546	28.4288	28.2543	27.4255	28.7003	28.1853	28.5496	28.1922	27.7316	28.5344	27.9872	28.491	27.9837	28.2789	NCAM1	P13591
NCAM2	24.4999	24.9322	23.8451	24.5206	24.5528	24.6355	24.4851	24.2739	24.1955	24.3272	24.6013	24.2004	24.0757	24.2693	24.2665	23.9805	24.285	24.541	24.6166	24.0889	24.7217	24.1981	24.5121	24.7161	23.6896	24.5695	24.0409	24.8234	23.9834	23.525	24.0029	23.7117	24.3512	23.8577	24.5259	NCAM2	O15394
NCAN	25.4671	24.9736	25.4437	25.3447	25.5722	25.5667	25.1453	24.6511	25.3856	25.0536	25.3993	25.4452	24.7082	25.3489	25.6658	24.8568	25.2607	25.4174	24.6865	24.2594	25.3856	24.3507	25.017	24.6137	18.615	26.0705	24.531	25.2611	24.9555	23.9578	25.6494	24.818	25.8518	25.8671	25.8232	NCAN	O14594
NCCRP1	20.7716	20.3337	19.5282	18.4255	21.3149	19.8099	19.4895	19.8179	20.042	21.3469	21.71	22.4132	23.334	20.537	21.4786	21.5362	21.0249	21.3568	24.2087	19.0349	24.5752	19.8256	22.4152	23.6097	21.0563	22.1387	21.4654	19.8902	21.7186	20.8403	21.6754	18.8676	18.8075	20.2097	20.8512	NCCRP1	Q6ZVX7
NCDN	27.3191	27.2014	27.0592	27.2955	27.2515	27.1109	27.0338	27.1552	27.0131	27.018	27.2415	27.0113	26.8297	27.2682	27.174	26.927	27.2765	27.2893	26.9163	26.8	27.4051	26.6644	27.2093	26.887	26.0084	26.9611	26.7342	27.0319	26.7076	26.2526	27.1068	26.6544	26.9466	26.7766	27.2312	NCDN	Q9UBB6
NCKAP1	25.3075	25.4798	25.4082	25.5535	25.5425	25.4212	25.6096	25.2323	25.5399	25.4622	25.5927	25.4082	25.1972	25.4262	25.4806	25.3831	25.4611	25.4744	25.2979	25.2607	25.5184	25.0588	25.7559	25.5277	24.9488	25.4075	24.9732	25.6642	25.5631	25.3121	25.586	25.5618	25.5309	25.5156	25.6579	NCKAP1	Q9Y2A7
NCKAP1L	20.0604	24.0148	23.9676	21.4805	20.8141	21.3344	21.1108	21.5928	22.0813	24.3202	20.2581	21.7218	21.8568	20.6658	19.8863	21.3413	24.1944	21.3781	21.7058	21.9481	20.1635	21.7226	21.7096	20.1037	20.7559	21.6168	20.5759	24.4076	24.2938	24.5534	24.2708	20.9751	24.2085	24.972	24.1175	NCKAP1L	P55160
NCKIPSD	24.9122	24.6929	24.1991	24.7162	24.662	24.8305	24.527	24.5712	24.6682	24.4218	24.744	24.5514	24.5177	24.8627	24.5676	24.4842	24.9338	24.6824	24.648	24.4996	24.9046	23.6816	24.795	24.0248	23.5474	24.3433	24.433	24.4826	24.083	24.0173	24.4299	24.2068	24.5207	24.2037	24.4258	NCKIPSD	Q9NZQ3
NCL	24.7634	24.9425	24.8864	24.7405	24.9232	25.0901	25.0283	25.2272	24.9462	25.1664	25.0366	24.9795	25.7595	24.6821	24.9648	25.5228	24.7628	24.8868	25.785	26.3123	25.5728	26.53	25.3365	26.1169	27.2422	25.5173	26.0651	25.9391	26.6341	26.2723	25.3005	25.5618	25.1557	25.1574	24.9566	NCL	P19338
NCLN	22.854	22.9495	23.7599	23.7602	23.4148	23.4897	22.5526	21.3245	22.2137	23.5819	23.19	22.8929	18.2869	23.111	22.6654	21.1816	23.4314	23.4154	21.5076	21.9501	22.1029	23.122	23.2939	17.0409	23.8771	21.6817	23.1555	23.0418	22.9872	22.9801	22.6736	22.9193	22.5977	23.7089	23.8243	NCLN	Q969V3
NDRG1	25.8428	26.2105	26.1445	26.0998	26.0501	26.2613	26.2501	25.8223	25.9274	25.6341	25.738	25.9106	25.9146	25.8956	26.4283	26.1957	25.972	26.0268	26.2084	26.1307	26.1585	26.4315	25.633	25.4557	25.7776	25.8664	25.8198	25.4405	25.2761	25.5403	26.0819	25.8767	26.1661	26.2262	26.0068	NDRG1	Q92597
NDRG2	28.8477	28.7426	28.9067	28.86	28.6024	28.9755	28.6141	28.0275	28.195	28.4846	28.8891	28.4195	27.9753	28.3691	28.5772	28.266	28.7908	28.4514	27.9921	27.4644	27.896	27.5953	28.7473	27.3948	25.8806	28.5112	27.2498	28.1481	27.7535	26.6153	28.3911	27.6408	28.9452	28.4618	28.5362	NDRG2	Q9UN36
NDRG3	25.2729	25.1116	25.091	25.024	25.1895	25.1001	24.9194	24.5851	24.8103	25.054	25.299	24.8356	24.6552	25.6307	25.2714	24.7728	25.1731	25.0349	25.397	25.0903	24.807	24.6575	25.2917	24.8173	24.4118	24.9217	25.1902	24.8956	25.0948	24.6042	24.9464	24.8692	25.1263	25.0803	25.0308	NDRG3	Q9UGV2
NDRG4	26.0752	25.9071	26.041	25.8646	26.0608	26.1571	25.8785	25.6537	25.6121	26.2344	26.1181	25.8269	25.4812	26.3667	26.1085	25.4842	26.1353	26.1177	26.5856	26.1624	25.298	25.9341	26.188	26.2921	25.0133	25.8294	26.2777	26.0182	26.1662	25.3573	25.9429	25.3556	25.8095	25.7146	26.1071	NDRG4	Q9ULP0
NDUFA12	26.0548	25.8117	25.7768	25.4498	25.9662	25.5948	25.8365	25.169	25.1791	25.4763	25.6318	25.4546	25.3291	25.5338	25.2445	25.1607	25.5012	25.909	25.3905	25.1321	25.3529	25.2494	25.4272	25.2253	24.6059	25.3092	24.902	25.2587	25.1895	24.9434	25.5082	25.114	25.5397	25.2056	25.3941	NDUFA12	Q9UI09
NDUFA13	26.4487	25.8204	26.0186	25.9027	25.7961	25.9684	25.6274	25.6762	25.426	25.5846	25.9168	25.6039	25.7594	25.6036	25.4375	25.2839	25.777	26.1587	25.7046	25.2709	25.6102	25.2689	25.7907	25.4607	25.0358	25.2782	25.2632	25.45	25.4459	25.3408	25.7017	25.504	25.9735	25.6276	25.7639	NDUFA13	Q9P0J0
NDUFA3	26.127	25.6949	25.4947	25.4993	26.0204	25.9435	26.1011	20.8367	25.5431	25.9047	26.2119	25.8979	18.2771	19.1317	25.8169	25.3059	25.8663	25.9277	26.1437	25.3904	25.5646	21.908	25.9334	25.773	24.903	21.2076	20.5432	25.7977	25.7238	25.4624	25.7707	25.6261	20.8164	20.6519	26.1647	NDUFA3	O95167
NDUFA8	27.4323	27.0538	27.165	27.3189	27.1591	27.1843	27.2372	26.7035	26.6208	27.0644	27.346	27.2476	27.2034	26.6016	26.5854	26.6773	27.085	27.4365	27.4214	26.8702	27.2314	26.7498	27.1066	27.4825	26.6814	26.4529	26.7523	26.6201	26.0422	25.9954	26.532	26.5836	27.0435	27.0094	27.1247	NDUFA8	P51970
NDUFA9	19.5012	19.751	25.6024	25.8299	25.7974	25.7185	20.6611	21.8272	21.9933	21.7077	25.8365	20.4277	20.3761	25.3795	25.3765	21.6313	20.4854	21.1268	20.7869	22.2149	20.8018	21.629	17.9189	20.6392	22.3209	21.5981	19.461	21.0525	21.6387	18.4865	20.8121	21.6142	18.1245	25.9279	25.8353	NDUFA9	Q16795
NDUFAB1	26.002	25.6852	26.146	26.0015	25.7091	25.8419	26.0201	25.2051	25.2128	25.1644	26.1792	25.679	25.2932	25.34	25.6193	25.4037	25.8651	25.7695	25.6913	25.432	25.4324	25.1675	25.8099	24.3735	24.1062	25.6532	24.8543	25.3255	24.9952	24.9407	25.4796	25.1032	25.5229	26.1199	25.9015	NDUFAB1	O14561
NDUFAF4	24.7404	24.2256	23.5964	24.3057	24.1443	24.2937	21.5748	24.5174	24.4824	21.1249	20.4909	24.127	21.009	21.2798	21.4266	24.1209	23.9452	20.3909	22.1365	21.9124	22.3421	24.1412	21.656	20.7871	20.9241	24.1022	21.1861	20.1282	20.706	23.9073	18.8551	21.5917	24.1341	20.8963	21.3123	NDUFAF4	Q9P032
NDUFB10	25.7244	25.139	25.1181	25.1264	25.2304	25.224	25.2616	24.7875	24.6373	24.9657	25.3509	25.2093	25.464	24.8057	24.8182	24.7029	25.0718	25.2712	25.5408	24.8081	25.2947	24.8408	25.0464	25.3281	24.8792	24.559	24.9438	24.2447	23.8681	23.6344	24.7275	24.6621	25.1839	24.5826	24.4873	NDUFB10	O96000
NDUFS1	27.8811	27.46	27.5938	27.6053	27.6923	27.5421	27.541	27.2002	27.1052	27.2828	27.6724	27.3679	27.381	27.2033	27.4073	26.9874	27.5933	27.5391	27.497	27.2161	27.2985	27.0229	27.5462	27.2844	26.8325	26.9835	27.0867	27.3204	27.0842	27.0085	27.2604	27.2178	27.5883	27.5942	27.6216	NDUFS1	P28331
NDUFS2	27.3633	27.1242	27.0286	27.0753	27.209	26.9511	26.9732	26.8234	26.6535	26.9104	27.114	26.8894	26.8744	26.6912	26.6369	26.539	26.9319	27.0109	27.1844	26.854	26.9921	26.5698	26.8317	26.9016	26.3947	26.8209	26.516	26.8823	26.5713	26.3908	26.7524	26.6789	27.0335	26.9854	27.2037	NDUFS2	O75306
NDUFS3	27.7643	27.2987	27.1069	27.0213	27.5189	27.1056	27.2193	26.9567	26.6491	27.131	27.1961	27.0138	26.7753	26.7086	27.0582	26.5091	27.0863	27.2281	27.0925	26.6484	27.1132	26.5932	27.0926	26.6425	26.4081	26.8611	26.5955	27.0578	26.8079	26.6034	27.0968	26.7314	27.4347	27.1494	27.4077	NDUFS3	O75489
NDUFS7	24.8112	24.089	24.4042	24.4139	24.3336	24.3628	24.1247	23.9823	20.444	23.9398	24.4635	23.4663	23.9497	23.4237	23.7248	23.4094	24.1262	23.8369	23.7772	23.6998	20.1238	21.5866	23.8518	23.8457	23.0117	23.4132	20.4437	23.7971	23.3716	23.1586	24.284	23.7495	24.1478	23.9294	23.6973	NDUFS7	O75251
NDUFS8	25.7342	25.5899	25.4775	25.3697	25.5826	25.3604	25.3443	24.456	24.4447	25.3421	25.4946	24.9321	24.5805	24.1484	24.6532	24.3239	25.2925	25.2018	25.1949	25.0656	25.0452	24.6542	24.9906	24.3364	24.2999	25.3238	24.282	24.5627	24.1279	24.1532	25.0307	24.7656	25.1983	25.282	25.1964	NDUFS8	O00217
NDUFV1	27.085	26.6088	26.6857	26.6849	26.8044	26.5926	26.6633	26.4659	26.0895	26.5744	26.7519	26.5097	26.5073	26.2608	26.3277	26.0458	26.5584	26.6563	26.5487	26.428	26.369	26.1371	26.5119	26.284	25.8665	26.0713	26.1918	26.583	26.1192	26.0685	26.3384	26.211	26.5133	26.4705	26.8067	NDUFV1	P49821
NDUFV2	26.7506	25.8961	26.2215	26.0393	25.7181	26.0107	26.6897	25.3623	25.3297	25.4037	26.7327	25.452	25.4809	25.1183	25.8128	25.6021	26.0122	25.7692	26.3594	25.8185	25.7021	25.3048	25.8427	24.7979	24.3279	25.9345	21.7307	25.2923	24.729	24.9084	25.5372	24.6044	25.7967	25.9517	25.6108	NDUFV2	P19404
[truncated: 1,065 more rows]
