# Supplementary material for: Integrated multi-omics profiling uncovers miRNA-guided regulatory networks after spinal cord injury in rats
Source: Mol Ther Nucleic Acids. 2025 Oct 16;36(4):102746. doi: 10.1016/j.omtn.2025.102746 (PMC12617769; doi:10.1016/j.omtn.2025.102746)
Supplement: Table S5. WGCNA module eigengene characterization. [file mmc6.xlsx]

## Sheet: Modules info
ModuleColors	genes number	module_name
lightyellow	125	M1
grey60	163	M2
greenyellow	287	M3
magenta	307	M4
lightgreen	430	M5
cyan	541	M6
black	816	M7
midnightblue	822	M8
blue	880	M9
brown	1021	M10
green	1084	M11
turquoise	1653	M12

## Sheet: Modules info2
Ensembl	ModuleColors	kMEmidnightblue	kMEbrown	kMEturquoise	kMEgreenyellow	kMEmagenta	kMElightgreen	kMElightyellow	kMEblack	kMEblue	kMEgreen	kMEcyan	kMEgrey60	ModuleMembership	Symbol	rat.symbol	rat.entrez	mouse.ensembl	mouse.symbol	mouse.entrez	module_name	module_order
ENSRNOG00000000007	brown	0.475101	0.766112	0.605826	-0.296029	0.156986	-0.529719	-0.637268	-0.373548	-0.751382	-0.668881	-0.0746162	-0.299024	kMEbrown	Gad1	Gad1	24379	ENSMUSG00000070880	Gad1	14415	M10	2
ENSRNOG00000000010	brown	0.409529	0.896706	0.768307	-0.275647	0.302434	-0.512937	-0.76713	-0.307363	-0.853135	-0.865509	-0.263698	-0.367871	kMEbrown	Cbln1	Cbln1	498922	ENSMUSG00000031654	Cbln1	12404	M10	2
ENSRNOG00000000017	grey60	0.0291782	-0.669445	-0.877398	-0.273854	-0.691904	0.279475	0.0928133	0.739931	0.757519	0.729444	0.674637	0.9007	kMEgrey60	Steap1	Steap1	297738	ENSMUSG00000015652	Steap1	70358	M2	12
ENSRNOG00000000024	green	0.163537	-0.641609	-0.923095	-0.351765	-0.802446	0.106813	0.163117	0.485504	0.714202	0.866135	0.779388	0.834248	kMEgreen	Hebp1	Hebp1	362454	ENSMUSG00000042770	Hebp1	15199	M11	10
ENSRNOG00000000033	brown	0.187269	0.676857	0.649585	-0.132883	0.346226	-0.235454	-0.645064	-0.0291948	-0.614572	-0.767445	-0.303119	-0.24121	kMEbrown	Tmcc2	Tmcc2	305095	ENSMUSG00000042066	Tmcc2	68875	M10	2
ENSRNOG00000000034	black	-0.163747	-0.540185	-0.605508	-0.0711572	-0.35832	0.445672	-0.010273	0.866565	0.63348	0.362653	0.344845	0.758861	kMEblack	Nuak2	Nuak2	289419	ENSMUSG00000009772	Nuak2	74137	M7	8
ENSRNOG00000000036	turquoise	0.254944	0.760803	0.746252	-0.0799959	0.384464	-0.452706	-0.416299	-0.578073	-0.771834	-0.680834	-0.37864	-0.601461	kMEbrown	Klhdc8a	Klhdc8a	305096	ENSMUSG00000042115	Klhdc8a	213417	M12	3
ENSRNOG00000000040	green	-0.359424	-0.393056	-0.196459	0.394206	0.114513	0.343569	0.552009	-0.0332848	0.337724	0.308345	-0.146931	-0.0492589	kMElightyellow	RGD1304622	RGD1304622	305101	ENSMUSG00000033722	BC034090	207792	M11	10
ENSRNOG00000000043	lightyellow	-0.538497	-0.454011	-0.142285	0.571145	0.280093	0.488223	0.701693	-0.0448912	0.38412	0.299524	-0.31977	-0.182201	kMElightyellow	Idua	Idua	360904	ENSMUSG00000033540	Idua	15932	M1	7
ENSRNOG00000000044	turquoise	0.127332	0.438122	0.467369	0.0248655	0.274107	-0.257013	-0.173529	-0.355857	-0.468139	-0.437901	-0.242557	-0.360265	kMEturquoise	Tmem175	Tmem175	305623	ENSMUSG00000013495	Tmem175	72392	M12	3
ENSRNOG00000000047	lightgreen	-0.773227	-0.557536	-0.144542	0.680654	0.406402	0.856786	0.438935	0.660346	0.530706	0.0118236	-0.403812	0.142499	kMElightgreen	Cd82	Cd82	83628	ENSMUSG00000027215	Cd82	12521	M5	6
ENSRNOG00000000048	blue	-0.577956	-0.860554	-0.651069	0.422408	-0.110877	0.711132	0.660171	0.579983	0.84406	0.625459	0.0543079	0.425081	kMEblue	Gak	Gak	81659	ENSMUSG00000062234	Gak	231580	M9	9
ENSRNOG00000000054	brown	0.392702	0.898557	0.838205	-0.144649	0.382223	-0.629912	-0.474302	-0.739034	-0.931788	-0.761373	-0.344668	-0.665559	kMEbrown	Abhd8	Abhd8	306338	ENSMUSG00000007950	Abhd8	64296	M10	2
ENSRNOG00000000060	turquoise	0.14319	0.843816	0.938327	0.046306	0.594453	-0.367287	-0.484028	-0.500383	-0.864296	-0.907778	-0.544997	-0.693664	kMEturquoise	Cplx1	Cplx1	64832	ENSMUSG00000033615	Cplx1	12889	M12	3
ENSRNOG00000000062	lightgreen	-0.746606	-0.515654	-0.0879411	0.666681	0.429174	0.770562	0.528702	0.421906	0.482552	0.0857889	-0.427504	-0.0333033	kMElightgreen	Pcgf3	Pcgf3	305624	ENSMUSG00000033623	Pcgf3	69587	M5	6
ENSRNOG00000000064	magenta	-0.417539	0.33068	0.749727	0.563152	0.821561	0.0805802	0.220722	-0.496417	-0.442809	-0.587862	-0.822723	-0.889838	kMEmagenta	Atp5me	Atp5me	140608	ENSMUSG00000050856	Atp5k	11958	M4	5
ENSRNOG00000000066	green	0.244968	-0.0970617	-0.319092	-0.358702	-0.443669	-0.134555	-0.190578	0.260513	0.180559	0.288976	0.447344	0.452018	kMEgrey60	Fbxo28	Fbxo28	305105	ENSMUSG00000047539	Fbxo28	67948	M11	10
ENSRNOG00000000068	lightgreen	-0.589268	-0.743785	-0.505122	0.403938	0.00802692	0.769951	0.464423	0.693112	0.745444	0.411928	-0.0283258	0.382455	kMElightgreen	Ppp2r5a	Ppp2r5a	312754	ENSMUSG00000026626	Ppp2r5a	226849	M5	6
ENSRNOG00000000081	lightgreen	-0.709413	-0.847172	-0.55131	0.513477	0.0451566	0.884529	0.580676	0.769502	0.859966	0.466249	-0.0867758	0.42001	kMElightgreen	Antxr2	Antxr2	305633	ENSMUSG00000029338	Antxr2	71914	M5	6
ENSRNOG00000000082	lightyellow	-0.702095	-0.644933	-0.25244	0.685883	0.298875	0.707979	0.806895	0.176518	0.582302	0.359549	-0.323418	-0.0834093	kMElightyellow	Hltf	Hltf	295568	ENSMUSG00000002428	Hltf	20585	M1	7
ENSRNOG00000000095	greenyellow	-0.648368	-0.0839227	0.395364	0.752813	0.724871	0.442314	0.495569	-0.186952	-0.0204664	-0.274678	-0.736441	-0.579743	kMEgreenyellow	Gpr89b	Gpr89b	362003	ENSMUSG00000028096	Gpr89	67549	M3	4
ENSRNOG00000000098	cyan	0.536941	0.1049	-0.237195	-0.570726	-0.561403	-0.521114	-0.231338	-0.224822	-0.0841817	0.303113	0.568665	0.199854	kMEcyan	Rnf115	Rnf115	362002	ENSMUSG00000028098	Rnf115	67845	M6	11
ENSRNOG00000000105	turquoise	-0.195697	0.631701	0.932482	0.409951	0.838328	-0.0467454	-0.151473	-0.453026	-0.69626	-0.884162	-0.804003	-0.81027	kMEturquoise	Cplx2	Cplx2	116657	ENSMUSG00000025867	Cplx2	12890	M12	3
ENSRNOG00000000108	green	-0.14273	-0.563042	-0.567117	0.0602673	-0.332568	0.143404	0.599092	-0.0773914	0.538684	0.75909	0.254568	0.144881	kMEgreen	Aga	Aga	290923	ENSMUSG00000031521	Aga	11593	M11	10
ENSRNOG00000000112	magenta	-0.507705	0.123889	0.508472	0.554402	0.708494	0.405812	0.0938828	0.0131849	-0.156306	-0.494745	-0.710424	-0.466544	kMEmagenta	Champ1	Champ1	306647	ENSMUSG00000047710	Champ1	101994	M4	5
ENSRNOG00000000122	cyan	0.201483	-0.602386	-0.912997	-0.428925	-0.837183	0.0727722	0.0758968	0.538131	0.692044	0.83628	0.802927	0.871068	kMEgrey60	Ak2	Ak2	24184	ENSMUSG00000028792	Ak2	11637	M6	11
ENSRNOG00000000130	midnightblue	0.538816	0.259946	-0.0914948	-0.565029	-0.412101	-0.332828	-0.607596	0.232604	-0.163382	-0.101372	0.481809	0.435937	kMEmidnightblue	Dnajb5	Dnajb5	313811	ENSMUSG00000036052	Dnajb5	56323	M8	1
ENSRNOG00000000137	green	0.231115	-0.256815	-0.452207	-0.269433	-0.486579	-0.167648	0.193645	-0.0670078	0.27264	0.533745	0.478281	0.270745	kMEgreen	Ly86	Ly86	291359	ENSMUSG00000021423	Ly86	17084	M11	10
ENSRNOG00000000142	blue	-0.639903	-0.575578	-0.229132	0.5529	0.24685	0.613785	0.659167	0.231108	0.521901	0.310565	-0.294041	-0.0514831	kMElightyellow	Plxdc2	Plxdc2	361282	ENSMUSG00000026748	Plxdc2	67448	M9	9
ENSRNOG00000000145	magenta	-0.546429	0.118116	0.574752	0.693583	0.808516	0.291493	0.437273	-0.409485	-0.217032	-0.392677	-0.816632	-0.782715	kMEmagenta	Pik3r3	Pik3r3	60664	ENSMUSG00000111410	Gm49337	18710	M4	5
ENSRNOG00000000145	magenta	-0.546429	0.118116	0.574752	0.693583	0.808516	0.291493	0.437273	-0.409485	-0.217032	-0.392677	-0.816632	-0.782715	kMEmagenta	Pik3r3	Pik3r3	60664	ENSMUSG00000028698	Pik3r3	18710	M4	5
ENSRNOG00000000150	black	-0.452381	-0.734756	-0.593886	0.263038	-0.144717	0.678671	0.344416	0.794803	0.750167	0.423325	0.148654	0.560904	kMEblack	Dnajc1	Dnajc1	100360412	ENSMUSG00000026740	Dnajc1	13418	M7	8
ENSRNOG00000000151	magenta	-0.48813	0.321714	0.73939	0.59768	0.876107	0.321006	-0.0126102	-0.0413502	-0.363771	-0.757863	-0.842746	-0.589836	kMEmagenta	Ldlrap1	Ldlrap1	500564	ENSMUSG00000037295	Ldlrap1	100017	M4	5
ENSRNOG00000000156	blue	-0.648102	-0.640506	-0.322215	0.532482	0.165777	0.672463	0.55544	0.488648	0.603378	0.285549	-0.20581	0.16897	kMElightgreen	LOC100911486	LOC100911486	65049	ENSMUSG00000057751	Megf6	230971	M9	9
ENSRNOG00000000157	magenta	-0.395285	0.130693	0.469885	0.5613	0.65935	0.241699	0.269003	-0.266376	-0.220381	-0.397982	-0.636465	-0.541129	kMEmagenta	Atg12	Atg12	361321	ENSMUSG00000032905	Atg12	67526	M4	5
ENSRNOG00000000158	brown	0.175172	0.573835	0.525997	-0.150436	0.254846	-0.188092	-0.671964	0.110102	-0.520664	-0.715567	-0.214799	-0.100163	kMEbrown	Cdo1	Cdo1	81718	ENSMUSG00000033022	Cdo1	12583	M10	2
ENSRNOG00000000164	cyan	0.432221	-0.252321	-0.628379	-0.486989	-0.717388	-0.22374	-0.0324976	0.144578	0.318162	0.588763	0.72052	0.625056	kMEcyan	Lamp2	Lamp2	24944	ENSMUSG00000016534	Lamp2	16784	M6	11
ENSRNOG00000000167	black	0.122394	-0.0630504	-0.251062	-0.329235	-0.300923	0.125189	-0.484522	0.732853	0.194635	-0.0342153	0.303037	0.6198	kMEblack	Alas2	Alas2	25748	ENSMUSG00000025270	Alas2	11656	M7	8
ENSRNOG00000000168	midnightblue	0.730048	0.580561	0.158682	-0.684097	-0.350448	-0.640449	-0.784992	-0.0674813	-0.491308	-0.311444	0.421172	0.225329	kMEmidnightblue	Gatm	Gatm	81660	ENSMUSG00000027199	Gatm	67092	M8	1
ENSRNOG00000000170	cyan	0.529133	-0.13473	-0.573	-0.634246	-0.768282	-0.249415	-0.345584	0.32113	0.233435	0.433139	0.787025	0.722633	kMEcyan	Slc30a4	Slc30a4	64469	ENSMUSG00000005802	Slc30a4	22785	M6	11
ENSRNOG00000000177	brown	0.332435	0.783431	0.699107	-0.237083	0.297746	-0.471541	-0.667145	-0.285417	-0.763717	-0.780624	-0.247028	-0.391014	kMEbrown	Plpp2	Plpp2	246115	ENSMUSG00000052151	Plpp2	50784	M10	2
ENSRNOG00000000186	turquoise	0.0745345	0.8325	0.972055	0.133101	0.674363	-0.335842	-0.406674	-0.543031	-0.873094	-0.930141	-0.637572	-0.765923	kMEturquoise	Tst	Tst	25274	ENSMUSG00000044986	Tst	22117	M12	3
ENSRNOG00000000204	lightgreen	-0.762028	-0.830973	-0.495419	0.572732	0.122506	0.930907	0.56288	0.785593	0.824794	0.380764	-0.161668	0.37667	kMElightgreen	Syncrip	Syncrip	363113	ENSMUSG00000032423	Syncrip	56403	M5	6
ENSRNOG00000000221	midnightblue	0.767765	0.311461	-0.221256	-0.866679	-0.682255	-0.57322	-0.77248	0.14962	-0.203067	0.0254706	0.691364	0.520437	kMEmidnightblue	Abhd5	Abhd5	316122	ENSMUSG00000032540	Abhd5	67469	M8	1
ENSRNOG00000000231	turquoise	0.0963275	0.744802	0.879551	0.122382	0.595027	-0.3916	-0.262489	-0.705171	-0.829282	-0.778042	-0.565207	-0.835197	kMEturquoise	Kctd17	Kctd17	300317	ENSMUSG00000033287	Kctd17	72844	M12	3
ENSRNOG00000000236	lightgreen	-0.670497	-0.579882	-0.267301	0.51361	0.23347	0.803054	0.373709	0.638803	0.588011	0.166968	-0.27625	0.221369	kMElightgreen	Zfp207	Zfp207	303763	ENSMUSG00000017421	Zfp207	22680	M5	6
ENSRNOG00000000237	turquoise	-0.11367	0.196814	0.349823	0.225469	0.325089	-0.0736577	0.157229	-0.464641	-0.251286	-0.175037	-0.359003	-0.509578	kMEturquoise	RGD1310429	RGD1310429	303764	ENSMUSG00000057181	5730455P16Rik	70591	M12	3
ENSRNOG00000000239	black	-0.229109	-0.667943	-0.705422	-0.0192294	-0.394941	0.52367	0.0785856	0.924865	0.739715	0.477979	0.387842	0.816258	kMEblack	Ccl7	Ccl7	287561	ENSMUSG00000035373	Ccl7	20306	M7	8
ENSRNOG00000000245	black	0.064477	-0.202297	-0.348121	-0.267343	-0.351506	0.12437	-0.288734	0.619069	0.294996	0.155464	0.343008	0.577192	kMEblack	Slc16a6	Slc16a6	303772	ENSMUSG00000041920	Slc16a6	104681	M7	8
ENSRNOG00000000246	brown	0.551359	0.800828	0.56314	-0.432656	0.0409607	-0.689405	-0.622622	-0.513081	-0.7566	-0.519562	-0.0347327	-0.323242	kMEbrown	Amz2	Amz2	360650	ENSMUSG00000020610	Amz2	13929	M10	2
ENSRNOG00000000247	green	0.189557	-0.534901	-0.769921	-0.302224	-0.69254	-0.056804	0.304048	0.108711	0.541261	0.85414	0.674933	0.51921	kMEgreen	Mfsd11	Mfsd11	360667	ENSMUSG00000020818	Mfsd11	69900	M11	10
ENSRNOG00000000248	grey60	0.204604	-0.483525	-0.783113	-0.440147	-0.73443	0.11545	-0.152405	0.721331	0.587105	0.578568	0.73466	0.911761	kMEgrey60	Srsf2	Srsf2	494445	ENSMUSG00000034120	Srsf2	20382	M2	12
ENSRNOG00000000249	turquoise	0.0631056	0.212997	0.226208	0.0355705	0.149084	-0.203519	-0.00212306	-0.307557	-0.265252	-0.187488	-0.138896	-0.278917	kMEturquoise	Mettl23	Mettl23	287918	ENSMUSG00000090266	Mettl23	74319	M12	3
ENSRNOG00000000250	black	0.104837	-0.284451	-0.497108	-0.313419	-0.462455	0.172969	-0.283507	0.668725	0.392758	0.267307	0.437629	0.698997	kMEgrey60	Jmjd6	Jmjd6	360665	ENSMUSG00000056962	Jmjd6	107817	M7	8
ENSRNOG00000000257	turquoise	0.0510818	0.45583	0.479583	-0.00390478	0.326767	-0.0685405	-0.398123	0.0104842	-0.387913	-0.58482	-0.307557	-0.203137	kMEturquoise	Smpd3	Smpd3	94338	ENSMUSG00000031906	Smpd3	58994	M12	3
ENSRNOG00000000258	blue	-0.282189	-0.247619	-0.112725	0.193803	0.0623135	0.323178	0.151985	0.258269	0.26463	0.115954	-0.098973	0.0601333	kMElightgreen	Prmt7	Prmt7	361402	ENSMUSG00000060098	Prmt7	214572	M9	9
ENSRNOG00000000264	magenta	-0.519587	0.153618	0.582452	0.626349	0.769257	0.268556	0.292881	-0.250481	-0.230261	-0.47294	-0.780359	-0.66303	kMEmagenta	Def8	Def8	307973	ENSMUSG00000001482	Def8	23854	M4	5
ENSRNOG00000000274	brown	0.315762	0.914155	0.890825	-0.142005	0.453683	-0.518682	-0.6064	-0.532993	-0.914807	-0.873639	-0.406181	-0.622961	kMEbrown	Phyhipl	Phyhipl	309901	ENSMUSG00000037747	Phyhipl	70911	M10	2
ENSRNOG00000000277	turquoise	-0.108775	0.52737	0.737748	0.28675	0.639768	-0.126141	-0.0787914	-0.487504	-0.582457	-0.631214	-0.618972	-0.706448	kMEturquoise	Tet1	Tet1	309902	ENSMUSG00000047146	Tet1	52463	M12	3
ENSRNOG00000000281	turquoise	0.0771914	0.755899	0.898031	0.153362	0.635078	-0.364502	-0.240896	-0.684094	-0.827716	-0.808749	-0.612053	-0.838925	kMEturquoise	Prodh1	Prodh1	680409	ENSMUSG00000003526	Prodh	19125	M12	3
ENSRNOG00000000288	cyan	0.510823	-0.19244	-0.590867	-0.551264	-0.766212	-0.317103	-0.109854	0.0719238	0.249487	0.580099	0.780865	0.595239	kMEcyan	Scarf2	Scarf2	287949	ENSMUSG00000012017	Scarf2	224024	M6	11
ENSRNOG00000000302	midnightblue	0.703991	0.573292	0.223205	-0.546478	-0.279948	-0.792982	-0.381958	-0.657154	-0.559935	-0.108387	0.299749	-0.179753	kMEmidnightblue	Sesn1	Sesn1	294518	ENSMUSG00000038332	Sesn1	140742	M8	1
ENSRNOG00000000303	green	-0.105177	-0.41927	-0.385579	0.0704934	-0.232324	0.0727638	0.471669	-0.101747	0.356189	0.555728	0.210137	0.0549894	kMEgreen	Cep57l1	Cep57l1	294519	ENSMUSG00000019813	Cep57l1	103268	M11	10
ENSRNOG00000000304	cyan	0.745812	-0.0352362	-0.582991	-0.823829	-0.920855	-0.554197	-0.32983	0.0350755	0.120758	0.547096	0.938291	0.646911	kMEcyan	Cd164	Cd164	83689	ENSMUSG00000019818	Cd164	53599	M6	11
ENSRNOG00000000307	green	-0.343615	-0.874096	-0.80657	0.170807	-0.387059	0.474179	0.664559	0.373936	0.85964	0.883314	0.333893	0.457978	kMEgreen	Mical1	Mical1	294520	ENSMUSG00000019823	Mical1	171580	M11	10
ENSRNOG00000000314	lightgreen	-0.640808	-0.800757	-0.546515	0.427157	0.00527753	0.792144	0.537775	0.664922	0.801278	0.46187	-0.0654279	0.35772	kMEblue	Sec63	Sec63	309858	ENSMUSG00000019802	Sec63	140740	M5	6
ENSRNOG00000000316	turquoise	-0.123684	0.653163	0.893212	0.32462	0.755763	-0.0963448	-0.224796	-0.408854	-0.7007	-0.863392	-0.723245	-0.719328	kMEturquoise	Sobp	Sobp	309860	ENSMUSG00000038248	Sobp	109205	M12	3
ENSRNOG00000000321	brown	0.539712	0.851534	0.655245	-0.386019	0.135926	-0.692503	-0.679835	-0.502615	-0.848116	-0.662183	-0.0827486	-0.382962	kMEbrown	Cd24	Cd24	25145	ENSMUSG00000047139	Cd24a	12484	M10	2
ENSRNOG00000000323	black	-0.342699	-0.715634	-0.668726	0.133079	-0.278562	0.613706	0.25003	0.850151	0.768586	0.48982	0.263336	0.707479	kMEblack	Prdm1	Prdm1	309871	ENSMUSG00000038151	Prdm1	12142	M7	8
ENSRNOG00000000340	cyan	0.738039	-0.0199203	-0.589669	-0.848985	-0.933212	-0.527804	-0.402252	0.090741	0.125982	0.532394	0.918606	0.68036	kMEcyan	Rtraf	Rtraf	302247	ENSMUSG00000021807	Rtraf	68045	M6	11
ENSRNOG00000000341	blue	-0.6098	-0.531905	-0.209276	0.514103	0.229188	0.603464	0.5489	0.364478	0.51836	0.228612	-0.262692	0.0707215	kMElightgreen	Nid2	Nid2	302248	ENSMUSG00000021806	Nid2	18074	M9	9
ENSRNOG00000000368	turquoise	0.0518979	0.743596	0.901676	0.187091	0.653453	-0.305148	-0.220711	-0.647948	-0.78592	-0.775392	-0.610881	-0.794616	kMEturquoise	Grik2	Grik2	54257	ENSMUSG00000056073	Grik2	14806	M12	3
ENSRNOG00000000386	brown	0.277951	0.83315	0.820813	-0.0884081	0.437525	-0.470662	-0.498052	-0.512416	-0.838562	-0.810224	-0.398517	-0.588382	kMEbrown	Pbld1	Pbld1	171564	ENSMUSG00000112129	Pbld1	68371	M10	2
ENSRNOG00000000392	midnightblue	0.869612	0.417529	-0.140226	-0.854927	-0.658456	-0.696871	-0.709735	-0.0764334	-0.318857	0.0147004	0.694711	0.434266	kMEmidnightblue	Supv3l1	Supv3l1	294385	ENSMUSG00000020079	Supv3l1	338359	M8	1
ENSRNOG00000000394	black	-0.00858253	-0.38321	-0.526172	-0.232547	-0.42521	0.291597	-0.221334	0.86007	0.494548	0.260655	0.422949	0.783869	kMEblack	Srgn	Srgn	56782	ENSMUSG00000020077	Srgn	19073	M7	8
ENSRNOG00000000395	brown	0.489187	0.895755	0.761171	-0.28232	0.261023	-0.641422	-0.629983	-0.554912	-0.898489	-0.756312	-0.185048	-0.477541	kMEbrown	Kif1bp	Kif1bp	606294	ENSMUSG00000036955	Kif1bp	72320	M10	2
ENSRNOG00000000397	black	-0.120928	-0.401747	-0.429721	-0.0446774	-0.229013	0.347878	0.0124582	0.618251	0.454954	0.252995	0.252317	0.519428	kMEblack	Ccar1	Ccar1	361849	ENSMUSG00000020074	Ccar1	67500	M7	8
ENSRNOG00000000411	cyan	0.455776	-0.212941	-0.597357	-0.551837	-0.740643	-0.186131	-0.257029	0.35267	0.282896	0.451777	0.775251	0.720921	kMEcyan	Nus1	Nus1	294400	ENSMUSG00000023068	Nus1	52014	M6	11
ENSRNOG00000000412	brown	0.337186	0.645637	0.604922	-0.138531	0.229973	-0.573091	-0.234715	-0.715102	-0.697528	-0.449026	-0.183669	-0.577113	kMEbrown	Slc35f1	Slc35f1	502421	ENSMUSG00000038602	Slc35f1	215085	M10	2
ENSRNOG00000000417	greenyellow	-0.515305	-0.382973	-0.0661928	0.611663	0.337134	0.460038	0.682307	-0.112588	0.300933	0.195367	-0.368637	-0.226836	kMElightyellow	Numa1	Numa1	308870	ENSMUSG00000066306	Numa1	101706	M3	4
ENSRNOG00000000420	lightgreen	-0.803868	-0.747018	-0.332894	0.727946	0.296683	0.858155	0.752491	0.418504	0.680214	0.33826	-0.336942	0.0577465	kMElightgreen	Nelfe	Nelfe	294258	ENSMUSG00000024369	Nelfe	27632	M5	6
ENSRNOG00000000421	midnightblue	0.764581	0.18577	-0.315435	-0.768853	-0.704599	-0.60985	-0.44816	-0.135507	-0.132073	0.259854	0.756034	0.39383	kMEmidnightblue	Skiv2l	Skiv2l	294260	ENSMUSG00000040356	Skiv2l	108077	M8	1
ENSRNOG00000000433	turquoise	-0.0565179	0.693193	0.91938	0.294568	0.738985	-0.244506	-0.140299	-0.630655	-0.767493	-0.814534	-0.708648	-0.850308	kMEturquoise	Prrt1	Prrt1	406167	ENSMUSG00000015476	Prrt1	260297	M12	3
ENSRNOG00000000435	green	0.135198	-0.143875	-0.189462	-0.0458516	-0.208465	-0.230051	0.41193	-0.486541	0.0783455	0.437502	0.221805	-0.143876	kMEgreen	Ppt2	Ppt2	54398	ENSMUSG00000015474	Ppt2	54397	M11	10
ENSRNOG00000000436	grey60	0.152152	-0.431249	-0.688509	-0.371428	-0.623103	0.177902	-0.211106	0.77709	0.532317	0.439146	0.629206	0.890861	kMEgrey60	Egfl8	Egfl8	406166	ENSMUSG00000015467	Egfl8	81701	M2	12
ENSRNOG00000000439	magenta	-0.463183	0.218101	0.6239	0.601447	0.780096	0.252651	0.17884	-0.248068	-0.31391	-0.571615	-0.777452	-0.666899	kMEmagenta	Ager	Ager	81722	ENSMUSG00000015452	Ager	11596	M4	5
ENSRNOG00000000441	blue	-0.478178	-0.905504	-0.769206	0.298208	-0.258856	0.67008	0.608432	0.629483	0.905969	0.721449	0.220503	0.554636	kMEblue	Gpsm3	Gpsm3	406163	ENSMUSG00000034786	Gpsm3	106512	M9	9
ENSRNOG00000000451	cyan	0.554198	-0.00788217	-0.463518	-0.68333	-0.704794	-0.295033	-0.456397	0.308675	0.134176	0.3027	0.700597	0.668321	kMEcyan	RT1-Ba	RT1-Ba	309621	ENSMUSG00000036594	H2-Aa	14960	M6	11
ENSRNOG00000000457	cyan	0.217097	-0.528395	-0.847428	-0.443868	-0.79456	0.0741768	-0.0416697	0.610343	0.633163	0.714853	0.765473	0.887822	kMEgrey60	Tap1	Tap1	24811	ENSMUSG00000037321	Tap1	21354	M6	11
ENSRNOG00000000459	green	0.298166	-0.488195	-0.813295	-0.456457	-0.805434	-0.076458	0.0847639	0.306989	0.549949	0.797365	0.800917	0.705878	kMEcyan	Psmb9	Psmb9	24967	ENSMUSG00000096727	Psmb9	16912	M11	10
ENSRNOG00000000463	turquoise	-0.0185765	0.76162	0.950279	0.202396	0.723621	-0.223469	-0.365691	-0.436696	-0.798977	-0.93924	-0.684887	-0.733455	kMEturquoise	Col11a2	Col11a2	294279	ENSMUSG00000024330	Col11a2	12815	M12	3
ENSRNOG00000000464	turquoise	-0.193055	0.428624	0.68309	0.387495	0.639433	-0.0493124	0.088951	-0.532336	-0.479574	-0.530392	-0.655363	-0.708541	kMEturquoise	Rxrb	Rxrb	361801	ENSMUSG00000039656	Rxrb	20182	M12	3
ENSRNOG00000000465	lightgreen	-0.615572	-0.789136	-0.552424	0.426005	-0.0174989	0.765506	0.539764	0.650912	0.784662	0.475137	-0.0389332	0.371613	kMEblue	Slc39a7	Slc39a7	294281	ENSMUSG00000024327	Slc39a7	14977	M5	6
ENSRNOG00000000470	lightgreen	-0.7655	-0.417554	0.0402331	0.744502	0.538535	0.718729	0.515454	0.333119	0.338172	-0.0727659	-0.548195	-0.153554	kMEgreenyellow	Vps52	Vps52	25218	ENSMUSG00000024319	Vps52	224705	M5	6
ENSRNOG00000000474	green	-0.103049	-0.570306	-0.587917	0.017055	-0.378399	0.123987	0.5056	0.026762	0.529952	0.708032	0.32939	0.238799	kMEgreen	Rgl2	Rgl2	294283	ENSMUSG00000041354	Rgl2	19732	M11	10
ENSRNOG00000000479	green	-0.174424	-0.683083	-0.685365	0.0756182	-0.394592	0.26564	0.597043	0.157274	0.669992	0.811733	0.364489	0.353644	kMEgreen	Kifc1	Kifc1	294286	ENSMUSG00000079553	Kifc1	100502766	M11	10
ENSRNOG00000000479	green	-0.174424	-0.683083	-0.685365	0.0756182	-0.394592	0.26564	0.597043	0.157274	0.669992	0.811733	0.364489	0.353644	kMEgreen	Kifc1	Kifc1	294286	ENSMUSG00000024301	Kifc5b	16580	M11	10
ENSRNOG00000000481	lightyellow	-0.766949	-0.59804	-0.145789	0.740095	0.377447	0.648798	0.80279	0.108115	0.489088	0.270544	-0.427764	-0.220713	kMElightyellow	Cuta	Cuta	294288	ENSMUSG00000024194	Cuta	67675	M1	7
ENSRNOG00000000485	blue	-0.356391	-0.812449	-0.775003	0.0954363	-0.381543	0.568012	0.358587	0.754506	0.853376	0.671831	0.327365	0.672403	kMEblue	Bak1	Bak1	116502	ENSMUSG00000057789	Bak1	12018	M9	9
ENSRNOG00000000487	turquoise	0.0999184	0.812762	0.947542	0.120027	0.636571	-0.345935	-0.378524	-0.579588	-0.851517	-0.877069	-0.588464	-0.762941	kMEturquoise	Grm4						M12	3
ENSRNOG00000000488	lightgreen	-0.645053	-0.530626	-0.222291	0.500062	0.239998	0.770458	0.322636	0.693336	0.547871	0.10471	-0.255996	0.253193	kMElightgreen	Hmga1	Hmga1	117062	ENSMUSG00000046711	Hmga1	15361	M5	6
ENSRNOG00000000488	lightgreen	-0.645053	-0.530626	-0.222291	0.500062	0.239998	0.770458	0.322636	0.693336	0.547871	0.10471	-0.255996	0.253193	kMElightgreen	Hmga1	Hmga1	117062	ENSMUSG00000078249	Hmga1b	111241	M5	6
ENSRNOG00000000493	lightgreen	-0.871616	-0.772398	-0.323655	0.77059	0.341831	0.932319	0.741014	0.533113	0.723431	0.306967	-0.379328	0.103663	kMElightgreen	Snrpc	Snrpc	361808	ENSMUSG00000024217	Snrpc	20630	M5	6
ENSRNOG00000000498	magenta	-0.475414	0.240196	0.657157	0.624768	0.807343	0.224678	0.214747	-0.26721	-0.322258	-0.568391	-0.788982	-0.674779	kMEmagenta	Anks1a	Anks1a	309639	ENSMUSG00000024219	Anks1	224650	M4	5
ENSRNOG00000000501	brown	0.342181	0.670133	0.623692	-0.0772824	0.284881	-0.528747	-0.264339	-0.704973	-0.736445	-0.527283	-0.219615	-0.563628	kMEbrown	Zfp523	Zfp523	361809	ENSMUSG00000024220	Zfp523	224656	M10	2
ENSRNOG00000000502	green	0.109286	-0.485717	-0.686118	-0.278646	-0.602882	0.0924496	0.102407	0.404413	0.54463	0.646922	0.580838	0.634513	kMEgreen	Def6	Def6	309642	ENSMUSG00000002257	Def6	23853	M11	10
ENSRNOG00000000503	black	0.390968	0.211912	-0.0807467	-0.472621	-0.324253	-0.196707	-0.61753	0.425498	-0.101318	-0.162275	0.365858	0.494378	kMEgrey60	Ppard	Ppard	25682	ENSMUSG00000002250	Ppard	19015	M7	8
ENSRNOG00000000504	lightyellow	-0.603967	-0.417084	-0.0361992	0.609139	0.354776	0.434857	0.717087	-0.114696	0.310426	0.195829	-0.418221	-0.329886	kMElightyellow	Fance	Fance	309643	ENSMUSG00000007570	Fance	72775	M1	7
ENSRNOG00000000505	blue	-0.347485	-0.725422	-0.627272	0.182607	-0.269916	0.483685	0.454679	0.502913	0.717823	0.615992	0.247759	0.447673	kMEblue	Rpl10a						M9	9
ENSRNOG00000000511	lightgreen	-0.816558	-0.649744	-0.192702	0.763319	0.396486	0.856692	0.670031	0.449429	0.586153	0.199396	-0.405892	0.0194568	kMElightgreen	Srpk1	Srpk1	361811	ENSMUSG00000004865	Srpk1	20815	M5	6
ENSRNOG00000000512	brown	0.234861	0.507016	0.449251	-0.0973671	0.194891	-0.306636	-0.299164	-0.329417	-0.503763	-0.426305	-0.168035	-0.290482	kMEbrown	Slc26a8	Slc26a8	309646	ENSMUSG00000036196	Slc26a8	224661	M10	2
ENSRNOG00000000513	blue	-0.45807	-0.654714	-0.484358	0.231572	-0.126176	0.522818	0.390213	0.548456	0.663567	0.466004	0.0653832	0.335614	kMEblue	Mapk14	Mapk14	81649	ENSMUSG00000053436	Mapk14	26416	M9	9
ENSRNOG00000000519	blue	-0.27212	-0.829607	-0.830363	0.0887896	-0.446594	0.471543	0.550104	0.48047	0.863993	0.85029	0.386048	0.584687	kMEblue	Stk38	Stk38	361813	ENSMUSG00000024006	Stk38	106504	M9	9
ENSRNOG00000000520	cyan	0.648427	-0.0786581	-0.587793	-0.780985	-0.863245	-0.399073	-0.439275	0.28836	0.168188	0.435917	0.892683	0.743549	kMEcyan	Srsf3	Srsf3	361814	ENSMUSG00000071172	Srsf3	20383	M6	11
ENSRNOG00000000521	black	-0.141213	-0.561089	-0.654095	-0.0810974	-0.401175	0.456721	-0.0102014	0.891585	0.658798	0.404699	0.384194	0.825131	kMEblack	Cdkn1a	Cdkn1a	114851	ENSMUSG00000023067	Cdkn1a	12575	M7	8
ENSRNOG00000000522	turquoise	-0.0269712	0.615244	0.820001	0.261601	0.627493	-0.282066	-0.0323285	-0.707029	-0.689767	-0.640139	-0.616888	-0.829421	kMEturquoise	Cpne5	Cpne5	309650	ENSMUSG00000024008	Cpne5	240058	M12	3
ENSRNOG00000000523	blue	-0.453166	-0.690317	-0.523521	0.288302	-0.104042	0.564302	0.47403	0.456652	0.667818	0.489895	0.0625673	0.291384	kMEblue	Ppil1	Ppil1	309651	ENSMUSG00000024007	Ppil1	68816	M9	9
ENSRNOG00000000524	green	0.0795782	-0.327962	-0.449482	-0.171352	-0.396774	-0.0536368	0.248798	-0.0353227	0.316148	0.554057	0.363469	0.186558	kMEgreen	RGD735065	RGD735065	294311	ENSMUSG00000052712	BC004004	80748	M11	10
ENSRNOG00000000525	blue	-0.660557	-0.707907	-0.404057	0.519224	0.122429	0.746093	0.602185	0.543821	0.719368	0.384785	-0.169565	0.249874	kMElightgreen	Pi16	Pi16	294312	ENSMUSG00000024011	Pi16	74116	M9	9
ENSRNOG00000000527	magenta	-0.517031	0.308402	0.792715	0.702184	0.93584	0.200352	0.281298	-0.446683	-0.424183	-0.650524	-0.926898	-0.89814	kMEmagenta	Mtch1	Mtch1	294313	ENSMUSG00000024012	Mtch1	56462	M4	5
ENSRNOG00000000528	green	0.127954	-0.51377	-0.69318	-0.246573	-0.614974	-0.0611872	0.368309	0.0268607	0.516205	0.825477	0.581496	0.387436	kMEgreen	Fgd2	Fgd2	309653	ENSMUSG00000024013	Fgd2	26382	M11	10
ENSRNOG00000000532	greenyellow	-0.844704	-0.327831	0.213601	0.874412	0.710995	0.698481	0.647865	0.0682378	0.24121	-0.121243	-0.757225	-0.433607	kMEgreenyellow	Cmtr1	Cmtr1	309656	ENSMUSG00000024019	Cmtr1	74157	M3	4
ENSRNOG00000000540	midnightblue	0.651943	0.340391	-0.0429962	-0.612016	-0.444292	-0.532599	-0.508058	-0.115319	-0.269301	-0.0244798	0.508086	0.247664	kMEmidnightblue	Btbd9	Btbd9	294318	ENSMUSG00000062202	Btbd9	224671	M8	1
ENSRNOG00000000541	cyan	0.605624	-0.0983479	-0.537411	-0.643591	-0.796086	-0.535899	-0.0369495	-0.241083	0.135509	0.651075	0.777729	0.384604	kMEcyan	Glo1	Glo1	294320	ENSMUSG00000024026	Glo1	109801	M6	11
ENSRNOG00000000543	blue	-0.152947	-0.75164	-0.832831	-0.02949	-0.521787	0.384502	0.408557	0.512022	0.805534	0.809377	0.463429	0.663721	kMEgreen	Frk	Frk	79209	ENSMUSG00000019779	Frk	14302	M9	9
ENSRNOG00000000546	green	0.135257	-0.541646	-0.787303	-0.310014	-0.688086	0.110703	0.104433	0.477536	0.622534	0.731477	0.658821	0.76775	kMEgrey60	Nt5dc1	Nt5dc1	294456	ENSMUSG00000039480	Nt5dc1	319638	M11	10
ENSRNOG00000000547	turquoise	0.115088	0.849656	0.969701	0.0868473	0.641757	-0.359873	-0.441944	-0.553707	-0.88274	-0.925519	-0.600892	-0.760767	kMEturquoise	Tspyl4	Tspyl4	309828	ENSMUSG00000039485	Tspyl4	72480	M12	3
ENSRNOG00000000549	turquoise	0.0538419	0.693375	0.815743	0.0747049	0.544933	-0.28812	-0.378073	-0.394647	-0.715571	-0.801879	-0.527842	-0.624662	kMEturquoise	Tspyl1	Tspyl1	29544	ENSMUSG00000047514	Tspyl1	22110	M12	3
ENSRNOG00000000551	turquoise	-0.0051001	0.525561	0.647416	0.121338	0.471247	-0.186252	-0.24358	-0.312731	-0.55599	-0.64024	-0.466914	-0.519237	kMEturquoise	Fam241b	Fam241b	294499	ENSMUSG00000020083	Fam241b	69894	M12	3
ENSRNOG00000000552	green	0.0153581	-0.606541	-0.778817	-0.18173	-0.604758	0.205233	0.253142	0.451764	0.675272	0.744075	0.554341	0.680454	kMEgreen	Col13a1	Col13a1	499431	ENSMUSG00000058806	Col13a1	12817	M11	10
ENSRNOG00000000557	green	-0.0319514	-0.614816	-0.770505	-0.22544	-0.598912	0.277276	0.0987156	0.631573	0.693979	0.656801	0.540286	0.721632	kMEgrey60	Ppa1	Ppa1	294504	ENSMUSG00000020089	Ppa1	67895	M11	10
ENSRNOG00000000565	green	-0.146473	-0.832862	-0.894583	-0.0360468	-0.581245	0.317964	0.518701	0.416439	0.837218	0.93012	0.553614	0.615406	kMEgreen	Sgpl1	Sgpl1	286896	ENSMUSG00000020097	Sgpl1	20397	M11	10
ENSRNOG00000000566	brown	0.491016	0.870621	0.715102	-0.324357	0.19953	-0.68887	-0.587397	-0.614833	-0.863573	-0.662438	-0.16842	-0.494552	kMEbrown	Pcbd1	Pcbd1	29700	ENSMUSG00000020098	Pcbd1	13180	M10	2
ENSRNOG00000000567	midnightblue	0.721657	0.758391	0.364736	-0.670687	-0.194641	-0.645443	-0.954094	-0.0704523	-0.665431	-0.557746	0.262422	0.107372	kMEbrown	Unc5b	Unc5b	60630	ENSMUSG00000020099	Unc5b	107449	M8	1
ENSRNOG00000000568	green	-0.141208	-0.474644	-0.413767	0.163522	-0.198287	0.0653719	0.675559	-0.272618	0.394201	0.657132	0.178627	-0.0362411	kMElightyellow	Slc29a3	Slc29a3	353307	ENSMUSG00000020100	Slc29a3	71279	M11	10
ENSRNOG00000000569	green	-0.377347	-0.885426	-0.804144	0.187487	-0.357307	0.532024	0.641323	0.447783	0.88408	0.85073	0.303586	0.486199	kMEblue	Vsir						M11	10
ENSRNOG00000000571	green	0.143341	-0.557021	-0.745291	-0.243406	-0.650329	-0.061979	0.40741	0.00468508	0.547606	0.88145	0.62614	0.41294	kMEgreen	Psap	Psap	25524	ENSMUSG00000004207	Psap	19156	M11	10
ENSRNOG00000000572	midnightblue	0.681855	0.356289	-0.0652679	-0.695223	-0.483209	-0.517875	-0.643784	0.0297488	-0.273138	-0.0762205	0.539973	0.356732	kMEmidnightblue	Chst3	Chst3	84468	ENSMUSG00000057337	Chst3	53374	M8	1
ENSRNOG00000000581	black	-0.406396	-0.342744	-0.150834	0.340273	0.168599	0.506461	0.176029	0.475264	0.319132	-0.0108306	-0.161693	0.184543	kMElightgreen	Cdc40	Cdc40	361859	ENSMUSG00000038446	Cdc40	71713	M7	8
ENSRNOG00000000583	greenyellow	-0.715014	-0.235332	0.278998	0.84701	0.716621	0.522159	0.710285	-0.198982	0.105316	-0.119268	-0.713637	-0.568658	kMEgreenyellow	Cdk19	Cdk19	309804	ENSMUSG00000038481	Cdk19	78334	M3	4
ENSRNOG00000000585	brown	0.455262	0.51022	0.23093	-0.509606	-0.166107	-0.375918	-0.777087	0.161856	-0.401098	-0.415592	0.173543	0.197455	kMEbrown	Amd1	Amd1	81640	ENSMUSG00000075232	Amd1	11702	M10	2
ENSRNOG00000000585	brown	0.455262	0.51022	0.23093	-0.509606	-0.166107	-0.375918	-0.777087	0.161856	-0.401098	-0.415592	0.173543	0.197455	kMEbrown	Amd1	Amd1	81640	ENSMUSG00000063953	Amd2	100041585	M10	2
ENSRNOG00000000587	black	0.185174	-0.172875	-0.408573	-0.372048	-0.440921	0.12011	-0.433548	0.721049	0.281932	0.126719	0.466672	0.723754	kMEgrey60	Rpf2	Rpf2	294436	ENSMUSG00000038510	Rpf2	67239	M7	8
ENSRNOG00000000588	black	-0.270987	-0.410575	-0.349223	0.0981371	-0.103605	0.424604	0.0973255	0.639915	0.473802	0.217981	0.0885403	0.443547	kMEblack	Slc16a10	Slc16a10	170566	ENSMUSG00000019838	Slc16a10	72472	M7	8
ENSRNOG00000000593	turquoise	-0.326845	0.393907	0.750224	0.530472	0.80429	0.106969	0.106746	-0.419939	-0.485067	-0.666422	-0.782479	-0.764943	kMEmagenta	Rev3l	Rev3l	309812	ENSMUSG00000019841	Rev3l	19714	M12	3
ENSRNOG00000000599	blue	-0.66724	-0.90811	-0.627646	0.52443	-0.0278803	0.78839	0.775487	0.518268	0.879103	0.646194	-0.0264585	0.319897	kMEblue	Lama4	Lama4	309816	ENSMUSG00000019846	Lama4	16775	M9	9
ENSRNOG00000000606	turquoise	-0.308053	0.361138	0.688217	0.448242	0.719382	0.104644	0.016612	-0.272453	-0.419568	-0.618274	-0.669868	-0.622014	kMEmagenta	Pcdh15	Pcdh15	690865	ENSMUSG00000052613	Pcdh15	11994	M12	3
ENSRNOG00000000610	magenta	-0.63577	0.158031	0.698053	0.813764	0.956053	0.357346	0.401102	-0.344356	-0.285952	-0.564677	-0.939517	-0.836294	kMEmagenta	Cisd1	Cisd1	294362	ENSMUSG00000037710	Cisd1	52637	M4	5
ENSRNOG00000000611	midnightblue	0.846937	0.746963	0.282562	-0.762985	-0.339479	-0.828067	-0.845078	-0.290155	-0.669363	-0.380084	0.395667	0.079696	kMEmidnightblue	Ube2d1	Ube2d1	361831	ENSMUSG00000019927	Ube2d1	216080	M8	1
ENSRNOG00000000613	cyan	0.489253	0.134273	-0.207995	-0.562853	-0.477767	-0.280799	-0.551702	0.315353	-0.0530766	0.0147841	0.549444	0.521783	kMEcyan	Tfam	Tfam	83474	ENSMUSG00000003923	Tfam	21780	M6	11
ENSRNOG00000000614	blue	-0.41973	-0.859371	-0.76294	0.25473	-0.282752	0.644549	0.549413	0.654847	0.883396	0.694418	0.252105	0.606662	kMEblue	Bicc1	Bicc1	361832	ENSMUSG00000014329	Bicc1	83675	M9	9
ENSRNOG00000000618	brown	0.594236	0.893073	0.665182	-0.416389	0.120591	-0.689141	-0.732588	-0.487209	-0.871191	-0.707317	-0.0551261	-0.341583	kMEbrown	Mdga2	Mdga2	314180	ENSMUSG00000034912	Mdga2	320772	M10	2
ENSRNOG00000000622	brown	0.0581127	0.0888556	0.0836664	-0.0722018	0.0152011	-0.0920612	-0.0827372	-0.00496632	-0.0814502	-0.102209	0.0191368	-0.0384214	kMEbrown	Hint1	Hint1	690660	ENSMUSG00000020267	Hint1	15254	M10	2
ENSRNOG00000000632	green	0.181925	-0.576563	-0.831537	-0.337017	-0.746748	0.014777	0.207018	0.305503	0.614017	0.854624	0.740915	0.671702	kMEgreen	Cdk1	Cdk1	54237	ENSMUSG00000019942	Cdk1	12534	M11	10
ENSRNOG00000000634	brown	0.56293	0.641945	0.381991	-0.484402	-0.0953869	-0.61042	-0.641354	-0.314893	-0.605263	-0.426316	0.124291	-0.133354	kMEbrown	Cabcoco1	Cabcoco1	361834	ENSMUSG00000019945	Cabcoco1	73287	M10	2
ENSRNOG00000000635	black	-0.306347	-0.590428	-0.558669	0.0562233	-0.228974	0.559258	0.0813881	0.826386	0.646153	0.348579	0.201732	0.619781	kMEblack	Arid5b						M7	8
ENSRNOG00000000636	magenta	-0.274449	0.496165	0.823106	0.476723	0.82373	0.0508332	-0.0297279	-0.375475	-0.560956	-0.761398	-0.781732	-0.733669	kMEmagenta	Rtkn2	Rtkn2	309729	ENSMUSG00000037846	Rtkn2	170799	M4	5
ENSRNOG00000000638	turquoise	0.224775	0.864696	0.882079	-0.040689	0.519042	-0.38982	-0.568545	-0.434911	-0.862281	-0.907396	-0.479565	-0.581169	kMEturquoise	Zfp365	Zfp365	499425	ENSMUSG00000037855	Zfp365	216049	M12	3
ENSRNOG00000000640	black	-0.269681	-0.540171	-0.5364	0.0326349	-0.240813	0.554898	-0.00558986	0.931433	0.636759	0.289404	0.225395	0.726624	kMEblack	Egr2	Egr2	114090	ENSMUSG00000037868	Egr2	13654	M7	8
ENSRNOG00000000645	greenyellow	-0.773358	-0.144885	0.39291	0.868763	0.825612	0.659906	0.474519	0.0972549	0.067987	-0.378058	-0.815212	-0.450018	kMEgreenyellow	Reep3	Reep3	294375	ENSMUSG00000019873	Reep3	28193	M3	4
ENSRNOG00000000648	black	-0.539611	-0.459635	-0.234708	0.394162	0.183512	0.733031	0.165479	0.804382	0.510309	0.0231775	-0.190488	0.39007	kMEblack	Jmjd1c	Jmjd1c	171120	ENSMUSG00000037876	Jmjd1c	108829	M7	8
ENSRNOG00000000655	blue	-0.465043	-0.916613	-0.813014	0.214444	-0.322032	0.697763	0.494041	0.799775	0.956449	0.72577	0.278315	0.675402	kMEblue	Ptprc	Ptprc	24699	ENSMUSG00000026395	Ptprc	19264	M9	9
ENSRNOG00000000657	greenyellow	-0.795442	-0.344055	0.16218	0.833241	0.679404	0.73504	0.573167	0.164178	0.25834	-0.140452	-0.685449	-0.324382	kMEgreenyellow	Nek7	Nek7	360850	ENSMUSG00000026393	Nek7	59125	M3	4
ENSRNOG00000000658	brown	0.337656	0.669115	0.612591	-0.101723	0.262436	-0.580379	-0.183009	-0.826772	-0.719584	-0.437596	-0.252798	-0.64374	kMEbrown	Acacb	Acacb	116719	ENSMUSG00000042010	Acacb	100705	M10	2
ENSRNOG00000000661	brown	0.51928	0.745752	0.541148	-0.374438	0.0671295	-0.6913	-0.464575	-0.666603	-0.738701	-0.448441	-0.0610149	-0.459446	kMEbrown	Hps4	Hps4	304555	ENSMUSG00000042328	Hps4	192232	M10	2
ENSRNOG00000000664	midnightblue	0.879514	0.250051	-0.358234	-0.954431	-0.85125	-0.697767	-0.654671	0.0258563	-0.140317	0.244996	0.868135	0.585264	kMEmidnightblue	Tpst2	Tpst2	288719	ENSMUSG00000029344	Tpst2	22022	M8	1
ENSRNOG00000000692	green	0.0142008	-0.673683	-0.846767	-0.22346	-0.663977	0.208767	0.267451	0.440149	0.72266	0.835938	0.62073	0.671744	kMEgreen	Ung	Ung	304577	ENSMUSG00000029591	Ung	22256	M11	10
ENSRNOG00000000693	turquoise	0.18586	0.800626	0.859492	-0.00154351	0.515871	-0.403581	-0.447775	-0.530366	-0.833758	-0.84046	-0.485182	-0.669601	kMEturquoise	Svop	Svop	171442	ENSMUSG00000042078	Svop	68666	M12	3
ENSRNOG00000000697	green	-0.00605926	-0.745433	-0.945634	-0.234154	-0.71897	0.288028	0.225939	0.657203	0.820638	0.856181	0.676933	0.867568	kMEgrey60	Coro1c	Coro1c	501841	ENSMUSG00000004530	Coro1c	23790	M11	10
ENSRNOG00000000700	magenta	-0.287482	-0.0187953	0.226876	0.403624	0.372119	0.0265098	0.528047	-0.548512	-0.0801681	0.023767	-0.419408	-0.594704	kMElightyellow	Tmem119	Tmem119	304581	ENSMUSG00000054675	Tmem119	231633	M4	5
ENSRNOG00000000701	brown	0.288974	0.710342	0.639543	-0.182383	0.270177	-0.467088	-0.45007	-0.510704	-0.692742	-0.579716	-0.29408	-0.51188	kMEbrown	Iscu	Iscu	288740	ENSMUSG00000025825	Iscu	66383	M10	2
ENSRNOG00000000702	blue	-0.406599	-0.510207	-0.345544	0.304541	-0.0203043	0.50847	0.367614	0.464226	0.527122	0.318794	-0.0125364	0.301079	kMEblue	Sart3	Sart3	304582	ENSMUSG00000018974	Sart3	53890	M9	9
ENSRNOG00000000704	blue	-0.237312	-0.860577	-0.911232	-0.008623	-0.537519	0.514775	0.355843	0.753132	0.913205	0.803386	0.500846	0.796703	kMEblue	Cmklr1	Cmklr1	60669	ENSMUSG00000042190	Cmklr1	14747	M9	9
ENSRNOG00000000708	brown	0.37389	0.936537	0.873915	-0.192435	0.395107	-0.568347	-0.644285	-0.545336	-0.936533	-0.872599	-0.360786	-0.589844	kMEbrown	Sgsm1	Sgsm1	288743	ENSMUSG00000042216	Sgsm1	52850	M10	2
ENSRNOG00000000718	cyan	0.501366	-0.275394	-0.718485	-0.624546	-0.86652	-0.26203	-0.124366	0.211746	0.372184	0.67698	0.850331	0.714773	kMEcyan	Cggbp1	Cggbp1	288353	ENSMUSG00000054604	Cggbp1	106143	M6	11
ENSRNOG00000000728	blue	-0.238063	-0.421915	-0.367955	0.109622	-0.124227	0.375861	0.205366	0.480504	0.467915	0.28755	0.112989	0.354923	kMEblack	Clic2						M9	9
ENSRNOG00000000774	turquoise	0.0823756	0.83076	0.967387	0.106484	0.658565	-0.327156	-0.438804	-0.500241	-0.85879	-0.931848	-0.611875	-0.742809	kMEturquoise	Gabbr1	Gabbr1	81657	ENSMUSG00000024462	Gabbr1	54393	M12	3
ENSRNOG00000000775	turquoise	0.138887	0.805074	0.872003	0.0216837	0.569941	-0.282713	-0.553821	-0.306999	-0.796495	-0.926127	-0.506294	-0.541348	kMEturquoise	Mog	Mog	24558	ENSMUSG00000076439	Mog	17441	M12	3
ENSRNOG00000000779	cyan	0.409015	-0.349077	-0.759507	-0.576732	-0.840963	-0.109853	-0.200513	0.467672	0.451409	0.621641	0.830131	0.860142	kMEgrey60	Znrd1	Znrd1	361784	ENSMUSG00000036315	Znrd1	66136	M6	11
ENSRNOG00000000785	magenta	-0.401633	0.124517	0.4471	0.464059	0.608741	0.302272	0.0552342	0.0549594	-0.175846	-0.486589	-0.577401	-0.367789	kMEmagenta	Trim39	Trim39	309591	ENSMUSG00000045409	Trim39	79263	M4	5
ENSRNOG00000000786	green	-0.161384	-0.643855	-0.696249	-0.0535363	-0.450909	0.301106	0.317627	0.451811	0.678203	0.688689	0.389869	0.515535	kMEgreen	Rpp21	Rpp21	406230	ENSMUSG00000024446	Rpp21	67676	M11	10
ENSRNOG00000000795	green	-0.0105573	-0.573497	-0.693226	-0.141196	-0.529549	0.161978	0.272582	0.361148	0.604255	0.701692	0.515066	0.551946	kMEgreen	RT1-N3	RT1-N3	24750	ENSMUSG00000079491	H2-T10	15024	M11	10
ENSRNOG00000000795	green	-0.0105573	-0.573497	-0.693226	-0.141196	-0.529549	0.161978	0.272582	0.361148	0.604255	0.701692	0.515066	0.551946	kMEgreen	RT1-N3	RT1-N3	24750	ENSMUSG00000056116	H2-T22	15039	M11	10
ENSRNOG00000000796	lightgreen	-0.747876	-0.798664	-0.453956	0.59187	0.156545	0.89787	0.591728	0.731485	0.784094	0.34788	-0.179397	0.336272	kMElightgreen	Ranbp2	Ranbp2	294429	ENSMUSG00000003226	Ranbp2	19386	M5	6
ENSRNOG00000000799	lightgreen	-0.851357	-0.571182	-0.102377	0.702819	0.454584	0.856444	0.509248	0.544132	0.527478	0.0462886	-0.494858	-0.0365513	kMElightgreen	Abcf1	Abcf1	85493	ENSMUSG00000038762	Abcf1	224742	M5	6
ENSRNOG00000000800	black	-0.490987	-0.755224	-0.594458	0.331912	-0.119145	0.731152	0.415045	0.773572	0.789317	0.48015	0.111563	0.582033	kMEblue	Man1a1	Man1a1	294410	ENSMUSG00000003746	Man1a	17155	M7	8
ENSRNOG00000000804	cyan	0.275426	-0.0780352	-0.330284	-0.446457	-0.476093	-0.137605	-0.343641	0.307603	0.133	0.203859	0.454895	0.420782	kMEcyan	Mrps18b	Mrps18b	294230	ENSMUSG00000024436	Mrps18b	66973	M6	11
ENSRNOG00000000805	turquoise	-0.231122	0.405363	0.692422	0.463813	0.70657	0.0192329	0.118658	-0.474238	-0.478246	-0.593031	-0.690589	-0.694818	kMEmagenta	Gja1	Gja1	24392	ENSMUSG00000050953	Gja1	14609	M12	3
ENSRNOG00000000809	turquoise	0.0286627	0.71644	0.871934	0.155217	0.634193	-0.246605	-0.373833	-0.381347	-0.757508	-0.865821	-0.566802	-0.631323	kMEturquoise	Atat1	Atat1	361789	ENSMUSG00000024426	Atat1	73242	M12	3
ENSRNOG00000000811	turquoise	-0.0331134	0.0702842	0.15982	0.10639	0.143001	-0.0710629	0.159237	-0.258866	-0.108564	-0.0559004	-0.13325	-0.232767	kMEturquoise	Pkib	Pkib	24678	ENSMUSG00000019876	Pkib	18768	M12	3
ENSRNOG00000000812	brown	0.538583	0.815054	0.629503	-0.316982	0.125563	-0.744855	-0.443499	-0.795603	-0.835245	-0.504557	-0.105534	-0.55034	kMEbrown	RGD1302996	RGD1302996	294231	ENSMUSG00000050705	2310061I04Rik	69662	M10	2
ENSRNOG00000000814	midnightblue	0.811779	0.620781	0.203468	-0.657569	-0.348303	-0.813827	-0.569954	-0.490057	-0.579598	-0.164279	0.433989	-0.0025084	kMEmidnightblue	Fabp7	Fabp7	80841	ENSMUSG00000019874	Fabp7	12140	M8	1
ENSRNOG00000000815	green	0.160801	-0.619221	-0.860378	-0.301696	-0.747472	0.0015749	0.351121	0.179118	0.650961	0.942579	0.711467	0.599274	kMEgreen	Smpdl3a	Smpdl3a	294422	ENSMUSG00000019872	Smpdl3a	57319	M11	10
ENSRNOG00000000816	blue	-0.51178	-0.945419	-0.800576	0.308549	-0.267654	0.732088	0.587344	0.751259	0.959138	0.724611	0.236164	0.632505	kMEblue	Ppp1r18	Ppp1r18	361790	ENSMUSG00000034595	Ppp1r18	76448	M9	9
ENSRNOG00000000823	magenta	-0.635779	0.135235	0.648249	0.750001	0.90888	0.432195	0.2662	-0.1538	-0.23675	-0.609397	-0.905318	-0.708317	kMEmagenta	Gcc2	Gcc2	309798	ENSMUSG00000038039	Gcc2	70297	M4	5
ENSRNOG00000000824	blue	-0.194229	-0.787754	-0.822634	0.0379504	-0.478841	0.416021	0.463392	0.526312	0.814526	0.797188	0.463037	0.647631	kMEblue	Dse	Dse	365583	ENSMUSG00000039497	Dse	212898	M9	9
ENSRNOG00000000826	blue	-0.505723	-0.593815	-0.362834	0.39312	0.036239	0.576438	0.433972	0.451156	0.571382	0.319134	-0.0770114	0.225002	kMElightgreen	Flot1	Flot1	64665	ENSMUSG00000059714	Flot1	14251	M9	9
ENSRNOG00000000827	black	-0.337903	-0.747656	-0.724205	0.0921258	-0.33	0.638706	0.19816	0.951483	0.823407	0.507188	0.312938	0.79395	kMEblack	Ier3	Ier3	294235	ENSMUSG00000003541	Ier3	15937	M7	8
ENSRNOG00000000839	magenta	-0.61036	-0.0874962	0.383562	0.699573	0.704174	0.424267	0.443677	-0.142237	-0.0292668	-0.280657	-0.673181	-0.55638	kMEmagenta	Nfkbil1	Nfkbil1	361794	ENSMUSG00000042419	Nfkbil1	18038	M4	5
ENSRNOG00000000840	turquoise	0.309343	0.924621	0.91274	-0.127254	0.466994	-0.521799	-0.602448	-0.552583	-0.93153	-0.891198	-0.42091	-0.646697	kMEbrown	Atp6v1g2	Atp6v1g2	368044	ENSMUSG00000024403	Atp6v1g2	66237	M12	3
ENSRNOG00000000841	blue	-0.562237	-0.638557	-0.414503	0.38802	0.0230723	0.663059	0.433034	0.571147	0.649785	0.353494	-0.101697	0.316195	kMElightgreen	Ddx39b	Ddx39b	114612	ENSMUSG00000019432	Ddx39b	53817	M9	9
ENSRNOG00000000842	midnightblue	0.729973	0.2278	-0.291711	-0.809263	-0.694545	-0.560095	-0.591853	0.0105497	-0.124148	0.193933	0.696161	0.458666	kMEmidnightblue	Ddah2	Ddah2	294239	ENSMUSG00000007039	Ddah2	51793	M8	1
ENSRNOG00000000847	cyan	0.549431	-0.0759228	-0.545024	-0.722073	-0.799085	-0.342571	-0.372709	0.224987	0.196919	0.459457	0.749884	0.634843	kMEcyan	Csnk2b	Csnk2b	81650	ENSMUSG00000024387	Csnk2b	13001	M6	11
ENSRNOG00000000848	turquoise	-0.0936136	0.194134	0.371794	0.244917	0.32675	-0.173997	0.31821	-0.681691	-0.276193	-0.0860784	-0.352467	-0.637131	kMEturquoise	Gpank1	Gpank1	415064	ENSMUSG00000092417	Gpank1	81845	M12	3
ENSRNOG00000000853	green	-0.0262874	-0.756888	-0.903727	-0.147967	-0.654671	0.205629	0.467936	0.298722	0.780339	0.964798	0.606996	0.601562	kMEgreen	Aif1	Aif1	29427	ENSMUSG00000024397	Aif1	11629	M11	10
ENSRNOG00000000855	blue	-0.321992	-0.89013	-0.88784	0.072353	-0.471248	0.579564	0.439269	0.760213	0.948215	0.809481	0.424879	0.755011	kMEblue	Lst1	Lst1	64569	ENSMUSG00000073412	Lst1	16988	M9	9
ENSRNOG00000000858	green	-0.121215	-0.425366	-0.395944	0.108681	-0.216011	0.0749608	0.582876	-0.197702	0.39287	0.615197	0.171464	0.0263702	kMEgreen	Sapcd1	Sapcd1	406170	ENSMUSG00000036185	Sapcd1	78376	M11	10
ENSRNOG00000000861	midnightblue	0.329124	0.105596	-0.053552	-0.21827	-0.220994	-0.393642	0.127732	-0.540276	-0.12983	0.237748	0.227257	-0.157376	kMEmidnightblue	Zic3	Zic3	367944	ENSMUSG00000067860	Zic3	22773	M8	1
ENSRNOG00000000867	lightgreen	-0.676368	-0.631465	-0.304903	0.519038	0.19121	0.775084	0.421663	0.627438	0.60802	0.208694	-0.22645	0.219207	kMElightgreen	Vars	Vars	25009	ENSMUSG00000007029	Vars	22321	M5	6
ENSRNOG00000000869	lightyellow	-0.528326	-0.707756	-0.43235	0.523295	0.0480462	0.510646	0.888286	-0.00647352	0.623008	0.631124	-0.0826232	-0.0135048	kMElightyellow	Arhgef6	Arhgef6	363509	ENSMUSG00000031133	Arhgef6	73341	M1	7
ENSRNOG00000000875	midnightblue	0.717058	0.574971	0.178847	-0.657279	-0.341413	-0.735695	-0.56464	-0.392577	-0.510117	-0.15967	0.369408	-0.0196357	kMEmidnightblue	Fhl1	Fhl1	25177	ENSMUSG00000023092	Fhl1	14199	M8	1
ENSRNOG00000000879	midnightblue	0.914273	0.760592	0.271595	-0.809664	-0.390107	-0.912584	-0.80126	-0.454319	-0.700131	-0.312872	0.442669	-0.00382912	kMEmidnightblue	Slc9a6	Slc9a6	302863	ENSMUSG00000060681	Slc9a6	236794	M8	1
ENSRNOG00000000881	midnightblue	0.749539	0.364857	-0.11992	-0.782021	-0.609598	-0.700559	-0.548435	-0.245285	-0.283718	0.132198	0.592162	0.231953	kMEmidnightblue	Mmgt1	Mmgt1	302864	ENSMUSG00000061273	Mmgt1	236792	M8	1
ENSRNOG00000000885	turquoise	0.00521628	0.691376	0.849094	0.216435	0.655133	-0.204068	-0.299166	-0.453793	-0.746117	-0.84687	-0.621809	-0.677155	kMEturquoise	Auts2	Auts2	100362819	ENSMUSG00000029673	Auts2	319974	M12	3
ENSRNOG00000000888	turquoise	-0.405932	0.151834	0.468241	0.448862	0.626536	0.378933	-0.0770775	0.225611	-0.161434	-0.588483	-0.57141	-0.263764	kMEmagenta	Sbds	Sbds	288615	ENSMUSG00000025337	Sbds	66711	M12	3
ENSRNOG00000000893	blue	-0.406375	-0.830928	-0.745925	0.193469	-0.318871	0.591646	0.474806	0.666131	0.853482	0.67976	0.263129	0.596073	kMEblue	Tmem248	Tmem248	288616	ENSMUSG00000053094	Tmem248	71667	M9	9
ENSRNOG00000000894	turquoise	-0.0895703	0.271625	0.463248	0.295608	0.430944	-0.118143	0.227948	-0.611577	-0.361324	-0.253594	-0.414647	-0.623942	kMEturquoise	Fry	Fry	304244	ENSMUSG00000056602	Fry	320365	M12	3
ENSRNOG00000000895	turquoise	-0.638193	-0.129408	0.258453	0.568202	0.585151	0.613854	0.121079	0.451541	0.128389	-0.381881	-0.609527	-0.124701	kMElightgreen	Rabgef1	Rabgef1	360797	ENSMUSG00000025340	Rabgef1	56715	M12	3
ENSRNOG00000000900	black	0.27175	-0.0593835	-0.319868	-0.403374	-0.444444	-0.0788196	-0.3724	0.467374	0.149016	0.114811	0.4424	0.567011	kMEgrey60	Tpst1	Tpst1	288617	ENSMUSG00000034118	Tpst1	22021	M7	8
ENSRNOG00000000901	black	-0.217736	-0.468869	-0.449122	0.0748732	-0.189019	0.416652	0.119168	0.639211	0.51231	0.288519	0.197984	0.549178	kMEblack	Crcp	Crcp	114205	ENSMUSG00000025532	Crcp	12909	M7	8
ENSRNOG00000000902	turquoise	-0.116662	0.507852	0.689949	0.178884	0.570254	-0.0108567	-0.404037	-0.0262163	-0.528791	-0.805813	-0.538274	-0.425537	kMEturquoise	Hsph1	Hsph1	288444	ENSMUSG00000029657	Hsph1	15505	M12	3
ENSRNOG00000000903	black	-0.202435	-0.496535	-0.525236	-0.0294046	-0.28342	0.462312	-0.0250048	0.841156	0.580873	0.279328	0.248432	0.672101	kMEblack	Asl	Asl	59085	ENSMUSG00000025533	Asl	109900	M7	8
ENSRNOG00000000906	black	-0.247651	-0.519943	-0.528196	0.0110412	-0.25505	0.511436	0.0194407	0.872297	0.620272	0.296408	0.229655	0.688521	kMEblack	Medag	Medag	360757	ENSMUSG00000029659	Medag	70717	M7	8
ENSRNOG00000000907	black	-0.290805	-0.769932	-0.786259	0.029323	-0.41973	0.589838	0.221628	0.906258	0.856548	0.610093	0.38483	0.822551	kMEblack	Alox5ap	Alox5ap	29624	ENSMUSG00000060063	Alox5ap	11690	M7	8
ENSRNOG00000000909	black	-0.309006	-0.167439	-0.0534421	0.170568	0.133882	0.466383	-0.193844	0.714099	0.216405	-0.216922	-0.144487	0.326228	kMEblack	Uspl1	Uspl1	288447	ENSMUSG00000041264	Uspl1	231915	M7	8
ENSRNOG00000000913	green	0.0545377	-0.672334	-0.837534	-0.174509	-0.652385	0.0874415	0.472697	0.147321	0.679595	0.94179	0.616868	0.522006	kMEgreen	Gusb	Gusb	24434	ENSMUSG00000025534	Gusb	110006	M11	10
ENSRNOG00000000918	blue	-0.10611	-0.525022	-0.581079	-0.0227183	-0.343469	0.32884	0.129377	0.525301	0.539048	0.427188	0.344735	0.549925	kMEgrey60	Zbed5	Zbed5	288622	ENSMUSG00000034173	Zbed5	71970	M9	9
ENSRNOG00000000921	midnightblue	0.893674	0.612307	0.0892011	-0.833563	-0.504222	-0.795264	-0.812375	-0.190308	-0.519885	-0.205878	0.569403	0.259099	kMEmidnightblue	Ubl3	Ubl3	363869	ENSMUSG00000001687	Ubl3	24109	M8	1
ENSRNOG00000000922	green	0.118501	-0.553114	-0.739564	-0.213038	-0.613441	0.00989281	0.400021	0.0554774	0.563169	0.851652	0.59178	0.429946	kMEgreen	Sumf2	Sumf2	360800	ENSMUSG00000025538	Sumf2	67902	M11	10
ENSRNOG00000000923	grey60	0.35665	-0.205141	-0.576289	-0.56512	-0.696241	-0.0648689	-0.401752	0.574812	0.328179	0.367376	0.674786	0.793992	kMEgrey60	Cct6a	Cct6a	288620	ENSMUSG00000029447	Cct6a	12466	M2	12
ENSRNOG00000000924	turquoise	-0.451593	0.124426	0.439654	0.430445	0.609745	0.452155	-0.17857	0.393314	-0.131974	-0.632597	-0.591206	-0.18352	kMEmagenta	Slc7a1	Slc7a1	25648	ENSMUSG00000041313	Slc7a1	11987	M12	3
ENSRNOG00000000937	green	0.0364018	-0.30164	-0.335458	0.0076918	-0.253369	-0.109463	0.500471	-0.355936	0.251403	0.57232	0.233443	-0.0259114	kMEgreen	Slc46a3	Slc46a3	288454	ENSMUSG00000029650	Slc46a3	71706	M11	10
ENSRNOG00000000938	cyan	0.698586	-0.110947	-0.660012	-0.829534	-0.959789	-0.442294	-0.402042	0.242576	0.212889	0.553939	0.97539	0.781923	kMEcyan	Ran						M6	11
ENSRNOG00000000954	black	0.0561619	-0.363139	-0.496123	-0.130627	-0.372694	0.213019	0.0032708	0.49953	0.412913	0.322159	0.419561	0.601656	kMEgrey60	Polr1d						M7	8
ENSRNOG00000000957	cyan	0.476479	-0.25686	-0.67485	-0.671099	-0.843194	-0.281815	-0.209298	0.254449	0.340577	0.629986	0.835273	0.661605	kMEcyan	Rpl21						M6	11
ENSRNOG00000000961	turquoise	0.0264979	0.70925	0.846454	0.117121	0.59072	-0.226558	-0.410889	-0.330488	-0.723695	-0.839903	-0.56039	-0.584461	kMEturquoise	Glt1d1	Glt1d1	304445	ENSMUSG00000049971	Glt1d1	319804	M12	3
ENSRNOG00000000962	green	0.095825	0.00892735	-0.013405	-0.0143545	-0.0516398	-0.215321	0.256099	-0.4644	-0.0651976	0.220382	0.0384698	-0.244164	kMElightyellow	Slc15a4	Slc15a4	246280	ENSMUSG00000029416	Slc15a4	100561	M11	10
ENSRNOG00000000964	greenyellow	-0.804166	-0.295331	0.246021	0.865973	0.722779	0.628758	0.677125	-0.0222083	0.197843	-0.137893	-0.747689	-0.48769	kMEgreenyellow	AABR07036087.1						M3	4
ENSRNOG00000000967	turquoise	0.0768126	0.734127	0.831966	0.0792242	0.579135	-0.238524	-0.475898	-0.277344	-0.740465	-0.892559	-0.524448	-0.527764	kMEturquoise	Aacs	Aacs	65984	ENSMUSG00000029482	Aacs	78894	M12	3
ENSRNOG00000000974	magenta	-0.573762	0.107861	0.605732	0.763192	0.848147	0.281815	0.470521	-0.431995	-0.246779	-0.423212	-0.836748	-0.808772	kMEmagenta	Zfp358	Zfp358	360754	ENSMUSG00000047264	Zfp358	140482	M4	5
ENSRNOG00000000986	turquoise	0.129305	0.81073	0.909726	0.0801536	0.590648	-0.372382	-0.392436	-0.57221	-0.840576	-0.844795	-0.555097	-0.72217	kMEturquoise	Camsap3	Camsap3	689074	ENSMUSG00000044433	Camsap3	69697	M12	3
ENSRNOG00000000989	cyan	0.517416	-0.259648	-0.722049	-0.680099	-0.881812	-0.217696	-0.318166	0.436075	0.361279	0.566474	0.893806	0.855478	kMEcyan	Bud31	Bud31	89819	ENSMUSG00000038722	Bud31	231889	M6	11
ENSRNOG00000000990	lightgreen	-0.661115	-0.580151	-0.259986	0.464547	0.203893	0.72349	0.373152	0.604517	0.564303	0.176721	-0.239199	0.152515	kMElightgreen	Pdap1	Pdap1	64527	ENSMUSG00000029623	Pdap1	231887	M5	6
ENSRNOG00000000991	green	-0.124608	-0.805516	-0.931071	-0.152167	-0.641708	0.394415	0.27857	0.711247	0.879631	0.843407	0.593087	0.822043	kMEblue	Arpc1b	Arpc1b	54227	ENSMUSG00000029622	Arpc1b	11867	M11	10
ENSRNOG00000000994	blue	-0.406874	-0.947327	-0.883666	0.171985	-0.411027	0.621505	0.573844	0.682945	0.976462	0.847303	0.355255	0.666279	kMEblue	Stxbp2	Stxbp2	81804	ENSMUSG00000004626	Stxbp2	20911	M9	9
ENSRNOG00000000996	midnightblue	0.858009	0.365665	-0.185109	-0.845061	-0.684274	-0.69138	-0.643253	-0.0684621	-0.254526	0.0970771	0.745103	0.452096	kMEmidnightblue	Arpc1a	Arpc1a	81824	ENSMUSG00000029621	Arpc1a	56443	M8	1
ENSRNOG00000000999	grey60	0.148482	-0.391633	-0.61189	-0.321152	-0.552879	0.0916884	-0.105465	0.550272	0.44648	0.444747	0.570821	0.691701	kMEgrey60	Smurf1	Smurf1	690516	ENSMUSG00000038780	Smurf1	75788	M2	12
ENSRNOG00000001001	black	-0.262239	-0.181454	-0.0709719	0.131855	0.0886037	0.370653	-0.109612	0.56635	0.217643	-0.105205	-0.0907518	0.260268	kMEblack	Retn	Retn	246250	ENSMUSG00000012705	Retn	57264	M7	8
ENSRNOG00000001003	greenyellow	-0.803368	-0.236011	0.309616	0.830531	0.731482	0.617338	0.550378	0.0380411	0.140533	-0.213625	-0.766618	-0.49127	kMEgreenyellow	Trappc5	Trappc5	363858	ENSMUSG00000040236	Trappc5	66682	M3	4
ENSRNOG00000001006	turquoise	-0.398231	0.0912363	0.36176	0.357109	0.505472	0.426013	-0.17661	0.441242	-0.0634581	-0.513629	-0.468446	-0.0751117	kMEmagenta	Nptx2	Nptx2	288475	ENSMUSG00000059991	Nptx2	53324	M12	3
ENSRNOG00000001009	green	-0.0652011	-0.767542	-0.890886	-0.108709	-0.628495	0.239638	0.482003	0.308642	0.787328	0.951928	0.567794	0.582572	kMEgreen	Bri3	Bri3	304284	ENSMUSG00000047843	Bri3	55950	M11	10
ENSRNOG00000001010	lightyellow	-0.400917	-0.300744	-0.00888183	0.472195	0.256031	0.182124	0.738442	-0.436113	0.184888	0.30362	-0.305178	-0.441198	kMElightyellow	Tecpr1	Tecpr1	304285	ENSMUSG00000066621	Tecpr1	70381	M1	7
ENSRNOG00000001030	midnightblue	0.636047	0.495371	0.157096	-0.614849	-0.330471	-0.680324	-0.547075	-0.320574	-0.454564	-0.125437	0.359881	-0.000835161	kMEmidnightblue	Tsc22d1	Tsc22d1	498545	ENSMUSG00000022010	Tsc22d1	21807	M8	1
ENSRNOG00000001032	blue	-0.416247	-0.673761	-0.48927	0.402154	-0.049646	0.476665	0.721813	0.136747	0.613235	0.578349	0.0376875	0.148109	kMElightyellow	Ccz1b	Ccz1b	360768	ENSMUSG00000029617	Ccz1	231874	M9	9
ENSRNOG00000001033	black	-0.273781	-0.290064	-0.21025	0.11282	-0.00900122	0.455583	-0.0887248	0.733231	0.352736	-0.0144812	0.00847006	0.427365	kMEblack	Nufip1	Nufip1	364430	ENSMUSG00000022009	Nufip1	27275	M7	8
ENSRNOG00000001034	magenta	-0.392756	0.425769	0.824064	0.546832	0.864072	0.0688608	0.111614	-0.447763	-0.517848	-0.703578	-0.866822	-0.858915	kMEmagenta	Evi5l	Evi5l	304201	ENSMUSG00000011832	Evi5l	213027	M4	5
ENSRNOG00000001036	turquoise	0.0189576	0.549492	0.683458	0.151118	0.509261	-0.243225	-0.164304	-0.501367	-0.606062	-0.606911	-0.484473	-0.633581	kMEturquoise	Rsph10b	Rsph10b	288478	ENSMUSG00000075569	Rsph10b	18861	M12	3
ENSRNOG00000001037	blue	-0.603434	-0.605556	-0.299608	0.49139	0.176573	0.643716	0.56458	0.367252	0.557467	0.317259	-0.200392	0.0689804	kMElightgreen	Gpalpp1	Gpalpp1	298712	ENSMUSG00000022008	Gpalpp1	67467	M9	9
ENSRNOG00000001039	green	-0.0188866	-0.544326	-0.684558	-0.199678	-0.526378	0.212273	0.113299	0.526517	0.609174	0.615381	0.481717	0.645705	kMEgrey60	Eif2b1	Eif2b1	64514	ENSMUSG00000029388	Eif2b1	209354	M11	10
ENSRNOG00000001043	cyan	0.448334	-0.0425408	-0.375183	-0.499066	-0.554227	-0.289493	-0.227941	0.0864962	0.0885328	0.32849	0.587431	0.431228	kMEcyan	Ddx55	Ddx55	100362764	ENSMUSG00000029389	Ddx55	67848	M6	11
ENSRNOG00000001044	black	-0.366988	-0.507538	-0.377464	0.177343	-0.0780795	0.484736	0.187083	0.569885	0.526389	0.278391	0.0527356	0.340002	kMEblack	Aimp2	Aimp2	288480	ENSMUSG00000029610	Aimp2	231872	M7	8
ENSRNOG00000001049	cyan	0.66956	-0.116091	-0.643582	-0.762846	-0.894698	-0.395148	-0.331179	0.196747	0.219452	0.537659	0.917495	0.737222	kMEcyan	Tpt1	Tpt1	116646	ENSMUSG00000060126	Tpt1	22070	M6	11
ENSRNOG00000001050	turquoise	0.170123	0.788634	0.847645	-0.0296963	0.506978	-0.406134	-0.475146	-0.483057	-0.815212	-0.825779	-0.475334	-0.649902	kMEturquoise	Eif2ak1	Eif2ak1	27137	ENSMUSG00000029613	Eif2ak1	15467	M12	3
ENSRNOG00000001053	cyan	0.656111	-0.15097	-0.667713	-0.763933	-0.924624	-0.413683	-0.304811	0.193445	0.239389	0.584132	0.949015	0.738114	kMEcyan	Tmed2	Tmed2	65165	ENSMUSG00000029390	Tmed2	56334	M6	11
ENSRNOG00000001055	turquoise	-0.325863	0.385787	0.752915	0.488128	0.781154	0.0226176	0.129268	-0.508831	-0.495419	-0.616306	-0.767297	-0.859526	kMEmagenta	Rilpl1	Rilpl1	304469	ENSMUSG00000029392	Rilpl1	75695	M12	3
ENSRNOG00000001056	magenta	-0.446843	0.361115	0.791686	0.627094	0.899195	0.195097	0.104994	-0.300755	-0.455031	-0.735791	-0.861271	-0.764202	kMEmagenta	Snapc2	Snapc2	304204	ENSMUSG00000011837	Snapc2	102209	M4	5
ENSRNOG00000001057	turquoise	-0.101563	0.623608	0.861223	0.311827	0.724693	-0.152478	-0.159596	-0.465054	-0.680815	-0.804685	-0.673704	-0.732175	kMEturquoise	Ctxn1	Ctxn1	29145	ENSMUSG00000048644	Ctxn1	330695	M12	3
ENSRNOG00000001058	lightgreen	-0.587028	-0.357457	-0.0237135	0.603831	0.396359	0.624861	0.445147	0.226288	0.314241	0.0168091	-0.423027	-0.092313	kMElightgreen	Timm44	Timm44	29635	ENSMUSG00000002949	Timm44	21856	M5	6
ENSRNOG00000001062	lightgreen	-0.678316	-0.470136	-0.107942	0.614878	0.365786	0.746126	0.41779	0.501127	0.448818	0.0280644	-0.393494	0.0866583	kMElightgreen	Kmt5a	Kmt5a	689820	ENSMUSG00000049327	Kmt5a	67956	M5	6
ENSRNOG00000001065	lightgreen	-0.718261	-0.522494	-0.123744	0.633726	0.367121	0.702981	0.586909	0.335242	0.480014	0.140677	-0.419623	-0.0622818	kMElightgreen	Cyth3	Cyth3	116693	ENSMUSG00000018001	Cyth3	19159	M5	6
ENSRNOG00000001068	cyan	0.524784	0.187817	-0.209118	-0.677447	-0.544353	-0.39764	-0.608076	0.26471	-0.0734498	0.0610646	0.540045	0.487794	kMEcyan	Rac1	Rac1	363875	ENSMUSG00000001847	Rac1	19353	M6	11
ENSRNOG00000001069	blue	-0.141077	-0.670289	-0.759801	-0.0423036	-0.466039	0.418497	0.236137	0.666399	0.735331	0.624909	0.433977	0.736417	kMEgrey60	Elavl1	Elavl1	363854	ENSMUSG00000040028	Elavl1	15568	M9	9
ENSRNOG00000001070	midnightblue	0.746091	0.546272	0.0709751	-0.775834	-0.456158	-0.661466	-0.809246	-0.0872003	-0.441118	-0.188805	0.455787	0.244306	kMEmidnightblue	Cdk2ap1	Cdk2ap1	360804	ENSMUSG00000078154	Gm12184	100039945	M8	1
ENSRNOG00000001070	midnightblue	0.746091	0.546272	0.0709751	-0.775834	-0.456158	-0.661466	-0.809246	-0.0872003	-0.441118	-0.188805	0.455787	0.244306	kMEmidnightblue	Cdk2ap1	Cdk2ap1	360804	ENSMUSG00000029394	Cdk2ap1	13445	M8	1
ENSRNOG00000001072	brown	0.300716	0.867783	0.839715	-0.120496	0.444417	-0.483253	-0.551778	-0.533499	-0.872082	-0.849359	-0.415251	-0.614214	kMEbrown	Cers4	Cers4	304208	ENSMUSG00000008206	Cers4	67260	M10	2
ENSRNOG00000001074	turquoise	-0.283747	0.139411	0.392262	0.401863	0.520386	0.214624	0.121881	-0.118572	-0.184243	-0.356722	-0.477555	-0.37441	kMEmagenta	Mphosph9	Mphosph9	288654	ENSMUSG00000038126	Mphosph9	269702	M12	3
ENSRNOG00000001080	turquoise	-0.139034	0.510885	0.759853	0.297973	0.635081	-0.156551	-0.0357965	-0.561499	-0.588475	-0.620293	-0.633331	-0.809684	kMEturquoise	Arl6ip4	Arl6ip4	288656	ENSMUSG00000029404	Arl6ip4	65105	M12	3
ENSRNOG00000001082	turquoise	-0.00790411	0.749845	0.955943	0.243618	0.727116	-0.261084	-0.265191	-0.588423	-0.817484	-0.874723	-0.676693	-0.818669	kMEturquoise	Abcb9	Abcb9	63886	ENSMUSG00000029408	Abcb9	56325	M12	3
ENSRNOG00000001083	cyan	0.288297	-0.475786	-0.816293	-0.491849	-0.820398	-0.0285214	-0.030948	0.480321	0.572752	0.73093	0.80805	0.830154	kMEgrey60	Kdelr2	Kdelr2	304290	ENSMUSG00000079111	Kdelr2	66913	M6	11
ENSRNOG00000001086	black	0.00428868	-0.230451	-0.35914	-0.148953	-0.276562	0.250927	-0.241994	0.714327	0.33987	0.116663	0.282716	0.666643	kMEblack	Vps37b	Vps37b	288659	ENSMUSG00000066278	Vps37b	330192	M7	8
ENSRNOG00000001088	green	-0.353496	-0.685622	-0.55967	0.243048	-0.207213	0.352898	0.686627	0.066083	0.637856	0.731161	0.135325	0.127502	kMEgreen	Rfc3	Rfc3	288414	ENSMUSG00000033970	Rfc3	69263	M11	10
ENSRNOG00000001090	black	-0.413724	-0.474593	-0.324077	0.24799	0.0101714	0.56584	0.17259	0.719445	0.518443	0.15027	-0.019256	0.417095	kMEblack	Stard13	Stard13	498130	ENSMUSG00000016128	Stard13	243362	M7	8
ENSRNOG00000001090	black	-0.413724	-0.474593	-0.324077	0.24799	0.0101714	0.56584	0.17259	0.719445	0.518443	0.15027	-0.019256	0.417095	kMEblack	Stard13	Stard13	498130	ENSMUSG00000107011	Gm42906		M7	8
ENSRNOG00000001091	magenta	-0.375974	0.46449	0.835305	0.517597	0.870336	0.168076	-0.0939299	-0.176175	-0.508935	-0.842542	-0.841715	-0.6764	kMEmagenta	Hip1r	Hip1r	81917	ENSMUSG00000000915	Hip1r	29816	M4	5
ENSRNOG00000001098	turquoise	0.0419348	0.753613	0.904293	0.133747	0.642135	-0.28825	-0.337406	-0.553211	-0.795076	-0.844372	-0.622872	-0.77848	kMEturquoise	Pds5b	Pds5b	304218	ENSMUSG00000034021	Pds5b	100710	M12	3
ENSRNOG00000001106	midnightblue	0.870568	0.278091	-0.306322	-0.934892	-0.80863	-0.725982	-0.633483	-0.0694035	-0.187193	0.233237	0.830414	0.474764	kMEmidnightblue	Denr	Denr	687565	ENSMUSG00000023106	Denr	68184	M8	1
ENSRNOG00000001108	black	-0.0122317	-0.308894	-0.428366	-0.173284	-0.307863	0.295461	-0.191567	0.697046	0.403449	0.205555	0.302823	0.63905	kMEblack	N4bp2l2	N4bp2l2	288416	ENSMUSG00000029655	N4bp2l2	381695	M7	8
ENSRNOG00000001111	green	-0.221002	-0.508889	-0.417397	0.215476	-0.154711	0.198812	0.643239	-0.143373	0.453708	0.638167	0.120257	0.0273989	kMElightyellow	Brca2	Brca2	360254	ENSMUSG00000041147	Brca2	12190	M11	10
ENSRNOG00000001113	turquoise	0.132412	0.846681	0.938515	0.0419158	0.603463	-0.352831	-0.502006	-0.460403	-0.857337	-0.921141	-0.561646	-0.676198	kMEturquoise	Mmd2	Mmd2	304301	ENSMUSG00000039533	Mmd2	75104	M12	3
ENSRNOG00000001115	turquoise	0.0506118	0.710653	0.87102	0.158903	0.61302	-0.314218	-0.264841	-0.567643	-0.770228	-0.768255	-0.547034	-0.737976	kMEturquoise	Slc29a4	Slc29a4	288499	ENSMUSG00000050822	Slc29a4	243328	M12	3
ENSRNOG00000001120	lightgreen	-0.66953	-0.582939	-0.277709	0.540354	0.233543	0.823219	0.382862	0.679646	0.599345	0.149446	-0.275808	0.275133	kMElightgreen	Med13l	Med13l	360817	ENSMUSG00000018076	Med13l	76199	M5	6
ENSRNOG00000001124	turquoise	0.0115743	0.77428	0.967051	0.217486	0.717298	-0.29646	-0.275311	-0.60439	-0.83416	-0.880072	-0.670669	-0.828005	kMEturquoise	Rnft2	Rnft2	304521	ENSMUSG00000032850	Rnft2	269695	M12	3
ENSRNOG00000001128	midnightblue	0.746211	0.691002	0.271725	-0.692776	-0.288595	-0.713578	-0.788154	-0.276651	-0.614791	-0.356891	0.303369	0.0311299	kMEmidnightblue	Tesc	Tesc	288689	ENSMUSG00000029359	Tesc	57816	M8	1
ENSRNOG00000001134	green	-0.122516	-0.527828	-0.516649	0.0559089	-0.31625	0.0996985	0.56144	-0.115098	0.471084	0.695131	0.266031	0.0937654	kMEgreen	Rfc5	Rfc5	304528	ENSMUSG00000029363	Rfc5	72151	M11	10
ENSRNOG00000001136	turquoise	-0.00055967	0.75127	0.909895	0.149557	0.674593	-0.216208	-0.437757	-0.347083	-0.77931	-0.935422	-0.63732	-0.66822	kMEturquoise	Pebp1	Pebp1	29542	ENSMUSG00000032959	Pebp1	23980	M12	3
ENSRNOG00000001141	turquoise	0.0245742	0.708742	0.851936	0.163831	0.628177	-0.212239	-0.341483	-0.418226	-0.732442	-0.829399	-0.582119	-0.650504	kMEturquoise	Srrm4	Srrm4	498189	ENSMUSG00000063919	Srrm4	68955	M12	3
ENSRNOG00000001142	cyan	0.331785	-0.385235	-0.756098	-0.519825	-0.810468	-0.0407933	-0.142933	0.518816	0.505637	0.6312	0.780685	0.850634	kMEgrey60	Prkab1	Prkab1	83803	ENSMUSG00000029513	Prkab1	19079	M6	11
ENSRNOG00000001143	turquoise	0.0429402	0.793221	0.969051	0.200061	0.702758	-0.327737	-0.27361	-0.659532	-0.853899	-0.87126	-0.661343	-0.846899	kMEturquoise	Cit	Cit	83620	ENSMUSG00000029516	Cit	12704	M12	3
ENSRNOG00000001148	green	0.126493	-0.684552	-0.95904	-0.368178	-0.818632	0.15565	0.14972	0.572275	0.764654	0.884392	0.780728	0.863366	kMEgreen	Rplp0						M11	10
ENSRNOG00000001149	blue	-0.33332	-0.869199	-0.85451	0.0926119	-0.434791	0.594114	0.413376	0.794075	0.921945	0.74536	0.399971	0.762104	kMEblue	Pxn	Pxn	360820	ENSMUSG00000029528	Pxn	19303	M9	9
ENSRNOG00000001156	brown	0.687618	0.83218	0.507309	-0.510308	-0.0499486	-0.740404	-0.723812	-0.476383	-0.792891	-0.542817	0.0950334	-0.193139	kMEbrown	Msi1	Msi1	259272	ENSMUSG00000054256	Msi1	17690	M10	2
ENSRNOG00000001158	cyan	0.512925	-0.073663	-0.415824	-0.471206	-0.608737	-0.45709	0.0487572	-0.312324	0.0694193	0.543588	0.639363	0.257517	kMEcyan	Abcg1	Abcg1	85264	ENSMUSG00000024030	Abcg1	11307	M6	11
ENSRNOG00000001163	green	0.192757	-0.606363	-0.896641	-0.382016	-0.801611	0.078228	0.122727	0.477759	0.67722	0.840972	0.781204	0.831433	kMEgreen	Srsf9	Srsf9	288701	ENSMUSG00000029538	Srsf9	108014	M11	10
ENSRNOG00000001172	black	0.306653	-0.113682	-0.445421	-0.482537	-0.537274	0.00644424	-0.451705	0.655693	0.262095	0.18489	0.537764	0.780022	kMEgrey60	Rnf10	Rnf10	288710	ENSMUSG00000041740	Rnf10	50849	M7	8
ENSRNOG00000001173	turquoise	0.170388	0.864648	0.951021	0.0503993	0.604497	-0.391053	-0.470968	-0.546597	-0.892924	-0.917781	-0.542674	-0.70474	kMEturquoise	Cabp1	Cabp1	171051	ENSMUSG00000029544	Cabp1	29867	M12	3
ENSRNOG00000001174	turquoise	0.00249623	0.49328	0.667034	0.234909	0.523999	-0.237933	-0.0342706	-0.575508	-0.590758	-0.549859	-0.456273	-0.657376	kMEturquoise	Pde9a	Pde9a	191569	ENSMUSG00000041119	Pde9a	18585	M12	3
ENSRNOG00000001177	greenyellow	-0.77852	-0.458731	0.0584879	0.835233	0.561713	0.579906	0.888742	-0.18232	0.322568	0.1607	-0.598175	-0.509015	kMElightyellow	Acads	Acads	64304	ENSMUSG00000029545	Acads	11409	M3	4
ENSRNOG00000001178	brown	0.622747	0.610521	0.348507	-0.445621	-0.147063	-0.767035	-0.371776	-0.642925	-0.620507	-0.211728	0.202144	-0.258941	kMEmidnightblue	Sppl3	Sppl3	360822	ENSMUSG00000029550	Sppl3	74585	M10	2
ENSRNOG00000001181	black	-0.156864	-0.523686	-0.566214	-0.0739044	-0.352042	0.382833	0.0285066	0.696406	0.582076	0.401812	0.331522	0.61565	kMEblack	Wdr4	Wdr4	690032	ENSMUSG00000024037	Wdr4	57773	M7	8
ENSRNOG00000001184	lightgreen	-0.65714	-0.533107	-0.201186	0.565542	0.30014	0.798735	0.358968	0.659089	0.519063	0.0556523	-0.297369	0.228333	kMElightgreen	Pknox1	Pknox1	294322	ENSMUSG00000006705	Pknox1	18771	M5	6
ENSRNOG00000001185	turquoise	-0.157936	0.67709	0.95448	0.33809	0.809558	-0.105781	-0.234684	-0.451653	-0.734378	-0.912543	-0.787531	-0.818995	kMEturquoise	RGD1311899	RGD1311899	288704	ENSMUSG00000029559	2210016L21Rik	72357	M12	3
ENSRNOG00000001187	black	-0.124825	-0.458701	-0.553562	-0.115353	-0.352273	0.419548	-0.127886	0.913043	0.566687	0.277522	0.332087	0.780168	kMEblack	Oasl	Oasl	304545	ENSMUSG00000041827	Oasl1	231655	M7	8
ENSRNOG00000001192	midnightblue	0.607193	0.281507	-0.168087	-0.659238	-0.515228	-0.374802	-0.692005	0.276724	-0.14483	-0.0444675	0.541582	0.567696	kMEmidnightblue	Gltp	Gltp	288707	ENSMUSG00000011884	Gltp	56356	M8	1
ENSRNOG00000001193	black	-0.26358	-0.353037	-0.286028	0.116093	-0.0483488	0.451208	-0.0171437	0.614878	0.379614	0.0880363	0.0352632	0.381901	kMEblack	Hsf2bp	Hsf2bp	499413	ENSMUSG00000002076	Hsf2bp	74377	M7	8
ENSRNOG00000001194	black	-0.335681	-0.65885	-0.622555	0.1021	-0.26068	0.616391	0.155028	0.867224	0.728278	0.414905	0.230241	0.684017	kMEblack	Rrp1b	Rrp1b	309673	ENSMUSG00000058392	Rrp1b	72462	M7	8
ENSRNOG00000001195	black	-0.476024	-0.643972	-0.503914	0.25589	-0.0829228	0.700816	0.224849	0.879174	0.710809	0.314598	0.0522022	0.58769	kMEblack	Trpv4	Trpv4	66026	ENSMUSG00000014158	Trpv4	63873	M7	8
ENSRNOG00000001201	cyan	0.657965	-0.0796287	-0.565972	-0.729281	-0.844487	-0.445939	-0.298856	0.119135	0.156505	0.497615	0.887393	0.65318	kMEcyan	Cstb	Cstb	25308	ENSMUSG00000005054	Cstb	13014	M6	11
ENSRNOG00000001203	greenyellow	-0.65044	-0.236258	0.139849	0.523802	0.48861	0.636327	0.153514	0.477042	0.228061	-0.25307	-0.526922	-0.0957639	kMElightgreen	Rrp1	Rrp1	309674	ENSMUSG00000061032	Rrp1	18114	M3	4
ENSRNOG00000001204	blue	-0.522567	-0.808218	-0.626302	0.323108	-0.150489	0.63356	0.57334	0.569571	0.806049	0.613878	0.0950225	0.409357	kMEblue	Ankrd13a	Ankrd13a	360823	ENSMUSG00000041870	Ankrd13a	68420	M9	9
ENSRNOG00000001205	turquoise	-0.0342323	0.733916	0.944952	0.268892	0.745878	-0.213688	-0.265556	-0.521658	-0.796302	-0.902274	-0.690014	-0.786844	kMEturquoise	Agpat3	Agpat3	294324	ENSMUSG00000001211	Agpat3	28169	M12	3
ENSRNOG00000001210	black	-0.314303	-0.332101	-0.219384	0.179301	0.00848618	0.472907	0.00531124	0.655382	0.370026	0.0236496	-0.0123598	0.378163	kMEblack	Pwp2	Pwp2	690297	ENSMUSG00000032834	Pwp2	110816	M7	8
ENSRNOG00000001214	blue	-0.335827	-0.807409	-0.765885	0.182627	-0.335875	0.585507	0.429825	0.655914	0.812816	0.658507	0.310331	0.641787	kMEblue	Pfkl	Pfkl	25741	ENSMUSG00000020277	Pfkl	18641	M9	9
ENSRNOG00000001215	turquoise	0.192482	0.837421	0.876091	-0.0327024	0.518679	-0.407711	-0.524296	-0.43694	-0.843417	-0.877448	-0.486536	-0.602649	kMEturquoise	Cfap410	Cfap410	309681	ENSMUSG00000020284	1810043G02Rik	67884	M12	3
ENSRNOG00000001222	green	0.140199	-0.418886	-0.604314	-0.250612	-0.528374	0.0814283	0.0628393	0.406276	0.472056	0.519109	0.562964	0.619723	kMEgrey60	Ube2g2	Ube2g2	294331	ENSMUSG00000009293	Ube2g2	22213	M11	10
ENSRNOG00000001223	blue	-0.606424	-0.880463	-0.621423	0.478729	-0.0636087	0.667451	0.830031	0.378887	0.840954	0.702449	0.0139766	0.269503	kMEblue	Pttg1ip	Pttg1ip	365548	ENSMUSG00000009291	Pttg1ip	108705	M9	9
ENSRNOG00000001224	green	0.0613023	-0.698288	-0.908048	-0.233478	-0.707988	0.23029	0.23937	0.556021	0.758656	0.8378	0.705792	0.826367	kMEgreen	Itgb2	Itgb2	309684	ENSMUSG00000000290	Itgb2	16414	M11	10
ENSRNOG00000001227	turquoise	0.238272	0.890182	0.920315	-0.0372283	0.529443	-0.42793	-0.569232	-0.469419	-0.893848	-0.933667	-0.472929	-0.608488	kMEturquoise	Adarb1	Adarb1	25367	ENSMUSG00000020262	Adarb1	110532	M12	3
ENSRNOG00000001229	blue	-0.32513	-0.902764	-0.882048	0.12539	-0.445982	0.572026	0.513245	0.680064	0.935329	0.825683	0.41337	0.718144	kMEblue	Col18a1	Col18a1	85251	ENSMUSG00000001435	Col18a1	12822	M9	9
ENSRNOG00000001232	blue	-0.289788	-0.670678	-0.598888	0.205775	-0.24906	0.439954	0.516718	0.342957	0.678305	0.617495	0.221918	0.397392	kMEblue	Slc19a1	Slc19a1	29723	ENSMUSG00000001436	Slc19a1	20509	M9	9
ENSRNOG00000001235	midnightblue	0.945605	0.592343	0.0406305	-0.877527	-0.571177	-0.862925	-0.766592	-0.275496	-0.516096	-0.120331	0.638296	0.24078	kMEmidnightblue	Gna12	Gna12	81663	ENSMUSG00000000149	Gna12	14673	M8	1
ENSRNOG00000001237	greenyellow	-0.812933	-0.298128	0.251194	0.860393	0.723486	0.636559	0.678081	-0.0374438	0.197468	-0.124293	-0.760104	-0.522558	kMEgreenyellow	Cabin1	Cabin1	94165	ENSMUSG00000020196	Cabin1	104248	M3	4
ENSRNOG00000001238	black	-0.261716	-0.472236	-0.454727	0.0528932	-0.175833	0.532714	-0.00275244	0.820686	0.558994	0.248877	0.16776	0.617683	kMEblack	Rsrc2	Rsrc2	360807	ENSMUSG00000029422	Rsrc2	208606	M7	8
ENSRNOG00000001239	turquoise	-0.0225888	0.440933	0.604745	0.165711	0.446037	-0.274969	-0.0287974	-0.549508	-0.531515	-0.480631	-0.437135	-0.667698	kMEturquoise	Ddt	Ddt	29318	ENSMUSG00000001666	Ddt	13202	M12	3
ENSRNOG00000001241	greenyellow	-0.84215	-0.350652	0.204363	0.880891	0.704218	0.681964	0.682612	0.0182029	0.241952	-0.0911121	-0.737439	-0.45718	kMEgreenyellow	Iqce						M3	4
ENSRNOG00000001242	turquoise	0.159357	0.840101	0.907267	0.00102613	0.561877	-0.39189	-0.500991	-0.480766	-0.859235	-0.898833	-0.535159	-0.679919	kMEturquoise	Gstt3	Gstt3	499422	ENSMUSG00000092360	Gm20441		M12	3
ENSRNOG00000001245	brown	0.0543877	0.371094	0.371269	-0.0457269	0.210585	-0.0624669	-0.437423	0.0707417	-0.337147	-0.474135	-0.203525	-0.103971	kMEturquoise	Pcbp3						M10	2
ENSRNOG00000001247	blue	-0.685773	-0.860902	-0.544995	0.531239	0.0389944	0.765998	0.767768	0.438987	0.821432	0.595994	-0.0926819	0.20793	kMEblue	Clip1	Clip1	65201	ENSMUSG00000049550	Clip1	56430	M9	9
ENSRNOG00000001249	blue	-0.444954	-0.809899	-0.677828	0.255235	-0.237856	0.615151	0.51054	0.652435	0.84244	0.646405	0.206902	0.545912	kMEblue	Col6a1	Col6a1	294337	ENSMUSG00000001119	Col6a1	12833	M9	9
ENSRNOG00000001251	brown	0.50109	0.775619	0.611276	-0.308776	0.147574	-0.624224	-0.565715	-0.516046	-0.786468	-0.617415	-0.0765037	-0.38099	kMEbrown	Grifin	Grifin	117130	ENSMUSG00000036586	Grifin	77998	M10	2
ENSRNOG00000001253	black	-0.262746	-0.726257	-0.74624	0.0119474	-0.41715	0.517993	0.21035	0.786908	0.781834	0.600417	0.371778	0.721055	kMEblack	Eif3b	Eif3b	288516	ENSMUSG00000056076	Eif3b	27979	M7	8
ENSRNOG00000001254	blue	-0.121173	-0.765796	-0.885534	-0.113039	-0.597074	0.400713	0.282953	0.699434	0.853722	0.797575	0.554797	0.823054	kMEblue	Col6a2	Col6a2	361821	ENSMUSG00000020241	Col6a2	12834	M9	9
ENSRNOG00000001256	brown	0.481335	0.725605	0.517274	-0.361225	0.0753848	-0.516234	-0.675772	-0.251155	-0.670673	-0.576106	-0.0272556	-0.153448	kMEbrown	Atxn2	Atxn2	288663	ENSMUSG00000042605	Atxn2	20239	M10	2
ENSRNOG00000001258	blue	-0.700584	-0.878481	-0.555648	0.556035	0.0382773	0.735877	0.817513	0.40445	0.816345	0.608368	-0.0990433	0.183226	kMElightyellow	Snx8	Snx8	288504	ENSMUSG00000029560	Snx8	231834	M9	9
ENSRNOG00000001260	cyan	0.300799	-0.136212	-0.355374	-0.331243	-0.473585	-0.306021	0.0894782	-0.164834	0.13868	0.452791	0.473111	0.194927	kMEcyan	Nudt1	Nudt1	117260	ENSMUSG00000036639	Nudt1	17766	M6	11
ENSRNOG00000001265	lightyellow	-0.486892	-0.347326	-0.0364706	0.513127	0.286855	0.324272	0.660395	-0.210658	0.246944	0.234741	-0.333532	-0.344958	kMElightyellow	Mad1l1	Mad1l1	680006	ENSMUSG00000029554	Mad1l1	17120	M1	7
ENSRNOG00000001271	blue	-0.242073	-0.848055	-0.873358	0.0477505	-0.491471	0.472138	0.498841	0.550318	0.880712	0.848792	0.447985	0.654799	kMEblue	Card6	Card6	294770	ENSMUSG00000041849	Card6	239319	M9	9
ENSRNOG00000001272	greenyellow	-0.740728	-0.303944	0.174042	0.789284	0.630662	0.677912	0.571607	0.115079	0.240419	-0.101448	-0.64339	-0.32758	kMEgreenyellow	Mcm3ap	Mcm3ap	294339	ENSMUSG00000001150	Mcm3ap	54387	M3	4
ENSRNOG00000001274	green	-0.008781	-0.507045	-0.566078	-0.0718252	-0.430601	0.0302717	0.417104	0.0145094	0.468727	0.685892	0.417504	0.25693	kMEgreen	Vps29	Vps29	288666	ENSMUSG00000029462	Vps29	56433	M11	10
ENSRNOG00000001276	midnightblue	0.305531	0.240445	0.118239	-0.184932	-0.104712	-0.433846	0.0772001	-0.676293	-0.278735	0.101778	0.0724631	-0.349476	kMEmidnightblue	Pcnt	Pcnt	309692	ENSMUSG00000001151	Pcnt	18541	M8	1
ENSRNOG00000001277	black	-0.552387	-0.602079	-0.386237	0.369133	0.0577629	0.741232	0.246124	0.867858	0.647377	0.194567	-0.0637302	0.499636	kMEblack	Mafk	Mafk	246760	ENSMUSG00000018143	Mafk	17135	M7	8
ENSRNOG00000001283	greenyellow	-0.652831	-0.377261	0.0650897	0.694936	0.451383	0.440134	0.759701	-0.184535	0.265782	0.160271	-0.491625	-0.440173	kMElightyellow	Anapc7	Anapc7	304490	ENSMUSG00000029466	Anapc7	56317	M3	4
ENSRNOG00000001285	turquoise	0.247955	0.86774	0.908322	-0.0416667	0.513778	-0.494273	-0.473405	-0.604303	-0.902879	-0.856306	-0.456894	-0.701729	kMEturquoise	Atp2a2	Atp2a2	29693	ENSMUSG00000029467	Atp2a2	11938	M12	3
ENSRNOG00000001288	blue	-0.329389	-0.46612	-0.336061	0.216286	-0.0509435	0.330993	0.434716	0.154395	0.448818	0.404443	-0.00883285	0.0867922	kMEblue	Gpr146	Gpr146	498153	ENSMUSG00000044197	Gpr146	80290	M9	9
ENSRNOG00000001289	green	-0.0930064	-0.5528	-0.585757	-0.0342511	-0.382135	0.17712	0.40083	0.159887	0.539479	0.655396	0.363028	0.306092	kMEgreen	LOC498154	LOC498154	498154	ENSMUSG00000053553	3110082I17Rik	73212	M11	10
ENSRNOG00000001295	turquoise	0.0511112	0.753529	0.877726	0.0943852	0.619858	-0.223437	-0.491743	-0.288116	-0.761273	-0.922033	-0.562485	-0.590472	kMEturquoise	S100b	S100b	25742	ENSMUSG00000033208	S100b	20203	M12	3
ENSRNOG00000001299	midnightblue	0.774825	0.320241	-0.167423	-0.775007	-0.648973	-0.709979	-0.496022	-0.179663	-0.240822	0.148404	0.672231	0.3248	kMEmidnightblue	Sun1	Sun1	360773	ENSMUSG00000036817	Sun1	77053	M8	1
ENSRNOG00000001300	green	0.0930191	-0.594483	-0.784829	-0.229165	-0.633532	0.0716903	0.323739	0.221841	0.596989	0.804944	0.610194	0.540991	kMEgreen	P2rx4	P2rx4	29659	ENSMUSG00000029470	P2rx4	18438	M11	10
ENSRNOG00000001303	greenyellow	-0.69909	-0.448285	0.0148966	0.761233	0.479573	0.534989	0.807968	-0.100009	0.332176	0.178694	-0.495463	-0.374868	kMElightyellow	Specc1l	Specc1l	361828	ENSMUSG00000033444	Specc1l	74392	M3	4
ENSRNOG00000001304	turquoise	-0.144143	0.500073	0.697491	0.262657	0.633971	0.0681721	-0.33935	-0.0438707	-0.50192	-0.804998	-0.594764	-0.404165	kMEturquoise	Bcr	Bcr	309696	ENSMUSG00000009681	Bcr	110279	M12	3
ENSRNOG00000001309	turquoise	-0.0829968	0.302211	0.467931	0.256118	0.415616	-0.0329858	0.0232174	-0.34594	-0.35664	-0.393064	-0.390959	-0.44621	kMEturquoise	Camkk2	Camkk2	83506	ENSMUSG00000029471	Camkk2	207565	M12	3
ENSRNOG00000001311	brown	0.159279	0.420007	0.39275	-0.112378	0.152797	-0.286048	-0.274971	-0.285815	-0.415091	-0.351532	-0.151995	-0.294861	kMEbrown	Rab36	Rab36	690407	ENSMUSG00000020175	Rab36	76877	M10	2
ENSRNOG00000001312	black	0.46571	0.0817986	-0.312643	-0.650046	-0.562635	-0.202352	-0.684698	0.57295	0.0570491	0.0292103	0.579101	0.69935	kMEgrey60	Pdgfa	Pdgfa	25266	ENSMUSG00000025856	Pdgfa	18590	M7	8
ENSRNOG00000001314	green	-0.339997	-0.843489	-0.753038	0.212957	-0.343486	0.411319	0.739797	0.22068	0.797904	0.88014	0.297828	0.332204	kMEgreen	Fam20c	Fam20c	304334	ENSMUSG00000025854	Fam20c	80752	M11	10
ENSRNOG00000001316	lightyellow	-0.766769	-0.527389	-0.0519475	0.762154	0.457081	0.599106	0.822443	0.00052545	0.408638	0.208971	-0.498777	-0.333428	kMElightyellow	Anapc5	Anapc5	288671	ENSMUSG00000029472	Anapc5	59008	M1	7
ENSRNOG00000001323	brown	0.13327	0.329812	0.322837	-0.0363023	0.139037	-0.279924	-0.0517946	-0.484099	-0.36516	-0.198917	-0.179639	-0.410488	kMEbrown	Zfp157	Zfp157	360775	ENSMUSG00000036898	Zfp157	72154	M10	2
ENSRNOG00000001325	green	-0.0867891	-0.429091	-0.471872	-0.0451908	-0.316905	0.130101	0.3061	0.169208	0.437975	0.519165	0.247955	0.278065	kMEgreen	Il3ra						M11	10
ENSRNOG00000001331	brown	0.493255	0.760322	0.588157	-0.33743	0.126071	-0.54491	-0.657211	-0.356817	-0.732781	-0.632402	-0.0383259	-0.270933	kMEbrown	Rnf34	Rnf34	282845	ENSMUSG00000029474	Rnf34	80751	M10	2
ENSRNOG00000001336	black	-0.198386	-0.535433	-0.549726	0.0416572	-0.273925	0.469487	0.0944722	0.759165	0.599007	0.336056	0.275362	0.670397	kMEblack	Orai1	Orai1	304496	ENSMUSG00000049686	Orai1	109305	M7	8
ENSRNOG00000001339	blue	-0.627907	-0.816381	-0.559733	0.416091	-0.0370331	0.710886	0.609245	0.585734	0.80231	0.538358	-0.020254	0.316651	kMEblue	Psmd9	Psmd9	161475	ENSMUSG00000029440	Psmd9	67151	M9	9
ENSRNOG00000001344	green	-0.447526	-0.748722	-0.574864	0.345039	-0.146235	0.444625	0.802057	0.125564	0.711345	0.744203	0.0719659	0.155254	kMElightyellow	Aldh2	Aldh2	29539	ENSMUSG00000029455	Aldh2	11669	M11	10
ENSRNOG00000001345	midnightblue	0.896028	0.488163	-0.0403408	-0.845759	-0.601047	-0.783014	-0.691815	-0.235008	-0.416116	-0.0205026	0.678454	0.279508	kMEmidnightblue	Mapkapk5						M8	1
ENSRNOG00000001346	brown	0.386093	0.528855	0.356908	-0.304614	-0.0191646	-0.481036	-0.411501	-0.388812	-0.502627	-0.302395	0.0106316	-0.229858	kMEbrown	Cops6	Cops6	304343	ENSMUSG00000019494	Cops6	26893	M10	2
ENSRNOG00000001348	green	0.110142	-0.635768	-0.849673	-0.267762	-0.713953	0.025901	0.376192	0.174773	0.656833	0.938471	0.665271	0.555786	kMEgreen	Erp29	Erp29	117030	ENSMUSG00000029616	Erp29	67397	M11	10
ENSRNOG00000001349	green	-0.338744	-0.818733	-0.749842	0.178175	-0.350935	0.452986	0.637616	0.342325	0.802351	0.824384	0.292003	0.399343	kMEgreen	Mcm7	Mcm7	288532	ENSMUSG00000029730	Mcm7	17220	M11	10
ENSRNOG00000001351	cyan	0.662321	0.0865419	-0.380349	-0.672987	-0.709686	-0.569717	-0.246925	-0.169486	-0.0145597	0.425295	0.69988	0.405183	kMEcyan	Trafd1	Trafd1	114635	ENSMUSG00000042726	Trafd1	231712	M6	11
ENSRNOG00000001352	magenta	-0.663364	0.124697	0.652783	0.811878	0.943853	0.455685	0.348712	-0.19124	-0.216951	-0.56796	-0.929321	-0.715064	kMEmagenta	Hectd4	Hectd4	304503	ENSMUSG00000042744	Hectd4	269700	M4	5
ENSRNOG00000001355	cyan	0.39021	-0.0862346	-0.385435	-0.454669	-0.555201	-0.318558	-0.0452502	-0.138844	0.131935	0.465624	0.522481	0.237542	kMEcyan	Taf6	Taf6	288533	ENSMUSG00000036980	Taf6	21343	M6	11
ENSRNOG00000001357	green	0.100159	-0.266015	-0.376842	-0.0975488	-0.339342	-0.0756753	0.244255	-0.104085	0.240025	0.462992	0.311179	0.164575	kMEgreen	Mblac1	Mblac1	304346	ENSMUSG00000049285	Mblac1	330216	M11	10
ENSRNOG00000001368	turquoise	-0.195099	0.634379	0.930892	0.382541	0.825801	-0.0238735	-0.223739	-0.361403	-0.684149	-0.898209	-0.775349	-0.752273	kMEturquoise	Rph3a	Rph3a	171039	ENSMUSG00000029608	Rph3a	19894	M12	3
ENSRNOG00000001375	turquoise	0.0959646	0.139718	0.153768	0.0194821	0.0575706	-0.262571	0.179433	-0.522353	-0.191374	0.0449713	-0.0559411	-0.352902	kMElightyellow	Gal3st4	Gal3st4	498166	ENSMUSG00000075593	Gal3st4	330217	M12	3
ENSRNOG00000001376	midnightblue	0.875562	0.531174	0.0402641	-0.765648	-0.505868	-0.842905	-0.568034	-0.459102	-0.496936	-0.0382938	0.570587	0.0850274	kMEmidnightblue	Mettl7a	Mettl7a	315306	ENSMUSG00000058057	Mettl7a3	668178	M8	1
ENSRNOG00000001376	midnightblue	0.875562	0.531174	0.0402641	-0.765648	-0.505868	-0.842905	-0.568034	-0.459102	-0.496936	-0.0382938	0.570587	0.0850274	kMEmidnightblue	Mettl7a	Mettl7a	315306	ENSMUSG00000093789	Methig1	554292	M8	1
ENSRNOG00000001376	midnightblue	0.875562	0.531174	0.0402641	-0.765648	-0.505868	-0.842905	-0.568034	-0.459102	-0.496936	-0.0382938	0.570587	0.0850274	kMEmidnightblue	Mettl7a	Mettl7a	315306	ENSMUSG00000056487	Mettl7a2	393082	M8	1
ENSRNOG00000001376	midnightblue	0.875562	0.531174	0.0402641	-0.765648	-0.505868	-0.842905	-0.568034	-0.459102	-0.496936	-0.0382938	0.570587	0.0850274	kMEmidnightblue	Mettl7a	Mettl7a	315306	ENSMUSG00000054619	Mettl7a1	70152	M8	1
ENSRNOG00000001377	lightgreen	-0.855337	-0.729262	-0.29155	0.721936	0.334618	0.948616	0.593181	0.694792	0.701113	0.207213	-0.358466	0.194616	kMElightgreen	Ddx54	Ddx54	360815	ENSMUSG00000029599	Ddx54	71990	M5	6
ENSRNOG00000001383	green	-0.160323	-0.803946	-0.873005	-0.0153931	-0.551854	0.357322	0.491886	0.444755	0.834442	0.882309	0.501074	0.634645	kMEgreen	Slc8b1	Slc8b1	498185	ENSMUSG00000032754	Slc8b1	170756	M11	10
ENSRNOG00000001385	green	0.229448	-0.0970061	-0.239784	-0.150759	-0.326082	-0.317665	0.326853	-0.491234	0.0627058	0.482757	0.283165	-0.0640626	kMEgreen	Plbd2	Plbd2	246120	ENSMUSG00000029598	Plbd2	71772	M11	10
ENSRNOG00000001391	brown	0.476234	0.656583	0.469997	-0.319661	0.0463053	-0.612095	-0.449929	-0.521418	-0.660857	-0.412814	-0.00726915	-0.315529	kMEbrown	Sdsl	Sdsl	360816	ENSMUSG00000029596	Sdsl	257635	M10	2
ENSRNOG00000001397	lightgreen	-0.708834	-0.653935	-0.33563	0.535246	0.204967	0.846461	0.408835	0.732318	0.659959	0.200764	-0.250356	0.295174	kMElightgreen	Rbm19	Rbm19	304512	ENSMUSG00000029594	Rbm19	74111	M5	6
ENSRNOG00000001402	green	0.0844322	-0.583093	-0.77812	-0.208969	-0.636705	0.0958917	0.296376	0.313193	0.621648	0.778028	0.605403	0.646426	kMEgreen	Lrch4	Lrch4	360779	ENSMUSG00000029720	Gm20605		M11	10
ENSRNOG00000001402	green	0.0844322	-0.583093	-0.77812	-0.208969	-0.636705	0.0958917	0.296376	0.313193	0.621648	0.778028	0.605403	0.646426	kMEgreen	Lrch4	Lrch4	360779	ENSMUSG00000093445	Lrch4	231798	M11	10
ENSRNOG00000001404	brown	0.309468	0.773783	0.702142	-0.164202	0.322479	-0.401916	-0.615855	-0.316225	-0.751732	-0.775978	-0.297203	-0.380202	kMEbrown	Agfg2	Agfg2	304375	ENSMUSG00000029722	Agfg2	231801	M10	2
ENSRNOG00000001408	turquoise	0.140012	0.85567	0.957618	0.0636759	0.618244	-0.374803	-0.468344	-0.523981	-0.880834	-0.921728	-0.566073	-0.712988	kMEturquoise	Actl6b	Actl6b	288563	ENSMUSG00000029712	Actl6b	83766	M12	3
ENSRNOG00000001410	midnightblue	0.747162	0.444642	0.0205486	-0.616832	-0.422233	-0.661012	-0.47729	-0.329292	-0.400113	-0.039116	0.484805	0.154649	kMEmidnightblue	Gigyf1	Gigyf1	304378	ENSMUSG00000029714	Gigyf1	57330	M8	1
ENSRNOG00000001414	black	-0.201985	-0.671752	-0.73485	-0.0478749	-0.434744	0.522775	0.0700423	0.9476	0.762997	0.502689	0.423563	0.864141	kMEblack	Serpine1	Serpine1	24617	ENSMUSG00000037411	Serpine1	18787	M7	8
ENSRNOG00000001415	lightgreen	-0.704272	-0.702125	-0.332256	0.67051	0.236738	0.767635	0.687539	0.409045	0.627088	0.332613	-0.237958	0.128436	kMElightgreen	Ap1s1	Ap1s1	360785	ENSMUSG00000004849	Ap1s1	11769	M5	6
ENSRNOG00000001416	black	0.277262	-0.19933	-0.501244	-0.456187	-0.576083	0.017037	-0.405016	0.653677	0.310038	0.262516	0.601805	0.777664	kMEgrey60	Vgf	Vgf	29461	ENSMUSG00000037428	Vgf	381677	M7	8
ENSRNOG00000001417	green	0.135397	-0.659087	-0.922865	-0.349127	-0.78952	0.144107	0.13108	0.55381	0.727243	0.834671	0.768598	0.843578	kMEgrey60	Plod3	Plod3	288583	ENSMUSG00000004846	Plod3	26433	M11	10
ENSRNOG00000001418	greenyellow	-0.799782	-0.450495	0.0536683	0.790127	0.552975	0.655163	0.717038	0.0366925	0.345433	0.0806644	-0.600774	-0.380509	kMEgreenyellow	Znhit1	Znhit1	100360077	ENSMUSG00000059518	Znhit1	70103	M3	4
ENSRNOG00000001420	magenta	-0.608118	0.183066	0.668466	0.701592	0.890521	0.381661	0.192281	-0.0834249	-0.263327	-0.644349	-0.884379	-0.65327	kMEmagenta	Fis1	Fis1	288584	ENSMUSG00000019054	Fis1	66437	M4	5
ENSRNOG00000001424	blue	-0.550187	-0.69964	-0.46752	0.387299	-0.0234776	0.612664	0.538219	0.45947	0.673363	0.463569	-0.0467612	0.232729	kMEblue	Cux1	Cux1	116639	ENSMUSG00000029705	Cux1	13047	M9	9
ENSRNOG00000001425	blue	-0.462392	-0.886091	-0.78912	0.22021	-0.29789	0.712468	0.43681	0.840405	0.9282	0.668675	0.258485	0.701539	kMEblue	Sh2b2	Sh2b2	114203	ENSMUSG00000005057	Sh2b2	23921	M9	9
ENSRNOG00000001426	black	-0.629264	-0.456311	-0.150489	0.483751	0.289016	0.769024	0.188921	0.777126	0.477867	-0.0489195	-0.296745	0.277084	kMEblack	Prkrip1	Prkrip1	498171	ENSMUSG00000039737	Prkrip1	66801	M7	8
ENSRNOG00000001427	turquoise	0.108598	0.458628	0.489433	-0.0140068	0.265392	-0.236692	-0.256851	-0.282842	-0.457919	-0.454521	-0.255227	-0.3434	kMEturquoise	Orai2	Orai2	304592	ENSMUSG00000039747	Orai2	269717	M12	3
ENSRNOG00000001430	green	-0.267343	-0.565777	-0.478174	0.161805	-0.207511	0.227199	0.573058	0.0163031	0.51195	0.63738	0.144208	0.084187	kMEgreen	Polr2j	Polr2j	288588	ENSMUSG00000039771	Polr2j	20022	M11	10
ENSRNOG00000001431	green	-0.222811	-0.748155	-0.734843	0.0916225	-0.410356	0.285304	0.664581	0.170168	0.735882	0.873692	0.349232	0.354828	kMEgreen	Rasa4	Rasa4	288589	ENSMUSG00000004952	Rasa4	54153	M11	10
ENSRNOG00000001436	brown	0.470704	0.871931	0.731097	-0.315686	0.216159	-0.639181	-0.654676	-0.545674	-0.869944	-0.716518	-0.188017	-0.480108	kMEbrown	Ywhag	Ywhag	56010	ENSMUSG00000051391	Ywhag	22628	M10	2
ENSRNOG00000001439	turquoise	0.00994345	0.78409	0.963983	0.207002	0.714315	-0.255823	-0.332464	-0.518105	-0.819581	-0.914534	-0.671969	-0.765939	kMEturquoise	Srrm3	Srrm3	685890	ENSMUSG00000039860	Srrm3	58212	M12	3
ENSRNOG00000001440	magenta	-0.491527	0.191492	0.63919	0.674391	0.796358	0.193216	0.360574	-0.464336	-0.317829	-0.463686	-0.800445	-0.805761	kMEmagenta	Mdh2	Mdh2	81829	ENSMUSG00000019179	Mdh2	17448	M4	5
ENSRNOG00000001441	black	-0.216088	-0.77339	-0.814386	-0.00593821	-0.469839	0.509801	0.258289	0.792229	0.818107	0.659796	0.467449	0.785653	kMEblue	Tmem120a	Tmem120a	288591	ENSMUSG00000039886	Tmem120a	215210	M7	8
ENSRNOG00000001442	green	-0.0955309	-0.772084	-0.892575	-0.0739707	-0.594377	0.352311	0.396788	0.518851	0.821613	0.857744	0.552395	0.736857	kMEgreen	Por	Por	29441	ENSMUSG00000005514	Por	18984	M11	10
ENSRNOG00000001448	green	-0.203639	-0.440488	-0.344094	0.218079	-0.104353	0.131275	0.598561	-0.161255	0.3598	0.5134	0.0791763	-0.0223759	kMElightyellow	Hip1	Hip1	192154	ENSMUSG00000039959	Hip1	215114	M11	10
ENSRNOG00000001450	greenyellow	-0.764948	-0.257683	0.230476	0.736915	0.653282	0.692205	0.350829	0.325935	0.200173	-0.263196	-0.669547	-0.251722	kMEgreenyellow	Nsun5	Nsun5	288595	ENSMUSG00000000916	Nsun5	100609	M3	4
ENSRNOG00000001452	turquoise	0.113585	0.771613	0.895041	0.129422	0.61032	-0.380682	-0.261342	-0.694484	-0.82811	-0.782935	-0.565487	-0.799187	kMEturquoise	Fzd9	Fzd9	266608	ENSMUSG00000049551	Fzd9	14371	M12	3
ENSRNOG00000001453	green	-0.489721	-0.857676	-0.665757	0.392242	-0.161629	0.569411	0.806191	0.247111	0.800075	0.775651	0.115081	0.251953	kMElightyellow	Baz1b	Baz1b	368002	ENSMUSG00000002748	Baz1b	22385	M11	10
ENSRNOG00000001454	midnightblue	0.936205	0.475442	-0.120291	-0.962507	-0.717217	-0.814806	-0.776784	-0.145457	-0.366741	0.0379872	0.74056	0.383986	kMEmidnightblue	Eif4h	Eif4h	288599	ENSMUSG00000040731	Eif4h	22384	M8	1
ENSRNOG00000001455	midnightblue	0.660647	0.414541	-0.0255741	-0.720516	-0.460227	-0.512683	-0.720146	0.0388933	-0.293343	-0.109242	0.461742	0.329249	kMEmidnightblue	Kif13a	Kif13a	308173	ENSMUSG00000021375	Kif13a	16553	M8	1
ENSRNOG00000001456	grey60	0.371153	-0.167695	-0.533681	-0.553101	-0.651418	-0.0703927	-0.407052	0.561205	0.29379	0.315429	0.656215	0.76677	kMEgrey60	Nup153	Nup153	25281	ENSMUSG00000021374	Nup153	218210	M2	12
ENSRNOG00000001457	lightyellow	-0.770982	-0.6385	-0.190398	0.721235	0.34987	0.661626	0.844901	0.110808	0.538374	0.346336	-0.392544	-0.211163	kMElightyellow	Rfc2	Rfc2	116468	ENSMUSG00000023104	Rfc2	19718	M1	7
ENSRNOG00000001469	blue	-0.41849	-0.475476	-0.30643	0.324189	0.0502805	0.565693	0.30894	0.54302	0.522791	0.23315	-0.0608895	0.344121	kMElightgreen	Eln	Eln	25043	ENSMUSG00000029675	Eln	13717	M9	9
ENSRNOG00000001470	turquoise	0.101413	0.785431	0.888629	0.0708394	0.585885	-0.336488	-0.393899	-0.54864	-0.813125	-0.838962	-0.584007	-0.728536	kMEturquoise	Limk1	Limk1	65172	ENSMUSG00000029674	Limk1	16885	M12	3
ENSRNOG00000001476	black	-0.235448	-0.664098	-0.688137	-0.0105419	-0.385674	0.483772	0.174001	0.728387	0.726191	0.552771	0.337965	0.666072	kMEblack	Cldn4	Cldn4	304407	ENSMUSG00000047501	Cldn4	12740	M7	8
ENSRNOG00000001479	midnightblue	0.682508	0.600849	0.253198	-0.583999	-0.277395	-0.822199	-0.422472	-0.679192	-0.577525	-0.0976084	0.264532	-0.237269	kMEmidnightblue	Gtf2i	Gtf2i	353256	ENSMUSG00000060261	Gtf2i	14886	M8	1
ENSRNOG00000001480	green	-0.184125	-0.856614	-0.909465	-0.0031707	-0.569644	0.359678	0.568242	0.411907	0.875847	0.96307	0.520606	0.612616	kMEgreen	Ncf1	Ncf1	114553	ENSMUSG00000015950	Ncf1	17969	M11	10
ENSRNOG00000001488	blue	-0.682301	-0.764843	-0.420957	0.593915	0.1388	0.717245	0.76411	0.345189	0.704931	0.484416	-0.168972	0.101997	kMElightyellow	Psmb1	Psmb1	94198	ENSMUSG00000014769	Psmb1	19170	M9	9
ENSRNOG00000001490	green	0.033408	-0.408343	-0.553117	-0.232628	-0.467019	0.0776682	0.0948345	0.308993	0.457788	0.536631	0.419284	0.439514	kMEgreen	Pdcd2	Pdcd2	58934	ENSMUSG00000014771	Pdcd2	18567	M11	10
ENSRNOG00000001494	turquoise	0.0861647	0.760818	0.871468	0.0806178	0.58562	-0.314131	-0.436013	-0.392249	-0.791298	-0.880065	-0.542853	-0.610828	kMEturquoise	Napa	Napa	140673	ENSMUSG00000006024	Napa	108124	M12	3
ENSRNOG00000001501	blue	-0.466205	-0.803299	-0.665664	0.271718	-0.211009	0.649291	0.464738	0.641145	0.805577	0.600749	0.167646	0.500034	kMEblue	Snrpa	Snrpa	292729	ENSMUSG00000061479	Snrpa	53607	M9	9
ENSRNOG00000001506	turquoise	0.309661	0.887472	0.878237	-0.0654472	0.462118	-0.516826	-0.496632	-0.623973	-0.912176	-0.833997	-0.416228	-0.639612	kMEbrown	Tmem35a	Tmem35a	308134	ENSMUSG00000033578	Tmem35a	67564	M12	3
ENSRNOG00000001514	cyan	0.657164	0.0351634	-0.424998	-0.701947	-0.752938	-0.493607	-0.354772	0.0407742	0.0329338	0.378904	0.794405	0.539007	kMEcyan	Cdca7	Cdca7	311742	ENSMUSG00000055612	Cdca7	66953	M6	11
ENSRNOG00000001517	green	0.31386	-0.341631	-0.625692	-0.393896	-0.674257	-0.206262	0.103088	0.0367153	0.34315	0.679182	0.66711	0.462533	kMEgreen	Pdk1	Pdk1	116551	ENSMUSG00000006494	Pdk1	228026	M11	10
ENSRNOG00000001518	green	-0.252096	-0.424181	-0.285113	0.281449	-0.00964169	0.23297	0.578162	-0.0595224	0.367835	0.412451	0.0328334	-0.00280694	kMElightyellow	Itga6	Itga6	114517	ENSMUSG00000027111	Itga6	16403	M11	10
ENSRNOG00000001524	cyan	0.74719	0.11779	-0.397597	-0.818939	-0.797334	-0.605799	-0.445504	-0.0527613	-0.0328926	0.374276	0.820555	0.481339	kMEcyan	Hat1	Hat1	296501	ENSMUSG00000027018	Hat1	107435	M6	11
ENSRNOG00000001525	midnightblue	0.795527	0.690088	0.257893	-0.704318	-0.31397	-0.734293	-0.814177	-0.224887	-0.609476	-0.362621	0.395852	0.111716	kMEmidnightblue	Igsf11	Igsf11	303926	ENSMUSG00000022790	Igsf11	207683	M8	1
ENSRNOG00000001528	turquoise	-0.504025	0.00793491	0.408092	0.584882	0.622011	0.337909	0.283067	-0.125451	-0.0909439	-0.308737	-0.595342	-0.504789	kMEmagenta	Gap43	Gap43	29423	ENSMUSG00000047261	Gap43	14432	M12	3
ENSRNOG00000001544	turquoise	0.0865832	0.439481	0.51487	0.104438	0.363869	-0.239594	-0.0327249	-0.546948	-0.481751	-0.384532	-0.319881	-0.558346	kMEturquoise	Cyyr1	Cyyr1	304138	ENSMUSG00000041134	Cyyr1	224405	M12	3
ENSRNOG00000001547	lightgreen	-0.778847	-0.345657	0.0988655	0.705758	0.586355	0.797202	0.335954	0.502226	0.323903	-0.197709	-0.610034	-0.09171	kMElightgreen	Agps	Agps	84114	ENSMUSG00000042410	Agps	228061	M5	6
ENSRNOG00000001548	blue	-0.53649	-0.828258	-0.652217	0.327728	-0.13991	0.739322	0.48857	0.776198	0.855266	0.535573	0.112292	0.549939	kMEblue	Nfe2l2	Nfe2l2	83619	ENSMUSG00000015839	Nfe2l2	18024	M9	9
ENSRNOG00000001551	midnightblue	0.933848	0.443281	-0.129229	-0.919625	-0.70518	-0.856271	-0.633582	-0.309067	-0.373191	0.107309	0.737949	0.275578	kMEmidnightblue	Atp5pf	Atp5pf	94271	ENSMUSG00000022890	Atp5j	11957	M8	1
ENSRNOG00000001554	black	0.214687	0.195254	0.0106131	-0.336072	-0.16125	-0.113216	-0.522524	0.371303	-0.100795	-0.212494	0.163418	0.320498	kMEblack	RGD1563888	RGD1563888	360692	ENSMUSG00000022864	D16Ertd472e	67102	M7	8
ENSRNOG00000001555	grey60	0.163308	-0.467454	-0.749319	-0.422376	-0.703303	0.128166	-0.145376	0.726463	0.584442	0.559361	0.674535	0.888753	kMEgrey60	Btg3	Btg3	54230	ENSMUSG00000022863	Btg3	12228	M2	12
ENSRNOG00000001559	midnightblue	0.884119	0.262248	-0.313219	-0.862261	-0.791401	-0.739019	-0.507077	-0.194695	-0.189269	0.274166	0.8273	0.445075	kMEmidnightblue	Mtx2	Mtx2	288150	ENSMUSG00000027099	Mtx2	53375	M8	1
ENSRNOG00000001573	lightgreen	-0.771524	-0.524478	-0.0971567	0.724167	0.436992	0.773403	0.615836	0.352528	0.487086	0.119715	-0.475663	-0.0640801	kMElightgreen	Usp25	Usp25	304150	ENSMUSG00000022867	Usp25	30940	M5	6
ENSRNOG00000001575	turquoise	0.160445	0.785228	0.871659	0.0493267	0.549569	-0.38878	-0.382901	-0.600854	-0.831802	-0.804781	-0.509505	-0.714428	kMEturquoise	Grik1	Grik1	29559	ENSMUSG00000022935	Grik1	14805	M12	3
ENSRNOG00000001577	brown	0.354343	0.704556	0.610396	-0.175856	0.251698	-0.484887	-0.479449	-0.513066	-0.725878	-0.611542	-0.218853	-0.447673	kMEbrown	Hoxd3	Hoxd3	288152	ENSMUSG00000079277	Hoxd3	15434	M10	2
ENSRNOG00000001580	turquoise	0.0927979	0.548602	0.601443	0.0193161	0.371315	-0.25349	-0.312452	-0.342155	-0.567654	-0.550189	-0.351614	-0.445299	kMEturquoise	Hoxd9	Hoxd9	688999	ENSMUSG00000043342	Hoxd9	15438	M12	3
ENSRNOG00000001584	turquoise	-0.245614	0.27367	0.544668	0.364869	0.549688	-0.00827976	0.15964	-0.465122	-0.342639	-0.357772	-0.561665	-0.656032	kMEmagenta	Map3k7cl						M12	3
ENSRNOG00000001585	blue	-0.316883	-0.497413	-0.385829	0.236911	-0.0618668	0.45334	0.289637	0.476441	0.498317	0.309384	0.0875321	0.368085	kMEblue	Nrip1	Nrip1	304157	ENSMUSG00000048490	Nrip1	268903	M9	9
ENSRNOG00000001592	green	-0.117829	-0.465379	-0.507891	-0.0720752	-0.359127	0.223609	0.151279	0.370195	0.489582	0.475408	0.291469	0.393423	kMEblue	Cct8	Cct8	288305	ENSMUSG00000025613	Cct8	12469	M11	10
ENSRNOG00000001596	midnightblue	0.955542	0.559732	-0.00405253	-0.913309	-0.636899	-0.917939	-0.698857	-0.39119	-0.490721	0.00178358	0.663699	0.187291	kMEmidnightblue	Atp5mc3	Atp5mc3	114630	ENSMUSG00000018770	Atp5g3	228033	M8	1
ENSRNOG00000001597	magenta	-0.731919	-0.100881	0.420456	0.821834	0.809777	0.58508	0.468172	-0.0108846	0.0198214	-0.363415	-0.820111	-0.532953	kMEgreenyellow	Atf2	Atf2	81647	ENSMUSG00000027104	Atf2	11909	M4	5
ENSRNOG00000001598	black	-0.346786	-0.760281	-0.718674	0.0852722	-0.325763	0.611426	0.264836	0.840727	0.820188	0.569808	0.309476	0.696598	kMEblack	Usp16	Usp16	288306	ENSMUSG00000025616	Usp16	74112	M7	8
ENSRNOG00000001607	black	-0.426318	-0.669065	-0.567293	0.19157	-0.15885	0.69146	0.181641	0.931377	0.7357	0.349922	0.144191	0.655159	kMEblack	Adamts1	Adamts1	79252	ENSMUSG00000022893	Adamts1	11504	M7	8
ENSRNOG00000001609	magenta	-0.447584	0.266523	0.664608	0.5974	0.797687	0.256011	0.122345	-0.173656	-0.341773	-0.641329	-0.770219	-0.607153	kMEmagenta	Cep97	Cep97	304007	ENSMUSG00000022604	Cep97	74201	M4	5
ENSRNOG00000001611	green	-0.121984	-0.835612	-0.956578	-0.0943457	-0.632887	0.399964	0.364232	0.66024	0.887245	0.870253	0.601849	0.825478	kMEblue	Rpl24	Rpl24	64307	ENSMUSG00000098274	Rpl24	68193	M11	10
ENSRNOG00000001613	turquoise	-0.153577	0.338395	0.528206	0.266507	0.505387	0.0635147	-0.094161	-0.172624	-0.343917	-0.532717	-0.487827	-0.425318	kMEturquoise	Zbtb11	Zbtb11	304010	ENSMUSG00000022601	Zbtb11	271377	M12	3
ENSRNOG00000001616	turquoise	-0.100498	0.182163	0.366689	0.267365	0.352347	-0.145022	0.329725	-0.645316	-0.263163	-0.11225	-0.345824	-0.634572	kMEturquoise	Senp7	Senp7	288167	ENSMUSG00000052917	Senp7	66315	M12	3
ENSRNOG00000001623	cyan	0.372978	-0.0757823	-0.401379	-0.467139	-0.546938	-0.138274	-0.36532	0.407471	0.167588	0.211818	0.552206	0.650656	kMEgrey60	Zbtb21	Zbtb21	304056	ENSMUSG00000046962	Zbtb21	114565	M6	11
ENSRNOG00000001627	lightgreen	-0.654752	-0.633308	-0.32676	0.545347	0.198273	0.801218	0.46688	0.659339	0.644922	0.20802	-0.219663	0.293691	kMElightgreen	Abi3bp	Abi3bp	363767	ENSMUSG00000035258	Abi3bp	320712	M5	6
ENSRNOG00000001628	turquoise	0.221731	0.884421	0.924149	-0.0468733	0.532608	-0.426556	-0.571386	-0.485471	-0.89362	-0.920751	-0.486504	-0.653005	kMEturquoise	Pcp4	Pcp4	25510	ENSMUSG00000090223	Pcp4	18546	M12	3
ENSRNOG00000001629	brown	0.661537	0.792561	0.477294	-0.570643	-0.0943697	-0.795256	-0.686445	-0.553446	-0.768456	-0.460809	0.0943942	-0.305953	kMEbrown	Wrb	Wrb	288233	ENSMUSG00000023147	Wrb	71446	M10	2
ENSRNOG00000001632	magenta	-0.662561	-0.014425	0.447824	0.719838	0.784522	0.555214	0.259156	0.113011	-0.0518194	-0.481169	-0.797356	-0.438856	kMEmagenta	Brwd1	Brwd1	304061	ENSMUSG00000022914	Brwd1	93871	M4	5
ENSRNOG00000001633	midnightblue	0.71855	0.327475	-0.0989479	-0.715851	-0.54963	-0.68037	-0.503863	-0.214996	-0.291179	0.062296	0.5977	0.206492	kMEmidnightblue	Tfg	Tfg	360709	ENSMUSG00000022757	Tfg	21787	M8	1
ENSRNOG00000001642	green	0.0489638	-0.529046	-0.656273	-0.117498	-0.490454	0.0585067	0.430634	0.0147334	0.521381	0.752414	0.455471	0.341833	kMEgreen	Tbc1d23	Tbc1d23	304019	ENSMUSG00000022749	Tbc1d23	67581	M11	10
ENSRNOG00000001643	midnightblue	0.859512	0.32788	-0.213871	-0.83908	-0.709882	-0.749328	-0.527355	-0.22172	-0.255127	0.192392	0.748544	0.363911	kMEmidnightblue	Psmg1	Psmg1	288236	ENSMUSG00000022913	Psmg1	56088	M8	1
ENSRNOG00000001645	green	-0.310904	-0.885365	-0.853017	0.142587	-0.437806	0.488917	0.626298	0.467633	0.89696	0.883892	0.386934	0.570553	kMEblue	Filip1l	Filip1l	304020	ENSMUSG00000043336	Filip1l	78749	M11	10
ENSRNOG00000001647	black	-0.519472	-0.591956	-0.414554	0.288817	0.0057615	0.745604	0.142189	0.946519	0.652857	0.180817	-0.0307712	0.553069	kMEblack	Ets2	Ets2	304063	ENSMUSG00000022895	Ets2	23872	M7	8
ENSRNOG00000001652	black	0.127205	0.0808882	-0.0528945	-0.242427	-0.132025	0.0342445	-0.416625	0.428524	-0.00185042	-0.135079	0.143222	0.331003	kMEblack	Erg	Erg	170909	ENSMUSG00000040732	Erg	13876	M7	8
ENSRNOG00000001653	midnightblue	0.591212	0.402598	0.104692	-0.453971	-0.29362	-0.69817	-0.189182	-0.654558	-0.413105	0.0638314	0.297749	-0.176582	kMEmidnightblue	St3gal6	St3gal6	304023	ENSMUSG00000022747	St3gal6	54613	M8	1
ENSRNOG00000001654	brown	0.262311	0.830275	0.808696	-0.0891635	0.450461	-0.425323	-0.534095	-0.47939	-0.828583	-0.817246	-0.417517	-0.570394	kMEbrown	Cpox	Cpox	304024	ENSMUSG00000022742	Cpox	12892	M10	2
ENSRNOG00000001657	brown	0.525914	0.663571	0.418079	-0.408091	-0.00861957	-0.490536	-0.702037	-0.131179	-0.604291	-0.559606	0.090507	-0.0221944	kMEbrown	Cldnd1	Cldnd1	288182	ENSMUSG00000022744	Cldnd1	224250	M10	2
ENSRNOG00000001662	blue	-0.582761	-0.586814	-0.287369	0.489185	0.169544	0.642868	0.531573	0.456993	0.568417	0.301188	-0.161478	0.18164	kMElightgreen	Dyrk1a	Dyrk1a	25255	ENSMUSG00000022897	Dyrk1a	13548	M9	9
ENSRNOG00000001682	turquoise	0.245155	0.903753	0.949542	-0.0166042	0.550929	-0.512473	-0.446261	-0.698405	-0.942134	-0.876302	-0.517517	-0.781511	kMEturquoise	Ttc3	Ttc3	360702	ENSMUSG00000040785	Ttc3	22129	M12	3
ENSRNOG00000001691	midnightblue	0.688722	0.590116	0.201835	-0.649101	-0.293073	-0.616308	-0.738784	-0.129382	-0.508327	-0.311281	0.352342	0.124078	kMEmidnightblue	Cldn14	Cldn14	304073	ENSMUSG00000047109	Cldn14	56173	M8	1
ENSRNOG00000001700	brown	0.572562	0.918033	0.685185	-0.412594	0.144603	-0.658964	-0.759812	-0.450794	-0.86163	-0.72136	-0.102004	-0.328706	kMEbrown	Whrn	Whrn	313255	ENSMUSG00000039137	Whrn	73750	M10	2
ENSRNOG00000001701	grey60	-0.0300245	-0.60299	-0.76524	-0.151604	-0.546619	0.334296	0.140885	0.653771	0.69849	0.638753	0.519896	0.795432	kMEgrey60	Cbr3	Cbr3	304078	ENSMUSG00000022947	Cbr3	109857	M2	12
ENSRNOG00000001704	black	-0.680436	-0.802848	-0.528994	0.464358	0.0317471	0.872403	0.452964	0.879831	0.823202	0.379725	-0.0652006	0.499254	kMEblack	Runx1	Runx1	50662	ENSMUSG00000022952	Runx1	12394	M7	8
ENSRNOG00000001706	magenta	-0.730908	-0.0200275	0.540348	0.860757	0.900887	0.534869	0.465191	-0.145659	-0.0925956	-0.437562	-0.887506	-0.672442	kMEmagenta	Kalrn	Kalrn	84009	ENSMUSG00000061751	Kalrn	545156	M4	5
ENSRNOG00000001708	greenyellow	-0.437366	-0.204524	0.125436	0.543746	0.403685	0.299554	0.508764	-0.203201	0.0860958	0.0219484	-0.386234	-0.38403	kMEgreenyellow	Dvl3	Dvl3	303811	ENSMUSG00000003233	Dvl3	13544	M3	4
ENSRNOG00000001709	greenyellow	-0.554598	-0.32735	0.0551459	0.644524	0.411868	0.371064	0.724936	-0.191257	0.216671	0.146444	-0.422413	-0.365601	kMElightyellow	Ap2m1	Ap2m1	116563	ENSMUSG00000022841	Ap2m1	11773	M3	4
ENSRNOG00000001711	brown	0.423915	0.848927	0.765224	-0.199089	0.294485	-0.612533	-0.484591	-0.665975	-0.857222	-0.673923	-0.235101	-0.57319	kMEbrown	Hrasls	Hrasls	288025	ENSMUSG00000022525	Hrasls	27281	M10	2
ENSRNOG00000001712	green	-0.021183	-0.262715	-0.321635	-0.0959749	-0.266539	0.0598646	0.0789675	0.149794	0.277932	0.347298	0.223455	0.214268	kMEgreen	Alg3	Alg3	287983	ENSMUSG00000033809	Alg3	208624	M11	10
ENSRNOG00000001714	turquoise	0.211163	0.736575	0.777139	0.0239964	0.453931	-0.446391	-0.286757	-0.681307	-0.788883	-0.672897	-0.411908	-0.690454	kMEturquoise	Atp13a4	Atp13a4	288026	ENSMUSG00000038094	Atp13a4	224079	M12	3
ENSRNOG00000001715	turquoise	0.229727	0.785032	0.831419	-0.00693547	0.472148	-0.511488	-0.308183	-0.749354	-0.840034	-0.694048	-0.440536	-0.768649	kMEturquoise	Ece2	Ece2	408243	ENSMUSG00000022842	Ece2	107522	M12	3
ENSRNOG00000001715	turquoise	0.229727	0.785032	0.831419	-0.00693547	0.472148	-0.511488	-0.308183	-0.749354	-0.840034	-0.694048	-0.440536	-0.768649	kMEturquoise	Ece2	Ece2	408243	ENSMUSG00000115293	Gm49333	110599584	M12	3
ENSRNOG00000001717	greenyellow	-0.771603	-0.309163	0.191618	0.821945	0.678115	0.68626	0.55271	0.10294	0.208339	-0.150685	-0.679133	-0.373675	kMEgreenyellow	Opa1	Opa1	171116	ENSMUSG00000038084	Opa1	74143	M3	4
ENSRNOG00000001719	lightyellow	-0.475813	-0.54207	-0.275477	0.443853	0.0864478	0.432277	0.627081	0.0884949	0.468637	0.400641	-0.102383	-0.0213862	kMElightyellow	Psmd2	Psmd2	287984	ENSMUSG00000006998	Psmd2	21762	M1	7
ENSRNOG00000001720	grey60	0.293186	-0.345949	-0.669178	-0.436748	-0.674269	0.020192	-0.156879	0.550455	0.455592	0.493318	0.693195	0.811053	kMEgrey60	Hes1	Hes1	29577	ENSMUSG00000022528	Hes1	15205	M2	12
ENSRNOG00000001727	black	-0.323617	-0.389608	-0.251518	0.235043	0.0210635	0.418246	0.20744	0.376137	0.353196	0.14699	-0.0494908	0.176867	kMElightgreen	Lsg1	Lsg1	288029	ENSMUSG00000022538	Lsg1	224092	M7	8
ENSRNOG00000001728	brown	0.538407	0.532624	0.229958	-0.479356	-0.173766	-0.483856	-0.610583	-0.0818118	-0.441404	-0.336281	0.207862	0.12187	kMEmidnightblue	Fam43a	Fam43a	288031	ENSMUSG00000046546	Fam43a	224093	M10	2
ENSRNOG00000001730	lightgreen	-0.736697	-0.470312	-0.0622782	0.67962	0.44888	0.813481	0.445053	0.559724	0.459552	-0.0245184	-0.446436	0.0729138	kMElightgreen	Acap2	Acap2	619382	ENSMUSG00000049076	Acap2	78618	M5	6
ENSRNOG00000001733	black	-0.111592	-0.350439	-0.403995	-0.0200301	-0.214931	0.36877	-0.0968623	0.713435	0.414618	0.150085	0.223724	0.615079	kMEblack	Ppp1r2	Ppp1r2	192361	ENSMUSG00000047714	Ppp1r2	66849	M7	8
ENSRNOG00000001738	lightgreen	-0.849261	-0.686125	-0.223496	0.773957	0.401578	0.906245	0.669215	0.528876	0.630142	0.170959	-0.418905	0.0623635	kMElightgreen	Eif4g1	Eif4g1	287986	ENSMUSG00000045983	Eif4g1	208643	M5	6
ENSRNOG00000001752	green	-0.03835	-0.782261	-0.942387	-0.180485	-0.695789	0.266367	0.353557	0.524404	0.834377	0.929038	0.656618	0.771676	kMEgreen	Nrros	Nrros	303875	ENSMUSG00000052384	Nrros	224109	M11	10
ENSRNOG00000001754	midnightblue	0.282269	0.125825	-0.0466965	-0.324306	-0.247707	-0.321489	-0.218588	-0.121056	-0.14112	0.0452015	0.234952	0.0334346	kMEmidnightblue	Wdr53	Wdr53	498097	ENSMUSG00000022787	Wdr53	68980	M8	1
ENSRNOG00000001762	lightgreen	-0.677852	-0.772688	-0.476494	0.534156	0.102504	0.840161	0.558606	0.702652	0.764315	0.378867	-0.122905	0.373542	kMElightgreen	Pcyt1a	Pcyt1a	140544	ENSMUSG00000005615	Pcyt1a	13026	M5	6
ENSRNOG00000001769	turquoise	-0.0051502	0.778007	0.955478	0.178847	0.703888	-0.222228	-0.416036	-0.399545	-0.804732	-0.956764	-0.668452	-0.707856	kMEturquoise	Tnk2	Tnk2	303882	ENSMUSG00000022791	Tnk2	51789	M12	3
ENSRNOG00000001774	lightgreen	-0.738679	-0.453785	-0.0227494	0.682211	0.468079	0.689489	0.557019	0.252455	0.38919	0.065354	-0.500601	-0.166608	kMElightgreen	Lrch3	Lrch3	303883	ENSMUSG00000022801	Lrch3	70144	M5	6
ENSRNOG00000001782	green	0.124453	-0.610473	-0.835581	-0.285181	-0.69807	0.121687	0.2066	0.413611	0.666156	0.807482	0.696705	0.723711	kMEgreen	Osbpl11	Osbpl11	303888	ENSMUSG00000022807	Osbpl11	106326	M11	10
ENSRNOG00000001783	cyan	0.616448	-0.111832	-0.633622	-0.80284	-0.897143	-0.346685	-0.457828	0.387194	0.242147	0.481149	0.892759	0.813993	kMEcyan	Tra2b	Tra2b	117259	ENSMUSG00000022858	Tra2b	20462	M6	11
ENSRNOG00000001785	green	0.0762001	-0.34613	-0.433268	-0.0159481	-0.345254	-0.0679289	0.449156	-0.243321	0.30105	0.612499	0.334224	0.142064	kMEgreen	Etv5	Etv5	303828	ENSMUSG00000013089	Etv5	104156	M11	10
ENSRNOG00000001786	midnightblue	0.663146	0.480326	0.144383	-0.580373	-0.308371	-0.688561	-0.496385	-0.366465	-0.47628	-0.143232	0.390733	-0.0227923	kMEmidnightblue	Snx4	Snx4	360725	ENSMUSG00000022808	Snx4	69150	M8	1
ENSRNOG00000001789	greenyellow	-0.838812	-0.34186	0.219853	0.87312	0.724198	0.708154	0.658521	0.0615957	0.23424	-0.12417	-0.730386	-0.458289	kMEgreenyellow	Zfp148	Zfp148	58820	ENSMUSG00000022811	Zfp148	22661	M3	4
ENSRNOG00000001795	green	0.300203	-0.0894148	-0.291882	-0.262611	-0.408713	-0.367213	0.250528	-0.450067	0.0831869	0.52329	0.369504	0.00588631	kMEgreen	Itgb5						M11	10
ENSRNOG00000001796	turquoise	0.186516	0.869436	0.937421	0.0109326	0.578524	-0.412018	-0.516053	-0.515412	-0.896401	-0.92517	-0.529989	-0.681639	kMEturquoise	Dgkg	Dgkg	25666	ENSMUSG00000022861	Dgkg	110197	M12	3
ENSRNOG00000001797	green	-0.163895	-0.735524	-0.784053	-0.0374074	-0.51742	0.307948	0.410485	0.425677	0.760251	0.818098	0.469252	0.568344	kMEgreen	Umps	Umps	288051	ENSMUSG00000022814	Umps	22247	M11	10
ENSRNOG00000001803	green	0.0120736	-0.62825	-0.804584	-0.235559	-0.636429	0.229204	0.121698	0.625213	0.689142	0.691511	0.609563	0.777718	kMEgrey60	Dnajb11	Dnajb11	360734	ENSMUSG00000004460	Dnajb11	67838	M11	10
ENSRNOG00000001804	greenyellow	-0.745222	-0.326642	0.159931	0.805966	0.641772	0.656479	0.646019	0.0340851	0.248673	-0.0603025	-0.646593	-0.372123	kMEgreenyellow	Itpr2	Itpr2	81678	ENSMUSG00000030287	Itpr2	16439	M3	4
ENSRNOG00000001807	midnightblue	0.740528	0.495512	0.101477	-0.599707	-0.375432	-0.76333	-0.411733	-0.519406	-0.471614	-0.0295516	0.420338	-0.00727645	kMEmidnightblue	Sspn	Sspn	500364	ENSMUSG00000030255	Sspn	16651	M8	1
ENSRNOG00000001813	magenta	-0.562412	0.0437783	0.471548	0.648251	0.72575	0.411441	0.245308	-0.0303461	-0.121671	-0.436818	-0.715951	-0.485977	kMEmagenta	Dnm1l	Dnm1l	114114	ENSMUSG00000022789	Dnm1l	74006	M4	5
ENSRNOG00000001815	midnightblue	0.854152	0.735524	0.263538	-0.749819	-0.357333	-0.828931	-0.812736	-0.342657	-0.661387	-0.348185	0.38874	0.0755357	kMEmidnightblue	Eif4a2	Eif4a2	303831	ENSMUSG00000022884	Eif4a2	13682	M8	1
ENSRNOG00000001816	green	0.0115199	-0.561564	-0.682071	-0.123304	-0.508812	0.117674	0.386284	0.10259	0.556535	0.757552	0.465579	0.367895	kMEgreen	Rfc4	Rfc4	288003	ENSMUSG00000022881	Rfc4	106344	M11	10
ENSRNOG00000001817	midnightblue	0.894324	0.414096	-0.144464	-0.854707	-0.674656	-0.772735	-0.623203	-0.212597	-0.338002	0.0666011	0.72162	0.345683	kMEmidnightblue	Tm7sf3	Tm7sf3	297725	ENSMUSG00000040234	Tm7sf3	67623	M8	1
ENSRNOG00000001820	cyan	0.504998	0.0280956	-0.383292	-0.638205	-0.644963	-0.270667	-0.519305	0.419872	0.100325	0.19227	0.660564	0.688482	kMEgrey60	Med21	Med21	312849	ENSMUSG00000030291	Med21	108098	M6	11
ENSRNOG00000001823	cyan	0.776249	0.0275053	-0.537861	-0.861913	-0.905786	-0.539659	-0.454923	0.108686	0.0815853	0.463204	0.937603	0.684605	kMEcyan	St6gal1	St6gal1	25197	ENSMUSG00000022885	St6gal1	20440	M6	11
ENSRNOG00000001827	turquoise	-0.0507721	0.469466	0.621937	0.174118	0.482563	-0.140528	-0.140142	-0.350564	-0.494269	-0.530185	-0.443859	-0.544548	kMEturquoise	Masp1	Masp1	64023	ENSMUSG00000022887	Masp1	17174	M12	3
ENSRNOG00000001828	blue	-0.493215	-0.67773	-0.462213	0.426363	-0.00782476	0.582286	0.612332	0.353517	0.637229	0.479008	-0.0113305	0.236691	kMEblue	Stk38l	Stk38l	691337	ENSMUSG00000001630	Stk38l	232533	M9	9
ENSRNOG00000001829	turquoise	0.0225389	0.669503	0.81354	0.131847	0.607208	-0.189232	-0.368395	-0.3601	-0.702668	-0.824851	-0.54327	-0.627651	kMEturquoise	Ube2v2	Ube2v2	287927	ENSMUSG00000022674	Ube2v2	70620	M12	3
ENSRNOG00000001833	green	-0.00538525	-0.603096	-0.727291	-0.157387	-0.554493	0.181073	0.297027	0.338336	0.621585	0.731734	0.529857	0.532048	kMEgreen	Mcm4	Mcm4	29728	ENSMUSG00000022673	Mcm4	17217	M11	10
ENSRNOG00000001837	brown	0.505424	0.893122	0.723213	-0.325036	0.215225	-0.618243	-0.66615	-0.48716	-0.852826	-0.727262	-0.162647	-0.395913	kMEbrown	Sst	Sst	24797	ENSMUSG00000004366	Sst	20604	M10	2
ENSRNOG00000001843	grey60	0.478998	-0.140432	-0.564288	-0.624438	-0.733249	-0.177878	-0.406846	0.480253	0.265159	0.384286	0.756068	0.812371	kMEgrey60	Bcl6	Bcl6	303836	ENSMUSG00000022508	Bcl6	12053	M2	12
ENSRNOG00000001847	midnightblue	0.726256	0.512568	0.105834	-0.637291	-0.390813	-0.768772	-0.471078	-0.507148	-0.489635	-0.0489567	0.398074	-0.0457891	kMEmidnightblue	Ccdc91	Ccdc91	312863	ENSMUSG00000030301	Ccdc91	67015	M8	1
ENSRNOG00000001852	midnightblue	0.833395	0.213935	-0.357211	-0.911606	-0.830963	-0.697971	-0.562539	-0.0507777	-0.124546	0.294548	0.840141	0.495958	kMEcyan	Ergic2	Ergic2	297728	ENSMUSG00000030304	Ergic2	67456	M8	1
ENSRNOG00000001859	green	-0.231034	-0.842651	-0.854326	0.0668365	-0.493904	0.370352	0.594997	0.364873	0.82891	0.905671	0.443534	0.528754	kMEgreen	Sdf2l1	Sdf2l1	680945	ENSMUSG00000022769	Sdf2l1	64136	M11	10
ENSRNOG00000001861	black	-0.27699	-0.0892971	0.0683792	0.222407	0.21998	0.336115	-0.0481235	0.358202	0.102386	-0.187434	-0.21679	0.0666273	kMEblack	Ydjc	Ydjc	287938	ENSMUSG00000041774	Ydjc	69101	M7	8
ENSRNOG00000001867	blue	-0.655673	-0.772908	-0.473954	0.550232	0.102338	0.76958	0.670094	0.487143	0.741226	0.46727	-0.127623	0.244653	kMElightgreen	Snap29	Snap29	116500	ENSMUSG00000022765	Snap29	67474	M9	9
ENSRNOG00000001873	turquoise	-0.0399079	0.649375	0.867061	0.252251	0.68016	-0.242487	-0.141126	-0.648634	-0.728118	-0.737618	-0.650459	-0.844675	kMEturquoise	P2rx6	P2rx6	25041	ENSMUSG00000022758	P2rx6	18440	M12	3
ENSRNOG00000001875	turquoise	-0.0663731	0.0483214	0.148799	0.176181	0.162587	-0.0541378	0.218584	-0.313707	-0.0890248	0.00359384	-0.132991	-0.277131	kMElightyellow	Smpd4	Smpd4	303790	ENSMUSG00000005899	Smpd4	77626	M12	3
ENSRNOG00000001877	cyan	0.525133	-0.199839	-0.659772	-0.647278	-0.817279	-0.217828	-0.317535	0.385539	0.29368	0.490252	0.827882	0.80846	kMEcyan	Med15	Med15	360743	ENSMUSG00000012114	Med15	94112	M6	11
ENSRNOG00000001878	brown	0.262554	0.306891	0.251675	-0.120999	0.00340887	-0.453538	0.0319221	-0.663474	-0.366144	-0.0333755	-0.00107114	-0.422074	kMEbrown	Klhl22	Klhl22	303792	ENSMUSG00000022750	Klhl22	224023	M10	2
ENSRNOG00000001880	midnightblue	0.830263	0.390825	-0.112626	-0.804146	-0.62789	-0.730501	-0.603058	-0.190048	-0.32427	0.0579835	0.675842	0.307641	kMEmidnightblue	Dgcr6	Dgcr6	303794	ENSMUSG00000003531	Dgcr6	13353	M8	1
ENSRNOG00000001884	black	-0.339448	-0.739584	-0.708113	0.108384	-0.327472	0.602399	0.258319	0.81049	0.795609	0.556939	0.295927	0.691135	kMEblack	Ranbp1	Ranbp1	360739	ENSMUSG00000005732	Ranbp1	19385	M7	8
ENSRNOG00000001886	lightgreen	-0.790328	-0.45106	0.00968017	0.688638	0.485951	0.735421	0.49617	0.39445	0.408576	-0.00545191	-0.524047	-0.142768	kMElightgreen	Dgcr8	Dgcr8	287954	ENSMUSG00000022718	Dgcr8	94223	M5	6
ENSRNOG00000001886	lightgreen	-0.790328	-0.45106	0.00968017	0.688638	0.485951	0.735421	0.49617	0.39445	0.408576	-0.00545191	-0.524047	-0.142768	kMElightgreen	Dgcr8	Dgcr8	287954	ENSMUSG00000116925	Gm49776		M5	6
ENSRNOG00000001888	brown	0.48568	0.518224	0.324	-0.329589	-0.0441506	-0.541413	-0.308271	-0.539592	-0.508456	-0.229022	0.11044	-0.272737	kMEbrown	Arvcf	Arvcf	303798	ENSMUSG00000000325	Arvcf		M10	2
ENSRNOG00000001889	green	0.221144	-0.384072	-0.619183	-0.293013	-0.592273	-0.0902243	0.186574	0.0769068	0.389485	0.642176	0.565291	0.458062	kMEgreen	Comt	Comt	24267	ENSMUSG00000000326	Comt	12846	M11	10
ENSRNOG00000001908	green	-0.0187313	-0.664293	-0.785676	-0.146861	-0.577571	0.203203	0.338162	0.387617	0.680968	0.796433	0.567388	0.602867	kMEgreen	Klhl6	Klhl6	287974	ENSMUSG00000043008	Klhl6	239743	M11	10
ENSRNOG00000001915	brown	0.462057	0.910781	0.762451	-0.315595	0.259959	-0.575188	-0.771711	-0.391261	-0.885349	-0.826519	-0.211212	-0.398565	kMEbrown	Chodl	Chodl	288289	ENSMUSG00000022860	Chodl	246048	M10	2
ENSRNOG00000001926	green	0.0990689	-0.36329	-0.527218	-0.157799	-0.431158	0.0825805	0.133135	0.254372	0.410575	0.47508	0.419248	0.49205	kMEgrey60	Cldn1	Cldn1	65129	ENSMUSG00000022512	Cldn1	12737	M11	10
ENSRNOG00000001930	lightgreen	-0.853573	-0.609291	-0.136771	0.725437	0.448109	0.872524	0.587896	0.525683	0.57069	0.108972	-0.472203	-0.0140251	kMElightgreen	Ccdc50	Ccdc50	288022	ENSMUSG00000038127	Ccdc50	67501	M5	6
ENSRNOG00000001931	brown	0.382525	0.824593	0.754384	-0.214603	0.303294	-0.606486	-0.490857	-0.636402	-0.845169	-0.685828	-0.261796	-0.598544	kMEbrown	Fgf12	Fgf12	170630	ENSMUSG00000022523	Fgf12	14167	M10	2
ENSRNOG00000001953	midnightblue	0.840722	0.439063	-0.118514	-0.863806	-0.636288	-0.669315	-0.799838	0.0447464	-0.322089	-0.0605252	0.668389	0.476197	kMEmidnightblue	Bace2	Bace2	288227	ENSMUSG00000040605	Bace2	56175	M8	1
ENSRNOG00000001956	brown	0.502131	0.768169	0.620088	-0.335262	0.120219	-0.736217	-0.418225	-0.790747	-0.796583	-0.465445	-0.0946686	-0.58999	kMEbrown	Dzip3	Dzip3	303963	ENSMUSG00000064061	Dzip3	224170	M10	2
ENSRNOG00000001959	green	0.362623	-0.288525	-0.640251	-0.496577	-0.723892	-0.137218	-0.134065	0.31218	0.373276	0.549571	0.700477	0.669876	kMEcyan	Mx1	Mx1	24575	ENSMUSG00000000386	Mx1	17857	M11	10
ENSRNOG00000001960	turquoise	0.0683312	0.621606	0.74057	0.1486	0.525492	-0.284096	-0.191217	-0.574292	-0.671626	-0.641582	-0.485653	-0.683144	kMEturquoise	Sult1d1	Sult1d1	60393	ENSMUSG00000029273	Sult1d1	53315	M12	3
ENSRNOG00000001971	greenyellow	-0.628033	-0.194144	0.207287	0.632808	0.588507	0.561641	0.350329	0.129714	0.125382	-0.225153	-0.610531	-0.329422	kMEgreenyellow	Bbx	Bbx	303970	ENSMUSG00000022641	Bbx	70508	M3	4
ENSRNOG00000001979	grey60	0.392007	-0.26641	-0.67606	-0.587066	-0.776281	-0.0879531	-0.33779	0.59067	0.395039	0.476494	0.765236	0.881591	kMEgrey60	Rcan1	Rcan1	266766	ENSMUSG00000022951	Rcan1	54720	M2	12
ENSRNOG00000001982	blue	-0.371691	-0.923711	-0.871465	0.154158	-0.42303	0.570423	0.595811	0.613302	0.944924	0.857706	0.367994	0.633102	kMEblue	Cblb	Cblb	171136	ENSMUSG00000022637	Cblb	208650	M9	9
ENSRNOG00000001991	midnightblue	0.510372	0.321681	0.0589454	-0.452821	-0.324088	-0.670674	-0.144896	-0.629504	-0.333876	0.153659	0.299691	-0.202931	kMEmidnightblue	Atp5po	Atp5po	192241	ENSMUSG00000022956	Atp5o	28080	M8	1
ENSRNOG00000001992	midnightblue	0.776425	0.50487	0.104264	-0.637981	-0.423081	-0.872071	-0.343476	-0.710119	-0.508303	0.0547351	0.446689	-0.135445	kMEmidnightblue	Atp6v1a	Atp6v1a	685232	ENSMUSG00000052459	Atp6v1a	11964	M8	1
ENSRNOG00000001996	turquoise	-0.686424	-0.20251	0.222226	0.601131	0.592007	0.648228	0.246542	0.384194	0.191816	-0.291526	-0.617096	-0.204944	kMElightgreen	Ythdc1	Ythdc1	170956	ENSMUSG00000035851	Ythdc1	231386	M12	3
ENSRNOG00000002001	greenyellow	-0.915718	-0.480141	0.0878535	0.87702	0.665925	0.840548	0.662009	0.266005	0.399425	-0.0457833	-0.692273	-0.308457	kMEgreenyellow	Itsn1	Itsn1	29491	ENSMUSG00000022957	Itsn1	16443	M3	4
ENSRNOG00000002014	green	-0.109806	-0.758791	-0.845805	-0.061484	-0.567583	0.282651	0.481936	0.390184	0.786305	0.877366	0.520862	0.609702	kMEgreen	Stap1	Stap1	305269	ENSMUSG00000029254	Stap1	56792	M11	10
ENSRNOG00000002021	cyan	0.558832	0.0985703	-0.328087	-0.664656	-0.59142	-0.340745	-0.495739	0.178687	0.00339876	0.17521	0.590248	0.501029	kMEcyan	Son	Son	304092	ENSMUSG00000022961	Son	20658	M6	11
ENSRNOG00000002024	brown	0.457794	0.847597	0.708245	-0.30462	0.24145	-0.562535	-0.701165	-0.408618	-0.835873	-0.763354	-0.167264	-0.389903	kMEbrown	Epha5	Epha5	79208	ENSMUSG00000029245	Epha5	13839	M10	2
ENSRNOG00000002026	turquoise	-0.103473	0.263722	0.44784	0.258378	0.419027	-0.0821423	0.17153	-0.536231	-0.324896	-0.257488	-0.41441	-0.587929	kMEturquoise	Dnajc28	Dnajc28	360699	ENSMUSG00000039763	Dnajc28	246738	M12	3
ENSRNOG00000002028	midnightblue	0.841501	0.80592	0.38344	-0.728004	-0.262599	-0.89002	-0.807217	-0.469075	-0.765477	-0.425896	0.322826	-0.106895	kMEmidnightblue	Tmem50b	Tmem50b	360698	ENSMUSG00000022964	Tmem50b	77975	M8	1
ENSRNOG00000002032	cyan	0.376179	-0.353131	-0.733566	-0.527124	-0.781048	-0.0608392	-0.175558	0.509286	0.465069	0.589712	0.806485	0.865866	kMEgrey60	Ifngr2	Ifngr2	360697	ENSMUSG00000022965	Ifngr2	15980	M6	11
ENSRNOG00000002035	turquoise	0.112228	0.767345	0.85253	0.0441154	0.556144	-0.323917	-0.463795	-0.400328	-0.797267	-0.880667	-0.526951	-0.625604	kMEturquoise	Paqr3	Paqr3	305203	ENSMUSG00000055725	Paqr3	231474	M12	3
ENSRNOG00000002036	greenyellow	-0.719588	-0.299138	0.166014	0.774299	0.637997	0.687268	0.505377	0.196051	0.227997	-0.164493	-0.612055	-0.267886	kMEgreenyellow	Paxbp1	Paxbp1	681004	ENSMUSG00000022974	Paxbp1	67367	M3	4
ENSRNOG00000002039	turquoise	-0.219824	0.321647	0.592728	0.378987	0.588959	-0.0400161	0.152754	-0.493065	-0.40816	-0.458119	-0.608996	-0.697843	kMEturquoise	Evi5	Evi5	100360066	ENSMUSG00000011831	Evi5	14020	M12	3
ENSRNOG00000002040	lightgreen	-0.836863	-0.722668	-0.28448	0.771283	0.355757	0.910165	0.733747	0.491364	0.680381	0.282963	-0.384031	0.0884398	kMElightgreen	Bmp2k	Bmp2k	498333	ENSMUSG00000034663	Bmp2k	140780	M5	6
ENSRNOG00000002045	green	0.421546	-0.248101	-0.616251	-0.525835	-0.755783	-0.302456	0.0238772	0.0331539	0.331323	0.69288	0.727447	0.525346	kMEcyan	Anxa3	Anxa3	25291	ENSMUSG00000029484	Anxa3	11745	M11	10
ENSRNOG00000002050	cyan	0.699463	-0.0649505	-0.565561	-0.769074	-0.875858	-0.532132	-0.259995	-0.0246558	0.126077	0.567377	0.905913	0.562534	kMEcyan	Igfbp7	Igfbp7	289560	ENSMUSG00000036256	Igfbp7	29817	M6	11
ENSRNOG00000002051	turquoise	0.0380041	0.702382	0.868983	0.231518	0.655798	-0.261507	-0.228496	-0.572303	-0.774865	-0.813585	-0.592327	-0.726364	kMEturquoise	Synj1	Synj1	85238	ENSMUSG00000022973	Synj1	104015	M12	3
ENSRNOG00000002052	green	-0.0862105	-0.637316	-0.725016	-0.0664621	-0.479447	0.278783	0.378257	0.389337	0.69194	0.728562	0.441317	0.560449	kMEgreen	Ccdc80	Ccdc80	64387	ENSMUSG00000022665	Ccdc80	67896	M11	10
ENSRNOG00000002055	brown	0.422415	0.43737	0.218818	-0.350559	-0.0920472	-0.340718	-0.568	-0.017797	-0.402278	-0.371673	0.168753	0.0838168	kMEbrown	Noa1	Noa1	289562	ENSMUSG00000036285	Noa1	56412	M10	2
ENSRNOG00000002061	lightgreen	-0.71822	-0.669104	-0.308248	0.621261	0.243772	0.808953	0.586855	0.544959	0.654563	0.269566	-0.270775	0.178853	kMElightgreen	Ptpn13	Ptpn13	498331	ENSMUSG00000034573	Ptpn13	19249	M5	6
ENSRNOG00000002069	midnightblue	0.707133	0.495217	0.124235	-0.593782	-0.342997	-0.768346	-0.40062	-0.557861	-0.493758	-0.0544662	0.383355	-0.095497	kMEmidnightblue	Slc35a5	Slc35a5	498081	ENSMUSG00000022664	Slc35a5	74102	M8	1
ENSRNOG00000002074	black	-0.439519	-0.791844	-0.695693	0.173567	-0.254182	0.662272	0.346609	0.808615	0.835294	0.560134	0.206148	0.612646	kMEblue	Rest	Rest	83618	ENSMUSG00000029249	Rest	19712	M7	8
ENSRNOG00000002075	blue	-0.535136	-0.754232	-0.506114	0.461305	-0.00146158	0.597609	0.754862	0.254324	0.693764	0.576061	-0.0220547	0.164441	kMElightyellow	Cnot6l	Cnot6l	360917	ENSMUSG00000034724	Cnot6l	231464	M9	9
ENSRNOG00000002079	turquoise	-0.20172	0.604074	0.896109	0.363945	0.800138	-0.0135837	-0.24047	-0.301756	-0.64891	-0.886758	-0.747761	-0.706364	kMEturquoise	Mapk10	Mapk10	25272	ENSMUSG00000046709	Mapk10	26414	M12	3
ENSRNOG00000002080	cyan	0.420934	0.0145355	-0.32105	-0.499207	-0.499981	-0.184828	-0.434149	0.364516	0.0675591	0.115464	0.549244	0.569408	kMEgrey60	Urb1	Urb1	304104	ENSMUSG00000039929	Urb1	207932	M6	11
ENSRNOG00000002089	midnightblue	0.127255	0.0225245	-0.0295604	-0.0368415	-0.0532464	-0.114955	0.0970778	-0.188855	-0.0334028	0.0621523	0.0983155	-0.0328572	kMEmidnightblue	Ccng2	Ccng2	29157	ENSMUSG00000029385	Ccng2	12452	M8	1
ENSRNOG00000002091	greenyellow	-0.757004	-0.191326	0.325189	0.837716	0.75495	0.646186	0.50095	0.0925484	0.113644	-0.296447	-0.763618	-0.422772	kMEgreenyellow	Gtf3c3	Gtf3c3	316810	ENSMUSG00000041303	Gtf3c3	98488	M3	4
ENSRNOG00000002093	grey60	0.242115	-0.32193	-0.590984	-0.367425	-0.583917	0.0206486	-0.0845457	0.426084	0.420961	0.474409	0.600164	0.677249	kMEgrey60	Tgfbr3	Tgfbr3	29610	ENSMUSG00000029287	Tgfbr3	21814	M2	12
ENSRNOG00000002094	midnightblue	0.753512	0.333555	-0.12876	-0.755083	-0.585996	-0.662477	-0.543178	-0.170748	-0.269251	0.0783393	0.62332	0.274812	kMEmidnightblue	Atg3	Atg3	171415	ENSMUSG00000022663	Atg3	67841	M8	1
ENSRNOG00000002097	brown	0.678296	0.806772	0.461529	-0.603075	-0.118817	-0.732558	-0.818486	-0.321747	-0.734812	-0.540106	0.132361	-0.106981	kMEbrown	Rasl11b	Rasl11b	305302	ENSMUSG00000049907	Rasl11b	68939	M10	2
ENSRNOG00000002106	brown	0.514452	0.690344	0.491305	-0.355161	0.031657	-0.658952	-0.423507	-0.652172	-0.697751	-0.410371	-0.0283945	-0.4203	kMEbrown	Usp46	Usp46	289584	ENSMUSG00000054814	Usp46	69727	M10	2
ENSRNOG00000002115	midnightblue	0.818712	0.645369	0.222359	-0.692283	-0.373821	-0.923177	-0.506724	-0.669353	-0.61268	-0.103134	0.39489	-0.143892	kMEmidnightblue	Sod1	Sod1	24786	ENSMUSG00000022982	Sod1	20655	M8	1
ENSRNOG00000002122	black	-0.0297841	-0.257698	-0.369268	-0.194638	-0.295374	0.233309	-0.213872	0.645348	0.358795	0.176656	0.256359	0.553809	kMEblack	Lrrc8c	Lrrc8c	289443	ENSMUSG00000054720	Lrrc8c	100604	M7	8
ENSRNOG00000002126	turquoise	0.0596279	0.807735	0.948355	0.127012	0.668893	-0.275651	-0.44397	-0.435185	-0.829618	-0.93699	-0.615889	-0.695538	kMEturquoise	Ncam2	Ncam2	288280	ENSMUSG00000022762	Ncam2	17968	M12	3
ENSRNOG00000002128	black	-0.344336	-0.402549	-0.3044	0.160597	-0.032829	0.531564	0.0172911	0.775607	0.463577	0.103557	0.0181618	0.480407	kMEblack	Ppat	Ppat	117544	ENSMUSG00000029246	Ppat	231327	M7	8
ENSRNOG00000002129	lightgreen	-0.733144	-0.510252	-0.114803	0.639903	0.389533	0.768938	0.462574	0.551792	0.481824	0.049215	-0.398827	0.0745081	kMElightgreen	Lrrc8b	Lrrc8b	305135	ENSMUSG00000070639	Lrrc8b	433926	M5	6
ENSRNOG00000002135	brown	0.660993	0.89576	0.612032	-0.511598	0.0437454	-0.761023	-0.762846	-0.510417	-0.867303	-0.649315	0.0133156	-0.321973	kMEbrown	Sgcb	Sgcb	680229	ENSMUSG00000029156	Sgcb	24051	M10	2
ENSRNOG00000002139	turquoise	0.020377	0.758675	0.919089	0.169075	0.68367	-0.219464	-0.403727	-0.406878	-0.791564	-0.924579	-0.624369	-0.683607	kMEturquoise	RGD1311575	RGD1311575	289568	ENSMUSG00000036377	C530008M17Rik	320827	M12	3
ENSRNOG00000002142	turquoise	-0.211623	0.625359	0.942044	0.406953	0.840663	-0.073565	-0.137646	-0.470808	-0.699418	-0.868797	-0.807159	-0.839213	kMEturquoise	Cds1	Cds1	81925	ENSMUSG00000029330	Cds1	74596	M12	3
ENSRNOG00000002146	black	-0.0280453	-0.476162	-0.609631	-0.18658	-0.462981	0.287488	-0.0480112	0.711344	0.562179	0.408849	0.44172	0.713419	kMEgrey60	Pkd2	Pkd2	498328	ENSMUSG00000034462	Pkd2	18764	M7	8
ENSRNOG00000002152	turquoise	-0.0431076	0.719767	0.943684	0.264706	0.738596	-0.266862	-0.191619	-0.623536	-0.793015	-0.837665	-0.697574	-0.862337	kMEturquoise	Dcun1d4	Dcun1d4	360928	ENSMUSG00000051674	Dcun1d4	100737	M12	3
ENSRNOG00000002153	green	-0.240918	-0.702874	-0.671317	0.145098	-0.337961	0.351831	0.616472	0.171327	0.686753	0.772151	0.270822	0.318706	kMEgreen	Cep135	Cep135	305288	ENSMUSG00000036403	Cep135	381644	M11	10
ENSRNOG00000002158	black	-0.16519	-0.198141	-0.182543	0.0101719	-0.0598525	0.315941	-0.120384	0.598263	0.279334	0.0181304	0.041677	0.384462	kMEblack	Ibsp	Ibsp	24477	ENSMUSG00000029306	Ibsp	15891	M7	8
ENSRNOG00000002159	black	-0.00899218	-0.0894834	-0.17568	-0.150135	-0.139677	0.26421	-0.416679	0.775903	0.20051	-0.13128	0.166545	0.583633	kMEblack	Gpat3	Gpat3	305166	ENSMUSG00000029314	Gpat3	231510	M7	8
ENSRNOG00000002161	green	-0.10499	-0.69592	-0.798289	-0.118361	-0.552414	0.32936	0.23931	0.602021	0.755815	0.726743	0.513135	0.712472	kMEblue	Tlr6	Tlr6	305353	ENSMUSG00000051498	Tlr6	21899	M11	10
ENSRNOG00000002163	blue	-0.605883	-0.834772	-0.604545	0.402171	-0.0756512	0.740657	0.624619	0.608736	0.850778	0.596685	0.0101168	0.38611	kMEblue	Klf3	Klf3	114845	ENSMUSG00000029178	Klf3	16599	M9	9
ENSRNOG00000002167	black	-0.00502111	-0.00997329	-0.0544242	-0.103039	-0.0735564	0.113792	-0.237699	0.441518	0.0966847	-0.0712806	0.080678	0.31951	kMEblack	Dmp1	Dmp1	25312	ENSMUSG00000029307	Dmp1	13406	M7	8
ENSRNOG00000002171	lightyellow	-0.623677	-0.601512	-0.280548	0.555146	0.217374	0.626778	0.700656	0.182433	0.558692	0.358974	-0.274298	-0.040592	kMElightyellow	Phldb2	Phldb2	685611	ENSMUSG00000033149	Phldb2	208177	M1	7
ENSRNOG00000002180	cyan	0.404545	-0.400196	-0.780195	-0.56049	-0.858564	-0.183603	-0.0561713	0.317299	0.463865	0.733748	0.872151	0.750079	kMEcyan	Tbc1d1	Tbc1d1	360937	ENSMUSG00000029174	Tbc1d1	57915	M6	11
ENSRNOG00000002182	lightgreen	-0.760895	-0.79743	-0.450947	0.573296	0.137109	0.879793	0.596046	0.675133	0.793323	0.396792	-0.192913	0.277218	kMElightgreen	Sept11	Sept11	305227	ENSMUSG00000058013	Sept11	52398	M5	6
ENSRNOG00000002185	green	0.377855	-0.324506	-0.678057	-0.516274	-0.754132	-0.166823	-0.0592783	0.28764	0.397892	0.624277	0.758632	0.670367	kMEcyan	Pgm2	Pgm2	289632	ENSMUSG00000029171	Pgm2	66681	M11	10
ENSRNOG00000002186	midnightblue	0.724492	0.245976	-0.237668	-0.794239	-0.650276	-0.546657	-0.64975	0.128603	-0.156352	0.0823513	0.712674	0.497651	kMEmidnightblue	Nudt9	Nudt9	305149	ENSMUSG00000029310	Nudt9	74167	M8	1
ENSRNOG00000002188	blue	-0.1873	-0.799904	-0.85371	-0.0307872	-0.527702	0.389372	0.419564	0.563298	0.831774	0.82871	0.487043	0.677978	kMEblue	Hpse	Hpse	64537	ENSMUSG00000035273	Hpse	15442	M9	9
ENSRNOG00000002192	black	-0.120821	-0.624853	-0.713972	-0.0468962	-0.428255	0.42834	0.149936	0.748928	0.693648	0.527092	0.440597	0.779906	kMEgrey60	Rell1	Rell1	289635	ENSMUSG00000047881	Rell1	100532	M7	8
ENSRNOG00000002194	brown	0.439619	0.370892	0.193066	-0.335472	-0.148591	-0.553491	-0.216728	-0.495429	-0.398256	-0.0958447	0.186282	-0.232138	kMEmidnightblue	Coq2	Coq2	498332	ENSMUSG00000029319	Coq2	71883	M10	2
ENSRNOG00000002199	blue	-0.441814	-0.732662	-0.576692	0.302945	-0.136386	0.611845	0.497297	0.577079	0.738125	0.523925	0.125109	0.45581	kMEblue	Tmem165	Tmem165	364137	ENSMUSG00000029234	Tmem165	21982	M9	9
ENSRNOG00000002205	magenta	-0.431175	0.411071	0.850867	0.626785	0.91825	0.1238	0.146662	-0.438599	-0.511785	-0.733087	-0.897584	-0.874557	kMEmagenta	Ociad1	Ociad1	289590	ENSMUSG00000029152	Ociad1	68095	M4	5
ENSRNOG00000002208	black	-0.178903	-0.141407	-0.102735	0.0665031	0.0395859	0.370698	-0.192769	0.63517	0.220569	-0.135127	-0.0380562	0.384094	kMEblack	Shroom3	Shroom3	305230	ENSMUSG00000029381	Shroom3	27428	M7	8
ENSRNOG00000002214	turquoise	0.199408	0.79747	0.842975	-0.0178383	0.493011	-0.424432	-0.426175	-0.547457	-0.820593	-0.801409	-0.471976	-0.666524	kMEturquoise	Klhl8	Klhl8	289457	ENSMUSG00000029312	Klhl8	246293	M12	3
ENSRNOG00000002215	brown	0.646342	0.904851	0.616543	-0.524584	0.0328468	-0.743223	-0.808244	-0.46497	-0.854173	-0.650566	-0.00356085	-0.294226	kMEbrown	Mylk	Mylk	288057	ENSMUSG00000022836	Mylk	107589	M10	2
ENSRNOG00000002225	blue	-0.172388	-0.665579	-0.720532	-0.00999006	-0.429366	0.333688	0.340292	0.499718	0.7023	0.683442	0.389604	0.591295	kMEblue	Scarb2	Scarb2	117106	ENSMUSG00000029426	Scarb2	12492	M9	9
ENSRNOG00000002229	brown	0.709214	0.750337	0.402516	-0.575596	-0.140507	-0.704551	-0.743637	-0.353113	-0.701714	-0.485318	0.215898	-0.0857796	kMEbrown	Adcy5	Adcy5	64532	ENSMUSG00000022840	Adcy5	224129	M10	2
ENSRNOG00000002232	lightgreen	-0.803164	-0.726399	-0.324848	0.703186	0.294421	0.916213	0.639853	0.608435	0.701286	0.261745	-0.325903	0.18495	kMElightgreen	Aff1	Aff1	305152	ENSMUSG00000029313	Aff1	17355	M5	6
ENSRNOG00000002240	midnightblue	0.858288	0.698559	0.238036	-0.758106	-0.373773	-0.856517	-0.750674	-0.387871	-0.643269	-0.290797	0.436615	0.0295758	kMEmidnightblue	Dirc2	Dirc2	303902	ENSMUSG00000022848	Slc49a4	224132	M8	1
ENSRNOG00000002244	blue	-0.407397	-0.86744	-0.754369	0.244371	-0.299218	0.565087	0.642489	0.485674	0.871253	0.781439	0.268149	0.48691	kMEblue	Pdgfra	Pdgfra	25267	ENSMUSG00000029231	Pdgfra	18595	M9	9
ENSRNOG00000002251	green	-0.262453	-0.721776	-0.657287	0.176442	-0.29935	0.35606	0.645573	0.172721	0.691035	0.764517	0.277342	0.310907	kMEgreen	Sec31a	Sec31a	93646	ENSMUSG00000035325	Sec31a	69162	M11	10
ENSRNOG00000002254	midnightblue	0.774611	0.571297	0.110724	-0.753498	-0.418561	-0.683065	-0.825796	-0.0523879	-0.493849	-0.284671	0.475088	0.259817	kMEmidnightblue	Tmem33	Tmem33	59303	ENSMUSG00000037720	Tmem33	67878	M8	1
ENSRNOG00000002255	midnightblue	0.844433	0.297565	-0.282999	-0.907104	-0.775956	-0.702793	-0.649127	-0.0692063	-0.196476	0.201789	0.771599	0.473292	kMEmidnightblue	Fam162a						M8	1
ENSRNOG00000002256	midnightblue	0.799882	0.717347	0.274182	-0.745789	-0.313543	-0.736394	-0.881536	-0.168111	-0.626865	-0.423777	0.374947	0.122739	kMEmidnightblue	Art3	Art3	305235	ENSMUSG00000034842	Art3	109979	M8	1
ENSRNOG00000002258	turquoise	0.0468039	0.7462	0.917556	0.180855	0.647461	-0.360609	-0.203857	-0.71755	-0.814608	-0.778271	-0.62238	-0.866254	kMEturquoise	Tmem150c	Tmem150c	360916	ENSMUSG00000050640	Tmem150c	231503	M12	3
ENSRNOG00000002262	brown	0.609041	0.678995	0.355474	-0.53924	-0.135189	-0.559551	-0.816141	-0.0562101	-0.590601	-0.509672	0.203206	0.109465	kMEbrown	Enoph1	Enoph1	305177	ENSMUSG00000029326	Enoph1	67870	M10	2
ENSRNOG00000002265	turquoise	-0.191265	0.540963	0.814643	0.375535	0.745257	-0.00709283	-0.161418	-0.292503	-0.587264	-0.79364	-0.690453	-0.63288	kMEturquoise	Casr	Casr	24247	ENSMUSG00000051980	Casr	12374	M12	3
ENSRNOG00000002267	black	-0.0510512	-0.499185	-0.611645	-0.132022	-0.415116	0.361303	-0.0166931	0.758108	0.582293	0.403077	0.434895	0.764623	kMEgrey60	Chic2	Chic2	83835	ENSMUSG00000029229	Chic2	74277	M7	8
ENSRNOG00000002271	lightgreen	-0.866999	-0.771391	-0.324816	0.746988	0.329425	0.959992	0.700224	0.6163	0.73936	0.285394	-0.357499	0.152824	kMElightgreen	Slain2	Slain2	305310	ENSMUSG00000036087	Slain2	75991	M5	6
ENSRNOG00000002273	cyan	0.519656	-0.278155	-0.698704	-0.607306	-0.847332	-0.329629	-0.0205538	0.0549262	0.336071	0.720127	0.859214	0.607721	kMEcyan	Naaa	Naaa	497009	ENSMUSG00000029413	Naaa	67111	M6	11
ENSRNOG00000002278	blue	-0.351267	-0.832855	-0.755998	0.201181	-0.325585	0.518652	0.628073	0.424175	0.840057	0.802475	0.285211	0.475329	kMEblue	Tec	Tec	84492	ENSMUSG00000029217	Tec	21682	M9	9
ENSRNOG00000002280	lightgreen	-0.55579	-0.389622	-0.0847967	0.562314	0.329892	0.607843	0.43394	0.361719	0.362015	0.0304094	-0.328809	0.053714	kMElightgreen	Sh3bgrl	Sh3bgrl	302363	ENSMUSG00000031246	Sh3bgrl	56726	M5	6
ENSRNOG00000002291	lightgreen	-0.705516	-0.477281	-0.0956697	0.59647	0.388675	0.759163	0.426757	0.502079	0.45552	0.0157885	-0.412769	0.0157673	kMElightgreen	Brwd3	Brwd3	317213	ENSMUSG00000063663	Brwd3	382236	M5	6
ENSRNOG00000002292	lightgreen	-0.651377	-0.632941	-0.344827	0.484507	0.157677	0.814387	0.364945	0.748664	0.64101	0.199638	-0.1827	0.326548	kMElightgreen	Hnrnpd	Hnrnpd	79256	ENSMUSG00000000568	Hnrnpd	11991	M5	6
ENSRNOG00000002294	lightyellow	-0.413592	-0.453307	-0.209978	0.477234	0.147571	0.371922	0.683777	-0.116297	0.363396	0.350149	-0.184911	-0.136986	kMElightyellow	Snx29	Snx29	689142	ENSMUSG00000071669	Snx29	74478	M1	7
ENSRNOG00000002301	black	-0.483426	-0.650667	-0.476378	0.311183	-0.0339825	0.720141	0.281038	0.801081	0.683205	0.289298	0.0285131	0.504733	kMEblack	Uso1	Uso1	56042	ENSMUSG00000029407	Uso1	56041	M7	8
ENSRNOG00000002303	turquoise	-0.367315	0.407992	0.808354	0.590878	0.865984	0.102499	0.148163	-0.48683	-0.51523	-0.687347	-0.840259	-0.848788	kMEmagenta	Kcnj12	Kcnj12	117052	ENSMUSG00000042529	Kcnj12	16515	M12	3
ENSRNOG00000002305	brown	0.530409	0.922151	0.762805	-0.333453	0.224839	-0.72599	-0.613981	-0.657512	-0.926914	-0.720668	-0.17461	-0.540783	kMEbrown	Slc15a2	Slc15a2	60577	ENSMUSG00000022899	Slc15a2	57738	M10	2
ENSRNOG00000002309	blue	-0.313879	-0.882836	-0.875185	0.0741205	-0.456619	0.560806	0.437427	0.737453	0.921149	0.780513	0.41928	0.7321	kMEblue	Hlx	Hlx	364069	ENSMUSG00000039377	Hlx	15284	M9	9
ENSRNOG00000002312	blue	-0.412103	-0.73448	-0.639643	0.210667	-0.215639	0.602775	0.413616	0.675022	0.781708	0.558931	0.170786	0.546792	kMEblue	Atp10d	Atp10d	360932	ENSMUSG00000046808	Atp10d	231287	M9	9
ENSRNOG00000002318	turquoise	-0.273464	0.538356	0.84409	0.386979	0.808843	0.0912376	-0.239731	-0.178068	-0.57423	-0.880403	-0.77899	-0.659376	kMEturquoise	Limch1	Limch1	305332	ENSMUSG00000037736	Limch1	77569	M12	3
ENSRNOG00000002322	green	-0.00713407	-0.4419	-0.560806	-0.113431	-0.424602	0.133195	0.20317	0.287022	0.490512	0.537369	0.375597	0.45147	kMEgreen	RGD1310587	RGD1310587	360894	ENSMUSG00000039349	C130074G19Rik	226777	M11	10
ENSRNOG00000002327	brown	0.745054	0.936205	0.606572	-0.569358	-0.0263591	-0.844292	-0.777798	-0.586115	-0.897323	-0.610793	0.0784825	-0.314733	kMEbrown	Gabrb1	Gabrb1	25450	ENSMUSG00000029212	Gabrb1	14400	M10	2
ENSRNOG00000002336	turquoise	0.286431	0.725123	0.720352	-0.0518008	0.382249	-0.484799	-0.311191	-0.647716	-0.770017	-0.627647	-0.320045	-0.600503	kMEbrown	Gabra4	Gabra4	140675	ENSMUSG00000029211	Gabra4	14397	M12	3
ENSRNOG00000002338	turquoise	-0.0455758	0.561864	0.758727	0.268986	0.628174	-0.170889	-0.0866115	-0.539118	-0.620644	-0.653093	-0.575951	-0.712969	kMEturquoise	Dgke	Dgke	497978	ENSMUSG00000000276	Dgke	56077	M12	3
ENSRNOG00000002339	turquoise	0.214286	0.84209	0.890186	-0.0192741	0.517888	-0.441142	-0.480223	-0.555467	-0.872002	-0.864033	-0.483604	-0.679088	kMEturquoise	Mark1	Mark1	117016	ENSMUSG00000026620	Mark1	226778	M12	3
ENSRNOG00000002341	blue	-0.470213	-0.887053	-0.755817	0.301592	-0.263377	0.662255	0.601475	0.636102	0.896215	0.717983	0.223138	0.56841	kMEblue	Trim25	Trim25	494338	ENSMUSG00000000275	Trim25	217069	M9	9
ENSRNOG00000002342	brown	0.548758	0.69712	0.454792	-0.35616	0.0237129	-0.599918	-0.526888	-0.48177	-0.68186	-0.482437	0.0133033	-0.235358	kMEbrown	Aldh3a2	Aldh3a2	65183	ENSMUSG00000010025	Aldh3a2	11671	M10	2
ENSRNOG00000002343	turquoise	0.109908	0.830802	0.940715	0.0922335	0.632689	-0.314382	-0.4836	-0.435982	-0.851204	-0.945013	-0.573914	-0.657666	kMEturquoise	Uchl1	Uchl1	29545	ENSMUSG00000029223	Uchl1	22223	M12	3
ENSRNOG00000002347	green	0.0742391	-0.250012	-0.295231	-0.014287	-0.264514	-0.17889	0.507154	-0.458788	0.189435	0.56109	0.22586	-0.0990909	kMEgreen	Rgl1	Rgl1	289080	ENSMUSG00000026482	Rgl1	19731	M11	10
ENSRNOG00000002349	turquoise	-0.179757	0.617152	0.915612	0.392282	0.815592	-0.075351	-0.125956	-0.499276	-0.685949	-0.823735	-0.765061	-0.826349	kMEturquoise	Gabra2	Gabra2	289606	ENSMUSG00000000560	Gabra2	14395	M12	3
ENSRNOG00000002352	midnightblue	0.832917	0.342575	-0.189197	-0.795239	-0.658108	-0.704001	-0.554797	-0.183973	-0.270474	0.136282	0.705488	0.36814	kMEmidnightblue	Tsen15	Tsen15	289083	ENSMUSG00000014980	Tsen15	66637	M8	1
ENSRNOG00000002358	green	-0.377902	-0.915251	-0.827593	0.222594	-0.369929	0.503274	0.749729	0.368865	0.89998	0.918079	0.322905	0.46144	kMEgreen	Scpep1	Scpep1	114861	ENSMUSG00000000278	Scpep1	74617	M11	10
ENSRNOG00000002360	turquoise	-0.0655609	0.490814	0.630404	0.178021	0.508945	-0.0618582	-0.270781	-0.198033	-0.503321	-0.640383	-0.488001	-0.428059	kMEturquoise	Gabrg1	Gabrg1	140674	ENSMUSG00000001260	Gabrg1	14405	M12	3
ENSRNOG00000002361	turquoise	0.237157	0.81645	0.845706	-0.0415113	0.474636	-0.433733	-0.468912	-0.537017	-0.83651	-0.799878	-0.420944	-0.629412	kMEturquoise	Prkg2	Prkg2	25523	ENSMUSG00000029334	Prkg2	19092	M12	3
ENSRNOG00000002364	brown	0.512152	0.925676	0.770598	-0.29829	0.265577	-0.655078	-0.649019	-0.580517	-0.920566	-0.773556	-0.202109	-0.485105	kMEbrown	Rnf112	Rnf112	24916	ENSMUSG00000010086	Rnf112	22671	M10	2
ENSRNOG00000002365	brown	0.29141	0.447079	0.356318	-0.143353	0.101259	-0.403545	-0.141089	-0.482378	-0.438128	-0.240267	-0.0746834	-0.309157	kMEbrown	Itm2a	Itm2a	317218	ENSMUSG00000031239	Itm2a	16431	M10	2
ENSRNOG00000002368	greenyellow	-0.555548	-0.165083	0.242789	0.705174	0.56691	0.396629	0.594346	-0.234688	0.0604217	-0.0705991	-0.576343	-0.463332	kMEgreenyellow	Iars2	Iars2	364070	ENSMUSG00000026618	Iars2	381314	M3	4
ENSRNOG00000002376	turquoise	-0.227681	0.349826	0.645996	0.453085	0.653455	0.0053089	0.170384	-0.506694	-0.433081	-0.492363	-0.625214	-0.687943	kMEmagenta	Clasp1	Clasp1	304740	ENSMUSG00000064302	Clasp1	76707	M12	3
ENSRNOG00000002378	turquoise	0.170031	0.746725	0.814373	-0.00214954	0.482897	-0.371471	-0.436621	-0.446321	-0.768973	-0.792893	-0.417319	-0.593695	kMEturquoise	Bpnt1	Bpnt1	64473	ENSMUSG00000026617	Bpnt1	23827	M12	3
ENSRNOG00000002385	black	-0.322947	-0.570767	-0.524541	0.102063	-0.197743	0.601785	0.0696263	0.888443	0.659191	0.302099	0.184358	0.660443	kMEblack	Prg4	Prg4	289104	ENSMUSG00000006014	Prg4	96875	M7	8
ENSRNOG00000002387	turquoise	0.128573	0.555444	0.640006	0.11814	0.413459	-0.410424	0.0176846	-0.78812	-0.622416	-0.430283	-0.400904	-0.709428	kMEturquoise	Tceal1	Tceal1	302593	ENSMUSG00000049536	Tceal1	237052	M12	3
ENSRNOG00000002389	midnightblue	0.844919	0.158936	-0.455129	-0.940422	-0.902998	-0.614263	-0.623939	0.12621	-0.0308289	0.328087	0.913075	0.684035	kMEcyan	Morf4l2	Morf4l2	317413	ENSMUSG00000031422	Morf4l2	56397	M8	1
ENSRNOG00000002393	black	-0.684839	-0.633371	-0.319339	0.494127	0.192746	0.846339	0.321981	0.800412	0.63817	0.151153	-0.211174	0.321041	kMElightgreen	Eprs	Eprs	289352	ENSMUSG00000026615	Eprs	107508	M7	8
ENSRNOG00000002394	lightgreen	-0.606162	-0.856005	-0.634246	0.392225	-0.0843463	0.787027	0.56687	0.671279	0.861708	0.58381	0.0308373	0.430533	kMEblue	Tpr	Tpr	304862	ENSMUSG00000006005	Tpr	108989	M5	6
ENSRNOG00000002396	green	-0.224458	-0.880944	-0.915314	0.0168792	-0.549446	0.418426	0.552216	0.474059	0.897458	0.947017	0.49921	0.622532	kMEgreen	Serpinb8	Serpinb8	288937	ENSMUSG00000026315	Serpinb8	20725	M11	10
ENSRNOG00000002397	turquoise	-0.111157	0.476157	0.713102	0.334458	0.615245	-0.199293	0.122141	-0.727436	-0.568106	-0.510326	-0.61803	-0.839266	kMEturquoise	Slc30a10	Slc30a10	289353	ENSMUSG00000026614	Slc30a10	226781	M12	3
ENSRNOG00000002403	blue	-0.53245	-0.791508	-0.6122	0.307574	-0.140068	0.668018	0.528747	0.635393	0.825484	0.570846	0.0746192	0.424289	kMEblue	Fam129a	Fam129a	63912	ENSMUSG00000026483	Fam129a	63913	M9	9
ENSRNOG00000002407	lightgreen	-0.879971	-0.504135	0.0146381	0.857256	0.596506	0.851868	0.643081	0.349705	0.445786	-0.00294351	-0.626698	-0.17319	kMEgreenyellow	Pdxdc1	Pdxdc1	304721	ENSMUSG00000022680	Pdxdc1	94184	M5	6
ENSRNOG00000002408	black	-0.119499	-0.747042	-0.876764	-0.135905	-0.591618	0.429323	0.183351	0.830034	0.83671	0.711408	0.561236	0.890748	kMEgrey60	Rbm47	Rbm47	305340	ENSMUSG00000070780	Rbm47	245945	M7	8
ENSRNOG00000002418	turquoise	-0.467243	-0.0159843	0.301334	0.464264	0.527099	0.42969	0.133005	0.195927	0.0127832	-0.361926	-0.548365	-0.235047	kMEmagenta	Tgfb2	Tgfb2	81809	ENSMUSG00000039239	Tgfb2	21808	M12	3
ENSRNOG00000002419	turquoise	0.256628	0.834437	0.816985	-0.115083	0.446272	-0.353841	-0.695295	-0.222728	-0.809334	-0.925438	-0.373877	-0.411332	kMEbrown	Plp1	Plp1	24943	ENSMUSG00000031425	Plp1	18823	M12	3
ENSRNOG00000002420	blue	-0.43924	-0.852289	-0.728223	0.303358	-0.231503	0.654133	0.601065	0.581772	0.857634	0.690167	0.209728	0.541817	kMEblue	Zc3h7a	Zc3h7a	360466	ENSMUSG00000037965	Zc3h7a	106205	M9	9
ENSRNOG00000002425	blue	-0.498946	-0.875772	-0.710623	0.309625	-0.225006	0.589922	0.689133	0.434234	0.85496	0.763723	0.157211	0.373729	kMEblue	Pctp	Pctp	29510	ENSMUSG00000020553	Pctp	18559	M9	9
ENSRNOG00000002434	grey60	0.230053	-0.239869	-0.519955	-0.460173	-0.594905	-0.0522557	-0.247228	0.509155	0.357151	0.399071	0.557806	0.678399	kMEgrey60	Tmem100	Tmem100	497979	ENSMUSG00000069763	Tmem100	67888	M2	12
ENSRNOG00000002436	black	-0.396481	-0.678587	-0.552732	0.199213	-0.172635	0.59217	0.291351	0.73352	0.692849	0.409419	0.173796	0.52081	kMEblack	Mmd	Mmd	303439	ENSMUSG00000003948	Mmd	67468	M7	8
ENSRNOG00000002440	green	0.347549	-0.397075	-0.738378	-0.475004	-0.766146	-0.0684969	-0.0678114	0.42279	0.4646	0.622264	0.804862	0.780605	kMEcyan	Ralb	Ralb	116546	ENSMUSG00000004451	Ralb	64143	M11	10
ENSRNOG00000002443	blue	-0.401933	-0.757963	-0.618712	0.268654	-0.218315	0.438504	0.683365	0.258538	0.726207	0.732972	0.162685	0.275254	kMEgreen	Mfap3	Mfap3	287299	ENSMUSG00000020522	Mfap3	216760	M9	9
ENSRNOG00000002449	green	-0.0260324	0.022031	0.10784	0.150807	0.0940075	-0.20326	0.439464	-0.618528	-0.094506	0.178383	-0.123262	-0.446112	kMElightyellow	Maged2	Maged2	113947	ENSMUSG00000025268	Maged2	80884	M11	10
ENSRNOG00000002450	lightgreen	-0.842366	-0.641067	-0.198808	0.723925	0.399114	0.921654	0.52947	0.664292	0.615442	0.0945116	-0.421501	0.135746	kMElightgreen	Rrp15	Rrp15	360895	ENSMUSG00000001305	Rrp15	67223	M5	6
ENSRNOG00000002452	cyan	0.551436	-0.253355	-0.733465	-0.69975	-0.912212	-0.307392	-0.218632	0.27845	0.352312	0.656082	0.901927	0.782683	kMEcyan	Txndc11	Txndc11	302899	ENSMUSG00000022498	Txndc11	106200	M6	11
ENSRNOG00000002454	green	0.295183	-0.39161	-0.694964	-0.437034	-0.723881	-0.0929158	0.0184105	0.331986	0.468635	0.672159	0.735784	0.697054	kMEcyan	Rnf2	Rnf2	304850	ENSMUSG00000026484	Rnf2	19821	M11	10
ENSRNOG00000002461	blue	-0.640248	-0.818869	-0.542519	0.513624	0.0246057	0.773235	0.679084	0.558339	0.802967	0.525136	-0.0621714	0.350668	kMEblue	Nid1	Nid1	25494	ENSMUSG00000005397	Nid1	18073	M9	9
ENSRNOG00000002468	brown	0.721565	0.865887	0.54197	-0.587393	-0.0679102	-0.819757	-0.744675	-0.559569	-0.824201	-0.510161	0.121243	-0.284737	kMEbrown	Tnr	Tnr	25567	ENSMUSG00000015829	Tnr	21960	M10	2
ENSRNOG00000002470	blue	-0.192933	-0.786628	-0.848217	-0.0425837	-0.535493	0.396985	0.37023	0.642019	0.845028	0.795465	0.491253	0.727887	kMEblue	Ifi47	Ifi47	246208	ENSMUSG00000078920	Ifi47	15953	M9	9
ENSRNOG00000002488	blue	-0.564296	-0.700258	-0.457746	0.418992	0.0175018	0.649853	0.555955	0.495942	0.677279	0.435312	-0.0558689	0.269688	kMEblue	Galnt10	Galnt10	170501	ENSMUSG00000020520	Galnt10	171212	M9	9
ENSRNOG00000002496	turquoise	-0.0842837	0.571765	0.766688	0.270632	0.646041	-0.0521642	-0.292397	-0.24355	-0.610885	-0.787074	-0.584306	-0.52796	kMEturquoise	Stxbp5l	Stxbp5l	288080	ENSMUSG00000022829	Stxbp5l	207227	M12	3
ENSRNOG00000002506	brown	0.23294	0.791579	0.775312	-0.104827	0.421296	-0.355045	-0.617619	-0.303058	-0.765165	-0.824763	-0.376422	-0.454204	kMEbrown	Cdkl2	Cdkl2	305242	ENSMUSG00000029403	Cdkl2	53886	M10	2
ENSRNOG00000002509	magenta	-0.707741	0.0799237	0.624532	0.815825	0.933062	0.513891	0.320159	-0.090001	-0.168089	-0.572706	-0.929481	-0.671203	kMEmagenta	Gnl3l	Gnl3l	100034253	ENSMUSG00000025266	Gnl3l	237107	M4	5
ENSRNOG00000002511	black	-0.230195	-0.081116	0.043647	0.150479	0.148243	0.212121	-0.0454069	0.329814	0.0794156	-0.146016	-0.138501	0.0749559	kMEblack	Flt4	Flt4	114110	ENSMUSG00000020357	Flt4	14257	M7	8
ENSRNOG00000002514	blue	-0.541567	-0.893902	-0.687256	0.378334	-0.165852	0.648122	0.741275	0.457385	0.867703	0.753981	0.129229	0.369455	kMEblue	Ccdc93	Ccdc93	304743	ENSMUSG00000026339	Ccdc93	70829	M9	9
ENSRNOG00000002520	grey60	0.119099	-0.586242	-0.842806	-0.36897	-0.733972	0.143926	0.00812746	0.665094	0.671993	0.704943	0.710253	0.867597	kMEgrey60	Litaf	Litaf	65161	ENSMUSG00000022500	Litaf	56722	M2	12
ENSRNOG00000002524	brown	0.52803	0.946613	0.755215	-0.368601	0.221424	-0.648144	-0.762346	-0.45427	-0.902537	-0.79716	-0.173027	-0.396029	kMEbrown	Gpr37	Gpr37	117549	ENSMUSG00000039904	Gpr37	14763	M10	2
ENSRNOG00000002525	black	-0.150853	-0.365949	-0.406461	-0.0462909	-0.212294	0.432117	-0.152584	0.873473	0.467776	0.125007	0.222201	0.683366	kMEblack	Ptgs2	Ptgs2	29527	ENSMUSG00000032487	Ptgs2	19225	M7	8
ENSRNOG00000002529	black	-0.271232	-0.0970823	0.0594321	0.238888	0.237177	0.343825	-0.0768675	0.415265	0.0809371	-0.258453	-0.21076	0.102521	kMEblack	Rap2c	Rap2c	302495	ENSMUSG00000050029	Rap2c	72065	M7	8
ENSRNOG00000002537	turquoise	-0.160772	0.597999	0.87381	0.368583	0.77166	-0.0591116	-0.16967	-0.41439	-0.662195	-0.819301	-0.719896	-0.72963	kMEturquoise	Wnk3	Wnk3	317420	ENSMUSG00000041245	Wnk3	279561	M12	3
ENSRNOG00000002541	blue	-0.591451	-0.755549	-0.504848	0.44852	0.0100533	0.71153	0.59206	0.517707	0.741439	0.51047	-0.0432664	0.296063	kMEblue	Pds5a	Pds5a	305343	ENSMUSG00000029202	Pds5a	71521	M9	9
ENSRNOG00000002542	lightgreen	-0.896241	-0.704153	-0.206285	0.827449	0.432812	0.897947	0.777902	0.429132	0.638357	0.230849	-0.470693	-0.0309344	kMElightgreen	Heatr6	Heatr6	497972	ENSMUSG00000000976	Heatr6	217026	M5	6
ENSRNOG00000002544	turquoise	-0.110963	0.705848	0.967923	0.330958	0.792698	-0.189958	-0.177642	-0.598849	-0.777578	-0.864791	-0.769016	-0.884846	kMEturquoise	Kifap3	Kifap3	289168	ENSMUSG00000026585	Kifap3	16579	M12	3
ENSRNOG00000002545	midnightblue	0.934386	0.466922	-0.107519	-0.895781	-0.675487	-0.803751	-0.706378	-0.197186	-0.380793	0.0364033	0.739873	0.363189	kMEmidnightblue	RGD1309748	RGD1309748	302913	ENSMUSG00000022507	1810013L24Rik	69053	M8	1
ENSRNOG00000002546	midnightblue	0.863178	0.432418	-0.0853105	-0.831309	-0.627162	-0.779044	-0.613275	-0.237992	-0.358113	0.0435841	0.680031	0.275319	kMEmidnightblue	Rchy1	Rchy1	289508	ENSMUSG00000029397	Rchy1	68098	M8	1
ENSRNOG00000002553	cyan	0.830962	0.18489	-0.39785	-0.883937	-0.827645	-0.579809	-0.645637	0.147931	-0.0758332	0.235192	0.873444	0.67529	kMEcyan	Smim14	Smim14	364154	ENSMUSG00000037822	Smim14	68552	M6	11
ENSRNOG00000002563	midnightblue	0.279358	0.0747528	-0.0867036	-0.303153	-0.289585	-0.39312	0.0123226	-0.394027	-0.0811959	0.253796	0.242817	-0.112522	kMEmidnightblue	Mcts1	Mcts1	302500	ENSMUSG00000000355	Mcts1	68995	M8	1
ENSRNOG00000002565	greenyellow	-0.778681	-0.19396	0.319878	0.766812	0.742374	0.702876	0.367313	0.23357	0.143426	-0.333436	-0.761727	-0.375067	kMEgreenyellow	Taf1						M3	4
ENSRNOG00000002569	midnightblue	0.871588	0.252402	-0.339478	-0.908679	-0.831865	-0.730605	-0.557008	-0.135936	-0.163031	0.294493	0.832763	0.474654	kMEmidnightblue	Mrps14	Mrps14	289143	ENSMUSG00000058267	Mrps14	64659	M8	1
ENSRNOG00000002574	green	0.260508	-0.298758	-0.566709	-0.427077	-0.62246	-0.144046	-0.0172512	0.187436	0.343641	0.546939	0.583617	0.454841	kMEcyan	Nubp1	Nubp1	287042	ENSMUSG00000022503	Nubp1	26425	M11	10
ENSRNOG00000002579	brown	0.466181	0.448054	0.172757	-0.49544	-0.201725	-0.46607	-0.575681	-0.159074	-0.40129	-0.259677	0.171168	-0.0067929	kMEmidnightblue	Parm1	Parm1	286894	ENSMUSG00000034981	Parm1	231440	M10	2
ENSRNOG00000002593	brown	0.3928	0.926213	0.860585	-0.190386	0.381391	-0.59279	-0.602618	-0.612464	-0.934404	-0.824711	-0.334585	-0.614353	kMEbrown	Esrrg	Esrrg	360896	ENSMUSG00000026610	Esrrg	26381	M10	2
ENSRNOG00000002595	turquoise	-0.121187	0.662535	0.917206	0.316633	0.75634	-0.12975	-0.225382	-0.449096	-0.715392	-0.856218	-0.722486	-0.756679	kMEturquoise	Dpp10	Dpp10	363972	ENSMUSG00000036815	Dpp10	269109	M12	3
ENSRNOG00000002607	brown	0.680171	0.883161	0.571669	-0.569564	-0.0206074	-0.717174	-0.887753	-0.299387	-0.815422	-0.666467	0.0942519	-0.147545	kMEbrown	Sox9	Sox9	140586	ENSMUSG00000000567	Sox9	20682	M10	2
ENSRNOG00000002610	black	-0.721503	-0.548784	-0.201736	0.54387	0.298687	0.818291	0.328503	0.741216	0.561933	0.0570064	-0.326875	0.217319	kMElightgreen	Carhsp1	Carhsp1	260416	ENSMUSG00000008393	Carhsp1	52502	M7	8
ENSRNOG00000002612	blue	-0.10905	-0.460632	-0.531123	-0.0692265	-0.336915	0.325979	0.110151	0.488058	0.52212	0.442891	0.281821	0.504586	kMEblue	Ddx52	Ddx52	85432	ENSMUSG00000020677	Ddx52	78394	M9	9
ENSRNOG00000002615	blue	-0.580924	-0.743227	-0.469205	0.48946	0.0301423	0.585357	0.743698	0.265578	0.66464	0.539992	-0.0741401	0.124565	kMElightyellow	Pmm2	Pmm2	302915	ENSMUSG00000022711	Pmm2	54128	M9	9
ENSRNOG00000002618	turquoise	0.0980066	0.459343	0.469109	-0.0420322	0.27756	-0.196077	-0.329387	-0.157736	-0.445089	-0.504543	-0.262063	-0.292857	kMEturquoise	Ivns1abp	Ivns1abp	289089	ENSMUSG00000023150	Ivns1abp	117198	M12	3
ENSRNOG00000002625	brown	0.541255	0.871358	0.652007	-0.429471	0.119212	-0.627145	-0.795242	-0.323016	-0.81498	-0.734914	-0.073876	-0.274853	kMEbrown	Ptpn4	Ptpn4	246116	ENSMUSG00000026384	Ptpn4	19258	M10	2
ENSRNOG00000002627	brown	0.326443	0.769766	0.74233	-0.120304	0.342612	-0.534391	-0.424361	-0.568275	-0.793824	-0.68674	-0.273842	-0.54822	kMEbrown	Kctd3	Kctd3	305055	ENSMUSG00000026608	Kctd3	226823	M10	2
ENSRNOG00000002630	midnightblue	0.795044	0.332662	-0.153128	-0.763445	-0.610863	-0.673467	-0.530156	-0.198419	-0.267045	0.107927	0.674578	0.302575	kMEmidnightblue	Cnot8	Cnot8	363603	ENSMUSG00000020515	Cnot8	69125	M8	1
ENSRNOG00000002632	blue	-0.327799	-0.805671	-0.753801	0.0928135	-0.376206	0.479004	0.449621	0.5636	0.809016	0.72183	0.335654	0.521123	kMEblue	Naca	Naca	288770	ENSMUSG00000061315	Naca	17938	M9	9
ENSRNOG00000002635	brown	0.714696	0.901317	0.586528	-0.567754	-0.0243416	-0.814484	-0.770254	-0.579219	-0.871031	-0.588333	0.066525	-0.329587	kMEbrown	Dexi	Dexi	497857	ENSMUSG00000038055	Dexi	58239	M10	2
ENSRNOG00000002636	turquoise	-0.144554	0.690984	0.959311	0.33121	0.80543	-0.108964	-0.26108	-0.408126	-0.738889	-0.93254	-0.773845	-0.773025	kMEturquoise	Abat	Abat	81632	ENSMUSG00000057880	Abat	268860	M12	3
ENSRNOG00000002642	black	-0.322971	-0.713011	-0.685027	0.0669264	-0.322112	0.570661	0.196419	0.845033	0.759717	0.488573	0.295965	0.684136	kMEblack	Ptges3	Ptges3	362809	ENSMUSG00000071072	Ptges3	56351	M7	8
ENSRNOG00000002643	grey60	0.371524	-0.242299	-0.624499	-0.56088	-0.719959	-0.0398765	-0.385571	0.677748	0.381363	0.386755	0.735049	0.919085	kMEgrey60	Ugdh	Ugdh	83472	ENSMUSG00000029201	Ugdh	22235	M2	12
ENSRNOG00000002644	blue	-0.079729	-0.478592	-0.544527	-0.053848	-0.346744	0.313216	0.130623	0.467939	0.521741	0.473504	0.34072	0.519334	kMEblue	Utp18	Utp18	303456	ENSMUSG00000054079	Utp18	217109	M9	9
ENSRNOG00000002645	black	-0.204789	-0.569669	-0.609132	0.0284109	-0.307225	0.496865	0.102174	0.738023	0.628242	0.396448	0.277526	0.674695	kMEblack	Gemin5	Gemin5	691231	ENSMUSG00000037275	Gemin5	216766	M7	8
ENSRNOG00000002652	midnightblue	0.851882	0.751556	0.309136	-0.76321	-0.332786	-0.871578	-0.800645	-0.409434	-0.702834	-0.360308	0.381014	-0.0287536	kMEmidnightblue	Rap1gap2	Rap1gap2	303298	ENSMUSG00000038807	Rap1gap2	380711	M8	1
ENSRNOG00000002653	magenta	-0.351382	0.0421501	0.347933	0.493013	0.497318	0.109934	0.473907	-0.498489	-0.129463	-0.129492	-0.531438	-0.630543	kMEmagenta	Kcnk2	Kcnk2	170899	ENSMUSG00000037624	Kcnk2	16526	M4	5
ENSRNOG00000002657	blue	-0.4865	-0.734299	-0.550416	0.359213	-0.0753639	0.598293	0.599021	0.396695	0.7119	0.563903	0.030952	0.277831	kMEblue	Pla2g4a	Pla2g4a	24653	ENSMUSG00000056220	Pla2g4a	18783	M9	9
ENSRNOG00000002660	turquoise	0.0745763	0.807178	0.96937	0.180548	0.684968	-0.351697	-0.290369	-0.663095	-0.869245	-0.87773	-0.635847	-0.829731	kMEturquoise	Magee1	Magee1	317232	ENSMUSG00000031227	Magee1	107528	M12	3
ENSRNOG00000002662	blue	-0.208005	-0.780983	-0.813615	0.00520882	-0.48099	0.42109	0.435802	0.48824	0.80569	0.792576	0.431197	0.578264	kMEblue	Pbdc1	Pbdc1	363485	ENSMUSG00000031226	Pbdc1	67683	M9	9
ENSRNOG00000002664	blue	-0.529184	-0.645371	-0.431471	0.408608	0.0431354	0.704402	0.423107	0.628052	0.663938	0.340144	-0.0551895	0.388641	kMElightgreen	Emp2	Emp2	360468	ENSMUSG00000022505	Emp2	13731	M9	9
ENSRNOG00000002667	black	-0.279483	-0.339976	-0.285406	0.082943	-0.0541693	0.521137	-0.118399	0.857346	0.43561	0.0122114	0.0352495	0.547218	kMEblack	Lamc2	Lamc2	192362	ENSMUSG00000026479	Lamc2	16782	M7	8
ENSRNOG00000002669	brown	0.370125	0.734367	0.599702	-0.255115	0.182965	-0.462943	-0.630695	-0.292945	-0.704435	-0.667869	-0.174312	-0.286816	kMEbrown	Cluh	Cluh	303300	ENSMUSG00000020741	Cluh	74148	M10	2
ENSRNOG00000002671	green	-0.0335618	-0.741581	-0.911194	-0.190822	-0.680065	0.273092	0.275476	0.554448	0.791045	0.856352	0.632331	0.761322	kMEgreen	Nme2	Nme2	83782	ENSMUSG00000020857	Nme2	18103	M11	10
ENSRNOG00000002680	blue	-0.592605	-0.870004	-0.674911	0.361572	-0.137151	0.800361	0.50004	0.841217	0.907657	0.572558	0.0964329	0.591328	kMEblue	Lamc1	Lamc1	117036	ENSMUSG00000026478	Lamc1	226519	M9	9
ENSRNOG00000002682	turquoise	-0.12208	0.309334	0.502483	0.295362	0.482586	-0.0797148	0.147265	-0.498929	-0.370502	-0.365769	-0.480684	-0.591615	kMEturquoise	Zfp692	Zfp692	303164	ENSMUSG00000037243	Zfp692	103836	M12	3
ENSRNOG00000002695	midnightblue	0.621232	0.27252	-0.137886	-0.663041	-0.510597	-0.50992	-0.537325	0.0252946	-0.202718	0.0354426	0.545502	0.361746	kMEmidnightblue	Tfb2m	Tfb2m	289307	ENSMUSG00000026492	Tfb2m	15278	M8	1
ENSRNOG00000002708	midnightblue	0.688296	0.46813	0.0572882	-0.640858	-0.411113	-0.615014	-0.569503	-0.169446	-0.373216	-0.113589	0.442625	0.206556	kMEmidnightblue	Phf8	Phf8	317425	ENSMUSG00000041229	Phf8	320595	M8	1
ENSRNOG00000002711	green	0.0715946	-0.571774	-0.740426	-0.210665	-0.609891	0.0356258	0.36267	0.143225	0.585247	0.840119	0.576262	0.466822	kMEgreen	Nuf2	Nuf2	304951	ENSMUSG00000026683	Nuf2	66977	M11	10
ENSRNOG00000002721	turquoise	-0.299323	0.334197	0.675011	0.512262	0.719419	-0.00752645	0.254171	-0.568879	-0.443949	-0.500583	-0.696012	-0.80329	kMEmagenta	Ndufb4	Ndufb4	288088	ENSMUSG00000022820	Ndufb4	68194	M12	3
ENSRNOG00000002724	midnightblue	0.903283	0.579753	0.0316086	-0.849387	-0.553271	-0.786578	-0.802453	-0.172362	-0.489447	-0.158572	0.600616	0.30246	kMEmidnightblue	Prpsap2	Prpsap2	117272	ENSMUSG00000020528	Prpsap2	212627	M8	1
ENSRNOG00000002728	black	-0.345069	-0.566276	-0.494633	0.14919	-0.154455	0.571235	0.128214	0.787524	0.602748	0.272776	0.1377	0.551871	kMEblack	Btc	Btc	64022	ENSMUSG00000082361	Btc	12223	M7	8
ENSRNOG00000002730	turquoise	-0.0126165	0.0831875	0.173793	0.191503	0.177287	-0.184016	0.389284	-0.626927	-0.165851	0.0894215	-0.167081	-0.45626	kMElightyellow	Rgs5	Rgs5	54294	ENSMUSG00000026678	Rgs5	19737	M12	3
ENSRNOG00000002736	turquoise	-0.304103	0.317125	0.635149	0.480364	0.709976	0.14285	0.0694567	-0.327566	-0.401226	-0.573927	-0.68448	-0.636892	kMEmagenta	Rabgap1l	Rabgap1l	304914	ENSMUSG00000026721	Rabgap1l	29809	M12	3
ENSRNOG00000002746	blue	-0.488225	-0.897844	-0.764311	0.288272	-0.259114	0.689644	0.590333	0.685241	0.929419	0.714741	0.209961	0.585705	kMEblue	Fstl1	Fstl1	79210	ENSMUSG00000022816	Fstl1	14314	M9	9
ENSRNOG00000002748	green	-0.0576984	-0.578909	-0.688165	-0.153099	-0.499556	0.21867	0.210882	0.441391	0.623318	0.655925	0.462309	0.555292	kMEgreen	Ccdc43	Ccdc43	360637	ENSMUSG00000020925	Ccdc43	52715	M11	10
ENSRNOG00000002749	turquoise	-0.19734	0.483121	0.698808	0.285338	0.670085	0.133349	-0.330018	0.0281015	-0.477431	-0.832149	-0.638314	-0.411294	kMEturquoise	Spag9	Spag9	360600	ENSMUSG00000020859	Spag9	70834	M12	3
ENSRNOG00000002750	greenyellow	-0.667938	-0.308058	0.129731	0.743407	0.564588	0.624076	0.582229	0.0774032	0.246645	-0.0458974	-0.557893	-0.274099	kMEgreenyellow	Rc3h1						M3	4
ENSRNOG00000002753	turquoise	0.0937686	0.79312	0.932577	0.135071	0.640836	-0.376381	-0.297508	-0.653945	-0.849295	-0.831287	-0.602156	-0.801303	kMEturquoise	Adam11	Adam11	360638	ENSMUSG00000020926	Adam11	11488	M12	3
ENSRNOG00000002755	brown	0.755337	0.845206	0.468946	-0.648118	-0.145255	-0.765053	-0.882413	-0.331914	-0.779978	-0.572724	0.199973	-0.0899767	kMEbrown	Pafah1b1	Pafah1b1	83572	ENSMUSG00000020745	Pafah1b1	18472	M10	2
ENSRNOG00000002757	turquoise	-0.0591686	0.223272	0.276919	0.0499619	0.235873	0.00408012	-0.165673	-0.0789103	-0.217573	-0.317086	-0.290519	-0.238894	kMEturquoise	Tada2a	Tada2a	360581	ENSMUSG00000018651	Tada2a	217031	M12	3
ENSRNOG00000002759	brown	0.417867	0.862335	0.762396	-0.228362	0.279786	-0.669101	-0.481004	-0.713417	-0.875272	-0.654007	-0.262197	-0.616569	kMEbrown	Lias	Lias	305348	ENSMUSG00000029199	Lias	79464	M10	2
ENSRNOG00000002763	midnightblue	0.814594	0.489967	0.00984787	-0.768288	-0.516822	-0.741906	-0.619164	-0.29233	-0.415233	-0.0324795	0.550249	0.190286	kMEmidnightblue	Ulk2	Ulk2	303206	ENSMUSG00000004798	Ulk2	29869	M8	1
ENSRNOG00000002764	greenyellow	-0.900961	-0.364376	0.212726	0.913113	0.75693	0.834214	0.563739	0.27156	0.279725	-0.205948	-0.767136	-0.334978	kMEgreenyellow	Mettl16	Mettl16	360568	ENSMUSG00000010554	Mettl16	67493	M3	4
ENSRNOG00000002767	turquoise	-0.365816	0.147208	0.494641	0.507394	0.609104	0.0895946	0.383878	-0.522788	-0.244912	-0.276697	-0.62664	-0.734166	kMEmagenta	Dlg3	Dlg3	58948	ENSMUSG00000000881	Dlg3	53310	M12	3
ENSRNOG00000002773	brown	0.217046	0.701682	0.683614	-0.132323	0.340422	-0.335088	-0.598483	-0.209403	-0.68468	-0.766558	-0.313944	-0.361004	kMEbrown	Rgs4	Rgs4	29480	ENSMUSG00000038530	Rgs4	19736	M10	2
ENSRNOG00000002775	green	-0.0591971	-0.73888	-0.834917	-0.072883	-0.581435	0.200885	0.542547	0.209372	0.742745	0.940539	0.55006	0.509197	kMEgreen	Npl	Npl	304860	ENSMUSG00000042684	Npl	74091	M11	10
ENSRNOG00000002776	black	-0.234249	-0.467664	-0.476852	0.00165892	-0.22917	0.522405	-0.069415	0.914996	0.573009	0.222641	0.212295	0.698126	kMEblack	Sell	Sell	29259	ENSMUSG00000026581	Sell	20343	M7	8
ENSRNOG00000002778	black	-0.307864	-0.475891	-0.400892	0.104353	-0.134888	0.49898	0.0328294	0.736475	0.518958	0.203877	0.108587	0.491885	kMEblack	Aatf	Aatf	114512	ENSMUSG00000018697	Aatf	56321	M7	8
ENSRNOG00000002781	greenyellow	-0.744344	-0.317132	0.145878	0.737819	0.605645	0.692766	0.503553	0.211949	0.267064	-0.114482	-0.629953	-0.276926	kMEgreenyellow	Kdsr	Kdsr	360833	ENSMUSG00000009905	Kdsr	70750	M3	4
ENSRNOG00000002784	turquoise	-0.16206	0.578679	0.85573	0.353745	0.746483	-0.108834	-0.0624653	-0.537624	-0.637764	-0.719168	-0.716712	-0.819491	kMEturquoise	Pou3f4	Pou3f4	29589	ENSMUSG00000056854	Pou3f4	18994	M12	3
ENSRNOG00000002792	black	-0.34531	-0.561036	-0.507993	0.115441	-0.166082	0.620849	0.0290425	0.96314	0.638724	0.238656	0.155337	0.690697	kMEblack	Cxcl2	Cxcl2	114105	ENSMUSG00000058427	Cxcl2	20310	M7	8
ENSRNOG00000002795	blue	-0.465799	-0.46748	-0.21827	0.414376	0.124058	0.412095	0.558271	0.0566929	0.41345	0.325284	-0.188081	-0.0869479	kMElightyellow	Cog1	Cog1	303652	ENSMUSG00000018661	Cog1	16834	M9	9
ENSRNOG00000002800	turquoise	0.0581947	0.743398	0.904173	0.169575	0.642482	-0.34247	-0.240155	-0.639856	-0.800036	-0.786357	-0.594293	-0.793714	kMEturquoise	Gdpd2	Gdpd2	302421	ENSMUSG00000019359	Gdpd2	71584	M12	3
ENSRNOG00000002802	black	-0.165547	-0.40572	-0.44963	-0.0440144	-0.237727	0.449983	-0.125943	0.902361	0.51093	0.175412	0.244786	0.715204	kMEblack	Cxcl1	Cxcl1	81503	ENSMUSG00000029380	Cxcl1	14825	M7	8
ENSRNOG00000002810	black	-0.33409	-0.559566	-0.510622	0.095799	-0.192467	0.5933	0.0497526	0.933338	0.656227	0.274409	0.167932	0.687878	kMEblack	Gfpt2	Gfpt2	360518	ENSMUSG00000020363	Gfpt2	14584	M7	8
ENSRNOG00000002811	turquoise	0.196802	0.851956	0.926658	0.0230568	0.556848	-0.449773	-0.412188	-0.631115	-0.881907	-0.845252	-0.514779	-0.739161	kMEturquoise	Brinp3	Brinp3	286901	ENSMUSG00000035131	Brinp3	215378	M12	3
ENSRNOG00000002813	cyan	0.591092	-0.0356653	-0.476231	-0.598598	-0.711407	-0.420663	-0.214205	-0.0260626	0.0984877	0.456333	0.727835	0.523001	kMEcyan	Dars2	Dars2	304919	ENSMUSG00000026709	Dars2	226539	M6	11
ENSRNOG00000002814	brown	0.207924	0.416532	0.395653	-0.0519974	0.161626	-0.435997	0.0249154	-0.751903	-0.457271	-0.137452	-0.172339	-0.56157	kMEbrown	Higd1b	Higd1b	287738	ENSMUSG00000020928	Higd1b	75689	M10	2
ENSRNOG00000002820	black	-0.164221	-0.369931	-0.405157	-0.0638162	-0.244339	0.373096	-0.0725432	0.734396	0.479474	0.231301	0.203178	0.574693	kMEblack	LOC24906	LOC24906	24906	ENSMUSG00000058287	Gm12253	624860	M7	8
ENSRNOG00000002821	turquoise	-0.0165646	0.718012	0.902599	0.208687	0.697737	-0.214517	-0.301864	-0.482102	-0.759977	-0.862996	-0.65184	-0.739189	kMEturquoise	Phlpp1	Phlpp1	59265	ENSMUSG00000044340	Phlpp1	98432	M12	3
ENSRNOG00000002823	turquoise	-0.234569	0.524429	0.83481	0.458546	0.802987	0.00653184	-0.0320318	-0.46737	-0.604945	-0.764722	-0.768985	-0.779738	kMEturquoise	Mapk9	Mapk9	50658	ENSMUSG00000020366	Mapk9	26420	M12	3
ENSRNOG00000002826	brown	0.569845	0.907187	0.667412	-0.441441	0.125259	-0.640458	-0.844787	-0.338031	-0.863512	-0.782525	-0.0818316	-0.275856	kMEbrown	Hsd17b7	Hsd17b7	29540	ENSMUSG00000026675	Hsd17b7	15490	M10	2
ENSRNOG00000002827	brown	0.347408	0.936043	0.90447	-0.146442	0.444961	-0.543349	-0.616708	-0.560252	-0.944045	-0.893373	-0.387102	-0.622917	kMEbrown	Rbfox1	Rbfox1	302920	ENSMUSG00000008658	Rbfox1	268859	M10	2
ENSRNOG00000002831	blue	-0.295689	-0.478933	-0.394888	0.154391	-0.125155	0.354734	0.348406	0.332739	0.504115	0.395875	0.0741872	0.244043	kMEblue	Wfikkn2	Wfikkn2	287631	ENSMUSG00000044177	Wfikkn2	278507	M9	9
ENSRNOG00000002833	magenta	-0.453182	0.301026	0.701849	0.585643	0.839454	0.310868	0.0126271	-0.0775403	-0.367415	-0.739026	-0.80389	-0.584252	kMEmagenta	Gsk3b	Gsk3b	84027	ENSMUSG00000022812	Gsk3b	56637	M4	5
ENSRNOG00000002840	midnightblue	0.917449	0.359087	-0.231208	-0.915026	-0.783476	-0.822925	-0.573723	-0.269627	-0.273262	0.238609	0.79394	0.371754	kMEmidnightblue	Atp5f1b	Atp5f1b	171374	ENSMUSG00000025393	Atp5b	11947	M8	1
ENSRNOG00000002841	turquoise	-0.0785043	0.674598	0.883715	0.274689	0.737085	-0.109207	-0.277313	-0.389826	-0.703838	-0.875547	-0.69111	-0.696978	kMEturquoise	Cdc42bpa	Cdc42bpa	114116	ENSMUSG00000026490	Cdc42bpa	226751	M12	3
ENSRNOG00000002843	black	-0.230309	-0.364385	-0.34411	0.040773	-0.12583	0.461898	-0.0841189	0.82313	0.449805	0.0921951	0.114952	0.587775	kMEblack	Cxcl6	Cxcl6	60665	ENSMUSG00000029371	Cxcl5	20311	M7	8
ENSRNOG00000002851	black	-0.132767	-0.499912	-0.545135	-0.0641181	-0.339826	0.341472	0.0915833	0.656795	0.560063	0.41444	0.341158	0.605739	kMEblack	Fam104a						M7	8
ENSRNOG00000002860	turquoise	-0.262958	0.58034	0.928672	0.462434	0.869214	-0.0283615	-0.0629427	-0.480767	-0.661241	-0.839323	-0.829938	-0.869416	kMEturquoise	Ccdc181	Ccdc181	360867	ENSMUSG00000026578	Ccdc181	74895	M12	3
ENSRNOG00000002862	turquoise	-0.242857	0.435282	0.744043	0.443875	0.727676	0.0465664	-0.0165829	-0.348678	-0.503393	-0.659705	-0.668951	-0.652239	kMEturquoise	Clcn5	Clcn5	25749	ENSMUSG00000004317	Clcn5	12728	M12	3
ENSRNOG00000002863	turquoise	0.0124915	0.742044	0.902023	0.147702	0.660324	-0.230303	-0.381544	-0.422236	-0.766985	-0.879087	-0.630129	-0.693769	kMEturquoise	Cacna1e	Cacna1e	54234	ENSMUSG00000004110	Cacna1e	12290	M12	3
ENSRNOG00000002864	lightgreen	-0.777476	-0.41238	0.0565387	0.763921	0.562189	0.794618	0.458018	0.435938	0.359298	-0.116116	-0.544037	-0.0846146	kMElightgreen	Nacc1	Nacc1	171454	ENSMUSG00000001910	Nacc1	66830	M5	6
ENSRNOG00000002871	blue	-0.216144	-0.376682	-0.339173	-0.00305638	-0.139625	0.344537	0.0332932	0.508759	0.410541	0.225544	0.109581	0.316736	kMEblack	Rbm25l1	Rbm25l1	497865	ENSMUSG00000010608	Rbm25	67039	M9	9
ENSRNOG00000002875	turquoise	0.120846	0.31988	0.354012	0.118079	0.234252	-0.24893	0.07122	-0.569578	-0.384757	-0.211943	-0.195665	-0.417866	kMEturquoise	Klhl20	Klhl20	304920	ENSMUSG00000026705	Klhl20	226541	M12	3
ENSRNOG00000002881	blue	-0.621454	-0.800734	-0.55104	0.480268	0.00313107	0.77694	0.624799	0.603191	0.813806	0.506504	-0.0523263	0.373621	kMEblue	Ddr2	Ddr2	685781	ENSMUSG00000026674	Ddr2	18214	M9	9
ENSRNOG00000002882	blue	-0.27606	-0.634767	-0.580097	0.16502	-0.236335	0.434137	0.453096	0.391901	0.641103	0.579499	0.207729	0.411082	kMEblue	Zcchc2	Zcchc2	304695	ENSMUSG00000038866	Zcchc2	227449	M9	9
ENSRNOG00000002886	turquoise	-0.261221	0.521725	0.865497	0.499791	0.834809	-0.0260609	0.0592945	-0.590433	-0.623821	-0.741075	-0.822354	-0.892633	kMEturquoise	Myh10	Myh10	79433	ENSMUSG00000020900	Myh10	77579	M12	3
ENSRNOG00000002894	greenyellow	-0.667594	-0.44036	-0.0165475	0.699537	0.442691	0.582953	0.671446	0.126171	0.352464	0.0867713	-0.440129	-0.195684	kMEgreenyellow	Mnt	Mnt	287521	ENSMUSG00000000282	Mnt	17428	M3	4
ENSRNOG00000002895	green	-0.199479	-0.50473	-0.430092	0.185536	-0.181903	0.148285	0.658445	-0.21995	0.44519	0.64672	0.118594	-0.0259564	kMElightyellow	Nagpa	Nagpa	360476	ENSMUSG00000023143	Nagpa	27426	M11	10
ENSRNOG00000002896	brown	0.501352	0.846395	0.684419	-0.352619	0.178286	-0.686636	-0.615663	-0.567959	-0.847718	-0.657651	-0.128297	-0.475424	kMEbrown	Prdx6	Prdx6	94167	ENSMUSG00000050114	Prdx6b	320769	M10	2
ENSRNOG00000002896	brown	0.501352	0.846395	0.684419	-0.352619	0.178286	-0.686636	-0.615663	-0.567959	-0.847718	-0.657651	-0.128297	-0.475424	kMEbrown	Prdx6	Prdx6	94167	ENSMUSG00000026701	Prdx6	11758	M10	2
ENSRNOG00000002898	midnightblue	0.759525	0.346291	-0.131105	-0.743542	-0.598173	-0.69955	-0.493806	-0.281275	-0.284635	0.128372	0.61203	0.235559	kMEmidnightblue	Nme7	Nme7	171566	ENSMUSG00000026575	Nme7	171567	M8	1
ENSRNOG00000002899	blue	-0.347074	-0.380949	-0.221853	0.277496	0.0683352	0.409309	0.356293	0.256084	0.386975	0.228857	-0.102947	0.107794	kMElightgreen	Akap10	Akap10	360540	ENSMUSG00000047804	Akap10	56697	M9	9
ENSRNOG00000002903	turquoise	-0.242811	0.351347	0.605277	0.427039	0.664326	0.10753	0.0282144	-0.273969	-0.401733	-0.600536	-0.648764	-0.54453	kMEmagenta	Specc1	Specc1	303208	ENSMUSG00000042331	Specc1	432572	M12	3
ENSRNOG00000002907	turquoise	0.132024	0.806212	0.908892	0.083018	0.59961	-0.380574	-0.398951	-0.560264	-0.857138	-0.881883	-0.554886	-0.728267	kMEturquoise	Plekha6						M12	3
ENSRNOG00000002908	blue	-0.407048	-0.702467	-0.601695	0.204276	-0.210456	0.571955	0.401479	0.600465	0.741742	0.555774	0.156745	0.475558	kMEblue	Slc35a4	Slc35a4	257647	ENSMUSG00000033272	Slc35a4	67843	M9	9
ENSRNOG00000002914	green	0.0441515	-0.327899	-0.46605	-0.228242	-0.423532	0.0745822	-0.026571	0.340062	0.364172	0.392319	0.365751	0.421955	kMEgrey60	Trmt1	Trmt1	288914	ENSMUSG00000001909	Trmt1	212528	M11	10
ENSRNOG00000002916	cyan	0.433817	0.254357	-0.05662	-0.503961	-0.326145	-0.213032	-0.694801	0.407417	-0.150385	-0.226875	0.370759	0.47735	kMEgrey60	Car4	Car4	29242	ENSMUSG00000000805	Car4	12351	M6	11
ENSRNOG00000002919	turquoise	0.116005	0.784851	0.87876	0.0446808	0.564434	-0.332509	-0.467208	-0.431372	-0.796007	-0.852419	-0.515298	-0.636686	kMEturquoise	Gfap	Gfap	24387	ENSMUSG00000020932	Gfap	14580	M12	3
ENSRNOG00000002926	black	0.525382	0.191226	-0.196618	-0.625456	-0.499524	-0.276004	-0.671325	0.444879	-0.0519945	-0.0624898	0.546633	0.623745	kMEgrey60	Uap1	Uap1	498272	ENSMUSG00000026670	Uap1	107652	M7	8
ENSRNOG00000002928	magenta	-0.447633	0.339486	0.78154	0.64379	0.874896	0.114936	0.264952	-0.524175	-0.461269	-0.617969	-0.8776	-0.901769	kMEmagenta	Guk1	Guk1	303179	ENSMUSG00000020444	Guk1	14923	M4	5
ENSRNOG00000002932	turquoise	-0.0309358	0.441347	0.599003	0.21802	0.471667	-0.23666	0.0777502	-0.644286	-0.506495	-0.403343	-0.471844	-0.696065	kMEturquoise	Wdr19	Wdr19	305349	ENSMUSG00000037890	Wdr19	213081	M12	3
ENSRNOG00000002934	turquoise	0.196273	0.769235	0.844678	0.0435193	0.503641	-0.49454	-0.251409	-0.788888	-0.842686	-0.699736	-0.478429	-0.803768	kMEturquoise	Atp1b1	Atp1b1	25650	ENSMUSG00000026576	Atp1b1	11931	M12	3
ENSRNOG00000002935	magenta	-0.514312	0.31661	0.750228	0.615882	0.891003	0.299569	0.0464637	-0.115894	-0.371941	-0.75371	-0.890392	-0.669435	kMEmagenta	Ankrd40	Ankrd40	690586	ENSMUSG00000020864	Ankrd40	71452	M4	5
ENSRNOG00000002937	green	-0.042666	-0.669998	-0.756054	-0.0585938	-0.524899	0.143693	0.52092	0.120165	0.650124	0.869835	0.498892	0.416333	kMEgreen	Ren	Ren	24715	ENSMUSG00000070645	Ren1	19701	M11	10
ENSRNOG00000002943	midnightblue	0.357314	0.244034	0.0687268	-0.343591	-0.216493	-0.498123	-0.148536	-0.454554	-0.26661	0.0671302	0.193755	-0.195126	kMEmidnightblue	Mrpl55	Mrpl55	287356	ENSMUSG00000036860	Mrpl55	67212	M8	1
ENSRNOG00000002947	black	-0.0486656	-0.485177	-0.624338	-0.16723	-0.447706	0.337819	-0.0161727	0.727683	0.60995	0.441466	0.415005	0.737367	kMEgrey60	Dpt	Dpt	289178	ENSMUSG00000026574	Dpt	56429	M7	8
ENSRNOG00000002950	blue	-0.278897	-0.872965	-0.887956	0.0447352	-0.504537	0.477905	0.511246	0.589941	0.910112	0.877416	0.439845	0.661743	kMEblue	Lyl1	Lyl1	304663	ENSMUSG00000034041	Lyl1	17095	M9	9
ENSRNOG00000002956	turquoise	0.0894069	0.511378	0.60118	0.0439367	0.378967	-0.325436	-0.128381	-0.597249	-0.571201	-0.457848	-0.376631	-0.664786	kMEturquoise	Stim2	Stim2	117087	ENSMUSG00000039156	Stim2	116873	M12	3
ENSRNOG00000002963	brown	0.445024	0.819431	0.708019	-0.196036	0.262737	-0.671468	-0.383717	-0.787657	-0.844224	-0.571916	-0.216995	-0.599282	kMEbrown	C1ql1	C1ql1	363686	ENSMUSG00000045532	C1ql1	23829	M10	2
ENSRNOG00000002977	turquoise	-0.0483777	0.467696	0.595787	0.126865	0.459736	-0.112611	-0.295411	-0.156824	-0.498318	-0.647169	-0.450445	-0.433136	kMEturquoise	Ttc19	Ttc19	691506	ENSMUSG00000042298	Ttc19	72795	M12	3
ENSRNOG00000002980	black	-0.282266	-0.532258	-0.498889	0.0188653	-0.225843	0.509998	0.00971631	0.848497	0.599759	0.290132	0.211568	0.604744	kMEblack	Tsr1	Tsr1	100360406	ENSMUSG00000038335	Tsr1	104662	M7	8
ENSRNOG00000002983	brown	0.446255	0.737169	0.596866	-0.261073	0.165781	-0.656268	-0.375139	-0.71237	-0.750729	-0.479151	-0.14516	-0.52615	kMEbrown	Nf1x	Nf1x	81524	ENSMUSG00000001911	Nfix	18032	M10	2
ENSRNOG00000002989	greenyellow	-0.85647	-0.567404	-0.0596643	0.786918	0.495024	0.787252	0.680164	0.293714	0.482941	0.113317	-0.533268	-0.196675	kMElightgreen	Nmt1	Nmt1	259274	ENSMUSG00000020936	Nmt1	18107	M3	4
ENSRNOG00000002997	magenta	-0.444865	0.292503	0.701994	0.583841	0.805035	0.205682	0.113209	-0.254973	-0.380156	-0.644095	-0.789363	-0.701842	kMEmagenta	Slc9a3r2	Slc9a3r2	116501	ENSMUSG00000002504	Slc9a3r2	65962	M4	5
ENSRNOG00000002999	midnightblue	0.85283	0.608653	0.109685	-0.8121	-0.494343	-0.851891	-0.697744	-0.389701	-0.534726	-0.100071	0.506756	0.0853732	kMEmidnightblue	Timmdc1	Timmdc1	303922	ENSMUSG00000002846	Timmdc1	76916	M8	1
ENSRNOG00000003003	turquoise	0.146915	0.702857	0.79138	0.0480307	0.507211	-0.379506	-0.305694	-0.591548	-0.7608	-0.711704	-0.456107	-0.699561	kMEturquoise	Tbc1d19	Tbc1d19	289657	ENSMUSG00000039178	Tbc1d19	67249	M12	3
ENSRNOG00000003005	turquoise	0.0361867	0.66152	0.759674	0.0580695	0.515959	-0.207475	-0.451332	-0.201015	-0.64634	-0.798023	-0.487991	-0.476085	kMEturquoise	Rasgef1c	Rasgef1c	360519	ENSMUSG00000020374	Rasgef1c	74563	M12	3
ENSRNOG00000003014	cyan	0.586019	0.136055	-0.268491	-0.630268	-0.601596	-0.427519	-0.439406	0.0318978	-0.0640622	0.186595	0.605008	0.419574	kMEcyan	Poglut1	Poglut1	288091	ENSMUSG00000034064	Poglut1	224143	M6	11
ENSRNOG00000003018	cyan	0.488655	-0.134337	-0.520502	-0.526972	-0.662711	-0.278405	-0.149555	0.0933902	0.200454	0.46652	0.693824	0.547935	kMEcyan	Olfml2b	Olfml2b	304960	ENSMUSG00000038463	Olfml2b	320078	M6	11
ENSRNOG00000003019	blue	-0.36426	-0.748576	-0.691991	0.14049	-0.29056	0.549588	0.431252	0.59733	0.794686	0.654684	0.226433	0.529194	kMEblue	Ubn1	Ubn1	302935	ENSMUSG00000039473	Ubn1	170644	M9	9
ENSRNOG00000003026	black	0.231122	-0.0604391	-0.285363	-0.297608	-0.348944	-0.0158786	-0.246744	0.383218	0.15415	0.136672	0.373693	0.517566	kMEgrey60	Rad23a	Rad23a	361381	ENSMUSG00000003813	Rad23a	19358	M7	8
ENSRNOG00000003029	blue	-0.410848	-0.924455	-0.854854	0.161211	-0.387054	0.618946	0.537876	0.681177	0.949083	0.808207	0.33556	0.623423	kMEblue	Calr	Calr	64202	ENSMUSG00000003814	Calr	12317	M9	9
ENSRNOG00000003038	blue	-0.325385	-0.649508	-0.570193	0.192129	-0.229717	0.398912	0.545249	0.272249	0.656377	0.627215	0.156939	0.297281	kMEblue	Sft2d2	Sft2d2	360868	ENSMUSG00000040848	Sft2d2	108735	M9	9
ENSRNOG00000003048	midnightblue	0.864914	0.443323	-0.090811	-0.846459	-0.634024	-0.748557	-0.699838	-0.1863	-0.365502	0.0252488	0.670564	0.325462	kMEmidnightblue	Tiprl	Tiprl	360869	ENSMUSG00000040843	Tiprl	226591	M8	1
ENSRNOG00000003050	magenta	-0.66869	0.0014971	0.527829	0.840179	0.858132	0.422408	0.528225	-0.304593	-0.134392	-0.388681	-0.862403	-0.727524	kMEmagenta	Tbc1d9b	Tbc1d9b	360520	ENSMUSG00000036644	Tbc1d9b	76795	M4	5
ENSRNOG00000003063	brown	0.647777	0.602697	0.301465	-0.519388	-0.192949	-0.767746	-0.422851	-0.677717	-0.608804	-0.199304	0.212572	-0.300619	kMEmidnightblue	Phka1	Phka1	64561	ENSMUSG00000034055	Phka1	18679	M10	2
ENSRNOG00000003065	brown	0.416121	0.541558	0.360374	-0.34739	0.00868816	-0.427566	-0.514536	-0.212725	-0.503252	-0.424941	0.0432005	-0.146001	kMEbrown	Glyr1	Glyr1	360477	ENSMUSG00000022536	Glyr1	74022	M10	2
ENSRNOG00000003071	brown	0.581079	0.617985	0.325494	-0.549646	-0.163498	-0.649969	-0.620582	-0.311956	-0.572836	-0.348184	0.168469	-0.107636	kMEbrown	Vamp4	Vamp4	364033	ENSMUSG00000026696	Vamp4	53330	M10	2
ENSRNOG00000003075	black	-0.0697263	-0.379389	-0.441252	-0.079144	-0.328984	0.206208	0.0536074	0.479057	0.429382	0.358385	0.292932	0.499083	kMEgrey60	Tmem39a	Tmem39a	288092	ENSMUSG00000002845	Tmem39a	67846	M7	8
ENSRNOG00000003076	green	0.110749	-0.656159	-0.895226	-0.293113	-0.746132	0.120612	0.251135	0.441584	0.72534	0.870068	0.719994	0.771542	kMEgreen	Rbms2	Rbms2	288771	ENSMUSG00000040043	Rbms2	56516	M11	10
ENSRNOG00000003084	green	0.174842	-0.535857	-0.744542	-0.258964	-0.658935	-0.0434141	0.34997	0.0624131	0.53673	0.846773	0.658265	0.47053	kMEgreen	Parp1	Parp1	25591	ENSMUSG00000026496	Parp1	11545	M11	10
ENSRNOG00000003088	lightgreen	-0.673687	-0.65299	-0.347962	0.536896	0.189063	0.833995	0.421641	0.733076	0.661103	0.214394	-0.199754	0.333412	kMElightgreen	Arhgap31	Arhgap31	288093	ENSMUSG00000022799	Arhgap31	12549	M5	6
ENSRNOG00000003098	turquoise	0.216666	0.62798	0.671893	0.0171044	0.379737	-0.48379	-0.110941	-0.800972	-0.701592	-0.473926	-0.345926	-0.714157	kMEturquoise	Prom1	Prom1	60357	ENSMUSG00000029086	Prom1	19126	M12	3
ENSRNOG00000003099	brown	0.445237	0.824819	0.700367	-0.247154	0.236593	-0.604332	-0.526296	-0.606404	-0.836591	-0.664591	-0.200949	-0.505482	kMEbrown	Ubqln2	Ubqln2	317396	ENSMUSG00000050148	Ubqln2	54609	M10	2
ENSRNOG00000003104	green	0.142823	-0.640921	-0.871376	-0.271303	-0.734568	0.0409999	0.352683	0.212592	0.658979	0.927723	0.709483	0.624538	kMEgreen	Trpv2	Trpv2	29465	ENSMUSG00000018507	Trpv2	22368	M11	10
ENSRNOG00000003105	brown	0.327965	0.39836	0.273028	-0.162421	0.0274446	-0.394686	-0.169927	-0.467287	-0.41662	-0.180018	-0.00213707	-0.228346	kMEbrown	Kif19	Kif19	303659	ENSMUSG00000010021	Kif19a	286942	M10	2
ENSRNOG00000003108	midnightblue	0.821118	0.735008	0.314042	-0.68946	-0.292219	-0.883074	-0.641427	-0.585006	-0.70183	-0.286197	0.32865	-0.141423	kMEmidnightblue	Acbd4	Acbd4	303577	ENSMUSG00000056938	Acbd4	67131	M8	1
ENSRNOG00000003109	turquoise	0.0839962	0.801427	0.941207	0.129946	0.652093	-0.349082	-0.321963	-0.637387	-0.843531	-0.850226	-0.622436	-0.815715	kMEturquoise	Btbd17	Btbd17	303660	ENSMUSG00000000202	Btbd17	72014	M12	3
ENSRNOG00000003114	cyan	0.373086	-0.120829	-0.428914	-0.47331	-0.567607	-0.20805	-0.1922	0.165901	0.185385	0.356718	0.562092	0.453242	kMEcyan	B4galt4	B4galt4	303923	ENSMUSG00000022793	B4galt4	56375	M6	11
ENSRNOG00000003116	blue	-0.226413	-0.633704	-0.633477	0.0372542	-0.332983	0.425636	0.23662	0.574045	0.635866	0.506009	0.296895	0.521428	kMEblue	Dph1	Dph1	287523	ENSMUSG00000078789	Dph1	116905	M9	9
ENSRNOG00000003117	brown	0.529293	0.633936	0.352577	-0.478799	-0.0877421	-0.450164	-0.792956	-0.0204592	-0.543708	-0.510063	0.144315	0.0748342	kMEbrown	Psmd12	Psmd12	287772	ENSMUSG00000020720	Psmd12	66997	M10	2
ENSRNOG00000003120	blue	-0.398458	-0.738117	-0.629596	0.221963	-0.218301	0.552006	0.503826	0.536571	0.773793	0.606665	0.172675	0.450881	kMEblue	Prelp	Prelp	84400	ENSMUSG00000041577	Prelp	116847	M9	9
ENSRNOG00000003123	green	0.200982	-0.024878	-0.129954	-0.151935	-0.239004	-0.319251	0.242011	-0.491385	-0.0178443	0.348709	0.203349	-0.167929	kMEgreen	Rpa1	Rpa1	287524	ENSMUSG00000000751	Rpa1	68275	M11	10
ENSRNOG00000003125	brown	0.609889	0.949761	0.727045	-0.405088	0.155096	-0.761062	-0.695894	-0.648679	-0.94221	-0.708035	-0.113788	-0.470966	kMEbrown	Rogdi	Rogdi	287061	ENSMUSG00000022540	Rogdi	66049	M10	2
ENSRNOG00000003129	cyan	0.452418	-0.161068	-0.547212	-0.615305	-0.734523	-0.28757	-0.234244	0.264972	0.259547	0.47548	0.729385	0.620238	kMEcyan	Zfp496	Zfp496	287361	ENSMUSG00000020472	Zkscan17	268417	M6	11
ENSRNOG00000003131	cyan	0.476453	-0.340058	-0.792077	-0.667142	-0.924337	-0.213368	-0.192954	0.386886	0.440765	0.693408	0.897528	0.832732	kMEcyan	Traf7	Traf7	360491	ENSMUSG00000052752	Traf7	224619	M6	11
ENSRNOG00000003134	turquoise	0.040663	0.802845	0.97211	0.189026	0.703938	-0.322424	-0.304119	-0.609382	-0.850881	-0.896584	-0.669161	-0.821211	kMEturquoise	Slc4a4	Slc4a4	84484	ENSMUSG00000060961	Slc4a4	54403	M12	3
ENSRNOG00000003144	blue	-0.316886	-0.74271	-0.683862	0.156114	-0.319998	0.432642	0.565165	0.363133	0.758258	0.728421	0.248038	0.401115	kMEblue	Gprc5c	Gprc5c	287805	ENSMUSG00000051043	Gprc5c	70355	M9	9
ENSRNOG00000003147	cyan	0.685247	0.0464072	-0.453547	-0.705888	-0.778953	-0.54851	-0.252958	-0.151527	0.0307544	0.479034	0.753337	0.45522	kMEcyan	Sqstm1	Sqstm1	113894	ENSMUSG00000015837	Sqstm1	18412	M6	11
ENSRNOG00000003148	green	-0.156799	-0.835953	-0.908511	-0.0248929	-0.576503	0.362106	0.517559	0.452546	0.867713	0.935147	0.533867	0.658157	kMEgreen	Timp2	Timp2	29543	ENSMUSG00000017466	Timp2	21858	M11	10
ENSRNOG00000003149	greenyellow	-0.941007	-0.581394	-0.00426502	0.923597	0.611462	0.861726	0.773244	0.27027	0.48256	0.0680067	-0.633125	-0.252277	kMEgreenyellow	Farsa	Farsa	288917	ENSMUSG00000003808	Farsa	66590	M3	4
ENSRNOG00000003150	midnightblue	0.727584	0.599307	0.213292	-0.637031	-0.303849	-0.696766	-0.664306	-0.285249	-0.55481	-0.292283	0.366295	0.0415235	kMEmidnightblue	Mpc2	Mpc2	100359982	ENSMUSG00000026568	Mpc2	70456	M8	1
ENSRNOG00000003163	brown	0.328593	0.44137	0.347883	-0.216735	0.0689434	-0.415538	-0.310904	-0.367404	-0.478432	-0.340544	0.0150677	-0.28693	kMEbrown	Sdhc	Sdhc	289217	ENSMUSG00000058076	Sdhc	66052	M10	2
ENSRNOG00000003170	black	-0.618192	-0.809388	-0.582461	0.405435	-0.0361353	0.825626	0.45537	0.838218	0.837993	0.439713	-0.00053141	0.521622	kMEblack	Nlrp3	Nlrp3	287362	ENSMUSG00000032691	Nlrp3	216799	M7	8
ENSRNOG00000003171	black	-0.0914302	-0.199851	-0.223492	-0.027878	-0.104671	0.295429	-0.141888	0.592079	0.29241	0.0476592	0.130084	0.463742	kMEblack	Mpz	Mpz	24564	ENSMUSG00000056569	Mpz	17528	M7	8
ENSRNOG00000003172	blue	-0.300367	-0.685992	-0.672627	0.0762701	-0.320962	0.538874	0.264893	0.758098	0.771788	0.541723	0.277682	0.668032	kMEblue	Serpinf1	Serpinf1	287526	ENSMUSG00000000753	Serpinf1	20317	M9	9
ENSRNOG00000003174	midnightblue	0.896006	0.511378	-0.0304206	-0.83797	-0.593225	-0.78447	-0.711707	-0.203774	-0.430527	-0.0656416	0.646161	0.31519	kMEmidnightblue	Tapt1	Tapt1	305386	ENSMUSG00000046985	Tapt1	231225	M8	1
ENSRNOG00000003178	midnightblue	0.741887	0.654092	0.25978	-0.686791	-0.313799	-0.812115	-0.62174	-0.503864	-0.607095	-0.215185	0.312678	-0.131708	kMEmidnightblue	Mageh1	Mageh1	367767	ENSMUSG00000047238	Mageh1	75625	M8	1
ENSRNOG00000003187	magenta	-0.673119	0.11425	0.627827	0.752715	0.912868	0.489918	0.227883	-0.016348	-0.188698	-0.611571	-0.907833	-0.617488	kMEmagenta	Armcx5	Armcx5	102552920	ENSMUSG00000072969	Armcx5	494468	M4	5
ENSRNOG00000003191	turquoise	-0.218694	0.389319	0.681474	0.409501	0.664994	-0.0901531	0.188902	-0.682859	-0.493677	-0.468422	-0.666595	-0.859326	kMEturquoise	Bhlhb9	Bhlhb9	317407	ENSMUSG00000072964	Bhlhb9	70237	M12	3
ENSRNOG00000003195	turquoise	0.0375558	0.804878	0.981538	0.196374	0.718202	-0.310289	-0.313757	-0.610888	-0.860374	-0.909519	-0.676559	-0.825655	kMEturquoise	Caskin1	Caskin1	140722	ENSMUSG00000033597	Caskin1	268932	M12	3
ENSRNOG00000003198	turquoise	0.196517	0.875164	0.933633	0.011699	0.563981	-0.418855	-0.499834	-0.534573	-0.8913	-0.906205	-0.518262	-0.674437	kMEturquoise	RGD1305733	RGD1305733	360459	ENSMUSG00000044117	2900011O08Rik	67254	M12	3
ENSRNOG00000003201	cyan	0.684196	-0.0670235	-0.578796	-0.803127	-0.897569	-0.504685	-0.329265	0.0775497	0.159277	0.558577	0.912871	0.622676	kMEcyan	Rps4x	Rps4x	100362640	ENSMUSG00000031320	Rps4x	20102	M6	11
ENSRNOG00000003205	brown	0.719239	0.809047	0.470279	-0.552231	-0.112285	-0.789194	-0.67984	-0.547162	-0.777481	-0.475959	0.142009	-0.216189	kMEbrown	Ldb2	Ldb2	289664	ENSMUSG00000039706	Ldb2	16826	M10	2
ENSRNOG00000003206	green	-0.0139455	-0.769532	-0.955106	-0.226524	-0.713153	0.307719	0.232243	0.666374	0.834012	0.849249	0.68443	0.860946	kMEgrey60	Actr3	Actr3	81732	ENSMUSG00000026341	Actr3	74117	M11	10
ENSRNOG00000003207	black	-0.448819	-0.798806	-0.698227	0.236754	-0.228331	0.702352	0.401483	0.801713	0.844855	0.556755	0.180984	0.648043	kMEblue	Fmnl1	Fmnl1	287746	ENSMUSG00000055805	Fmnl1	57778	M7	8
ENSRNOG00000003208	blue	-0.245918	-0.732643	-0.734753	0.0643335	-0.396856	0.395054	0.478745	0.405324	0.757924	0.758877	0.342799	0.482969	kMEgreen	Ercc6l	Ercc6l	317252	ENSMUSG00000051220	Ercc6l	236930	M9	9
ENSRNOG00000003209	turquoise	0.189567	0.87693	0.940172	-0.0126862	0.56659	-0.399795	-0.545235	-0.48177	-0.886537	-0.93002	-0.518507	-0.66625	kMEturquoise	Pcp4l1	Pcp4l1	685448	ENSMUSG00000038370	Pcp4l1	66425	M12	3
ENSRNOG00000003211	turquoise	0.0263767	0.455407	0.581075	0.104894	0.409499	-0.262614	-0.0943296	-0.510783	-0.518081	-0.479507	-0.380928	-0.61104	kMEturquoise	Srp9	Srp9	690345	ENSMUSG00000026511	Srp9	27058	M12	3
ENSRNOG00000003217	green	-0.19604	-0.855156	-0.905644	-0.000554945	-0.557625	0.384895	0.513571	0.473767	0.869994	0.909859	0.503607	0.633959	kMEgreen	Lgals3bp	Lgals3bp	245955	ENSMUSG00000033880	Lgals3bp	19039	M11	10
ENSRNOG00000003218	turquoise	-0.109708	0.38182	0.589209	0.246862	0.506008	-0.123425	0.0274265	-0.481331	-0.453189	-0.437398	-0.479484	-0.629461	kMEturquoise	Zfp286a	Zfp286a	497923	ENSMUSG00000047342	Zfp286	192651	M12	3
ENSRNOG00000003220	cyan	0.634381	0.0579223	-0.406276	-0.690682	-0.72645	-0.434781	-0.399223	0.130407	0.0581435	0.347453	0.750563	0.609137	kMEcyan	H3f3b	H3f3b	100361558	ENSMUSG00000060743	H3f3a	15078	M6	11
ENSRNOG00000003221	brown	0.100968	0.444715	0.420064	-0.0739093	0.250205	-0.0887576	-0.483382	0.119499	-0.375301	-0.571563	-0.217824	-0.0658144	kMEbrown	Myoc	Myoc	81523	ENSMUSG00000026697	Myoc	17926	M10	2
ENSRNOG00000003223	midnightblue	0.873638	0.361548	-0.239313	-0.923796	-0.752569	-0.686977	-0.750596	0.0322907	-0.234194	0.102629	0.767782	0.546022	kMEmidnightblue	Degs1	Degs1	58970	ENSMUSG00000038633	Degs1	13244	M8	1
ENSRNOG00000003224	midnightblue	0.778655	0.456296	-0.0113632	-0.707208	-0.503291	-0.724699	-0.532103	-0.371527	-0.398981	0.0274175	0.514393	0.146872	kMEmidnightblue	Nudt16l1	Nudt16l1	497867	ENSMUSG00000022516	Nudt16l1	66911	M8	1
ENSRNOG00000003228	midnightblue	0.941127	0.642688	0.0753273	-0.900392	-0.550319	-0.834286	-0.869093	-0.206699	-0.54045	-0.189861	0.5931	0.270867	kMEmidnightblue	Mid1ip1	Mid1ip1	404280	ENSMUSG00000008035	Mid1ip1	68041	M8	1
ENSRNOG00000003229	brown	0.727244	0.947877	0.643586	-0.56138	0.0036258	-0.857927	-0.777959	-0.597435	-0.921704	-0.646658	0.0508491	-0.356325	kMEbrown	Tspan7	Tspan7	363447	ENSMUSG00000058254	Tspan7	21912	M10	2
ENSRNOG00000003235	green	0.251337	-0.424179	-0.695572	-0.333392	-0.678623	-0.1423	0.230202	0.0190832	0.436984	0.776142	0.633247	0.473434	kMEgreen	Mgat4b	Mgat4b	303100	ENSMUSG00000036620	Mgat4b	103534	M11	10
ENSRNOG00000003237	midnightblue	0.739636	0.740985	0.373334	-0.632848	-0.19084	-0.746081	-0.75134	-0.357373	-0.692741	-0.446858	0.26069	-0.0739642	kMEbrown	Tp53bp2	Tp53bp2	305025	ENSMUSG00000026510	Trp53bp2	209456	M8	1
ENSRNOG00000003241	turquoise	-0.0180554	0.691713	0.877219	0.227991	0.667481	-0.193029	-0.27764	-0.444359	-0.725548	-0.835463	-0.622149	-0.67409	kMEturquoise	Gabrg2	Gabrg2	29709	ENSMUSG00000020436	Gabrg2	14406	M12	3
ENSRNOG00000003243	green	-0.365564	-0.756874	-0.631789	0.284314	-0.23228	0.385246	0.768852	0.0959265	0.712023	0.804834	0.172638	0.221947	kMEgreen	Wdr81	Wdr81	303312	ENSMUSG00000045374	Wdr81	192652	M11	10
ENSRNOG00000003247	grey60	-0.0203286	-0.587306	-0.759329	-0.166081	-0.548633	0.346819	0.0662286	0.721741	0.678689	0.588308	0.524528	0.841254	kMEgrey60	Sde2	Sde2	289315	ENSMUSG00000038806	Sde2	208768	M2	12
ENSRNOG00000003248	midnightblue	0.815054	0.346576	-0.183957	-0.81973	-0.648704	-0.646483	-0.655116	-0.0271064	-0.253971	0.0617288	0.708129	0.43437	kMEmidnightblue	Mpzl1	Mpzl1	360871	ENSMUSG00000026566	Mpzl1	68481	M8	1
ENSRNOG00000003251	turquoise	-0.0669957	0.70573	0.929716	0.267823	0.740943	-0.199803	-0.220344	-0.549341	-0.75813	-0.847194	-0.717803	-0.817281	kMEturquoise	B3galt2	B3galt2	686081	ENSMUSG00000033849	B3galt2	26878	M12	3
ENSRNOG00000003253	brown	0.34138	0.733671	0.662144	-0.219035	0.247618	-0.54163	-0.490472	-0.48449	-0.735527	-0.628926	-0.207273	-0.489348	kMEbrown	Qdpr	Qdpr	64192	ENSMUSG00000015806	Qdpr	110391	M10	2
ENSRNOG00000003256	cyan	0.417676	-0.377067	-0.772047	-0.577863	-0.852402	-0.177954	-0.101314	0.337401	0.445906	0.690482	0.863316	0.754671	kMEcyan	Ccng1	Ccng1	25405	ENSMUSG00000020326	Ccng1	12450	M6	11
ENSRNOG00000003259	blue	-0.435352	-0.704821	-0.573806	0.258212	-0.165502	0.553027	0.488797	0.522783	0.724117	0.537899	0.095147	0.401143	kMEblue	C1qtnf1	C1qtnf1	303701	ENSMUSG00000017446	C1qtnf1	56745	M9	9
ENSRNOG00000003262	turquoise	0.239538	0.766863	0.792225	-0.0109468	0.465508	-0.446159	-0.354573	-0.600487	-0.799202	-0.729026	-0.407086	-0.628396	kMEturquoise	Cacng4	Cacng4	140725	ENSMUSG00000020723	Cacng4	54377	M12	3
ENSRNOG00000003266	turquoise	0.0331134	0.706827	0.860645	0.183577	0.625986	-0.292458	-0.218898	-0.598868	-0.748729	-0.744983	-0.595326	-0.756617	kMEturquoise	LOC100361655	LOC100361655	100361655	ENSMUSG00000020940	1700023F06Rik	69441	M12	3
ENSRNOG00000003267	midnightblue	0.832811	0.482246	-0.0533328	-0.811579	-0.578863	-0.694196	-0.725683	-0.116417	-0.36869	-0.0458453	0.597893	0.353871	kMEmidnightblue	Pycr2	Pycr2	364064	ENSMUSG00000026520	Pycr2	69051	M8	1
ENSRNOG00000003269	green	0.164854	-0.652297	-0.929727	-0.329029	-0.79915	0.0914837	0.240066	0.407224	0.718675	0.911064	0.766749	0.801091	kMEgreen	Atp6v0e1	Atp6v0e1	94170	ENSMUSG00000015575	Atp6v0e	11974	M11	10
ENSRNOG00000003276	midnightblue	0.906716	0.75687	0.2574	-0.826144	-0.396333	-0.888014	-0.836156	-0.374404	-0.674507	-0.308292	0.446198	0.0566581	kMEmidnightblue	Myo1d	Myo1d	25485	ENSMUSG00000035441	Myo1d	338367	M8	1
ENSRNOG00000003278	blue	-0.403884	-0.829441	-0.73525	0.211182	-0.286887	0.583602	0.534859	0.599512	0.846311	0.700627	0.256385	0.555649	kMEblue	Map3k14	Map3k14	360640	ENSMUSG00000020941	Map3k14	53859	M9	9
ENSRNOG00000003280	turquoise	0.126707	0.854882	0.976134	0.105498	0.651596	-0.396291	-0.384062	-0.635889	-0.900017	-0.903386	-0.602612	-0.800915	kMEturquoise	Grin2c	Grin2c	24411	ENSMUSG00000020734	Grin2c	14813	M12	3
ENSRNOG00000003283	blue	-0.416851	-0.913447	-0.828369	0.201384	-0.366694	0.570529	0.636547	0.541103	0.929248	0.850841	0.300584	0.538852	kMEblue	Rcsd1	Rcsd1	360872	ENSMUSG00000040723	Rcsd1	226594	M9	9
ENSRNOG00000003289	cyan	0.739829	0.143716	-0.337656	-0.772042	-0.740183	-0.62895	-0.420934	-0.107599	-0.0947232	0.311414	0.78951	0.413184	kMEcyan	Lap3	Lap3	289668	ENSMUSG00000039682	Lap3	66988	M6	11
ENSRNOG00000003291	green	-0.314932	-0.698209	-0.591707	0.234393	-0.235774	0.318507	0.749604	0.0592002	0.664505	0.762782	0.182603	0.186847	kMEgreen	Creg1	Creg1	289185	ENSMUSG00000040713	Creg1	433375	M11	10
ENSRNOG00000003300	black	-0.125717	-0.435251	-0.514748	-0.106633	-0.320782	0.42517	-0.147766	0.926861	0.541927	0.23383	0.322556	0.769944	kMEblack	Btg2	Btg2	29619	ENSMUSG00000020423	Btg2	12227	M7	8
ENSRNOG00000003302	midnightblue	0.661067	0.203211	-0.204336	-0.622855	-0.584769	-0.670979	-0.185992	-0.480562	-0.178928	0.345037	0.571891	0.101019	kMEmidnightblue	Flcn	Flcn	303185	ENSMUSG00000032633	Flcn	216805	M8	1
ENSRNOG00000003310	turquoise	0.0292636	0.383052	0.453981	0.0277702	0.292572	-0.193812	-0.174571	-0.218834	-0.380615	-0.405433	-0.269732	-0.355274	kMEturquoise	Tmem63a	Tmem63a	289318	ENSMUSG00000026519	Tmem63a	208795	M12	3
ENSRNOG00000003328	turquoise	-0.000102042	0.792033	0.986316	0.211625	0.737418	-0.274117	-0.326199	-0.549706	-0.841995	-0.928081	-0.694319	-0.817755	kMEturquoise	Cdip1	Cdip1	360480	ENSMUSG00000004071	Cdip1	66626	M12	3
ENSRNOG00000003330	midnightblue	0.343877	0.265968	0.122619	-0.163572	-0.0940838	-0.479561	0.0925069	-0.702878	-0.311029	0.0890387	0.0902689	-0.314232	kMEmidnightblue	Acsf2	Acsf2	619561	ENSMUSG00000076435	Acsf2	264895	M8	1
ENSRNOG00000003332	turquoise	0.120773	0.613042	0.683284	0.0422716	0.416263	-0.362123	-0.23372	-0.506244	-0.659189	-0.605013	-0.39967	-0.60699	kMEturquoise	Nt5m	Nt5m	287368	ENSMUSG00000032615	Nt5m	103850	M12	3
ENSRNOG00000003334	black	0.403988	0.0484687	-0.294465	-0.505266	-0.477197	-0.121167	-0.565628	0.551949	0.0771082	0.0104815	0.520548	0.700667	kMEgrey60	Klhl21	Klhl21	313743	ENSMUSG00000073700	Klhl21	242785	M7	8
ENSRNOG00000003338	black	-0.425949	-0.332156	-0.163396	0.293361	0.155833	0.616838	0.0193798	0.774707	0.404891	-0.0622076	-0.158282	0.398735	kMEblack	Pmp22	Pmp22	24660	ENSMUSG00000018217	Pmp22	18858	M7	8
ENSRNOG00000003350	midnightblue	0.498963	0.246659	-0.0699552	-0.466539	-0.36125	-0.408428	-0.36841	-0.0483178	-0.175909	-0.00198043	0.400211	0.250124	kMEmidnightblue	Mospd2	Mospd2	363463	ENSMUSG00000061778	Mospd2	76763	M8	1
ENSRNOG00000003357	green	-0.105048	-0.73949	-0.846001	-0.0774075	-0.560468	0.354496	0.36333	0.551691	0.810315	0.807295	0.529164	0.724104	kMEblue	Col3a1	Col3a1	84032	ENSMUSG00000026043	Col3a1	12825	M11	10
ENSRNOG00000003359	turquoise	0.254683	0.500424	0.484535	-0.0604656	0.209237	-0.514278	-0.0263365	-0.760823	-0.562849	-0.293672	-0.195253	-0.585564	kMEbrown	Ogt	Ogt	26295	ENSMUSG00000034160	Ogt	108155	M12	3
ENSRNOG00000003365	turquoise	-0.083981	0.72618	0.963817	0.279729	0.77155	-0.159053	-0.286251	-0.463458	-0.769496	-0.918632	-0.736547	-0.784932	kMEturquoise	Cadm3	Cadm3	360882	ENSMUSG00000005338	Cadm3	94332	M12	3
ENSRNOG00000003374	turquoise	-0.0929309	0.694822	0.941389	0.299853	0.768681	-0.178478	-0.214296	-0.528243	-0.756382	-0.859954	-0.723975	-0.818176	kMEturquoise	LOC103690141	LOC103690141	289855	ENSMUSG00000032878	Ccdc85a	216613	M12	3
ENSRNOG00000003385	midnightblue	0.893773	0.470838	-0.0667933	-0.882025	-0.652503	-0.854794	-0.617215	-0.348286	-0.395751	0.0850945	0.669061	0.2072	kMEmidnightblue	Glrx2						M8	1
ENSRNOG00000003386	brown	0.393131	0.938916	0.868843	-0.21511	0.382292	-0.581349	-0.661359	-0.534611	-0.935839	-0.870087	-0.333045	-0.575581	kMEbrown	Rbfox3	Rbfox3	287847	ENSMUSG00000025576	Rbfox3	52897	M10	2
ENSRNOG00000003388	green	-0.224372	-0.821629	-0.833554	0.0585851	-0.47981	0.363193	0.618353	0.323842	0.826782	0.920906	0.429697	0.49412	kMEgreen	Cenpf	Cenpf	257649	ENSMUSG00000026605	Cenpf	108000	M11	10
ENSRNOG00000003399	black	-0.195819	-0.470305	-0.514215	0.00918507	-0.269645	0.47033	-0.00314243	0.780102	0.560852	0.28166	0.21773	0.673778	kMEblack	Hnrnph1	Hnrnph1	140931	ENSMUSG00000007850	Hnrnph1	59013	M7	8
ENSRNOG00000003428	magenta	-0.586861	0.143682	0.649232	0.757624	0.888115	0.296979	0.402501	-0.374894	-0.275415	-0.492357	-0.870914	-0.802687	kMEmagenta	Rufy3	Rufy3	360921	ENSMUSG00000029291	Rufy3	52822	M4	5
ENSRNOG00000003434	black	-0.252661	-0.219638	-0.111486	0.204644	0.0971364	0.371821	0.101038	0.343179	0.257218	0.0469652	-0.0883702	0.180445	kMElightgreen	Trove2	Trove2	304833	ENSMUSG00000018199	Ro60	20822	M7	8
ENSRNOG00000003442	brown	0.297817	0.756688	0.672584	-0.220692	0.286749	-0.365006	-0.709787	-0.170602	-0.709623	-0.771886	-0.248301	-0.301689	kMEbrown	Adora1	Adora1	29290	ENSMUSG00000042429	Adora1	11539	M10	2
ENSRNOG00000003443	black	0.0953194	0.0239428	-0.112186	-0.26542	-0.201194	0.0773059	-0.441985	0.573678	0.10761	-0.0910728	0.186477	0.456906	kMEblack	Klf1	Klf1	304666	ENSMUSG00000054191	Klf1	16596	M7	8
ENSRNOG00000003453	turquoise	0.131823	0.854787	0.968759	0.0785269	0.638134	-0.382682	-0.420244	-0.591254	-0.889392	-0.90813	-0.589252	-0.777445	kMEturquoise	Lypd1	Lypd1	360838	ENSMUSG00000026344	Lypd1	72585	M12	3
ENSRNOG00000003463	midnightblue	0.87715	0.407477	-0.114676	-0.79798	-0.630259	-0.823677	-0.470902	-0.430806	-0.354365	0.159742	0.6731	0.199785	kMEmidnightblue	Srebf1	Srebf1	78968	ENSMUSG00000020538	Srebf1	20787	M8	1
ENSRNOG00000003464	turquoise	-0.0449774	0.0104276	0.041768	0.0400473	0.0610759	0.0357169	-0.0424243	0.0483208	-0.0462676	-0.0826619	-0.065499	-0.0226537	kMEmagenta	Hid1	Hid1	287822	ENSMUSG00000034586	Hid1	217310	M12	3
ENSRNOG00000003469	brown	0.396831	0.910353	0.834499	-0.217856	0.342576	-0.62255	-0.595944	-0.609685	-0.917812	-0.799272	-0.312116	-0.602282	kMEbrown	MAST1	MAST1	353118	ENSMUSG00000053693	Mast1	56527	M10	2
ENSRNOG00000003470	midnightblue	0.786491	0.747036	0.355855	-0.62905	-0.243025	-0.889442	-0.557095	-0.706226	-0.718436	-0.264238	0.251112	-0.250896	kMEmidnightblue	Fundc1	Fundc1	363442	ENSMUSG00000025040	Fundc1	72018	M8	1
ENSRNOG00000003479	green	-0.16969	-0.3805	-0.284161	0.218992	-0.0851847	0.101264	0.607954	-0.255099	0.306068	0.511925	0.0659549	-0.0616057	kMElightyellow	Rnf150	Rnf150	364983	ENSMUSG00000047747	Rnf150	330812	M11	10
ENSRNOG00000003486	black	-0.296793	-0.786752	-0.788617	0.0513035	-0.418724	0.571649	0.284042	0.819666	0.854267	0.644929	0.378833	0.756339	kMEblue	Mnda	Mnda	304988	ENSMUSG00000054203	Ifi205	226695	M7	8
ENSRNOG00000003486	black	-0.296793	-0.786752	-0.788617	0.0513035	-0.418724	0.571649	0.284042	0.819666	0.854267	0.644929	0.378833	0.756339	kMEblue	Mnda	Mnda	304988	ENSMUSG00000073489	Ifi204	15951	M7	8
ENSRNOG00000003486	black	-0.296793	-0.786752	-0.788617	0.0513035	-0.418724	0.571649	0.284042	0.819666	0.854267	0.644929	0.378833	0.756339	kMEblue	Mnda	Mnda	304988	ENSMUSG00000026536	Ifi211	381308	M7	8
ENSRNOG00000003494	turquoise	0.0010542	0.642555	0.84516	0.232504	0.630195	-0.323672	-0.0751739	-0.766307	-0.741342	-0.658077	-0.605071	-0.884067	kMEturquoise	Ppfia4	Ppfia4	140592	ENSMUSG00000026458	Ppfia4	68507	M12	3
ENSRNOG00000003496	lightyellow	-0.398564	-0.484197	-0.255022	0.464253	0.10031	0.357084	0.705401	-0.1225	0.387355	0.413936	-0.132988	-0.100052	kMElightyellow	Tbc1d9	Tbc1d9	304645	ENSMUSG00000031709	Tbc1d9	71310	M1	7
ENSRNOG00000003506	green	0.193039	-0.236281	-0.49209	-0.39115	-0.542066	-0.0207752	-0.222948	0.458283	0.333044	0.356282	0.497064	0.597925	kMEgrey60	Gosr2	Gosr2	64154	ENSMUSG00000020946	Gosr2	56494	M11	10
ENSRNOG00000003512	turquoise	-0.00430372	0.736506	0.896974	0.164549	0.668189	-0.176169	-0.43324	-0.323844	-0.755054	-0.92839	-0.62608	-0.632248	kMEturquoise	Gabra1	Gabra1	29705	ENSMUSG00000010803	Gabra1	14394	M12	3
ENSRNOG00000003520	black	-0.234588	0.0106295	0.125164	0.0848745	0.190353	0.24254	-0.177804	0.414785	0.0521477	-0.23964	-0.209478	0.0571435	kMEblack	Prdx2	Prdx2	29338	ENSMUSG00000005161	Prdx2	21672	M7	8
ENSRNOG00000003524	blue	-0.481503	-0.882587	-0.747232	0.251478	-0.271683	0.660519	0.519301	0.718509	0.895067	0.67997	0.233315	0.575798	kMEblue	Lrrc59	Lrrc59	287633	ENSMUSG00000020869	Lrrc59	98238	M9	9
ENSRNOG00000003533	brown	0.401924	0.778609	0.651084	-0.276926	0.220355	-0.515708	-0.613551	-0.349391	-0.744469	-0.677914	-0.173042	-0.33118	kMEbrown	Clcn4	Clcn4	60586	ENSMUSG00000000605	Clcn4	12727	M10	2
ENSRNOG00000003536	green	-0.384015	-0.797626	-0.676988	0.290653	-0.250605	0.426906	0.786523	0.162748	0.757988	0.821543	0.184527	0.26763	kMEgreen	Rufy1	Rufy1	360521	ENSMUSG00000020375	Rufy1	216724	M11	10
ENSRNOG00000003538	brown	0.203665	0.565485	0.500405	-0.186686	0.23629	-0.165063	-0.702404	0.187244	-0.500438	-0.712168	-0.160995	-0.029748	kMEbrown	Adamts4	Adamts4	66015	ENSMUSG00000006403	Adamts4	240913	M10	2
ENSRNOG00000003542	midnightblue	0.859139	0.36209	-0.174135	-0.843226	-0.692481	-0.792982	-0.561991	-0.260011	-0.299397	0.160899	0.723972	0.310572	kMEmidnightblue	AABR07029198.1	AABR07029198.1	287097	ENSMUSG00000023904	Hcfc1r1	353502	M8	1
ENSRNOG00000003546	black	0.276792	-0.275599	-0.592628	-0.470192	-0.639655	0.0432712	-0.357498	0.739293	0.396557	0.334469	0.664699	0.888243	kMEgrey60	Tnfrsf12a	Tnfrsf12a	302965	ENSMUSG00000023905	Tnfrsf12a	27279	M7	8
ENSRNOG00000003549	cyan	0.455048	-0.375482	-0.790889	-0.587082	-0.894984	-0.272862	0.0361357	0.11779	0.439756	0.819441	0.867762	0.660225	kMEcyan	Cnpy2	Cnpy2	685814	ENSMUSG00000025381	Cnpy2	56530	M6	11
ENSRNOG00000003551	blue	-0.229693	-0.549278	-0.504955	0.120436	-0.227809	0.379167	0.32038	0.457293	0.561158	0.452051	0.211286	0.44322	kMEblue	B4galt3	B4galt3	494342	ENSMUSG00000052423	B4galt3	57370	M9	9
ENSRNOG00000003553	grey60	0.218048	-0.431281	-0.700458	-0.366166	-0.660629	0.0337909	0.031415	0.422047	0.527457	0.636271	0.668023	0.716628	kMEgrey60	Efemp1	Efemp1	305604	ENSMUSG00000020467	Efemp1	216616	M2	12
ENSRNOG00000003554	turquoise	-0.271313	0.144867	0.327938	0.290734	0.436396	0.299443	-0.235248	0.359014	-0.144275	-0.532284	-0.399511	-0.0281229	kMEmagenta	Piga	Piga	363464	ENSMUSG00000031381	Piga	18700	M12	3
ENSRNOG00000003559	black	-0.102651	-0.346003	-0.4111	-0.0976914	-0.239548	0.362179	-0.147174	0.742802	0.417619	0.149338	0.226958	0.586501	kMEblack	Ccdc112	Ccdc112	498858	ENSMUSG00000071855	Ccdc112	240261	M7	8
ENSRNOG00000003562	brown	0.714091	0.94307	0.63354	-0.559084	0.00491841	-0.792705	-0.844755	-0.471153	-0.893788	-0.684023	0.0564057	-0.260925	kMEbrown	Susd4	Susd4	289335	ENSMUSG00000038576	Susd4	96935	M10	2
ENSRNOG00000003563	lightgreen	-0.728493	-0.705496	-0.34728	0.655608	0.227864	0.798457	0.690209	0.42438	0.664306	0.362155	-0.272821	0.122064	kMElightgreen	Blmh	Blmh	287552	ENSMUSG00000020840	Blmh	104184	M5	6
ENSRNOG00000003567	cyan	0.329511	-0.151554	-0.407754	-0.416208	-0.562368	-0.312454	0.024595	-0.117171	0.181576	0.51049	0.525317	0.241008	kMEcyan	Ppox	Ppox	289219	ENSMUSG00000062729	Ppox	19044	M6	11
ENSRNOG00000003578	blue	-0.329731	-0.450488	-0.305274	0.256707	0.00448791	0.410695	0.291216	0.362132	0.40134	0.219804	0.00206894	0.201434	kMElightgreen	Fem1c	Fem1c	302288	ENSMUSG00000033319	Fem1c	240263	M9	9
ENSRNOG00000003583	midnightblue	0.938335	0.584146	0.0236819	-0.907855	-0.606481	-0.863944	-0.78099	-0.284883	-0.494812	-0.0685028	0.643989	0.241432	kMEmidnightblue	Smyd2	Smyd2	289372	ENSMUSG00000026603	Smyd2	226830	M8	1
ENSRNOG00000003592	green	0.310911	-0.361213	-0.695517	-0.445087	-0.708091	-0.0733891	-0.0440942	0.311456	0.429978	0.621906	0.697036	0.67958	kMEcyan	Med28	Med28	305391	ENSMUSG00000015804	Med28	66999	M11	10
ENSRNOG00000003597	brown	0.327819	0.814633	0.773481	-0.173757	0.337563	-0.569673	-0.475601	-0.655711	-0.834172	-0.67591	-0.324711	-0.651094	kMEbrown	Tuba4a	Tuba4a	316531	ENSMUSG00000026202	Tuba4a	22145	M10	2
ENSRNOG00000003599	black	-0.482236	-0.566161	-0.405448	0.243421	-0.0176493	0.688605	0.128659	0.829455	0.610581	0.201438	-0.0233687	0.46305	kMEblack	Utp3	Utp3	305258	ENSMUSG00000070697	Utp3	65961	M7	8
ENSRNOG00000003611	turquoise	0.0808329	0.679908	0.82576	0.17075	0.580265	-0.356241	-0.181175	-0.667111	-0.763328	-0.714073	-0.51702	-0.771939	kMEturquoise	Dynlt3	Dynlt3	363448	ENSMUSG00000031176	Dynlt3	67117	M12	3
ENSRNOG00000003613	blue	-0.552782	-0.665283	-0.422744	0.39767	-0.00469868	0.552696	0.623133	0.317731	0.659957	0.520426	-0.0841426	0.159672	kMEblue	Mid1	Mid1	54252	ENSMUSG00000035299	Mid1	17318	M9	9
ENSRNOG00000003622	blue	-0.340307	-0.926027	-0.897688	0.107438	-0.466792	0.552444	0.551426	0.633788	0.954031	0.880522	0.415908	0.667877	kMEblue	Cybb	Cybb	66021	ENSMUSG00000015340	Cybb	13058	M9	9
ENSRNOG00000003625	cyan	0.614964	0.101854	-0.370154	-0.742871	-0.673101	-0.338902	-0.652514	0.387389	0.0120691	0.119088	0.708438	0.682826	kMEcyan	Ubxn4	Ubxn4	304766	ENSMUSG00000026353	Ubxn4	67812	M6	11
ENSRNOG00000003626	cyan	0.823828	0.244725	-0.288922	-0.856968	-0.766572	-0.750383	-0.472454	-0.236486	-0.191253	0.306058	0.784892	0.342102	kMEmidnightblue	Atp5pd	Atp5pd	641434	ENSMUSG00000034566	Atp5h	71679	M6	11
ENSRNOG00000003629	black	0.0309362	-0.0811383	-0.137928	-0.102693	-0.11525	0.115213	-0.15515	0.356313	0.126369	0.00970269	0.151313	0.312263	kMEblack	Nvl	Nvl	289323	ENSMUSG00000026516	Nvl	67459	M7	8
ENSRNOG00000003649	green	-0.0550705	-0.666438	-0.752988	-0.0754205	-0.531914	0.147037	0.503818	0.135821	0.656758	0.880978	0.488016	0.413965	kMEgreen	Qsox1	Qsox1	84491	ENSMUSG00000033684	Qsox1	104009	M11	10
ENSRNOG00000003653	midnightblue	0.929095	0.404455	-0.168581	-0.894336	-0.71913	-0.803884	-0.633724	-0.246474	-0.331067	0.126299	0.770867	0.354721	kMEmidnightblue	Fh	Fh	24368	ENSMUSG00000026526	Fh1	14194	M8	1
ENSRNOG00000003657	green	-0.173209	-0.645259	-0.651708	0.0622842	-0.378332	0.22665	0.605668	0.057864	0.636607	0.805234	0.309427	0.256253	kMEgreen	Pkmyt1	Pkmyt1	287101	ENSMUSG00000023908	Pkmyt1	268930	M11	10
ENSRNOG00000003661	green	0.14477	-0.636804	-0.892854	-0.307436	-0.766229	0.101	0.207434	0.418469	0.68036	0.855719	0.736831	0.773603	kMEgreen	Jpt1	Jpt1	287828	ENSMUSG00000020737	Jpt1	15374	M11	10
ENSRNOG00000003673	cyan	0.491411	-0.213057	-0.612105	-0.586156	-0.779825	-0.340904	-0.0815665	0.00359772	0.251905	0.640005	0.768688	0.511885	kMEcyan	Nup85	Nup85	287830	ENSMUSG00000020739	Nup85	445007	M6	11
ENSRNOG00000003675	turquoise	0.105107	0.783797	0.904301	0.125896	0.613721	-0.385558	-0.266782	-0.718342	-0.841261	-0.791507	-0.59755	-0.83228	kMEturquoise	Ptchd1	Ptchd1	317517	ENSMUSG00000041552	Ptchd1	211612	M12	3
ENSRNOG00000003679	lightgreen	-0.737694	-0.59994	-0.222775	0.632162	0.317841	0.838863	0.487556	0.615891	0.582348	0.137964	-0.335641	0.159603	kMElightgreen	Med13	Med13	303403	ENSMUSG00000034297	Med13	327987	M5	6
ENSRNOG00000003687	lightgreen	-0.73121	-0.428654	-0.0280356	0.644434	0.456364	0.783712	0.384096	0.56922	0.422571	-0.0776883	-0.476581	0.0452089	kMElightgreen	Rgs2	Rgs2	84583	ENSMUSG00000026360	Rgs2	19735	M5	6
ENSRNOG00000003689	cyan	0.600052	-0.231391	-0.729481	-0.740816	-0.948539	-0.380239	-0.201469	0.163465	0.319938	0.700668	0.938907	0.713171	kMEcyan	Nono	Nono	317259	ENSMUSG00000031311	Nono	53610	M6	11
ENSRNOG00000003691	midnightblue	0.660427	0.251841	-0.182238	-0.708768	-0.584521	-0.50385	-0.584869	0.118236	-0.141696	0.0640952	0.637662	0.477335	kMEmidnightblue	Tmed7	Tmed7	252889	ENSMUSG00000033184	Tmed7	66676	M8	1
ENSRNOG00000003694	turquoise	-0.478702	0.00837261	0.318654	0.483858	0.563417	0.525045	-0.0518318	0.424924	-0.00549714	-0.47511	-0.527543	-0.0824656	kMEmagenta	Prox1	Prox1	305066	ENSMUSG00000010175	Prox1	19130	M12	3
ENSRNOG00000003703	green	-0.16954	-0.770708	-0.810306	0.00360996	-0.513455	0.303816	0.522238	0.33784	0.773984	0.877274	0.468752	0.517014	kMEgreen	Mcm6	Mcm6	29685	ENSMUSG00000026355	Mcm6	17219	M11	10
ENSRNOG00000003707	brown	0.337039	0.638425	0.55031	-0.153836	0.204938	-0.476827	-0.347102	-0.529908	-0.648073	-0.50787	-0.18193	-0.407808	kMEbrown	Zmym3	Zmym3	317260	ENSMUSG00000031310	Zmym3	56364	M10	2
ENSRNOG00000003714	cyan	0.543693	-0.0821419	-0.513355	-0.629949	-0.717788	-0.286349	-0.348809	0.24326	0.17165	0.387866	0.738008	0.651724	kMEcyan	Clk4	Clk4	287269	ENSMUSG00000020385	Clk4	12750	M6	11
ENSRNOG00000003717	green	0.240403	-0.513865	-0.812199	-0.419149	-0.78513	-0.00234622	0.0464975	0.410479	0.57735	0.762183	0.765477	0.756034	kMEcyan	Cnih4	Cnih4	289324	ENSMUSG00000062169	Cnih4	98417	M11	10
ENSRNOG00000003720	blue	-0.491767	-0.843062	-0.693313	0.298216	-0.201308	0.676406	0.578765	0.613963	0.869983	0.669032	0.153971	0.494693	kMEblue	Prrx1	Prrx1	266813	ENSMUSG00000026586	Prrx1	18933	M9	9
ENSRNOG00000003721	turquoise	0.0458102	0.608391	0.758979	0.160404	0.538916	-0.390981	-0.0476673	-0.780952	-0.701341	-0.567214	-0.528546	-0.853281	kMEturquoise	Paqr4	Paqr4	302967	ENSMUSG00000023909	Paqr4	76498	M12	3
ENSRNOG00000003723	blue	-0.389995	-0.717916	-0.58801	0.221958	-0.217043	0.475735	0.560043	0.425973	0.735924	0.641812	0.179347	0.366831	kMEblue	Wdr26	Wdr26	498301	ENSMUSG00000038733	Wdr26	226757	M9	9
ENSRNOG00000003736	blue	-0.619888	-0.854387	-0.612184	0.471562	-0.0466429	0.750785	0.708914	0.531203	0.850453	0.609397	-0.0149403	0.350465	kMEblue	Col5a2	Col5a2	85250	ENSMUSG00000026042	Col5a2	12832	M9	9
ENSRNOG00000003741	turquoise	0.15143	0.850684	0.932109	0.0278325	0.590733	-0.3449	-0.539529	-0.42582	-0.865381	-0.954198	-0.545525	-0.641231	kMEturquoise	Nptx1	Nptx1	266777	ENSMUSG00000025582	Nptx1	18164	M12	3
ENSRNOG00000003742	turquoise	-0.156513	0.571273	0.822989	0.330351	0.731991	-0.0329438	-0.195605	-0.331307	-0.61975	-0.799378	-0.689957	-0.657458	kMEturquoise	Cdkl5	Cdkl5	100362725	ENSMUSG00000031292	Cdkl5	382253	M12	3
ENSRNOG00000003743	lightgreen	-0.89363	-0.661992	-0.152497	0.840651	0.491675	0.905986	0.732435	0.400905	0.586354	0.163804	-0.506323	-0.0803873	kMElightgreen	Dars	Dars	116483	ENSMUSG00000026356	Dars	226414	M5	6
ENSRNOG00000003745	black	-0.174096	-0.710951	-0.802217	-0.0818754	-0.496564	0.483959	0.128995	0.890145	0.797514	0.601449	0.476365	0.868289	kMEblack	Atf3	Atf3	25389	ENSMUSG00000026628	Atf3	11910	M7	8
ENSRNOG00000003746	turquoise	-0.104747	0.613224	0.803101	0.227215	0.670553	-0.0218476	-0.400772	-0.120534	-0.614572	-0.875515	-0.616483	-0.504347	kMEturquoise	Gjb1	Gjb1	29584	ENSMUSG00000047797	Gjb1	14618	M12	3
ENSRNOG00000003747	greenyellow	-0.195851	-0.120095	0.0601474	0.341976	0.216081	0.0357815	0.465928	-0.366377	0.000320652	0.100695	-0.189399	-0.319801	kMElightyellow	Asna1	Asna1	288919	ENSMUSG00000052456	Asna1	56495	M3	4
ENSRNOG00000003748	green	-0.0988815	-0.697496	-0.805398	-0.121239	-0.551772	0.304062	0.31372	0.495248	0.74299	0.774667	0.497947	0.635743	kMEgreen	RGD1565785	RGD1565785	501570	ENSMUSG00000025058	5430427O19Rik	71398	M11	10
ENSRNOG00000003749	midnightblue	0.741244	0.623157	0.22468	-0.612535	-0.288304	-0.709699	-0.640853	-0.366406	-0.582647	-0.283478	0.331499	0.0317786	kMEmidnightblue	Xk	Xk	497078	ENSMUSG00000015342	Xk	22439	M8	1
ENSRNOG00000003755	turquoise	-0.0237445	0.62287	0.797081	0.202893	0.599294	-0.214051	-0.218083	-0.476543	-0.670472	-0.727048	-0.584811	-0.67989	kMEturquoise	Clgn	Clgn	685504	ENSMUSG00000002190	Clgn	12745	M12	3
ENSRNOG00000003762	brown	0.26351	0.69701	0.65062	-0.10519	0.3193	-0.377438	-0.477757	-0.367474	-0.687962	-0.660653	-0.274933	-0.397731	kMEbrown	Smarca1	Smarca1	317575	ENSMUSG00000031099	Smarca1	93761	M10	2
ENSRNOG00000003763	green	0.381835	-0.352166	-0.709482	-0.501531	-0.800384	-0.249222	0.0814731	0.10287	0.413704	0.765601	0.76489	0.589868	kMEgreen	Prdx4	Prdx4	85274	ENSMUSG00000025289	Prdx4	53381	M11	10
ENSRNOG00000003767	black	0.169763	0.109871	-0.0184812	-0.274003	-0.154295	-0.0813485	-0.397568	0.260306	-0.0672831	-0.136053	0.163778	0.20074	kMEblack	Rps6kc1	Rps6kc1	289342	ENSMUSG00000089872	Rps6kc1	320119	M7	8
ENSRNOG00000003773	brown	0.332469	0.873309	0.79541	-0.207546	0.367879	-0.484759	-0.675676	-0.38871	-0.844507	-0.845323	-0.34639	-0.478555	kMEbrown	Hmox2	Hmox2	79239	ENSMUSG00000004070	Hmox2	15369	M10	2
ENSRNOG00000003778	turquoise	0.132547	0.388631	0.38279	0.00873713	0.205428	-0.262365	-0.115541	-0.383579	-0.403346	-0.305003	-0.197846	-0.334935	kMEbrown	Opn3	Opn3	498289	ENSMUSG00000026525	Opn3	13603	M12	3
ENSRNOG00000003781	brown	0.329989	0.704331	0.624958	-0.187643	0.248549	-0.510117	-0.434694	-0.499351	-0.707255	-0.571793	-0.214443	-0.456249	kMEbrown	Atp10b	Atp10b	303056	ENSMUSG00000055415	Atp10b	319767	M10	2
ENSRNOG00000003782	blue	-0.363504	-0.807802	-0.732689	0.200663	-0.317718	0.511696	0.570973	0.493179	0.813046	0.74562	0.271917	0.517191	kMEblue	Acot9	Acot9	302640	ENSMUSG00000047565	Acot10	64833	M9	9
ENSRNOG00000003782	blue	-0.363504	-0.807802	-0.732689	0.200663	-0.317718	0.511696	0.570973	0.493179	0.813046	0.74562	0.271917	0.517191	kMEblue	Acot9	Acot9	302640	ENSMUSG00000025287	Acot9	56360	M9	9
ENSRNOG00000003786	midnightblue	0.77393	0.247259	-0.247814	-0.779585	-0.69794	-0.731619	-0.374763	-0.340191	-0.196529	0.307863	0.691173	0.240759	kMEmidnightblue	Tspan6	Tspan6	302313	ENSMUSG00000067377	Tspan6	56496	M8	1
ENSRNOG00000003795	blue	-0.407735	-0.425597	-0.188089	0.441392	0.141946	0.34314	0.564976	0.0151361	0.334398	0.271073	-0.159688	-0.0550574	kMElightyellow	Angel2	Angel2	305035	ENSMUSG00000026634	Angel2	52477	M9	9
ENSRNOG00000003797	midnightblue	0.829285	0.399157	-0.164888	-0.910338	-0.688317	-0.680302	-0.782702	0.0126115	-0.273739	0.0361015	0.686622	0.449446	kMEmidnightblue	Mrps7	Mrps7	113958	ENSMUSG00000046756	Mrps7	50529	M8	1
ENSRNOG00000003800	turquoise	-0.0880852	0.312839	0.461603	0.166641	0.376331	-0.115053	0.0252675	-0.412642	-0.340936	-0.314341	-0.410206	-0.514028	kMEturquoise	Rgs9	Rgs9	29481	ENSMUSG00000020599	Rgs9	19739	M12	3
ENSRNOG00000003802	blue	-0.310992	-0.868934	-0.854152	0.0948211	-0.457087	0.485069	0.557688	0.556725	0.903342	0.869743	0.396797	0.621944	kMEblue	Pttg1	Pttg1	64193	ENSMUSG00000020415	Pttg1	30939	M9	9
ENSRNOG00000003803	magenta	-0.528803	0.308272	0.765425	0.677442	0.930877	0.327688	0.103084	-0.15889	-0.381397	-0.74791	-0.909955	-0.69132	kMEmagenta	Zdhhc17	Zdhhc17	366889	ENSMUSG00000035798	Zdhhc17	320150	M4	5
ENSRNOG00000003809	grey60	0.088458	-0.605797	-0.832495	-0.293037	-0.674502	0.218753	0.0717572	0.681106	0.693705	0.687959	0.687938	0.873565	kMEgrey60	Sat1	Sat1	302642	ENSMUSG00000025283	Sat1	20229	M2	12
ENSRNOG00000003812	magenta	-0.414686	0.372908	0.791454	0.626838	0.888301	0.158575	0.156534	-0.389417	-0.464872	-0.685796	-0.846491	-0.779408	kMEmagenta	Nlgn3	Nlgn3	171297	ENSMUSG00000031302	Nlgn3	245537	M4	5
ENSRNOG00000003813	turquoise	-0.383187	0.230947	0.523479	0.403603	0.636247	0.362596	-0.1825	0.299058	-0.209142	-0.669004	-0.5991	-0.213486	kMEmagenta	Kcnk10	Kcnk10	65272	ENSMUSG00000033854	Kcnk10	72258	M12	3
ENSRNOG00000003816	midnightblue	0.858858	0.486389	-0.0384976	-0.787396	-0.574672	-0.781808	-0.60264	-0.333085	-0.408868	0.0222569	0.600871	0.226998	kMEmidnightblue	Tada1	Tada1	360874	ENSMUSG00000026563	Tada1	27878	M8	1
ENSRNOG00000003822	turquoise	-0.36912	0.179014	0.46622	0.375811	0.59567	0.264513	-0.0138526	-0.00368664	-0.210334	-0.487849	-0.597315	-0.433925	kMEmagenta	Slu7	Slu7	303057	ENSMUSG00000020409	Slu7	193116	M12	3
ENSRNOG00000003825	cyan	0.73309	0.190299	-0.304415	-0.766212	-0.708855	-0.546333	-0.529992	0.0567353	-0.099899	0.191	0.750613	0.522963	kMEcyan	Wdr75	Wdr75	314545	ENSMUSG00000025995	Wdr75	73674	M6	11
ENSRNOG00000003827	brown	0.570929	0.620187	0.35461	-0.446101	-0.100258	-0.741754	-0.349399	-0.728801	-0.618632	-0.213792	0.0859443	-0.38272	kMEbrown	Wipi1	Wipi1	303630	ENSMUSG00000041895	Wipi1	52639	M10	2
ENSRNOG00000003829	cyan	0.594012	-0.1436	-0.605808	-0.69094	-0.855934	-0.460215	-0.153237	-0.0071686	0.211508	0.638114	0.843894	0.563452	kMEcyan	Ap3s1	Ap3s1	302290	ENSMUSG00000024480	Ap3s1	11777	M6	11
ENSRNOG00000003832	turquoise	-0.337211	0.1429	0.446262	0.441103	0.550017	0.175596	0.204235	-0.249272	-0.214753	-0.364519	-0.560378	-0.526323	kMEmagenta	Vash2	Vash2	498309	ENSMUSG00000037568	Vash2	226841	M12	3
ENSRNOG00000003833	lightyellow	-0.386439	-0.232733	0.0365761	0.444357	0.27617	0.193355	0.643087	-0.392846	0.145823	0.22858	-0.344764	-0.444956	kMElightyellow	Nenf	Nenf	289380	ENSMUSG00000037499	Nenf	66208	M1	7
ENSRNOG00000003835	cyan	0.388137	-0.263371	-0.552219	-0.397344	-0.651636	-0.297936	0.167683	-0.1417	0.271834	0.666184	0.674257	0.368266	kMEcyan	Slc43a2	Slc43a2	287532	ENSMUSG00000038178	Slc43a2	215113	M6	11
ENSRNOG00000003840	midnightblue	0.683626	0.561951	0.240163	-0.502382	-0.243233	-0.782325	-0.341992	-0.702563	-0.577115	-0.126027	0.269904	-0.237329	kMEmidnightblue	Slit2	Slit2	360272	ENSMUSG00000031558	Slit2	20563	M8	1
ENSRNOG00000003841	turquoise	0.057825	0.607104	0.730005	0.134882	0.511645	-0.28582	-0.219996	-0.539784	-0.676497	-0.653884	-0.47779	-0.678906	kMEturquoise	Kcnh1	Kcnh1	65198	ENSMUSG00000058248	Kcnh1	16510	M12	3
ENSRNOG00000003844	black	-0.219731	-0.633024	-0.686031	-0.0476486	-0.399748	0.492483	0.101414	0.854708	0.735261	0.506193	0.359069	0.758938	kMEblack	Dhx15	Dhx15	289693	ENSMUSG00000029169	Dhx15	13204	M7	8
ENSRNOG00000003846	midnightblue	0.607642	0.335343	-0.0221894	-0.632516	-0.439433	-0.604334	-0.447609	-0.25806	-0.295376	0.0372392	0.442688	0.0897886	kMEmidnightblue	Pitpna	Pitpna	29525	ENSMUSG00000017781	Pitpna	18738	M8	1
ENSRNOG00000003847	midnightblue	0.757652	0.532761	0.109864	-0.655562	-0.377166	-0.684297	-0.64768	-0.236203	-0.483836	-0.185308	0.46164	0.17365	kMEmidnightblue	Gid4	Gid4	687192	ENSMUSG00000018415	Gid4	66771	M8	1
ENSRNOG00000003848	green	0.0811474	-0.583143	-0.772182	-0.217668	-0.628359	0.0902445	0.293178	0.296368	0.61712	0.77786	0.59841	0.609608	kMEgreen	Med12	Med12	679693	ENSMUSG00000079487	Med12	59024	M11	10
ENSRNOG00000003853	midnightblue	0.890605	0.70461	0.185697	-0.824499	-0.446462	-0.864738	-0.800737	-0.357249	-0.612225	-0.234843	0.460268	0.110499	kMEmidnightblue	Scoc	Scoc	364981	ENSMUSG00000063253	Scoc	56367	M8	1
ENSRNOG00000003863	lightgreen	-0.77157	-0.722107	-0.343414	0.597339	0.211324	0.838345	0.547729	0.673716	0.701648	0.274424	-0.258047	0.226343	kMElightgreen	Trir	Trir	288920	ENSMUSG00000041203	Trir	68544	M5	6
ENSRNOG00000003866	green	-0.0790278	-0.797259	-0.93274	-0.14836	-0.659678	0.300265	0.376277	0.521748	0.838832	0.911526	0.610926	0.732462	kMEgreen	Cxcr4	Cxcr4	60628	ENSMUSG00000045382	Cxcr4	12767	M11	10
ENSRNOG00000003869	green	0.279072	-0.3451	-0.636671	-0.418689	-0.683226	-0.164726	0.106636	0.102771	0.416071	0.700797	0.625203	0.506287	kMEgreen	Sod3	Sod3	25352	ENSMUSG00000072941	Sod3	20657	M11	10
ENSRNOG00000003870	blue	-0.146727	-0.469478	-0.452428	0.0438129	-0.253417	0.234685	0.338445	0.249821	0.494103	0.499204	0.238256	0.315858	kMEgreen	C1qtnf2	C1qtnf2	497886	ENSMUSG00000046491	C1qtnf2	69183	M9	9
ENSRNOG00000003873	brown	0.565726	0.82252	0.555061	-0.446337	0.0530088	-0.579102	-0.815342	-0.209967	-0.746677	-0.680081	0.00255973	-0.113516	kMEbrown	Cpd	Cpd	25306	ENSMUSG00000020841	Cpd	12874	M10	2
ENSRNOG00000003875	greenyellow	-0.606441	-0.378602	0.0150577	0.650154	0.432404	0.525771	0.605143	-0.000663452	0.259815	0.0537842	-0.448799	-0.289347	kMEgreenyellow	Ocrl	Ocrl	317576	ENSMUSG00000001173	Ocrl	320634	M3	4
ENSRNOG00000003879	turquoise	0.189561	0.688329	0.704672	-0.0437999	0.396833	-0.392476	-0.342594	-0.515527	-0.697035	-0.644269	-0.389257	-0.589771	kMEturquoise	Rnf167	Rnf167	360554	ENSMUSG00000040746	Rnf167	70510	M12	3
ENSRNOG00000003881	cyan	0.625172	0.0449265	-0.390082	-0.659671	-0.685722	-0.478783	-0.311676	-0.00555663	0.0180878	0.34096	0.722043	0.468225	kMEcyan	Nit1	Nit1	289222	ENSMUSG00000013997	Nit1	27045	M6	11
ENSRNOG00000003887	turquoise	0.236134	0.894528	0.942776	-0.0258582	0.542418	-0.485264	-0.481916	-0.637383	-0.923797	-0.880482	-0.500932	-0.746146	kMEturquoise	Lgi2	Lgi2	305417	ENSMUSG00000039252	Lgi2	246316	M12	3
ENSRNOG00000003889	blue	-0.456042	-0.654621	-0.48965	0.293993	-0.0470272	0.637517	0.411607	0.546173	0.666583	0.432968	0.0314546	0.356229	kMEblue	Tbc1d15	Tbc1d15	366896	ENSMUSG00000020130	Tbc1d15	66687	M9	9
ENSRNOG00000003890	black	-0.443663	-0.713004	-0.608988	0.187463	-0.188866	0.696633	0.223909	0.894138	0.773369	0.418875	0.155966	0.628524	kMEblack	Nap1l1	Nap1l1	89825	ENSMUSG00000058799	Nap1l1	53605	M7	8
ENSRNOG00000003893	brown	0.552977	0.687022	0.446852	-0.431531	-0.0249417	-0.67627	-0.572294	-0.455407	-0.691782	-0.446436	0.0746832	-0.257751	kMEbrown	Ccnjl	Ccnjl	303059	ENSMUSG00000044707	Ccnjl	380694	M10	2
ENSRNOG00000003897	blue	-0.0824751	-0.597492	-0.700964	-0.112576	-0.489797	0.283258	0.245264	0.541148	0.678105	0.658294	0.448742	0.647254	kMEblue	Col1a1	Col1a1	29393	ENSMUSG00000001506	Col1a1	12842	M9	9
ENSRNOG00000003901	turquoise	0.128966	0.693863	0.736547	0.00100006	0.488663	-0.186969	-0.567938	-0.158465	-0.683761	-0.866234	-0.428626	-0.406226	kMEturquoise	Cfap36	Cfap36	289859	ENSMUSG00000020462	Cfap36	216618	M12	3
ENSRNOG00000003905	brown	0.35164	0.914687	0.890117	-0.126758	0.441979	-0.55656	-0.552793	-0.631487	-0.939117	-0.854296	-0.378893	-0.659422	kMEbrown	Nsf	Nsf	60355	ENSMUSG00000034187	Nsf	18195	M10	2
ENSRNOG00000003908	green	-0.25238	-0.692902	-0.664304	0.0843767	-0.348358	0.344185	0.543313	0.270179	0.710325	0.762991	0.289472	0.359542	kMEgreen	Cep128						M11	10
ENSRNOG00000003917	black	-0.171797	-0.570246	-0.628814	-0.0870582	-0.388204	0.450726	-0.00876391	0.848004	0.643912	0.407215	0.364591	0.736513	kMEblack	Uck2	Uck2	304944	ENSMUSG00000026558	Uck2	80914	M7	8
ENSRNOG00000003919	lightgreen	-0.768532	-0.550884	-0.127546	0.692638	0.402891	0.782429	0.569318	0.454007	0.516096	0.115964	-0.41757	0.012367	kMElightgreen	Rps6kb1	Rps6kb1	83840	ENSMUSG00000020516	Rps6kb1	72508	M5	6
ENSRNOG00000003923	midnightblue	0.690778	0.263802	-0.194736	-0.723187	-0.599548	-0.513444	-0.603696	0.118745	-0.162277	0.0488698	0.645185	0.50185	kMEmidnightblue	Rab21	Rab21	299799	ENSMUSG00000020132	Rab21	216344	M8	1
ENSRNOG00000003927	black	-0.516986	-0.526217	-0.324718	0.337254	0.0810655	0.737823	0.137405	0.896817	0.586302	0.0984885	-0.0848111	0.499171	kMEblack	Cd55	Cd55	64036	ENSMUSG00000026401	Cd55b	13137	M7	8
ENSRNOG00000003927	black	-0.516986	-0.526217	-0.324718	0.337254	0.0810655	0.737823	0.137405	0.896817	0.586302	0.0984885	-0.0848111	0.499171	kMEblack	Cd55	Cd55	64036	ENSMUSG00000026399	Cd55	13136	M7	8
ENSRNOG00000003928	green	-0.471633	-0.868409	-0.688248	0.362824	-0.191516	0.559851	0.797988	0.269304	0.813682	0.790862	0.152546	0.27917	kMEblue	Tmco1	Tmco1	289196	ENSMUSG00000052428	Tmco1	68944	M11	10
ENSRNOG00000003929	midnightblue	0.190268	0.173756	0.141035	-0.0560623	0.00687545	-0.297638	0.13173	-0.507923	-0.211109	0.0335151	0.00937098	-0.289806	kMEmidnightblue	Pcdh19	Pcdh19	317183	ENSMUSG00000051323	Pcdh19	279653	M8	1
ENSRNOG00000003942	lightgreen	-0.729463	-0.417897	0.00142207	0.658298	0.481171	0.74913	0.372224	0.499927	0.377957	-0.115941	-0.486466	-0.0272816	kMElightgreen	Asnsd1	Asnsd1	299507	ENSMUSG00000099913	Gm28551		M5	6
ENSRNOG00000003942	lightgreen	-0.729463	-0.417897	0.00142207	0.658298	0.481171	0.74913	0.372224	0.499927	0.377957	-0.115941	-0.486466	-0.0272816	kMElightgreen	Asnsd1	Asnsd1	299507	ENSMUSG00000026095	Asnsd1	70396	M5	6
ENSRNOG00000003946	blue	-0.536931	-0.850171	-0.685798	0.301808	-0.180807	0.715484	0.509482	0.739425	0.875512	0.60508	0.127635	0.530819	kMEblue	Tor1aip1	Tor1aip1	246314	ENSMUSG00000026466	Tor1aip1	208263	M9	9
ENSRNOG00000003947	lightgreen	-0.79729	-0.638561	-0.222119	0.694954	0.361097	0.852733	0.612611	0.507739	0.617758	0.198457	-0.39671	0.0669814	kMElightgreen	Ntn1	Ntn1	114523	ENSMUSG00000020902	Ntn1	18208	M5	6
ENSRNOG00000003951	magenta	-0.796696	-0.0778451	0.500876	0.878233	0.901835	0.618147	0.440556	-0.00329737	-0.0248751	-0.449489	-0.900582	-0.606123	kMEmagenta	Psmc1	Psmc1	117263	ENSMUSG00000021178	Psmc1	19179	M4	5
ENSRNOG00000003954	blue	-0.211053	-0.826853	-0.891727	-0.0371755	-0.554758	0.462402	0.342164	0.720715	0.884685	0.809121	0.509252	0.788696	kMEblue	Il2rg	Il2rg	140924	ENSMUSG00000031304	Il2rg	16186	M9	9
ENSRNOG00000003954	blue	-0.211053	-0.826853	-0.891727	-0.0371755	-0.554758	0.462402	0.342164	0.720715	0.884685	0.809121	0.509252	0.788696	kMEblue	Il2rg	Il2rg	140924	ENSMUSG00000092463	Gm20489		M9	9
ENSRNOG00000003958	cyan	0.772939	0.119031	-0.423605	-0.841661	-0.822244	-0.580242	-0.496831	0.0453277	-0.0267099	0.344052	0.855477	0.571051	kMEcyan	Commd10	Commd10	361323	ENSMUSG00000042705	Commd10	69456	M6	11
ENSRNOG00000003967	midnightblue	0.809102	0.551921	0.0668332	-0.779928	-0.475269	-0.703378	-0.779894	-0.110051	-0.458476	-0.184659	0.520053	0.279329	kMEmidnightblue	Vmp1	Vmp1	192129	ENSMUSG00000018171	Vmp1	75909	M8	1
ENSRNOG00000003970	magenta	-0.569519	0.159259	0.642194	0.708596	0.83445	0.267272	0.355189	-0.343689	-0.274204	-0.504596	-0.856457	-0.786707	kMEmagenta	Tnpo2	Tnpo2	304670	ENSMUSG00000031691	Tnpo2	212999	M4	5
ENSRNOG00000003977	grey60	0.443266	0.0408364	-0.337371	-0.571706	-0.547116	-0.159304	-0.590436	0.578502	0.0970176	0.0606307	0.582362	0.743184	kMEgrey60	Dusp1	Dusp1	114856	ENSMUSG00000024190	Dusp1	19252	M2	12
ENSRNOG00000003980	turquoise	0.123064	0.779902	0.851257	0.0231617	0.558758	-0.286071	-0.517832	-0.366969	-0.788799	-0.887064	-0.517361	-0.595436	kMEturquoise	Ttc1	Ttc1	287208	ENSMUSG00000041278	Ttc1	66827	M12	3
ENSRNOG00000003983	brown	0.675822	0.772495	0.443749	-0.558147	-0.0954748	-0.636687	-0.852201	-0.186858	-0.711707	-0.605826	0.178911	-0.0102767	kMEbrown	Pfdn2	Pfdn2	685607	ENSMUSG00000006412	Pfdn2	18637	M10	2
ENSRNOG00000003984	turquoise	-0.164555	0.170284	0.282156	0.117363	0.302962	0.218261	-0.379367	0.403184	-0.153737	-0.505212	-0.264606	0.0184287	kMEblack	Apln	Apln	58812	ENSMUSG00000037010	Apln	30878	M12	3
ENSRNOG00000003985	midnightblue	0.624417	0.258399	-0.0790459	-0.504837	-0.443383	-0.654656	-0.127949	-0.57612	-0.261613	0.248405	0.470507	-0.0263466	kMEmidnightblue	Tmem19	Tmem19	299800	ENSMUSG00000069520	Tmem19	67226	M8	1
ENSRNOG00000003988	brown	0.559508	0.956112	0.783946	-0.350496	0.222787	-0.746087	-0.658843	-0.669296	-0.957715	-0.75162	-0.169324	-0.538569	kMEbrown	Dnajc27	Dnajc27	298859	ENSMUSG00000020657	Dnajc27	217378	M10	2
ENSRNOG00000003990	cyan	0.587518	0.120382	-0.268659	-0.61302	-0.58827	-0.451146	-0.400271	0.0689834	-0.0540057	0.210244	0.637728	0.461075	kMEcyan	Grb2	Grb2	81504	ENSMUSG00000059923	Grb2	14784	M6	11
ENSRNOG00000003992	green	-0.23758	-0.457806	-0.348377	0.232145	-0.102686	0.169004	0.618142	-0.148927	0.390619	0.535072	0.0525231	-0.0312541	kMElightyellow	Pik3r6	Pik3r6	497932	ENSMUSG00000046207	Pik3r6	104709	M11	10
ENSRNOG00000003999	turquoise	-0.0493334	0.659201	0.854194	0.24601	0.664214	-0.16953	-0.246264	-0.446232	-0.690824	-0.798218	-0.640241	-0.688723	kMEturquoise	Adcy3	Adcy3	64508	ENSMUSG00000020654	Adcy3	104111	M12	3
ENSRNOG00000004001	brown	0.356786	0.458743	0.320233	-0.245547	0.0154888	-0.427797	-0.257036	-0.426678	-0.442567	-0.233541	0.0150914	-0.248882	kMEbrown	Osgepl1	Osgepl1	314548	ENSMUSG00000026096	Osgepl1	72085	M10	2
ENSRNOG00000004003	brown	0.239541	0.233252	0.0623127	-0.259757	-0.113444	-0.106932	-0.456413	0.272601	-0.148059	-0.243676	0.138219	0.279765	kMEgrey60	Dusp10	Dusp10	63995	ENSMUSG00000039384	Dusp10	63953	M10	2
ENSRNOG00000004004	midnightblue	0.59211	0.267822	-0.105141	-0.643252	-0.495243	-0.559616	-0.478231	-0.138522	-0.222417	0.0959821	0.508478	0.203096	kMEmidnightblue	Nrde2	Nrde2	314381	ENSMUSG00000021179	Nrde2	217827	M8	1
ENSRNOG00000004014	green	0.0418007	-0.569545	-0.69679	-0.147044	-0.552976	0.0583141	0.429857	0.0838898	0.570043	0.823119	0.522169	0.403013	kMEgreen	Chmp6	Chmp6	287873	ENSMUSG00000025371	Chmp6	208092	M11	10
ENSRNOG00000004016	green	0.0151349	-0.387007	-0.438605	-0.0348505	-0.340362	-0.0125872	0.465405	-0.185439	0.363309	0.628163	0.28809	0.101604	kMEgreen	Msl3	Msl3	317464	ENSMUSG00000031358	Msl3	17692	M11	10
ENSRNOG00000004019	black	-0.0109852	-0.503658	-0.6826	-0.230101	-0.516905	0.355276	-0.14002	0.915321	0.625409	0.412023	0.503816	0.912127	kMEblack	Phlda1	Phlda1	29380	ENSMUSG00000020205	Phlda1	21664	M7	8
ENSRNOG00000004026	blue	-0.512316	-0.907436	-0.761769	0.285307	-0.242651	0.720088	0.57072	0.692345	0.924566	0.713279	0.191445	0.560369	kMEblue	Atp2b1	Atp2b1	29598	ENSMUSG00000019943	Atp2b1	67972	M9	9
ENSRNOG00000004035	black	-0.564282	-0.513051	-0.251891	0.448385	0.18509	0.723128	0.290353	0.671582	0.529376	0.0965126	-0.198226	0.284853	kMElightgreen	Krr1	Krr1	314830	ENSMUSG00000063334	Krr1	52705	M7	8
ENSRNOG00000004036	green	-0.111092	-0.742489	-0.841398	-0.0463266	-0.546383	0.345907	0.362179	0.50698	0.761177	0.778558	0.521564	0.682695	kMEgreen	Snx12	Snx12	363478	ENSMUSG00000046032	Snx12	55988	M11	10
ENSRNOG00000004048	blue	-0.462212	-0.629742	-0.417779	0.395621	0.00872925	0.531238	0.57782	0.294567	0.594398	0.462881	-0.0191408	0.186246	kMEblue	Lrrk2	Lrrk2	300160	ENSMUSG00000036273	Lrrk2	66725	M9	9
ENSRNOG00000004049	cyan	0.47655	-0.117856	-0.503707	-0.546198	-0.662111	-0.236345	-0.281848	0.291362	0.19384	0.362899	0.700183	0.65523	kMEcyan	Baiap2	Baiap2	117542	ENSMUSG00000025372	Baiap2	108100	M6	11
ENSRNOG00000004057	brown	0.697705	0.83536	0.502842	-0.603485	-0.0758966	-0.741075	-0.811406	-0.421725	-0.784924	-0.560165	0.118867	-0.213215	kMEbrown	Ccdc88a	Ccdc88a	305605	ENSMUSG00000032740	Ccdc88a	108686	M10	2
ENSRNOG00000004060	midnightblue	0.739055	0.54705	0.127946	-0.746619	-0.422403	-0.736922	-0.725115	-0.228686	-0.493422	-0.181543	0.447129	0.106046	kMEmidnightblue	Calm2	Calm2	24242	ENSMUSG00000001175	Calm1	12313	M8	1
ENSRNOG00000004067	turquoise	0.218486	0.751874	0.816643	0.0427797	0.483426	-0.507144	-0.209327	-0.840087	-0.824526	-0.639518	-0.439784	-0.809888	kMEturquoise	Nrcam	Nrcam	497815	ENSMUSG00000020598	Nrcam	319504	M12	3
ENSRNOG00000004068	brown	0.636774	0.837034	0.599349	-0.453954	0.0388327	-0.792473	-0.579544	-0.703277	-0.843523	-0.523969	0.0227518	-0.455085	kMEbrown	Ncoa1	Ncoa1	313929	ENSMUSG00000020647	Ncoa1	17977	M10	2
ENSRNOG00000004077	turquoise	0.194486	0.871025	0.935987	0.0169092	0.575045	-0.421793	-0.489895	-0.548757	-0.896164	-0.907052	-0.526076	-0.69204	kMEturquoise	Kcnc2	Kcnc2	246153	ENSMUSG00000035681	Kcnc2	268345	M12	3
ENSRNOG00000004084	brown	0.492695	0.903442	0.753366	-0.30987	0.246024	-0.642684	-0.652007	-0.525852	-0.886149	-0.750785	-0.182192	-0.456082	kMEbrown	Fam84a	Fam84a	313969	ENSMUSG00000020607	Fam84a	105005	M10	2
ENSRNOG00000004089	brown	0.559367	0.879679	0.645489	-0.429171	0.129822	-0.591047	-0.829395	-0.282332	-0.815693	-0.753263	-0.0600148	-0.227114	kMEbrown	Enpp2	Enpp2	84050	ENSMUSG00000022425	Enpp2	18606	M10	2
ENSRNOG00000004090	lightgreen	-0.784345	-0.579378	-0.149047	0.710589	0.390761	0.816521	0.526893	0.538837	0.528476	0.0785282	-0.406561	0.0664133	kMElightgreen	LOC100361025						M5	6
ENSRNOG00000004091	black	-0.345215	-0.438091	-0.339404	0.138004	-0.0479289	0.501437	0.0606383	0.718296	0.481207	0.134588	0.0240431	0.421472	kMEblack	Cwc25	Cwc25	360613	ENSMUSG00000018541	Cwc25	67480	M7	8
ENSRNOG00000004093	midnightblue	0.909561	0.354053	-0.247967	-0.933388	-0.774935	-0.757595	-0.658663	-0.141189	-0.255813	0.175252	0.794589	0.442589	kMEmidnightblue	Rhot1	Rhot1	303351	ENSMUSG00000017686	Rhot1	59040	M8	1
ENSRNOG00000004100	black	-0.192298	-0.540485	-0.582911	-0.0312486	-0.320382	0.483729	0.00218001	0.847856	0.631195	0.352018	0.308443	0.718397	kMEblack	Trib1	Trib1	78969	ENSMUSG00000032501	Trib1	211770	M7	8
ENSRNOG00000004103	midnightblue	0.647212	0.356995	-0.0141388	-0.629166	-0.455475	-0.634811	-0.432659	-0.259667	-0.310065	0.0120613	0.476303	0.113989	kMEmidnightblue	Trappc6b	Trappc6b	299075	ENSMUSG00000020993	Trappc6b	78232	M8	1
ENSRNOG00000004104	turquoise	0.202447	0.609862	0.618424	-0.0262035	0.330466	-0.401541	-0.241676	-0.617119	-0.652888	-0.520395	-0.337369	-0.577866	kMEturquoise	Zkscan7	Zkscan7	363170	ENSMUSG00000063488	Zkscan7	382118	M12	3
ENSRNOG00000004107	green	0.0414078	-0.740873	-0.964491	-0.277909	-0.767077	0.2208	0.245071	0.558076	0.808535	0.909837	0.717567	0.825022	kMEgreen	Rpl23	Rpl23	29282	ENSMUSG00000071415	Rpl23	65019	M11	10
ENSRNOG00000004111	blue	-0.623692	-0.942787	-0.709821	0.451911	-0.118153	0.794472	0.707759	0.636554	0.933465	0.686324	0.075204	0.465445	kMEblue	Soat1	Soat1	81782	ENSMUSG00000026600	Soat1	20652	M9	9
ENSRNOG00000004118	turquoise	0.0275833	0.659477	0.771043	0.106416	0.553926	-0.225153	-0.344229	-0.374967	-0.671606	-0.777563	-0.55096	-0.60226	kMEturquoise	Frmpd4	Frmpd4	302656	ENSMUSG00000049176	Frmpd4	333605	M12	3
ENSRNOG00000004130	cyan	0.525729	0.1024	-0.22516	-0.491271	-0.51096	-0.510952	-0.0974498	-0.359148	-0.0832551	0.331648	0.512248	0.125721	kMEmidnightblue	Anapc4	Anapc4	305420	ENSMUSG00000029176	Anapc4	52206	M6	11
ENSRNOG00000004131	cyan	0.610548	-0.194716	-0.681569	-0.69749	-0.904668	-0.398157	-0.178011	0.0968444	0.271093	0.666302	0.906629	0.685352	kMEcyan	Pkn1	Pkn1	29355	ENSMUSG00000057672	Pkn1	320795	M6	11
ENSRNOG00000004135	green	0.0668059	-0.45419	-0.617528	-0.269615	-0.549462	0.0493861	0.158845	0.2731	0.501058	0.637339	0.490589	0.468884	kMEgreen	RGD1311745	RGD1311745	301079	ENSMUSG00000032551	1110059G10Rik	66202	M11	10
ENSRNOG00000004139	grey60	0.531542	-0.0977446	-0.573046	-0.705477	-0.783503	-0.22394	-0.486758	0.476071	0.236714	0.362464	0.770188	0.825396	kMEgrey60	Ndel1	Ndel1	170845	ENSMUSG00000018736	Ndel1	83431	M2	12
ENSRNOG00000004141	cyan	0.433161	-0.00278986	-0.362024	-0.565079	-0.573105	-0.19647	-0.461807	0.452626	0.14034	0.170626	0.59895	0.666233	kMEgrey60	Vasn	Vasn	679921	ENSMUSG00000039646	Vasn	246154	M6	11
ENSRNOG00000004143	blue	-0.505357	-0.705147	-0.533157	0.317732	-0.0667757	0.661586	0.430367	0.667877	0.72147	0.418049	0.0293833	0.435956	kMEblue	Adipor1	Adipor1	289036	ENSMUSG00000026457	Adipor1	72674	M9	9
ENSRNOG00000004145	green	-0.360846	-0.442393	-0.241408	0.320966	0.0567262	0.298469	0.578872	-0.0872641	0.356371	0.385675	-0.0973307	-0.153519	kMElightyellow	Prorsd1	Prorsd1	289864	ENSMUSG00000032673	Prorsd1	67939	M11	10
ENSRNOG00000004146	lightyellow	-0.672827	-0.509169	-0.0973005	0.727616	0.410806	0.60108	0.780659	0.0256133	0.401089	0.226382	-0.415626	-0.216805	kMElightyellow	Coro7	Coro7	192276	ENSMUSG00000039637	Coro7	78885	M1	7
ENSRNOG00000004147	turquoise	-0.17344	0.312737	0.539608	0.355973	0.550663	-0.0160681	0.139904	-0.435798	-0.376513	-0.406141	-0.519564	-0.580806	kMEmagenta	Abca8a	Abca8a	303638	ENSMUSG00000041828	Abca8a	217258	M12	3
ENSRNOG00000004148	midnightblue	0.862593	0.584703	0.077901	-0.802842	-0.498745	-0.767481	-0.775208	-0.191363	-0.496912	-0.180231	0.561951	0.250716	kMEmidnightblue	Cdk17	Cdk17	314743	ENSMUSG00000020015	Cdk17	237459	M8	1
ENSRNOG00000004152	midnightblue	0.621461	0.230097	-0.151468	-0.567385	-0.478413	-0.477649	-0.374769	-0.123629	-0.179407	0.0842044	0.535412	0.271297	kMEmidnightblue	Lrp12	Lrp12	314941	ENSMUSG00000022305	Lrp12	239393	M8	1
ENSRNOG00000004159	lightgreen	-0.815212	-0.593061	-0.121994	0.7536	0.45597	0.817295	0.673246	0.351372	0.52998	0.150096	-0.464315	-0.101868	kMElightgreen	Flii	Flii	287375	ENSMUSG00000002812	Flii	14248	M5	6
ENSRNOG00000004160	green	-0.225653	-0.547249	-0.496701	0.0929829	-0.264116	0.2004	0.497019	0.0900267	0.52237	0.622055	0.187081	0.169988	kMEgreen	Prps2	Prps2	24689	ENSMUSG00000025742	Prps2	110639	M11	10
ENSRNOG00000004168	black	-0.239032	-0.0801132	0.0162551	0.141996	0.151734	0.366569	-0.207767	0.645954	0.14007	-0.251662	-0.125061	0.306489	kMEblack	Slc35e4	Slc35e4	266687	ENSMUSG00000048807	Slc35e4	103710	M7	8
ENSRNOG00000004171	turquoise	-0.0553802	0.465888	0.651376	0.232254	0.517163	-0.168612	-0.0224842	-0.547927	-0.510421	-0.473608	-0.498496	-0.659859	kMEturquoise	Dnah9	Dnah9	117251	ENSMUSG00000056752	Dnah9	237806	M12	3
ENSRNOG00000004179	turquoise	0.172095	0.828345	0.908447	0.0244504	0.556541	-0.409525	-0.406394	-0.587087	-0.845755	-0.831934	-0.517709	-0.718927	kMEturquoise	Nts	Nts	299757	ENSMUSG00000019890	Nts	67405	M12	3
ENSRNOG00000004180	brown	0.416586	0.818043	0.696527	-0.253588	0.259584	-0.517108	-0.654947	-0.39329	-0.810137	-0.761169	-0.206438	-0.40098	kMEbrown	Fam19a2	Fam19a2	680647	ENSMUSG00000044071	Tafa2	268354	M10	2
ENSRNOG00000004181	turquoise	0.0170847	0.415462	0.516119	0.157298	0.397257	-0.247326	0.0583913	-0.622722	-0.462831	-0.329324	-0.401513	-0.62001	kMEturquoise	Sdccag8	Sdccag8	305002	ENSMUSG00000026504	Sdccag8	76816	M12	3
ENSRNOG00000004189	blue	-0.442685	-0.717157	-0.541125	0.333736	-0.102766	0.580149	0.557415	0.405527	0.696408	0.552191	0.0871694	0.31309	kMEblue	Helb	Helb	500837	ENSMUSG00000020228	Helb	117599	M9	9
ENSRNOG00000004192	blue	-0.51177	-0.88977	-0.753254	0.262065	-0.249379	0.725946	0.505769	0.774192	0.922473	0.663711	0.186857	0.600772	kMEblue	Arhgap30	Arhgap30	498282	ENSMUSG00000048865	Arhgap30	226652	M9	9
ENSRNOG00000004193	midnightblue	0.792206	0.721614	0.287572	-0.695701	-0.296285	-0.782135	-0.772249	-0.364302	-0.654758	-0.347069	0.331566	0.0151244	kMEmidnightblue	Klhl12	Klhl12	266772	ENSMUSG00000026455	Klhl12	240756	M8	1
ENSRNOG00000004196	cyan	0.662844	-0.182997	-0.728766	-0.812414	-0.983891	-0.408419	-0.308707	0.230771	0.290223	0.647608	0.979248	0.790136	kMEcyan	LOC108350501	LOC108350501	25348	ENSMUSG00000034892	Rps29	20090	M6	11
ENSRNOG00000004200	brown	0.505239	0.849447	0.675249	-0.327788	0.174615	-0.619294	-0.648364	-0.507013	-0.82322	-0.666701	-0.122149	-0.396753	kMEbrown	Sybu	Sybu	500865	ENSMUSG00000022340	Sybu	319613	M10	2
ENSRNOG00000004201	turquoise	-0.0963445	0.690011	0.927779	0.282812	0.756346	-0.124551	-0.300535	-0.403792	-0.740266	-0.909706	-0.71311	-0.737207	kMEturquoise	Rims2	Rims2	116839	ENSMUSG00000037386	Rims2	116838	M12	3
ENSRNOG00000004206	midnightblue	0.448706	0.332771	0.0204734	-0.497073	-0.270788	-0.288891	-0.632074	0.224472	-0.217448	-0.21428	0.293119	0.341107	kMEmidnightblue	Glrx5	Glrx5	362776	ENSMUSG00000021102	Glrx5	73046	M8	1
ENSRNOG00000004207	turquoise	-0.117467	0.619456	0.83335	0.259067	0.712284	-0.0370001	-0.326807	-0.23977	-0.64617	-0.886968	-0.673809	-0.606254	kMEturquoise	Eml5	Eml5	444982	ENSMUSG00000051166	Eml5	319670	M12	3
ENSRNOG00000004208	turquoise	-0.292207	0.0209736	0.1943	0.2018	0.309268	0.289122	-0.107192	0.289753	0.00265168	-0.31333	-0.343908	-0.0668318	kMEmagenta	Crim1	Crim1	298744	ENSMUSG00000024074	Crim1	50766	M12	3
ENSRNOG00000004210	blue	-0.337309	-0.8087	-0.754676	0.182097	-0.34142	0.533061	0.555086	0.502315	0.836837	0.745345	0.287075	0.537529	kMEblue	Osr1	Osr1	298878	ENSMUSG00000048387	Osr1	23967	M9	9
ENSRNOG00000004214	cyan	0.46042	-0.320605	-0.746621	-0.664564	-0.887245	-0.233704	-0.183562	0.327352	0.413465	0.688697	0.871397	0.74359	kMEcyan	Rpl26						M6	11
ENSRNOG00000004217	blue	-0.529066	-0.956496	-0.795754	0.331902	-0.242556	0.744858	0.641998	0.682521	0.961546	0.754702	0.208857	0.569221	kMEblue	Stk10	Stk10	29398	ENSMUSG00000020272	Stk10	20868	M9	9
ENSRNOG00000004226	black	-0.0584425	-0.426667	-0.537428	-0.116997	-0.361156	0.278858	0.0596495	0.539033	0.501124	0.406101	0.316057	0.571508	kMEgrey60	Irak3	Irak3	314870	ENSMUSG00000020227	Irak3	73914	M7	8
ENSRNOG00000004229	turquoise	0.132569	0.800503	0.886161	0.0580786	0.559409	-0.355396	-0.395447	-0.528887	-0.810222	-0.826299	-0.543331	-0.683373	kMEturquoise	Tac3	Tac3	29191	ENSMUSG00000025400	Tac2	21334	M12	3
ENSRNOG00000004232	blue	-0.32907	-0.698741	-0.626478	0.196646	-0.25843	0.421629	0.584785	0.262565	0.699114	0.702756	0.188934	0.320818	kMEgreen	G2e3	G2e3	299002	ENSMUSG00000035293	G2e3	217558	M9	9
ENSRNOG00000004234	cyan	0.597686	-0.124607	-0.602241	-0.723411	-0.848358	-0.327989	-0.38634	0.342036	0.231999	0.472473	0.889002	0.783318	kMEcyan	Mgat2	Mgat2	94273	ENSMUSG00000043998	Mgat2	217664	M6	11
ENSRNOG00000004245	midnightblue	0.861567	0.488636	-0.0144186	-0.80369	-0.558861	-0.769908	-0.672213	-0.233475	-0.430203	-0.0673766	0.626834	0.242537	kMEmidnightblue	Mgst3	Mgst3	289197	ENSMUSG00000026688	Mgst3	66447	M8	1
ENSRNOG00000004246	brown	0.545876	0.558863	0.272558	-0.52005	-0.175456	-0.622574	-0.523896	-0.415412	-0.523002	-0.241671	0.151674	-0.175521	kMEbrown	Spag7	Spag7	303260	ENSMUSG00000018287	Spag7	216873	M10	2
ENSRNOG00000004249	green	0.117554	-0.580128	-0.795862	-0.270172	-0.67336	0.0796189	0.226763	0.334845	0.61044	0.778735	0.655779	0.641112	kMEgreen	Tlr7	Tlr7	317468	ENSMUSG00000044583	Tlr7	170743	M11	10
ENSRNOG00000004252	greenyellow	-0.895082	-0.682716	-0.168411	0.875132	0.480506	0.863744	0.839355	0.295673	0.589956	0.231229	-0.505915	-0.122849	kMEgreenyellow	LOC108348062	LOC108348062	299899	ENSMUSG00000022312	Eif3h	68135	M3	4
ENSRNOG00000004255	midnightblue	0.789118	0.436239	-0.0115838	-0.696004	-0.486081	-0.714153	-0.507125	-0.344044	-0.400438	-0.0200726	0.548439	0.14746	kMEmidnightblue	Usf1	Usf1	83586	ENSMUSG00000026641	Usf1	22278	M8	1
ENSRNOG00000004259	greenyellow	-0.902354	-0.688498	-0.172419	0.857856	0.463994	0.867996	0.808217	0.33162	0.597119	0.223024	-0.500707	-0.116048	kMElightgreen	Dohh	Dohh	314644	ENSMUSG00000078440	Dohh	102115	M3	4
ENSRNOG00000004263	cyan	0.775508	0.202948	-0.319493	-0.811177	-0.737305	-0.597378	-0.580121	0.0374621	-0.126111	0.201867	0.792346	0.52032	kMEcyan	Ints7	Ints7	289382	ENSMUSG00000037461	Ints7	77065	M6	11
ENSRNOG00000004269	turquoise	0.0207678	0.747063	0.921142	0.166493	0.672403	-0.287176	-0.289521	-0.5826	-0.79349	-0.83044	-0.64285	-0.811167	kMEturquoise	Myt1l	Myt1l	116668	ENSMUSG00000061911	Myt1l	17933	M12	3
ENSRNOG00000004273	green	-0.30876	-0.918472	-0.902601	0.113381	-0.475946	0.513005	0.595299	0.554553	0.940585	0.916059	0.434337	0.654535	kMEblue	Ifitm1	Ifitm1	293618	ENSMUSG00000025491	Ifitm1	68713	M11	10
ENSRNOG00000004273	green	-0.30876	-0.918472	-0.902601	0.113381	-0.475946	0.513005	0.595299	0.554553	0.940585	0.916059	0.434337	0.654535	kMEblue	Ifitm1	Ifitm1	293618	ENSMUSG00000065968	Ifitm7	74482	M11	10
ENSRNOG00000004276	turquoise	-0.257728	0.141445	0.3519	0.305287	0.437362	0.258597	-0.130127	0.203213	-0.162355	-0.477116	-0.399254	-0.120983	kMEmagenta	Itga3	Itga3	360606	ENSMUSG00000001507	Itga3	16400	M12	3
ENSRNOG00000004280	blue	-0.662506	-0.874172	-0.587447	0.510595	-0.0253494	0.715761	0.81	0.447041	0.856192	0.65516	-0.0428046	0.26674	kMEblue	Tcn2	Tcn2	64365	ENSMUSG00000020432	Tcn2	21452	M9	9
ENSRNOG00000004282	black	-0.322541	-0.445969	-0.372685	0.134424	-0.0770052	0.528762	0.0720513	0.744621	0.526662	0.185661	0.0635502	0.495046	kMEblack	Arl4a	Arl4a	29308	ENSMUSG00000047446	Arl4a	11861	M7	8
ENSRNOG00000004283	turquoise	0.0189279	0.575661	0.759528	0.224339	0.551705	-0.346466	0.0164952	-0.798474	-0.675775	-0.534265	-0.530934	-0.845739	kMEturquoise	Camta2	Camta2	287462	ENSMUSG00000040712	Camta2	216874	M12	3
ENSRNOG00000004284	grey60	0.513986	-0.157504	-0.613249	-0.654773	-0.791714	-0.197677	-0.408708	0.504586	0.283012	0.4015	0.804856	0.872764	kMEgrey60	Btg1	Btg1	29618	ENSMUSG00000036478	Btg1	12226	M2	12
ENSRNOG00000004290	green	0.263302	-0.34811	-0.646057	-0.424241	-0.682451	-0.0896558	0.0167828	0.28135	0.444023	0.621511	0.626017	0.611172	kMEcyan	Grb10	Grb10	498416	ENSMUSG00000020176	Grb10	14783	M11	10
ENSRNOG00000004291	midnightblue	0.860397	0.297621	-0.24949	-0.868825	-0.756241	-0.784096	-0.474827	-0.309575	-0.227945	0.295039	0.76962	0.308588	kMEmidnightblue	Cltc	Cltc	54241	ENSMUSG00000047126	Cltc	67300	M8	1
ENSRNOG00000004292	midnightblue	0.919104	0.44982	-0.113848	-0.894467	-0.671269	-0.802856	-0.691003	-0.194966	-0.372619	0.022912	0.726737	0.341789	kMEmidnightblue	Sptssa	Sptssa	500651	ENSMUSG00000044408	Sptssa	104725	M8	1
ENSRNOG00000004294	turquoise	-0.437732	-0.0402474	0.262669	0.434862	0.482183	0.341267	0.132692	0.0584079	-0.015226	-0.281131	-0.488498	-0.308816	kMEmagenta	Ascl1	Ascl1	64186	ENSMUSG00000020052	Ascl1	17172	M12	3
ENSRNOG00000004300	greenyellow	-0.88612	-0.34314	0.232367	0.907873	0.775082	0.810361	0.560561	0.255383	0.255435	-0.23228	-0.763849	-0.357057	kMEgreenyellow	Gtf2a1	Gtf2a1	83830	ENSMUSG00000020962	Gtf2a1	83602	M3	4
ENSRNOG00000004301	cyan	0.485214	-0.275461	-0.722454	-0.6559	-0.86602	-0.207986	-0.240062	0.33922	0.380729	0.631168	0.847581	0.778188	kMEcyan	Dcaf13	Dcaf13	362902	ENSMUSG00000022300	Dcaf13	223499	M6	11
ENSRNOG00000004303	black	-0.335117	-0.481544	-0.409276	0.104421	-0.115505	0.571573	0.00997304	0.888605	0.572845	0.172255	0.100373	0.593162	kMEblack	Timp3	Timp3	25358	ENSMUSG00000020044	Timp3	21859	M7	8
ENSRNOG00000004304	black	0.00366138	-0.315693	-0.411095	-0.0672223	-0.273182	0.247951	0.00933909	0.492619	0.371005	0.266331	0.314123	0.540879	kMEgrey60	Syap1	Syap1	302678	ENSMUSG00000031357	Syap1	67043	M7	8
ENSRNOG00000004310	brown	0.324816	0.65338	0.591606	-0.157027	0.224644	-0.575354	-0.216163	-0.785749	-0.682009	-0.403746	-0.229362	-0.634939	kMEbrown	Caskin2	Caskin2	303678	ENSMUSG00000034471	Caskin2	140721	M10	2
ENSRNOG00000004311	green	0.202488	-0.189172	-0.386547	-0.286076	-0.429304	-0.0797128	-0.0444842	0.179887	0.232578	0.334962	0.410654	0.373215	kMEcyan	Gpr182	Gpr182	29307	ENSMUSG00000058396	Gpr182	11536	M11	10
ENSRNOG00000004312	midnightblue	0.902196	0.246535	-0.357678	-0.937455	-0.853363	-0.750444	-0.567814	-0.113762	-0.159246	0.304609	0.882316	0.504487	kMEmidnightblue	Tmbim4	Tmbim4	362884	ENSMUSG00000020225	Tmbim4	68212	M8	1
ENSRNOG00000004314	green	-0.333234	-0.765862	-0.657019	0.23427	-0.275902	0.358973	0.758493	0.103466	0.707888	0.820766	0.223465	0.220613	kMEgreen	Ppm1h	Ppm1h	314897	ENSMUSG00000034613	Ppm1h	319468	M11	10
ENSRNOG00000004322	turquoise	-0.162415	0.418589	0.6331	0.281124	0.599077	0.010688	-0.165158	-0.150212	-0.460274	-0.678825	-0.543342	-0.474193	kMEturquoise	Sh3kbp1	Sh3kbp1	84357	ENSMUSG00000040990	Sh3kbp1	58194	M12	3
ENSRNOG00000004327	brown	0.360831	0.870911	0.815764	-0.160963	0.393717	-0.536311	-0.561443	-0.554445	-0.882337	-0.815977	-0.331601	-0.580412	kMEbrown	Ddc	Ddc	24311	ENSMUSG00000020182	Ddc	13195	M10	2
ENSRNOG00000004332	black	-0.584367	-0.523589	-0.261189	0.453361	0.166094	0.715746	0.337474	0.666351	0.567401	0.153138	-0.196378	0.307987	kMElightgreen	Egfr	Egfr	24329	ENSMUSG00000020122	Egfr	13649	M7	8
ENSRNOG00000004333	turquoise	0.0527203	0.804161	0.966924	0.167016	0.681309	-0.337458	-0.334198	-0.608864	-0.860865	-0.886647	-0.644412	-0.818128	kMEturquoise	Flywch1	Flywch1	360488	ENSMUSG00000040097	Flywch1	224613	M12	3
ENSRNOG00000004337	green	-0.0341364	-0.468426	-0.517553	0.00714509	-0.336164	0.173456	0.363505	0.155527	0.462648	0.539855	0.346972	0.341567	kMEgreen	Fam20b	Fam20b	304885	ENSMUSG00000033557	Fam20b	215015	M11	10
ENSRNOG00000004339	greenyellow	-0.908808	-0.47471	0.0867277	0.929737	0.679627	0.858969	0.682021	0.287921	0.393574	-0.0534632	-0.687367	-0.245081	kMEgreenyellow	Yy1	Yy1	24919	ENSMUSG00000021264	Yy1	22632	M3	4
ENSRNOG00000004342	black	-0.435846	-0.80389	-0.713221	0.187355	-0.266254	0.680907	0.346628	0.846829	0.849874	0.567248	0.221429	0.672913	kMEblue	Ahr	Ahr	25690	ENSMUSG00000019256	Ahr	11622	M7	8
ENSRNOG00000004345	turquoise	-0.0485792	0.687736	0.86211	0.181115	0.674625	-0.126653	-0.407631	-0.257276	-0.705997	-0.92498	-0.643705	-0.610631	kMEturquoise	Daam1	Daam1	314212	ENSMUSG00000034574	Daam1	208846	M12	3
ENSRNOG00000004351	turquoise	-0.173018	0.589208	0.851234	0.322359	0.741644	-0.070593	-0.217463	-0.329248	-0.639359	-0.838192	-0.71173	-0.692733	kMEturquoise	Slc25a29	Slc25a29	314441	ENSMUSG00000021265	Slc25a29	214663	M12	3
ENSRNOG00000004353	turquoise	0.0869818	0.739565	0.845756	0.089812	0.570765	-0.252225	-0.434392	-0.380706	-0.75156	-0.846093	-0.524944	-0.595153	kMEturquoise	Ppfia2	Ppfia2	362876	ENSMUSG00000053825	Ppfia2	327814	M12	3
ENSRNOG00000004359	lightgreen	-0.667254	-0.439042	-0.0358415	0.624877	0.398068	0.612878	0.504933	0.275363	0.351422	0.0438026	-0.409016	-0.133664	kMEgreenyellow	Wars	Wars	314442	ENSMUSG00000021266	Wars	22375	M5	6
ENSRNOG00000004360	midnightblue	0.670803	0.412332	0.0325065	-0.62081	-0.400138	-0.688517	-0.421498	-0.389147	-0.380103	0.00316561	0.442729	0.0192889	kMEmidnightblue	Gemin2	Gemin2	84404	ENSMUSG00000060121	Gemin2	66603	M8	1
ENSRNOG00000004362	brown	0.568194	0.723163	0.471723	-0.415858	0.0179602	-0.586414	-0.607727	-0.383627	-0.686245	-0.51943	0.0453766	-0.199428	kMEbrown	Rps6ka5	Rps6ka5	314384	ENSMUSG00000021180	Rps6ka5	73086	M10	2
ENSRNOG00000004367	blue	-0.321781	-0.901939	-0.894516	0.0936151	-0.465251	0.587106	0.459655	0.737755	0.945438	0.818113	0.427028	0.75549	kMEblue	Elk3	Elk3	362871	ENSMUSG00000008398	Elk3	13713	M9	9
ENSRNOG00000004373	grey60	-0.0271189	-0.697948	-0.866003	-0.1859	-0.641118	0.336054	0.154747	0.741645	0.778347	0.725657	0.635819	0.883395	kMEgrey60	Ddx39a	Ddx39a	89827	ENSMUSG00000005481	Ddx39	68278	M2	12
ENSRNOG00000004377	magenta	-0.463741	0.289838	0.707265	0.634575	0.851848	0.258156	0.131663	-0.20496	-0.369281	-0.657095	-0.813583	-0.640122	kMEmagenta	Lpin1	Lpin1	313977	ENSMUSG00000020593	Lpin1	14245	M4	5
ENSRNOG00000004378	turquoise	-0.265721	0.443219	0.768336	0.496256	0.773103	0.0285966	0.0520912	-0.461405	-0.541473	-0.680109	-0.738629	-0.754317	kMEmagenta	Abca5	Abca5	286970	ENSMUSG00000018800	Abca5	217265	M12	3
ENSRNOG00000004382	midnightblue	0.820382	0.400091	-0.141025	-0.856296	-0.655699	-0.713537	-0.684897	-0.129276	-0.304029	0.0616888	0.654222	0.360006	kMEmidnightblue	Arel1	Arel1	299197	ENSMUSG00000042350	Arel1	68497	M8	1
ENSRNOG00000004387	blue	-0.359923	-0.419179	-0.278666	0.229982	0.00711849	0.424223	0.222472	0.397223	0.406088	0.21989	-0.0408201	0.202784	kMElightgreen	Utp23	Utp23	299900	ENSMUSG00000022313	Utp23	78581	M9	9
ENSRNOG00000004392	brown	0.614834	0.881581	0.637936	-0.420277	0.104615	-0.690416	-0.741808	-0.44735	-0.859224	-0.70038	-0.0162648	-0.283094	kMEbrown	Aatk	Aatk	690853	ENSMUSG00000025375	Aatk	11302	M10	2
ENSRNOG00000004395	turquoise	-0.224763	0.307595	0.525573	0.237795	0.509798	0.0940894	-0.202204	0.0323232	-0.333436	-0.622661	-0.515349	-0.361215	kMEturquoise	Fbxw11	Fbxw11	303024	ENSMUSG00000020271	Fbxw11	103583	M12	3
ENSRNOG00000004400	turquoise	0.0531447	0.301577	0.317795	0.0342807	0.225593	-0.0994593	-0.245387	-0.0548457	-0.313494	-0.399685	-0.190484	-0.12079	kMEturquoise	Avpr1a	Avpr1a	25107	ENSMUSG00000020123	Avpr1a	54140	M12	3
ENSRNOG00000004401	midnightblue	0.417241	0.176273	-0.0398359	-0.386689	-0.325598	-0.537991	-0.0591641	-0.529904	-0.20409	0.23518	0.311619	-0.159346	kMEmidnightblue	Mrpl13	Mrpl13	299938	ENSMUSG00000022370	Mrpl13	68537	M8	1
ENSRNOG00000004402	midnightblue	0.788184	0.491178	0.0039842	-0.78852	-0.535343	-0.688603	-0.729708	-0.113044	-0.38582	-0.0786645	0.560531	0.298479	kMEmidnightblue	Lpgat1	Lpgat1	679692	ENSMUSG00000026623	Lpgat1	226856	M8	1
ENSRNOG00000004403	lightgreen	-0.741786	-0.322609	0.12673	0.673981	0.562931	0.730865	0.295854	0.500272	0.278031	-0.24552	-0.572136	-0.0914695	kMElightgreen	Slc25a32	Slc25a32	315023	ENSMUSG00000022299	Slc25a32	69906	M5	6
ENSRNOG00000004409	green	0.069912	-0.600496	-0.790492	-0.23206	-0.643591	0.120576	0.252359	0.370351	0.644377	0.781625	0.624484	0.638934	kMEgreen	Sash3	Sash3	317578	ENSMUSG00000031101	Sash3	74131	M11	10
ENSRNOG00000004410	brown	0.414098	0.58479	0.439891	-0.286246	0.0796938	-0.551353	-0.388538	-0.517072	-0.621289	-0.405506	-0.0269256	-0.378086	kMEbrown	Pax6	Pax6	25509	ENSMUSG00000027168	Pax6	18508	M10	2
ENSRNOG00000004411	green	0.223652	-0.350347	-0.614125	-0.368557	-0.613342	-0.0273307	-0.00705784	0.36515	0.432412	0.543467	0.590089	0.642026	kMEgrey60	Tspan8	Tspan8	171048	ENSMUSG00000034127	Tspan8	216350	M11	10
ENSRNOG00000004415	brown	0.685273	0.639072	0.31746	-0.512957	-0.189348	-0.784658	-0.427383	-0.704892	-0.647132	-0.217837	0.213656	-0.277826	kMEmidnightblue	Togaram1	Togaram1	314169	ENSMUSG00000035614	Togaram1	328108	M10	2
ENSRNOG00000004417	black	-0.0623742	-0.431352	-0.546038	-0.122157	-0.37438	0.33408	-0.0340177	0.742306	0.540374	0.351542	0.358125	0.717211	kMEblack	Fam117a	Fam117a	497983	ENSMUSG00000038893	Fam117a	215512	M7	8
ENSRNOG00000004425	brown	0.615462	0.753877	0.494409	-0.488361	-0.0474529	-0.746536	-0.584524	-0.570161	-0.733171	-0.439401	0.0732176	-0.317676	kMEbrown	Klhdc1	Klhdc1	314190	ENSMUSG00000051890	Klhdc1	271005	M10	2
ENSRNOG00000004426	cyan	0.749461	0.0358453	-0.499106	-0.851535	-0.87404	-0.572476	-0.433005	0.0400495	0.0468528	0.452502	0.899548	0.577962	kMEcyan	Rps27a	Rps27a	100912032	ENSMUSG00000020460	Rps27a	78294	M6	11
ENSRNOG00000004430	turquoise	-0.31841	0.219652	0.550189	0.489648	0.624566	0.00741825	0.351047	-0.626461	-0.345173	-0.314958	-0.645613	-0.809486	kMEmagenta	Cep131	Cep131	360672	ENSMUSG00000039781	Cep131	12009	M12	3
ENSRNOG00000004437	turquoise	0.209713	0.733968	0.790158	0.0298989	0.470596	-0.511534	-0.189133	-0.826874	-0.802024	-0.619767	-0.449202	-0.80151	kMEturquoise	Map2k6	Map2k6	114495	ENSMUSG00000020623	Map2k6	26399	M12	3
ENSRNOG00000004438	turquoise	0.0629213	0.768607	0.919226	0.160141	0.66122	-0.293277	-0.332004	-0.536432	-0.805581	-0.849391	-0.589614	-0.72977	kMEturquoise	Cntn1	Cntn1	117258	ENSMUSG00000055022	Cntn1	12805	M12	3
ENSRNOG00000004441	black	-0.442962	-0.503863	-0.347041	0.265908	0.0107107	0.613337	0.197998	0.72333	0.57185	0.20364	-0.0383989	0.432485	kMEblack	Fcmr	Fcmr	548326	ENSMUSG00000042474	Fcmr	69169	M7	8
ENSRNOG00000004442	lightyellow	-0.481682	-0.347227	-0.0109537	0.571781	0.328602	0.29631	0.791256	-0.367745	0.233434	0.27497	-0.363488	-0.431564	kMElightyellow	Dglucy	Dglucy	362769	ENSMUSG00000021185	Dglucy	217830	M1	7
ENSRNOG00000004461	brown	0.631334	0.816197	0.563185	-0.473611	0.00393613	-0.755214	-0.630341	-0.592236	-0.810403	-0.536162	0.0406704	-0.360189	kMEbrown	NEWGENE_6497122	NEWGENE_6497122	108352059	ENSMUSG00000023911	Flywch2	76917	M10	2
ENSRNOG00000004464	midnightblue	0.846319	0.201834	-0.379724	-0.894972	-0.839426	-0.703833	-0.489258	-0.157082	-0.108804	0.350816	0.832426	0.455967	kMEmidnightblue	Sel1l	Sel1l	314352	ENSMUSG00000020964	Sel1l	20338	M8	1
ENSRNOG00000004471	blue	-0.357896	-0.574266	-0.462938	0.155091	-0.162359	0.411259	0.382418	0.386512	0.5976	0.495858	0.0996221	0.259957	kMEblue	Polr3h	Polr3h	300088	ENSMUSG00000022476	Polr3h	78929	M9	9
ENSRNOG00000004474	brown	0.27482	0.342496	0.26043	-0.139539	0.0455343	-0.389695	-0.100126	-0.493651	-0.386045	-0.149746	0.00125319	-0.332584	kMEbrown	Klhdc2	Klhdc2	299113	ENSMUSG00000020978	Klhdc2	69554	M10	2
ENSRNOG00000004476	turquoise	0.156165	0.558973	0.553387	-0.0564229	0.303035	-0.269864	-0.39384	-0.235821	-0.543595	-0.586394	-0.288822	-0.343247	kMEbrown	Wif1	Wif1	114557	ENSMUSG00000020218	Wif1	24117	M12	3
ENSRNOG00000004477	midnightblue	0.762382	0.779292	0.412691	-0.593509	-0.181024	-0.833615	-0.65429	-0.585169	-0.74688	-0.370422	0.222003	-0.195486	kMEbrown	Ublcp1	Ublcp1	360514	ENSMUSG00000041231	Ublcp1	79560	M8	1
ENSRNOG00000004479	green	-0.0465146	-0.576684	-0.666466	-0.0723994	-0.486223	0.0933729	0.497754	0.0367458	0.585915	0.824205	0.412057	0.326112	kMEgreen	Aurka	Aurka	261730	ENSMUSG00000027496	Aurka	20878	M11	10
ENSRNOG00000004481	grey60	0.350741	-0.358062	-0.73557	-0.565763	-0.800982	-0.045439	-0.252988	0.573049	0.467183	0.561288	0.794936	0.870773	kMEgrey60	Adss	Adss	289276	ENSMUSG00000015961	Adss	11566	M2	12
ENSRNOG00000004482	turquoise	-0.0939247	0.51519	0.65604	0.130479	0.544447	0.0424891	-0.501309	0.109934	-0.49597	-0.825851	-0.50025	-0.311473	kMEturquoise	Ccdc88c	Ccdc88c	362770	ENSMUSG00000021182	Ccdc88c	68339	M12	3
ENSRNOG00000004483	turquoise	0.157963	0.796418	0.868658	0.0430317	0.554382	-0.33876	-0.45665	-0.431703	-0.810083	-0.877651	-0.496175	-0.600348	kMEturquoise	Ptprr	Ptprr	94202	ENSMUSG00000020151	Ptprr	19279	M12	3
ENSRNOG00000004489	black	-0.489475	-0.724646	-0.569273	0.303899	-0.105133	0.698789	0.39308	0.749229	0.757881	0.440772	0.0740577	0.53126	kMEblue	Adgre5	Adgre5	361383	ENSMUSG00000002885	Adgre5	26364	M7	8
ENSRNOG00000004494	cyan	0.751143	0.0395046	-0.49894	-0.818876	-0.864265	-0.562348	-0.414476	0.0422972	0.0375252	0.424958	0.893229	0.600888	kMEcyan	Lta4h	Lta4h	299732	ENSMUSG00000015889	Lta4h	16993	M6	11
ENSRNOG00000004496	black	-0.456854	-0.235522	0.00630742	0.307389	0.273891	0.530035	0.012795	0.6026	0.257725	-0.189684	-0.273038	0.127931	kMEblack	Rock2	Rock2	25537	ENSMUSG00000020580	Rock2	19878	M7	8
ENSRNOG00000004500	black	-0.346386	-0.502734	-0.436267	0.112517	-0.11715	0.599408	0.00042494	0.90707	0.579321	0.183862	0.102448	0.609214	kMEblack	Myc	Myc	24577	ENSMUSG00000022346	Myc	17869	M7	8
ENSRNOG00000004510	grey60	0.275544	-0.399694	-0.744336	-0.511563	-0.776806	-0.0188976	-0.159842	0.554711	0.513365	0.61139	0.737035	0.826107	kMEgrey60	Slc35b1	Slc35b1	287642	ENSMUSG00000020873	Slc35b1	110172	M2	12
ENSRNOG00000004512	green	0.0346641	-0.562014	-0.734933	-0.178594	-0.551619	0.167699	0.21942	0.371842	0.595301	0.692857	0.523107	0.609042	kMEgreen	Apool	Apool	317191	ENSMUSG00000025525	Apool	68117	M11	10
ENSRNOG00000004515	lightgreen	-0.723988	-0.672967	-0.33427	0.524586	0.18791	0.817935	0.435596	0.738186	0.674046	0.229301	-0.229777	0.275524	kMElightgreen	Pes1	Pes1	289740	ENSMUSG00000020430	Pes1	64934	M5	6
ENSRNOG00000004516	blue	-0.41678	-0.665885	-0.536268	0.237134	-0.140239	0.548907	0.457241	0.524221	0.712136	0.508835	0.0864591	0.395906	kMEblue	Itgbl1	Itgbl1	498564	ENSMUSG00000032925	Itgbl1	223272	M9	9
ENSRNOG00000004517	green	-0.0600417	-0.616674	-0.679895	-0.032586	-0.458298	0.154318	0.524989	0.103876	0.620392	0.814637	0.431094	0.377635	kMEgreen	Igf1	Igf1	24482	ENSMUSG00000020053	Igf1	16000	M11	10
ENSRNOG00000004518	turquoise	-0.125968	0.669	0.916105	0.292344	0.758924	-0.0863557	-0.317121	-0.322845	-0.708105	-0.909442	-0.708985	-0.692239	kMEturquoise	Cacnb1	Cacnb1	50688	ENSMUSG00000020882	Cacnb1	12295	M12	3
ENSRNOG00000004519	midnightblue	0.784944	0.758948	0.379434	-0.65209	-0.233949	-0.836019	-0.707174	-0.47524	-0.712672	-0.38008	0.300413	-0.125109	kMEmidnightblue	Atg2b	Atg2b	314415	ENSMUSG00000041341	Atg2b	76559	M8	1
ENSRNOG00000004520	magenta	-0.449165	0.13362	0.52635	0.574659	0.708811	0.219765	0.349785	-0.407701	-0.235672	-0.36779	-0.714898	-0.747854	kMEmagenta	Wdr60	Wdr60	314523	ENSMUSG00000042050	Wdr60	217935	M4	5
ENSRNOG00000004521	black	-0.4442	-0.485295	-0.312327	0.335769	0.0618164	0.646516	0.234402	0.662412	0.532129	0.175577	-0.0748416	0.401734	kMEblack	Prpf39	Prpf39	314171	ENSMUSG00000035597	Prpf39	328110	M7	8
ENSRNOG00000004524	blue	-0.203204	-0.701282	-0.703847	0.107138	-0.374997	0.38865	0.470751	0.39324	0.712475	0.723044	0.359805	0.536192	kMEgreen	Desi2	Desi2	289277	ENSMUSG00000026502	Desi2	78825	M9	9
ENSRNOG00000004532	turquoise	-0.13667	0.653903	0.933989	0.3787	0.790425	-0.16343	-0.0966134	-0.616629	-0.735718	-0.808534	-0.760248	-0.875124	kMEturquoise	Fam69b	Fam69b	362090	ENSMUSG00000036186	Dipk1b	56279	M12	3
ENSRNOG00000004537	midnightblue	0.805773	0.540116	0.0410527	-0.812396	-0.504299	-0.709135	-0.806404	-0.0989464	-0.446431	-0.157405	0.532511	0.273187	kMEmidnightblue	Rxrg	Rxrg	83574	ENSMUSG00000015843	Rxrg	20183	M8	1
ENSRNOG00000004544	midnightblue	0.803308	0.487265	-0.00524316	-0.806552	-0.560614	-0.805236	-0.592617	-0.35478	-0.40502	0.0383614	0.543998	0.142208	kMEmidnightblue	Ube2e3						M8	1
ENSRNOG00000004553	green	-0.100644	-0.563663	-0.629362	-0.0765632	-0.429594	0.206698	0.324528	0.262478	0.583394	0.66616	0.359736	0.391615	kMEgreen	Cox20	Cox20	289278	ENSMUSG00000026500	Cox20	66359	M11	10
ENSRNOG00000004554	blue	-0.128898	-0.703495	-0.808813	-0.0722631	-0.521503	0.407495	0.259513	0.6794	0.794085	0.705055	0.4866	0.783964	kMEblue	Dcn	Dcn	29139	ENSMUSG00000019929	Dcn	13179	M9	9
ENSRNOG00000004556	turquoise	-0.132417	0.519429	0.751418	0.320925	0.653658	-0.067202	-0.107513	-0.376463	-0.575138	-0.708195	-0.62277	-0.634985	kMEturquoise	Dcaf5	Dcaf5	314273	ENSMUSG00000049106	Dcaf5	320808	M12	3
ENSRNOG00000004560	turquoise	0.0637388	0.764253	0.901094	0.130267	0.618555	-0.30437	-0.373433	-0.488139	-0.7965	-0.869068	-0.592412	-0.694928	kMEturquoise	Cacna1b	Cacna1b	257648	ENSMUSG00000004113	Cacna1b	12287	M12	3
ENSRNOG00000004572	green	-0.511185	-0.690215	-0.45201	0.418917	-0.0278192	0.488698	0.750634	0.14748	0.639513	0.591488	-0.0475799	0.0611445	kMElightyellow	Zfp472	Zfp472	314587	ENSMUSG00000053600	Zfp472	224691	M11	10
ENSRNOG00000004574	green	0.0533657	-0.381871	-0.543142	-0.215812	-0.447677	0.150872	-0.0161946	0.462494	0.42729	0.412712	0.414123	0.553309	kMEgrey60	Ofd1	Ofd1	302661	ENSMUSG00000040586	Ofd1	237222	M11	10
ENSRNOG00000004577	green	0.30992	-0.336999	-0.648968	-0.444428	-0.679743	-0.10446	-0.0172048	0.225626	0.399338	0.619624	0.657598	0.575713	kMEcyan	Fez2	Fez2	94269	ENSMUSG00000056121	Fez2	225020	M11	10
ENSRNOG00000004581	magenta	-0.565863	0.246868	0.711593	0.669003	0.900359	0.36668	0.0883071	-0.0640384	-0.323403	-0.721475	-0.878607	-0.644421	kMEmagenta	Zdhhc9	Zdhhc9	302808	ENSMUSG00000036985	Zdhhc9	208884	M4	5
ENSRNOG00000004588	blue	-0.110867	-0.474217	-0.498241	0.0159963	-0.28869	0.258033	0.304725	0.281692	0.493099	0.497607	0.269736	0.348882	kMEgreen	Zbed4	Zbed4	315211	ENSMUSG00000034333	Zbed4	223773	M9	9
ENSRNOG00000004589	brown	0.669002	0.902541	0.611101	-0.523437	0.0122799	-0.782133	-0.749589	-0.551507	-0.867795	-0.621449	0.0120572	-0.338235	kMEbrown	Galnt16	Galnt16	362760	ENSMUSG00000021130	Galnt16	108760	M10	2
ENSRNOG00000004603	black	-0.543274	-0.217607	0.0941232	0.460155	0.410959	0.594379	0.0629942	0.543858	0.207112	-0.255104	-0.405814	0.0388763	kMElightgreen	Srgap1	Srgap1	314903	ENSMUSG00000020121	Srgap1	117600	M7	8
ENSRNOG00000004606	turquoise	0.0629009	0.707671	0.868446	0.181667	0.618132	-0.389945	-0.124329	-0.796654	-0.788994	-0.693372	-0.588088	-0.88617	kMEturquoise	Meis1	Meis1	686117	ENSMUSG00000020160	Meis1	17268	M12	3
ENSRNOG00000004608	turquoise	0.154165	0.495437	0.523234	-0.0724114	0.247087	-0.339353	-0.289171	-0.398394	-0.527131	-0.442691	-0.232108	-0.452554	kMEturquoise	Pam16	Pam16	679907	ENSMUSG00000014301	Pam16	66449	M12	3
ENSRNOG00000004608	turquoise	0.154165	0.495437	0.523234	-0.0724114	0.247087	-0.339353	-0.289171	-0.398394	-0.527131	-0.442691	-0.232108	-0.452554	kMEturquoise	Pam16	Pam16	679907	ENSMUSG00000045886	Gm9803	100042179	M12	3
ENSRNOG00000004610	blue	-0.122687	-0.738708	-0.84465	-0.0924972	-0.565649	0.346147	0.36031	0.559028	0.816702	0.813654	0.51189	0.708894	kMEblue	Lum	Lum	81682	ENSMUSG00000036446	Lum	17022	M9	9
ENSRNOG00000004612	midnightblue	0.958099	0.540742	-0.0442299	-0.931202	-0.65369	-0.84128	-0.797768	-0.186673	-0.447878	-0.0570023	0.704973	0.342297	kMEmidnightblue	Ppp1cb	Ppp1cb	25594	ENSMUSG00000014956	Ppp1cb	19046	M8	1
ENSRNOG00000004613	brown	0.52247	0.835434	0.623939	-0.414455	0.128087	-0.551714	-0.823552	-0.219198	-0.770572	-0.746166	-0.0519846	-0.198153	kMEbrown	Gpm6b	Gpm6b	192179	ENSMUSG00000031342	Gpm6b	14758	M10	2
ENSRNOG00000004614	brown	0.492384	0.832299	0.672641	-0.323137	0.177188	-0.646447	-0.586332	-0.600496	-0.827484	-0.634447	-0.153442	-0.475052	kMEbrown	Lypd6b	Lypd6b	362133	ENSMUSG00000026765	Lypd6b	71897	M10	2
ENSRNOG00000004616	green	-0.0951243	-0.716518	-0.852766	-0.178278	-0.602097	0.398389	0.137945	0.767989	0.801043	0.713511	0.563742	0.826164	kMEgrey60	Npm1	Npm1	25498	ENSMUSG00000057113	Npm1	18148	M11	10
ENSRNOG00000004621	turquoise	0.240133	0.854162	0.859381	-0.0645315	0.496169	-0.380643	-0.623568	-0.343529	-0.845919	-0.921657	-0.426886	-0.504256	kMEturquoise	Rtn4	Rtn4	83765	ENSMUSG00000020458	Rtn4	68585	M12	3
ENSRNOG00000004624	black	-0.728997	-0.548492	-0.184798	0.582974	0.332985	0.840965	0.340899	0.749134	0.549571	0.0222177	-0.346237	0.219315	kMElightgreen	Rnd3	Rnd3	295588	ENSMUSG00000017144	Rnd3	74194	M7	8
ENSRNOG00000004629	brown	0.778695	0.862366	0.477269	-0.672833	-0.165578	-0.858561	-0.80733	-0.487299	-0.806216	-0.503555	0.198174	-0.184224	kMEbrown	Fkbp3	Fkbp3	299104	ENSMUSG00000020949	Fkbp3	30795	M10	2
ENSRNOG00000004649	black	-0.243316	-0.404613	-0.395684	0.0101766	-0.161494	0.498943	-0.136	0.929192	0.499203	0.103659	0.151811	0.656228	kMEblack	Il1b	Il1b	24494	ENSMUSG00000027398	Il1b	16176	M7	8
ENSRNOG00000004650	turquoise	-0.0804793	0.735276	0.975287	0.280194	0.777452	-0.183313	-0.278646	-0.494791	-0.791466	-0.926321	-0.741563	-0.813651	kMEturquoise	Begain	Begain	79146	ENSMUSG00000040867	Begain	380785	M12	3
ENSRNOG00000004657	magenta	-0.586643	0.0168375	0.480347	0.70864	0.750078	0.419553	0.389976	-0.174326	-0.111624	-0.37646	-0.743462	-0.607745	kMEmagenta	Sec23a	Sec23a	58817	ENSMUSG00000020986	Sec23a	20334	M4	5
ENSRNOG00000004659	grey60	0.0747146	-0.529793	-0.741472	-0.287836	-0.61691	0.203387	-0.0225307	0.607123	0.591031	0.573192	0.578936	0.755279	kMEgrey60	Creld2	Creld2	362978	ENSMUSG00000023272	Creld2	76737	M2	12
ENSRNOG00000004666	brown	0.513523	0.792105	0.598296	-0.331719	0.126552	-0.666371	-0.549496	-0.599672	-0.796228	-0.57154	-0.0951393	-0.414323	kMEbrown	Prr5l	Prr5l	362171	ENSMUSG00000032841	Prr5l	72446	M10	2
ENSRNOG00000004667	green	-0.222896	-0.537514	-0.471815	0.160536	-0.202174	0.253915	0.556547	0.00843732	0.507984	0.629275	0.171646	0.131604	kMEgreen	Gen1	Gen1	298884	ENSMUSG00000051235	Gen1	209334	M11	10
ENSRNOG00000004672	brown	0.631584	0.94396	0.696523	-0.450619	0.104657	-0.786543	-0.709973	-0.623007	-0.920757	-0.673815	-0.0674613	-0.425336	kMEbrown	Sec14l2	Sec14l2	116486	ENSMUSG00000003585	Sec14l2	67815	M10	2
ENSRNOG00000004673	green	-0.132723	-0.634394	-0.681586	-0.0184448	-0.438553	0.221759	0.440034	0.223713	0.626685	0.722584	0.362626	0.385506	kMEgreen	Rbm43	Rbm43	311020	ENSMUSG00000036249	Rbm43	71684	M11	10
ENSRNOG00000004676	turquoise	0.14366	0.791511	0.869521	0.0432285	0.562158	-0.293396	-0.517464	-0.369138	-0.805294	-0.908825	-0.497062	-0.576465	kMEturquoise	Pak3	Pak3	29433	ENSMUSG00000031284	Pak3	18481	M12	3
ENSRNOG00000004677	greenyellow	-0.849418	-0.22291	0.352563	0.894469	0.828831	0.664278	0.587399	0.022172	0.120018	-0.278149	-0.85738	-0.550656	kMEgreenyellow	Zeb2	Zeb2	311071	ENSMUSG00000026872	Zeb2	24136	M3	4
ENSRNOG00000004680	brown	0.359394	0.915844	0.846716	-0.206227	0.389444	-0.499828	-0.724267	-0.388881	-0.897312	-0.902424	-0.333611	-0.488355	kMEbrown	Kif5c	Kif5c	311024	ENSMUSG00000026764	Kif5c	16574	M10	2
ENSRNOG00000004681	lightgreen	-0.729428	-0.631176	-0.258426	0.596746	0.279391	0.804094	0.54679	0.543648	0.618057	0.215612	-0.298466	0.122384	kMElightgreen	Eny2	Eny2	685258	ENSMUSG00000022338	Eny2	223527	M5	6
ENSRNOG00000004687	black	-0.432703	-0.727248	-0.626945	0.203989	-0.201679	0.688801	0.256534	0.917679	0.795114	0.427812	0.179498	0.68773	kMEblack	Thbd	Thbd	83580	ENSMUSG00000074743	Thbd	21824	M7	8
ENSRNOG00000004693	turquoise	-0.0450015	0.363552	0.515075	0.225381	0.420205	-0.141372	0.0288133	-0.477984	-0.418222	-0.397426	-0.424575	-0.531299	kMEturquoise	Pbx1	Pbx1	304947	ENSMUSG00000052534	Pbx1	18514	M12	3
ENSRNOG00000004695	brown	0.468392	0.807473	0.648762	-0.263651	0.20808	-0.537369	-0.584649	-0.453335	-0.779886	-0.665198	-0.144556	-0.353256	kMEbrown	Celf5	Celf5	314647	ENSMUSG00000034818	Celf5	319586	M10	2
ENSRNOG00000004696	brown	0.351867	0.88557	0.823124	-0.182477	0.395681	-0.485694	-0.67096	-0.407028	-0.87491	-0.88851	-0.33756	-0.498247	kMEbrown	Arhgap5	Arhgap5	299012	ENSMUSG00000035133	Arhgap5	11855	M10	2
ENSRNOG00000004697	brown	0.757978	0.926713	0.592614	-0.595945	-0.0551131	-0.854186	-0.808715	-0.536956	-0.890721	-0.611684	0.119327	-0.27187	kMEbrown	Baalc	Baalc	140720	ENSMUSG00000022296	Baalc	118452	M10	2
ENSRNOG00000004699	midnightblue	0.561276	0.45909	0.19941	-0.393263	-0.198439	-0.672854	-0.163164	-0.712895	-0.453802	-0.00776064	0.208758	-0.269937	kMEmidnightblue	Fibin	Fibin	499856	ENSMUSG00000074971	Fibin	67606	M8	1
ENSRNOG00000004700	cyan	0.455032	-0.323857	-0.751258	-0.648715	-0.88669	-0.189586	-0.229448	0.435339	0.420679	0.64103	0.885293	0.838888	kMEcyan	Nxt1	Nxt1	296219	ENSMUSG00000036992	Nxt1	56488	M6	11
ENSRNOG00000004709	brown	0.297706	0.847877	0.83225	-0.134891	0.420833	-0.523441	-0.526335	-0.542111	-0.863246	-0.800436	-0.373436	-0.626194	kMEbrown	Foxn3	Foxn3	314374	ENSMUSG00000033713	Foxn3	71375	M10	2
ENSRNOG00000004711	midnightblue	0.785936	0.349715	-0.133062	-0.741116	-0.59102	-0.659852	-0.571823	-0.118041	-0.279735	0.0416817	0.65541	0.368664	kMEmidnightblue	Mta1	Mta1	64520	ENSMUSG00000021144	Mta1	116870	M8	1
ENSRNOG00000004713	brown	0.393242	0.826713	0.736096	-0.191552	0.293067	-0.612125	-0.470561	-0.665632	-0.84474	-0.676842	-0.27228	-0.587142	kMEbrown	Kcnj16	Kcnj16	29719	ENSMUSG00000051497	Kcnj16	16517	M10	2
ENSRNOG00000004723	black	-0.410483	-0.729934	-0.641876	0.170939	-0.228152	0.641529	0.294809	0.742609	0.770084	0.510879	0.178201	0.562775	kMEblue	Fcf1	Fcf1	299198	ENSMUSG00000021243	Fcf1	73736	M7	8
ENSRNOG00000004725	blue	-0.188692	-0.832478	-0.896149	-0.0199482	-0.554537	0.409699	0.429013	0.560923	0.853472	0.8586	0.510507	0.691122	kMEgreen	Cela1	Cela1	24331	ENSMUSG00000023031	Cela1	109901	M9	9
ENSRNOG00000004726	black	-0.227749	-0.687481	-0.731805	-0.000743419	-0.413347	0.525326	0.18241	0.86145	0.784131	0.55443	0.381581	0.811406	kMEblack	Mapkapk2	Mapkapk2	289014	ENSMUSG00000016528	Mapkapk2	17164	M7	8
ENSRNOG00000004730	brown	0.413465	0.840939	0.741287	-0.236172	0.289765	-0.583308	-0.596706	-0.538541	-0.865082	-0.751115	-0.237338	-0.525459	kMEbrown	Meis2	Meis2	311311	ENSMUSG00000027210	Meis2	17536	M10	2
ENSRNOG00000004731	brown	0.46414	0.941668	0.822517	-0.266345	0.309817	-0.631259	-0.674152	-0.571894	-0.942189	-0.832136	-0.262309	-0.536267	kMEbrown	Ano3	Ano3	311287	ENSMUSG00000074968	Ano3	228432	M10	2
ENSRNOG00000004736	lightgreen	-0.822518	-0.430061	0.079865	0.782817	0.599873	0.77398	0.55532	0.287803	0.348219	-0.0765566	-0.628037	-0.256495	kMEgreenyellow	Ralgps2	Ralgps2	304887	ENSMUSG00000026594	Ralgps2	78255	M5	6
ENSRNOG00000004737	cyan	0.423053	-0.233535	-0.590021	-0.544269	-0.709249	-0.20702	-0.160692	0.2648	0.303628	0.500476	0.734291	0.6354	kMEcyan	Cd48	Cd48	245962	ENSMUSG00000015355	Cd48	12506	M6	11
ENSRNOG00000004741	cyan	0.758064	0.0360432	-0.502443	-0.847913	-0.871788	-0.578675	-0.428998	0.0349323	0.0402163	0.44997	0.90685	0.585312	kMEcyan	Rpl19	Rpl19	81767	ENSMUSG00000017404	Rpl19	19921	M6	11
ENSRNOG00000004752	turquoise	-0.353362	0.358152	0.723335	0.518847	0.780682	0.116922	0.113776	-0.394873	-0.438892	-0.603968	-0.7657	-0.748731	kMEmagenta	Nalcn	Nalcn	266760	ENSMUSG00000000197	Nalcn	338370	M12	3
ENSRNOG00000004753	turquoise	-0.287355	0.389282	0.717855	0.492395	0.746451	0.0788726	0.0788043	-0.416277	-0.469267	-0.611945	-0.711136	-0.708948	kMEmagenta	Napb	Napb	499903	ENSMUSG00000027438	Napb	17957	M12	3
ENSRNOG00000004756	turquoise	0.0146859	0.765436	0.941979	0.189746	0.6928	-0.232158	-0.381452	-0.442631	-0.801327	-0.914614	-0.630357	-0.710423	kMEturquoise	Syt2	Syt2	24805	ENSMUSG00000026452	Syt2	20980	M12	3
ENSRNOG00000004766	green	0.223143	-0.193323	-0.379647	-0.272439	-0.428773	-0.133608	0.0263471	0.0782986	0.231457	0.386347	0.448138	0.337429	kMEcyan	Glis2	Glis2	302946	ENSMUSG00000014303	Glis2	83396	M11	10
ENSRNOG00000004772	green	-0.103974	-0.766483	-0.872999	-0.118469	-0.598771	0.348106	0.304435	0.616603	0.814928	0.822718	0.582698	0.76547	kMEgreen	Cytip	Cytip	311047	ENSMUSG00000026832	Cytip	227929	M11	10
ENSRNOG00000004773	turquoise	0.156138	0.740005	0.814408	0.0512125	0.508379	-0.375541	-0.392015	-0.478867	-0.778289	-0.792306	-0.455937	-0.584839	kMEturquoise	Yaf2	Yaf2	690262	ENSMUSG00000022634	Yaf2	67057	M12	3
ENSRNOG00000004776	cyan	0.473507	0.0831583	-0.262767	-0.592684	-0.518147	-0.344629	-0.438426	0.148644	-0.0116426	0.183747	0.545956	0.39309	kMEcyan	Ftsj1	Ftsj1	363450	ENSMUSG00000031171	Ftsj1	54632	M6	11
ENSRNOG00000004777	black	-0.525593	-0.525406	-0.311837	0.302644	0.0844666	0.698839	0.160623	0.775207	0.561394	0.122619	-0.113589	0.351587	kMEblack	Esf1	Esf1	366203	ENSMUSG00000045624	Esf1	66580	M7	8
ENSRNOG00000004781	midnightblue	0.837584	0.737659	0.289462	-0.718309	-0.313866	-0.821265	-0.769134	-0.387862	-0.672859	-0.358225	0.368595	0.00910978	kMEmidnightblue	Crmp1	Crmp1	25415	ENSMUSG00000029121	Crmp1	12933	M8	1
ENSRNOG00000004783	magenta	-0.598818	0.186197	0.674706	0.760855	0.917925	0.388087	0.287036	-0.201662	-0.26867	-0.602179	-0.905117	-0.70233	kMEmagenta	Fam171b	Fam171b	499821	ENSMUSG00000048388	Fam171b	241520	M4	5
ENSRNOG00000004784	midnightblue	0.620048	0.453961	0.118957	-0.559402	-0.3133	-0.660333	-0.43302	-0.435756	-0.44486	-0.0852207	0.330726	-0.0810639	kMEmidnightblue	Ndufaf5	Ndufaf5	296190	ENSMUSG00000027384	Ndufaf5	69487	M8	1
ENSRNOG00000004786	brown	0.516177	0.759368	0.576249	-0.370138	0.085595	-0.695083	-0.475835	-0.631657	-0.751605	-0.485709	-0.0624874	-0.441824	kMEbrown	Cyp4f1	Cyp4f1	56266	ENSMUSG00000024292	Cyp4f14	64385	M10	2
ENSRNOG00000004789	lightgreen	-0.83898	-0.452197	0.0391048	0.760498	0.57782	0.849579	0.460992	0.481924	0.403738	-0.117354	-0.605207	-0.119151	kMElightgreen	Utp25	Utp25	305076	ENSMUSG00000016181	Diexf	215193	M5	6
ENSRNOG00000004791	black	-0.251929	-0.789947	-0.840179	-0.0109966	-0.478616	0.553943	0.227075	0.883466	0.863303	0.660228	0.438436	0.839986	kMEblack	Arf6	Arf6	79121	ENSMUSG00000044147	Arf6	11845	M7	8
ENSRNOG00000004793	lightgreen	-0.847827	-0.783518	-0.315376	0.787782	0.321623	0.81924	0.886708	0.284811	0.687699	0.413579	-0.362939	-0.0549676	kMElightyellow	Ncln	Ncln	314648	ENSMUSG00000020238	Ncln	103425	M5	6
ENSRNOG00000004794	turquoise	0.0719232	0.817015	0.964237	0.137769	0.670213	-0.309565	-0.403772	-0.503675	-0.847439	-0.921773	-0.611474	-0.731612	kMEturquoise	Rtn1	Rtn1	116644	ENSMUSG00000021087	Rtn1	104001	M12	3
ENSRNOG00000004805	turquoise	0.207618	0.741039	0.811289	0.0336043	0.480281	-0.473331	-0.27782	-0.695744	-0.804771	-0.68123	-0.403107	-0.713084	kMEturquoise	Stac2	Stac2	363674	ENSMUSG00000017400	Stac2	217154	M12	3
ENSRNOG00000004806	turquoise	-0.322732	0.361116	0.679703	0.430842	0.714621	0.0842044	0.052719	-0.30981	-0.419132	-0.59677	-0.717576	-0.678727	kMEmagenta	Strn	Strn	29149	ENSMUSG00000024077	Strn	268980	M12	3
ENSRNOG00000004807	black	-0.558849	-0.41295	-0.16281	0.380193	0.21918	0.722799	0.0912023	0.826169	0.466722	-0.0521403	-0.232172	0.339896	kMEblack	Arf2	Arf2	79119	ENSMUSG00000062421	Arf2	11841	M7	8
ENSRNOG00000004810	turquoise	0.118978	0.77425	0.874038	0.0631618	0.572679	-0.351514	-0.373581	-0.571328	-0.807991	-0.807454	-0.540921	-0.737833	kMEturquoise	Plcb1	Plcb1	24654	ENSMUSG00000051177	Plcb1	18795	M12	3
ENSRNOG00000004812	brown	0.353676	0.915183	0.869709	-0.164668	0.421847	-0.560403	-0.588061	-0.560606	-0.921424	-0.863813	-0.375785	-0.604258	kMEbrown	Sema6d	Sema6d	311384	ENSMUSG00000027200	Sema6d	214968	M10	2
ENSRNOG00000004814	midnightblue	0.867005	0.327437	-0.234196	-0.858002	-0.731644	-0.720848	-0.614866	-0.102018	-0.240702	0.148202	0.773466	0.459567	kMEmidnightblue	Elob						M8	1
ENSRNOG00000004819	brown	0.350602	0.667271	0.594589	-0.122426	0.229749	-0.566335	-0.228024	-0.778783	-0.712093	-0.448727	-0.226519	-0.584612	kMEbrown	Porcn	Porcn	317368	ENSMUSG00000031169	Porcn	53627	M10	2
ENSRNOG00000004820	midnightblue	0.77003	0.314337	-0.212364	-0.832703	-0.688471	-0.629817	-0.649119	0.019182	-0.190629	0.113358	0.696601	0.473293	kMEmidnightblue	Sar1b	Sar1b	287276	ENSMUSG00000020386	Sar1b	66397	M8	1
ENSRNOG00000004823	magenta	-0.618396	-0.0169283	0.461438	0.772778	0.787494	0.451639	0.461765	-0.201167	-0.0894513	-0.357781	-0.782354	-0.59758	kMEmagenta	Dock4	Dock4	366608	ENSMUSG00000035954	Dock4	238130	M4	5
ENSRNOG00000004827	green	0.0763515	-0.579457	-0.7842	-0.301837	-0.673974	0.110412	0.1377	0.428762	0.626776	0.745537	0.619192	0.655487	kMEgreen	Papola	Papola	314417	ENSMUSG00000021111	Papola	18789	M11	10
ENSRNOG00000004829	midnightblue	0.783866	0.507129	0.0775498	-0.689338	-0.446333	-0.813973	-0.498006	-0.47858	-0.48663	-0.0386281	0.482543	0.0140247	kMEmidnightblue	Immp1l	Immp1l	691145	ENSMUSG00000042670	Immp1l	66541	M8	1
ENSRNOG00000004837	grey60	-0.0579842	-0.649235	-0.801714	-0.15874	-0.564741	0.355436	0.112732	0.744466	0.731916	0.631532	0.540503	0.840397	kMEgrey60	Limd1	Limd1	316101	ENSMUSG00000025239	Limd1	29806	M2	12
ENSRNOG00000004839	turquoise	-0.0487319	0.70354	0.89794	0.21512	0.691204	-0.200291	-0.310285	-0.443723	-0.745646	-0.872068	-0.683016	-0.735061	kMEturquoise	B4galnt1	B4galnt1	64828	ENSMUSG00000006731	B4galnt1	14421	M12	3
ENSRNOG00000004841	turquoise	-0.250873	0.494366	0.774896	0.360327	0.741335	0.12726	-0.289593	-0.0656979	-0.51825	-0.84142	-0.691381	-0.528203	kMEturquoise	Akap6	Akap6	64553	ENSMUSG00000061603	Akap6	238161	M12	3
ENSRNOG00000004846	green	-0.256738	-0.341322	-0.183884	0.304746	0.0284598	0.124778	0.641344	-0.328621	0.255603	0.431338	-0.0875376	-0.213084	kMElightyellow	Atp6v1c1	Atp6v1c1	299971	ENSMUSG00000022295	Atp6v1c1	66335	M11	10
ENSRNOG00000004854	black	-0.364164	-0.472728	-0.383747	0.171459	-0.0460807	0.596539	0.0560785	0.803043	0.536918	0.15497	0.0253036	0.522892	kMEblack	Has2	Has2	25694	ENSMUSG00000022367	Has2	15117	M7	8
ENSRNOG00000004861	blue	-0.443459	-0.826132	-0.712625	0.225262	-0.255405	0.636084	0.498888	0.646179	0.851916	0.659308	0.193537	0.532126	kMEblue	Itga4	Itga4	311144	ENSMUSG00000027009	Itga4	16401	M9	9
ENSRNOG00000004863	brown	0.593586	0.677688	0.446611	-0.379911	-0.0287528	-0.709837	-0.398636	-0.684557	-0.688131	-0.360551	0.0805015	-0.363546	kMEbrown	Mpped2	Mpped2	362185	ENSMUSG00000016386	Mpped2	77015	M10	2
ENSRNOG00000004864	blue	-0.538063	-0.894143	-0.732362	0.299597	-0.206998	0.757129	0.50569	0.802108	0.918295	0.624236	0.171321	0.600376	kMEblue	Prpf40a	Prpf40a	295607	ENSMUSG00000061136	Prpf40a	56194	M9	9
ENSRNOG00000004874	black	0.0749708	-0.262966	-0.408915	-0.20546	-0.353109	0.183371	-0.136411	0.576704	0.357172	0.247522	0.374663	0.602342	kMEgrey60	Flrt3	Flrt3	366205	ENSMUSG00000051379	Flrt3	71436	M7	8
ENSRNOG00000004889	turquoise	0.0216627	0.643005	0.824459	0.225312	0.607566	-0.345461	-0.018252	-0.81394	-0.720388	-0.599856	-0.585709	-0.88679	kMEturquoise	Vangl2	Vangl2	289229	ENSMUSG00000026556	Vangl2	93840	M12	3
ENSRNOG00000004890	turquoise	-0.347312	0.435098	0.811619	0.504509	0.820889	0.0662278	0.074985	-0.439778	-0.512205	-0.690921	-0.818061	-0.837438	kMEmagenta	Adcy8	Adcy8	29241	ENSMUSG00000022376	Adcy8	11514	M12	3
ENSRNOG00000004891	lightgreen	-0.618167	-0.362349	-0.00161232	0.606607	0.398523	0.57589	0.540637	0.159396	0.345245	0.0960301	-0.43022	-0.131302	kMEgreenyellow	Arl14ep	Arl14ep	311279	ENSMUSG00000027122	Arl14ep	212772	M5	6
ENSRNOG00000004893	brown	0.499027	0.658394	0.481409	-0.333814	0.0429998	-0.642455	-0.382507	-0.623237	-0.669546	-0.37645	0.0115096	-0.402711	kMEbrown	Dmac2l	Dmac2l	362749	ENSMUSG00000054894	Dmac2l	68055	M10	2
ENSRNOG00000004899	turquoise	0.0921425	0.753424	0.866009	0.0904266	0.566351	-0.340017	-0.371262	-0.531695	-0.790412	-0.811612	-0.551861	-0.699006	kMEturquoise	Kcns3	Kcns3	83588	ENSMUSG00000043673	Kcns3	238076	M12	3
ENSRNOG00000004903	midnightblue	0.65799	0.38526	-0.0438947	-0.691162	-0.458819	-0.582734	-0.561035	-0.159037	-0.290176	-0.0144939	0.450937	0.196084	kMEmidnightblue	Ebp	Ebp	117278	ENSMUSG00000031168	Ebp	13595	M8	1
ENSRNOG00000004904	black	-0.22459	-0.728462	-0.781426	-0.0090731	-0.442729	0.54094	0.15579	0.877089	0.794727	0.574166	0.423499	0.826805	kMEblack	Pa2g4	Pa2g4	288778	ENSMUSG00000025364	Pa2g4	18813	M7	8
ENSRNOG00000004908	blue	-0.594689	-0.893434	-0.639835	0.461499	-0.0776472	0.675821	0.793471	0.384919	0.827972	0.698262	0.0402321	0.257301	kMEblue	Smc6	Smc6	313961	ENSMUSG00000020608	Smc6	67241	M9	9
ENSRNOG00000004910	green	0.312942	-0.342245	-0.641746	-0.40847	-0.675685	-0.141283	0.0224588	0.153158	0.369243	0.6303	0.66801	0.558166	kMEcyan	Eif2d	Eif2d	498225	ENSMUSG00000026427	Eif2d	16865	M11	10
ENSRNOG00000004917	black	-0.488381	-0.302261	-0.0827833	0.35134	0.250867	0.650353	-0.013241	0.772112	0.340784	-0.172016	-0.250814	0.304368	kMEblack	Rasal2	Rasal2	304893	ENSMUSG00000070565	Rasal2	226525	M7	8
ENSRNOG00000004921	green	-0.266707	-0.815676	-0.799695	0.0951161	-0.434689	0.39032	0.6196	0.330944	0.816078	0.891183	0.378829	0.46413	kMEgreen	Nusap1	Nusap1	311336	ENSMUSG00000027306	Nusap1	108907	M11	10
ENSRNOG00000004923	black	-0.361682	-0.249005	-0.0762452	0.314294	0.207964	0.491621	0.0753053	0.520817	0.25369	-0.103911	-0.185971	0.215433	kMEblack	Map4k5	Map4k5	503027	ENSMUSG00000034761	Map4k5	399510	M7	8
ENSRNOG00000004925	black	-0.274952	-0.524513	-0.509596	0.0211379	-0.223751	0.548134	-0.0208666	0.912869	0.608067	0.258062	0.209135	0.674033	kMEblack	Ppp1r12a	Ppp1r12a	116670	ENSMUSG00000019907	Ppp1r12a	17931	M7	8
ENSRNOG00000004932	turquoise	0.220816	0.603463	0.621053	-0.0297313	0.329396	-0.438106	-0.169915	-0.665232	-0.643348	-0.441483	-0.282083	-0.610779	kMEturquoise	Sel1l3	Sel1l3	360945	ENSMUSG00000029189	Sel1l3	231238	M12	3
ENSRNOG00000004936	cyan	0.410325	-0.203468	-0.579076	-0.576611	-0.728027	-0.225533	-0.182684	0.269764	0.31787	0.524399	0.701914	0.626488	kMEcyan	Sdc2	Sdc2	25615	ENSMUSG00000022261	Sdc2	15529	M6	11
ENSRNOG00000004937	turquoise	0.123342	0.789973	0.891123	0.0933307	0.595303	-0.332097	-0.37544	-0.529868	-0.810688	-0.844077	-0.553966	-0.68404	kMEturquoise	AABR07057765.1						M12	3
ENSRNOG00000004941	green	-0.08343	-0.532943	-0.585453	-0.0510891	-0.396189	0.234907	0.20375	0.365496	0.52444	0.546508	0.377929	0.461838	kMEgreen	Gpn1	Gpn1	688393	ENSMUSG00000064037	Gpn1	74254	M11	10
ENSRNOG00000004951	lightgreen	-0.619523	-0.404275	-0.0277415	0.636505	0.402424	0.530602	0.651732	-0.0531826	0.313007	0.141139	-0.469866	-0.30122	kMElightyellow	Kif16b	Kif16b	311478	ENSMUSG00000038844	Kif16b	16558	M5	6
ENSRNOG00000004956	lightgreen	-0.614737	-0.486394	-0.139109	0.600688	0.313313	0.644911	0.577412	0.216009	0.440101	0.194927	-0.337075	-0.0541198	kMElightgreen	Jade2	Jade2	303113	ENSMUSG00000020387	Jade2	76901	M5	6
ENSRNOG00000004959	green	-0.249051	-0.856152	-0.867101	0.0559717	-0.510234	0.40064	0.583051	0.422347	0.86669	0.924429	0.444932	0.571505	kMEgreen	Actr2	Actr2	289820	ENSMUSG00000020152	Actr2	66713	M11	10
ENSRNOG00000004967	green	0.286316	-0.324411	-0.629499	-0.487908	-0.684439	-0.083249	-0.160206	0.420405	0.390801	0.50039	0.663758	0.655233	kMEcyan	Snrpb2	Snrpb2	362223	ENSMUSG00000008333	Snrpb2	20639	M11	10
ENSRNOG00000004968	blue	-0.300131	-0.797519	-0.765941	0.114481	-0.390407	0.454189	0.538401	0.426132	0.812921	0.795827	0.330497	0.489115	kMEblue	Ncapg2	Ncapg2	362798	ENSMUSG00000042029	Ncapg2	76044	M9	9
ENSRNOG00000004972	black	-0.339497	-0.61425	-0.567566	0.117652	-0.219947	0.615153	0.096176	0.929518	0.689029	0.3358	0.204982	0.714443	kMEblack	Upp1	Upp1	289801	ENSMUSG00000020407	Upp1	22271	M7	8
ENSRNOG00000004978	magenta	-0.474281	0.210002	0.615857	0.63221	0.805254	0.302347	0.216396	-0.211276	-0.279259	-0.555199	-0.783267	-0.620307	kMEmagenta	Prkacb	Prkacb	293508	ENSMUSG00000005034	Prkacb	18749	M4	5
ENSRNOG00000004992	green	0.32798	-0.483317	-0.807144	-0.456527	-0.81005	-0.128075	0.14673	0.195355	0.524107	0.821952	0.814298	0.64948	kMEgreen	Rab1a	Rab1a	81754	ENSMUSG00000020149	Rab1a	19324	M11	10
ENSRNOG00000004998	turquoise	0.0267046	0.799641	0.973402	0.182983	0.707368	-0.274951	-0.375957	-0.515128	-0.840873	-0.929565	-0.66284	-0.76548	kMEturquoise	Jakmip1	Jakmip1	305434	ENSMUSG00000063646	Jakmip1	76071	M12	3
ENSRNOG00000005003	brown	0.600064	0.876692	0.663896	-0.407391	0.125752	-0.72896	-0.672069	-0.580747	-0.882779	-0.680609	-0.0523151	-0.419207	kMEbrown	Ptprn2	Ptprn2	29714	ENSMUSG00000056553	Ptprn2	19276	M10	2
ENSRNOG00000005006	lightgreen	-0.584732	-0.151669	0.238177	0.591652	0.54239	0.514099	0.241933	0.259177	0.0920254	-0.285497	-0.537353	-0.203518	kMEgreenyellow	Ndufaf1	Ndufaf1	296086	ENSMUSG00000027305	Ndufaf1	69702	M5	6
ENSRNOG00000005007	turquoise	0.00195144	0.62173	0.785901	0.208021	0.583519	-0.212758	-0.192232	-0.51407	-0.659433	-0.674726	-0.54086	-0.660999	kMEturquoise	Scn3a	Scn3a	497770	ENSMUSG00000057182	Scn3a	20269	M12	3
ENSRNOG00000005012	black	-0.258539	-0.624056	-0.632728	0.024135	-0.311324	0.566835	0.0569383	0.903941	0.693984	0.388729	0.300584	0.745376	kMEblack	Utp14a	Utp14a	317579	ENSMUSG00000063785	Utp14a	72554	M7	8
ENSRNOG00000005015	magenta	-0.330965	0.511182	0.872142	0.48488	0.87516	0.0866179	-0.0657362	-0.367738	-0.577233	-0.822404	-0.862896	-0.815001	kMEmagenta	Rabep1	Rabep1	54190	ENSMUSG00000020817	Rabep1	54189	M4	5
ENSRNOG00000005018	turquoise	0.105039	0.843261	0.968906	0.105338	0.651766	-0.342275	-0.431295	-0.544474	-0.875473	-0.92832	-0.609619	-0.752033	kMEturquoise	Scn2a	Scn2a	24766	ENSMUSG00000075318	Scn2a	110876	M12	3
ENSRNOG00000005024	cyan	0.675578	-0.116061	-0.630641	-0.758078	-0.91007	-0.480902	-0.244219	0.042432	0.185697	0.605687	0.90973	0.635897	kMEcyan	Cdkn2aipnl	Cdkn2aipnl	287278	ENSMUSG00000020392	Cdkn2aipnl	52626	M6	11
ENSRNOG00000005031	grey60	0.228737	-0.369048	-0.660295	-0.422667	-0.654092	0.023206	-0.132584	0.484299	0.448431	0.531711	0.625611	0.731643	kMEgrey60	Surf6	Surf6	303076	ENSMUSG00000036160	Surf6	20935	M2	12
ENSRNOG00000005033	midnightblue	0.684303	0.377782	-0.0300335	-0.659762	-0.461735	-0.591387	-0.540447	-0.158935	-0.311816	-0.0464914	0.508098	0.215779	kMEmidnightblue	Acvr1	Acvr1	79558	ENSMUSG00000026836	Acvr1	11477	M8	1
ENSRNOG00000005034	turquoise	-0.270892	0.187804	0.491172	0.517316	0.586543	0.0251701	0.422375	-0.642839	-0.306541	-0.269008	-0.585031	-0.725974	kMEmagenta	Arhgef25	Arhgef25	314904	ENSMUSG00000019467	Arhgef25	52666	M12	3
ENSRNOG00000005037	green	-0.434521	-0.791935	-0.650599	0.279001	-0.212354	0.500506	0.688096	0.301815	0.769378	0.753411	0.147836	0.287422	kMEblue	Kif18a	Kif18a	362186	ENSMUSG00000027115	Kif18a	228421	M11	10
ENSRNOG00000005039	cyan	0.397901	-0.35264	-0.747714	-0.547779	-0.820729	-0.140536	-0.0919777	0.387769	0.46244	0.659257	0.81255	0.808102	kMEcyan	Tfpi	Tfpi	29436	ENSMUSG00000027082	Tfpi	21788	M6	11
ENSRNOG00000005041	midnightblue	0.787125	0.504041	0.0563439	-0.717319	-0.487031	-0.798194	-0.554308	-0.367449	-0.440073	-0.0143963	0.535281	0.118127	kMEmidnightblue	Crip2	Crip2	338401	ENSMUSG00000006356	Crip2	68337	M8	1
ENSRNOG00000005042	brown	0.146685	0.465085	0.443532	-0.0912587	0.212175	-0.279319	-0.366396	-0.202175	-0.466271	-0.482378	-0.226022	-0.286972	kMEbrown	Ranbp17	Ranbp17	303029	ENSMUSG00000040594	Ranbp17	66011	M10	2
ENSRNOG00000005045	magenta	-0.522372	0.241614	0.718778	0.68896	0.879382	0.242514	0.291522	-0.396732	-0.36195	-0.590991	-0.874252	-0.84381	kMEmagenta	Ppp2r5e	Ppp2r5e	299147	ENSMUSG00000021051	Ppp2r5e	26932	M4	5
ENSRNOG00000005046	midnightblue	0.880391	0.601295	0.0992043	-0.814626	-0.494237	-0.833527	-0.702601	-0.3465	-0.534059	-0.139072	0.539402	0.13581	kMEmidnightblue	Tspan13	Tspan13	366602	ENSMUSG00000020577	Tspan13	66109	M8	1
ENSRNOG00000005048	turquoise	0.239965	0.764811	0.781388	-0.0744996	0.419015	-0.481592	-0.407553	-0.595641	-0.795763	-0.716676	-0.392216	-0.653336	kMEturquoise	Trhr	Trhr	25570	ENSMUSG00000038760	Trhr	22045	M12	3
ENSRNOG00000005053	black	-0.333565	-0.352125	-0.226441	0.174613	0.0163492	0.38748	0.114975	0.477181	0.353876	0.10612	-0.0576875	0.218446	kMEblack	Egln3	Egln3	54702	ENSMUSG00000035105	Egln3	112407	M7	8
ENSRNOG00000005061	midnightblue	0.839445	0.230172	-0.346036	-0.902472	-0.811172	-0.668726	-0.585072	-0.0650679	-0.129457	0.287327	0.82101	0.499586	kMEmidnightblue	Dlst	Dlst	299201	ENSMUSG00000004789	Dlst	78920	M8	1
ENSRNOG00000005063	brown	0.439224	0.945548	0.831017	-0.265459	0.325314	-0.588021	-0.717351	-0.462917	-0.918901	-0.863845	-0.273758	-0.479766	kMEbrown	Atl1	Atl1	362750	ENSMUSG00000021066	Atl1	73991	M10	2
ENSRNOG00000005076	magenta	-0.543037	0.230267	0.701087	0.694657	0.897794	0.306575	0.251024	-0.305162	-0.324279	-0.605711	-0.891116	-0.775093	kMEmagenta	Bcorl1	Bcorl1	302810	ENSMUSG00000036959	Bcorl1	320376	M4	5
ENSRNOG00000005081	turquoise	-0.304703	-0.0339335	0.224945	0.36619	0.364467	0.106381	0.38805	-0.355319	-0.0551326	-0.0432239	-0.396576	-0.47842	kMElightyellow	Fbxl20	Fbxl20	64039	ENSMUSG00000020883	Fbxl20	72194	M12	3
ENSRNOG00000005083	blue	-0.691175	-0.669357	-0.316076	0.56751	0.207572	0.69428	0.673468	0.319119	0.617341	0.365455	-0.264955	0.00305993	kMElightgreen	Rtfdc1	Rtfdc1	296410	ENSMUSG00000027502	Rtf2	66404	M9	9
ENSRNOG00000005087	black	-0.0431969	-0.370761	-0.490972	-0.224011	-0.377787	0.296527	-0.219283	0.812098	0.469952	0.240857	0.354871	0.693995	kMEblack	Cebpz	Cebpz	362686	ENSMUSG00000024081	Cebpz	12607	M7	8
ENSRNOG00000005096	grey60	0.00150871	-0.59518	-0.774445	-0.234069	-0.590654	0.322236	0.00401551	0.779204	0.682993	0.586407	0.579186	0.867254	kMEgrey60	Bzw2	Bzw2	171439	ENSMUSG00000020547	Bzw2	66912	M2	12
ENSRNOG00000005101	blue	-0.45644	-0.730975	-0.556594	0.369482	-0.10089	0.558417	0.683967	0.305615	0.716421	0.62084	0.055666	0.289753	kMEblue	Mia2	Mia2	100912115	ENSMUSG00000021000	Mia2	338320	M9	9
ENSRNOG00000005102	cyan	0.477792	-0.262744	-0.648373	-0.538529	-0.782672	-0.345941	0.0582602	-0.0550638	0.301519	0.711949	0.776608	0.498133	kMEcyan	Washc3	Washc3	299707	ENSMUSG00000020056	Washc3	67282	M6	11
ENSRNOG00000005109	brown	0.547085	0.705286	0.479913	-0.38758	0.00136159	-0.67092	-0.473737	-0.550033	-0.684371	-0.417236	0.0304767	-0.306459	kMEbrown	Rprm	Rprm	680110	ENSMUSG00000075334	Rprm	67874	M10	2
ENSRNOG00000005115	green	-0.0644726	-0.650843	-0.740944	-0.101236	-0.539547	0.166297	0.45451	0.198142	0.671157	0.852631	0.4788	0.431019	kMEgreen	Asf1b	Asf1b	304648	ENSMUSG00000005470	Asf1b	66929	M11	10
ENSRNOG00000005126	green	0.323791	-0.428987	-0.759463	-0.4507	-0.774399	-0.113603	0.0451086	0.262223	0.474441	0.725004	0.775264	0.668068	kMEcyan	Pqlc3	Pqlc3	298906	ENSMUSG00000045679	Pqlc3	217430	M11	10
ENSRNOG00000005129	midnightblue	0.922299	0.625577	0.0863047	-0.831538	-0.525985	-0.860621	-0.720394	-0.391246	-0.543401	-0.11467	0.553889	0.15691	kMEmidnightblue	Dtx3	Dtx3	500847	ENSMUSG00000040415	Dtx3	80904	M8	1
ENSRNOG00000005133	turquoise	0.250697	0.907094	0.938625	-0.0260027	0.544534	-0.459902	-0.534495	-0.546267	-0.922441	-0.919367	-0.483688	-0.659781	kMEturquoise	Mapt	Mapt	29477	ENSMUSG00000018411	Mapt	17762	M12	3
ENSRNOG00000005144	turquoise	0.0749075	0.421162	0.463876	0.0543118	0.322209	-0.160917	-0.195582	-0.286672	-0.419128	-0.466057	-0.300858	-0.375287	kMEturquoise	Tmem18	Tmem18	362722	ENSMUSG00000043061	Tmem18	211986	M12	3
ENSRNOG00000005151	midnightblue	0.728851	0.412681	-0.00663269	-0.660702	-0.457121	-0.665063	-0.481127	-0.292345	-0.367221	-0.0172002	0.513526	0.14386	kMEmidnightblue	Dync2li1	Dync2li1	298767	ENSMUSG00000024253	Dync2li1	213575	M8	1
ENSRNOG00000005157	blue	-0.144149	-0.672333	-0.686788	0.013639	-0.424478	0.295026	0.43712	0.35674	0.676397	0.713536	0.433021	0.474001	kMEgreen	Rbbp7	Rbbp7	83712	ENSMUSG00000031353	Rbbp7	245688	M9	9
ENSRNOG00000005159	turquoise	-0.110765	0.647361	0.891521	0.316039	0.737455	-0.113819	-0.220089	-0.422494	-0.686732	-0.82672	-0.686688	-0.710169	kMEturquoise	Fam135b	Fam135b	315069	ENSMUSG00000036800	Fam135b	70363	M12	3
ENSRNOG00000005175	midnightblue	0.900337	0.331738	-0.25344	-0.919097	-0.77709	-0.755323	-0.631365	-0.148525	-0.244422	0.196147	0.81342	0.423528	kMEmidnightblue	Sgpp1	Sgpp1	81536	ENSMUSG00000021054	Sgpp1	81535	M8	1
ENSRNOG00000005176	brown	0.306705	0.895723	0.873012	-0.151276	0.444541	-0.479812	-0.65904	-0.44291	-0.897628	-0.904545	-0.388366	-0.569225	kMEbrown	Map7d2	Map7d2	317508	ENSMUSG00000041020	Map7d2	78283	M10	2
ENSRNOG00000005180	turquoise	-0.234956	0.561447	0.885898	0.440996	0.833625	-0.0139807	-0.075409	-0.476961	-0.642378	-0.801253	-0.79461	-0.821416	kMEturquoise	Vstm2a	Vstm2a	689106	ENSMUSG00000048834	Vstm2a	211739	M12	3
ENSRNOG00000005184	midnightblue	0.776241	0.203235	-0.355002	-0.833441	-0.780828	-0.591747	-0.561678	0.0149859	-0.0914379	0.276578	0.774452	0.551791	kMEmidnightblue	Nop10	Nop10	691534	ENSMUSG00000027133	Nop10	66181	M8	1
ENSRNOG00000005185	magenta	-0.490616	0.177896	0.592544	0.598701	0.748876	0.28193	0.186765	-0.177611	-0.256059	-0.522828	-0.737663	-0.623991	kMEmagenta	Nxph3	Nxph3	59315	ENSMUSG00000046719	Nxph3	104079	M4	5
ENSRNOG00000005190	brown	0.441602	0.626684	0.46462	-0.275753	0.0705056	-0.549883	-0.389309	-0.557755	-0.617111	-0.38744	-0.040397	-0.346473	kMEbrown	Nipal2	Nipal2	362899	ENSMUSG00000038879	Nipal2	223473	M10	2
ENSRNOG00000005191	greenyellow	-0.791342	-0.0816219	0.466694	0.81014	0.852683	0.645145	0.364708	0.109315	0.0205237	-0.441268	-0.875664	-0.52389	kMEmagenta	Trim44	Trim44	362172	ENSMUSG00000027189	Trim44	80985	M3	4
ENSRNOG00000005195	brown	0.651103	0.728875	0.419185	-0.481661	-0.0810635	-0.691773	-0.602067	-0.4579	-0.688853	-0.433668	0.129131	-0.147432	kMEbrown	Cst3	Cst3	25307	ENSMUSG00000027447	Cst3	13010	M10	2
ENSRNOG00000005196	brown	0.400091	0.606731	0.470393	-0.20703	0.105382	-0.581742	-0.2168	-0.749641	-0.61826	-0.291269	-0.110378	-0.485445	kMEbrown	Slc12a6	Slc12a6	691209	ENSMUSG00000027130	Slc12a6	107723	M10	2
ENSRNOG00000005203	cyan	0.405037	-0.29316	-0.671782	-0.571921	-0.761015	-0.105696	-0.261055	0.505182	0.388844	0.505174	0.799644	0.807954	kMEgrey60	Sec61g	Sec61g	689134	ENSMUSG00000078974	Sec61g	20335	M6	11
ENSRNOG00000005206	turquoise	-0.00250564	0.591648	0.741759	0.176641	0.562461	-0.227041	-0.168002	-0.490272	-0.629761	-0.657317	-0.534507	-0.651119	kMEturquoise	Kcnq3	Kcnq3	29682	ENSMUSG00000056258	Kcnq3	110862	M12	3
ENSRNOG00000005209	lightgreen	-0.855344	-0.443816	0.0686866	0.842778	0.621173	0.837685	0.57719	0.32876	0.383493	-0.0763912	-0.648739	-0.199206	kMEgreenyellow	Spred1	Spred1	296072	ENSMUSG00000027351	Spred1	114715	M5	6
ENSRNOG00000005214	black	-0.360933	-0.683778	-0.645372	0.102254	-0.274294	0.625518	0.159897	0.915974	0.762877	0.439821	0.226802	0.720575	kMEblack	Plek	Plek	364206	ENSMUSG00000020120	Plek	56193	M7	8
ENSRNOG00000005215	brown	0.237688	0.859262	0.865851	-0.0885752	0.486847	-0.405202	-0.612134	-0.372185	-0.842583	-0.904978	-0.434461	-0.545169	kMEturquoise	Klhl4	Klhl4	317196	ENSMUSG00000025597	Klhl4	237010	M10	2
ENSRNOG00000005218	lightgreen	-0.78899	-0.586834	-0.150802	0.685151	0.396094	0.817828	0.565285	0.499233	0.550724	0.121279	-0.408984	0.0247125	kMElightgreen	Sf3a1	Sf3a1	305479	ENSMUSG00000002129	Sf3a1	67465	M5	6
ENSRNOG00000005228	blue	-0.456225	-0.638993	-0.461874	0.331001	-0.0599205	0.510102	0.532985	0.370823	0.620407	0.475096	0.0131703	0.257798	kMEblue	Gnptab	Gnptab	362865	ENSMUSG00000035311	Gnptab	432486	M9	9
ENSRNOG00000005243	lightgreen	-0.589618	-0.549661	-0.290251	0.402834	0.1413	0.735536	0.281665	0.676558	0.579993	0.168642	-0.183792	0.280187	kMElightgreen	Pop1	Pop1	315045	ENSMUSG00000022325	Pop1	67724	M5	6
ENSRNOG00000005248	magenta	-0.464821	0.324287	0.753579	0.624555	0.867817	0.212518	0.15341	-0.34292	-0.418579	-0.667961	-0.867755	-0.793005	kMEmagenta	Slc1a4	Slc1a4	305540	ENSMUSG00000020142	Slc1a4	55963	M4	5
ENSRNOG00000005249	blue	-0.690283	-0.876729	-0.595626	0.519612	-0.00610254	0.795445	0.727885	0.581982	0.871424	0.603315	-0.0587567	0.35191	kMEblue	Snx6	Snx6	362738	ENSMUSG00000005656	Snx6	72183	M9	9
ENSRNOG00000005256	greenyellow	-0.880686	-0.251924	0.339967	0.915228	0.833651	0.758765	0.497846	0.211951	0.156609	-0.346429	-0.836263	-0.428077	kMEgreenyellow	Zc3h15	Zc3h15	362154	ENSMUSG00000027091	Zc3h15	69082	M3	4
ENSRNOG00000005257	brown	0.630931	0.666308	0.359467	-0.449023	-0.126041	-0.704249	-0.468826	-0.598091	-0.641382	-0.292204	0.136096	-0.21691	kMEbrown	Prkaca	Prkaca	25636	ENSMUSG00000005469	Prkaca	18747	M10	2
ENSRNOG00000005258	greenyellow	-0.745122	-0.334751	0.13507	0.766871	0.613678	0.719464	0.520882	0.212343	0.279762	-0.0992424	-0.607921	-0.25361	kMEgreenyellow	Myef2	Myef2	679712	ENSMUSG00000027201	Myef2	17876	M3	4
ENSRNOG00000005258	greenyellow	-0.745122	-0.334751	0.13507	0.766871	0.613678	0.719464	0.520882	0.212343	0.279762	-0.0992424	-0.607921	-0.25361	kMEgreenyellow	Myef2	Myef2	679712	ENSMUSG00000049230	Gm9833	100041480	M3	4
ENSRNOG00000005261	grey60	0.28305	-0.214896	-0.533392	-0.446882	-0.572956	0.0658022	-0.371078	0.635187	0.336481	0.273909	0.574119	0.791391	kMEgrey60	Fbxl5	Fbxl5	305424	ENSMUSG00000039753	Fbxl5	242960	M2	12
ENSRNOG00000005263	lightgreen	-0.661263	-0.629049	-0.307801	0.529799	0.208198	0.80243	0.44882	0.623186	0.614202	0.202306	-0.218854	0.228456	kMElightgreen	Scaf11	Scaf11	312030	ENSMUSG00000033228	Scaf11	72193	M5	6
ENSRNOG00000005264	grey60	0.199592	-0.475667	-0.754719	-0.377474	-0.69496	0.101946	-0.00698931	0.538222	0.576168	0.628553	0.687825	0.789918	kMEgrey60	Sav1	Sav1	299116	ENSMUSG00000021067	Sav1	64010	M2	12
ENSRNOG00000005271	brown	0.717989	0.661248	0.312177	-0.539068	-0.204933	-0.786037	-0.472932	-0.628854	-0.638837	-0.243987	0.245109	-0.205016	kMEmidnightblue	Rapgef5	Rapgef5	362799	ENSMUSG00000041992	Rapgef5	217944	M10	2
ENSRNOG00000005274	green	0.0862021	-0.592962	-0.782794	-0.192838	-0.629396	0.0963476	0.355187	0.212792	0.620077	0.831851	0.594588	0.560509	kMEgreen	Vrk1	Vrk1	362779	ENSMUSG00000021115	Vrk1	22367	M11	10
ENSRNOG00000005279	brown	0.350662	0.500941	0.410846	-0.167695	0.0719526	-0.574024	-0.139763	-0.697072	-0.567504	-0.245539	-0.0662031	-0.458037	kMEbrown	Ndufaf7	Ndufaf7	298748	ENSMUSG00000024082	Ndufaf7	73694	M10	2
ENSRNOG00000005281	turquoise	-0.163791	0.506605	0.771978	0.359017	0.713864	-0.03837	-0.0902415	-0.404607	-0.581036	-0.732631	-0.649258	-0.700365	kMEturquoise	Stx16	Stx16	362283	ENSMUSG00000027522	Stx16	228960	M12	3
ENSRNOG00000005285	midnightblue	0.744692	0.762988	0.412952	-0.576283	-0.161924	-0.851328	-0.589579	-0.634107	-0.741962	-0.35931	0.208733	-0.244059	kMEbrown	Fbxo33	Fbxo33	314157	ENSMUSG00000035329	Fbxo33	70611	M8	1
ENSRNOG00000005289	lightyellow	-0.739879	-0.717313	-0.335775	0.671187	0.246376	0.744244	0.790659	0.301157	0.660914	0.411884	-0.291045	0.0250709	kMElightyellow	Prkd3	Prkd3	313834	ENSMUSG00000024070	Prkd3	75292	M1	7
ENSRNOG00000005290	midnightblue	0.793561	0.503758	0.0286176	-0.816856	-0.511958	-0.731917	-0.705622	-0.219861	-0.41877	-0.0701933	0.543266	0.166682	kMEmidnightblue	Ywhae	Ywhae	29753	ENSMUSG00000020849	Ywhae	22627	M8	1
ENSRNOG00000005291	brown	0.382736	0.824307	0.739733	-0.165515	0.334982	-0.497826	-0.554184	-0.493505	-0.820098	-0.737139	-0.262189	-0.455126	kMEbrown	Slc38a1	Slc38a1	170567	ENSMUSG00000023169	Slc38a1	105727	M10	2
ENSRNOG00000005298	blue	-0.0909121	-0.640346	-0.754614	-0.105449	-0.514981	0.34937	0.186179	0.651756	0.707573	0.635284	0.483393	0.752327	kMEgrey60	Zfp513	Zfp513	313913	ENSMUSG00000043059	Zfp513	101023	M9	9
ENSRNOG00000005299	turquoise	0.0482484	0.805547	0.948678	0.128318	0.671446	-0.246441	-0.479785	-0.376631	-0.822644	-0.966806	-0.620202	-0.66528	kMEturquoise	Kif5a	Kif5a	314906	ENSMUSG00000074657	Kif5a	16572	M12	3
ENSRNOG00000005302	green	-0.0229203	-0.69607	-0.850385	-0.17576	-0.623854	0.269114	0.256005	0.556543	0.744371	0.777531	0.602874	0.73937	kMEgreen	Slc2a9	Slc2a9	501925	ENSMUSG00000005107	Slc2a9	117591	M11	10
ENSRNOG00000005307	turquoise	0.0370429	0.787885	0.955961	0.173614	0.69143	-0.284512	-0.329257	-0.566019	-0.825361	-0.879224	-0.649499	-0.784378	kMEturquoise	Slc4a10	Slc4a10	295645	ENSMUSG00000026904	Slc4a10	94229	M12	3
ENSRNOG00000005309	turquoise	0.180238	0.83332	0.913214	0.04377	0.569071	-0.398118	-0.426769	-0.58588	-0.864159	-0.852138	-0.511308	-0.706696	kMEturquoise	Scn8a	Scn8a	29710	ENSMUSG00000023033	Scn8a	20273	M12	3
ENSRNOG00000005326	turquoise	0.154928	0.556751	0.618585	0.0384315	0.352973	-0.414227	-0.0774232	-0.770224	-0.62393	-0.413462	-0.35221	-0.7057	kMEturquoise	Cnrip1	Cnrip1	364208	ENSMUSG00000044629	Cnrip1	380686	M12	3
ENSRNOG00000005330	lightgreen	-0.727122	-0.58913	-0.208138	0.586426	0.302099	0.75955	0.552115	0.422491	0.566079	0.215069	-0.366722	0.0088652	kMElightgreen	Crebbp	Crebbp	54244	ENSMUSG00000022521	Crebbp	12914	M5	6
ENSRNOG00000005331	lightgreen	-0.496502	-0.232139	0.0556897	0.4464	0.377326	0.530249	0.148141	0.391583	0.197509	-0.161784	-0.373371	-0.00851286	kMElightgreen	Vapb	Vapb	60431	ENSMUSG00000054455	Vapb	56491	M5	6
ENSRNOG00000005332	turquoise	0.185347	0.844596	0.927446	0.0485693	0.576782	-0.449438	-0.402523	-0.63967	-0.894555	-0.858454	-0.524253	-0.746847	kMEturquoise	Csdc2	Csdc2	266600	ENSMUSG00000042109	Csdc2	105859	M12	3
ENSRNOG00000005333	black	0.0455095	0.0868223	0.00519304	-0.154786	-0.0505806	0.108962	-0.409045	0.497965	0.0169968	-0.203237	0.0690153	0.338428	kMEblack	Azin1	Azin1	58961	ENSMUSG00000037458	Azin1	54375	M7	8
ENSRNOG00000005335	turquoise	-0.166529	0.507932	0.736998	0.300338	0.658214	-0.0126369	-0.180774	-0.279624	-0.537231	-0.717963	-0.641639	-0.60393	kMEturquoise	Galnt13	Galnt13	311039	ENSMUSG00000060988	Galnt13	271786	M12	3
ENSRNOG00000005344	grey60	0.141947	-0.443541	-0.687272	-0.333294	-0.605322	0.154797	-0.0795673	0.580773	0.526549	0.52898	0.590854	0.761826	kMEgrey60	Nol10	Nol10	313981	ENSMUSG00000061458	Nol10	217431	M2	12
ENSRNOG00000005345	turquoise	0.034434	0.80547	0.972291	0.169209	0.701604	-0.260358	-0.400752	-0.479329	-0.834467	-0.94191	-0.651248	-0.742734	kMEturquoise	Vsnl1	Vsnl1	24877	ENSMUSG00000054459	Vsnl1	26950	M12	3
ENSRNOG00000005346	cyan	0.38818	-0.107899	-0.386566	-0.397079	-0.529052	-0.303838	-0.0240414	-0.0515648	0.121855	0.379749	0.549032	0.320863	kMEcyan	Tmem128	Tmem128	360952	ENSMUSG00000067365	Tmem128	66309	M6	11
ENSRNOG00000005347	turquoise	0.0840087	0.673121	0.739882	0.020943	0.485957	-0.222068	-0.484342	-0.232605	-0.665798	-0.783655	-0.454235	-0.456622	kMEturquoise	Fjx1	Fjx1	366140	ENSMUSG00000075012	Fjx1	14221	M12	3
ENSRNOG00000005348	brown	0.56927	0.646249	0.42462	-0.396455	-0.0507124	-0.745778	-0.345743	-0.719172	-0.65534	-0.278881	0.078005	-0.387378	kMEbrown	Pamr1	Pamr1	311252	ENSMUSG00000027188	Pamr1	210622	M10	2
ENSRNOG00000005350	lightgreen	-0.799843	-0.725199	-0.321083	0.644125	0.271315	0.88864	0.576413	0.619424	0.694989	0.251703	-0.312442	0.155098	kMElightgreen	Pwp1	Pwp1	362856	ENSMUSG00000001785	Pwp1	103136	M5	6
ENSRNOG00000005353	midnightblue	0.693237	0.419534	-0.0193392	-0.690767	-0.455488	-0.499881	-0.767033	0.12554	-0.322733	-0.194512	0.520786	0.414528	kMEmidnightblue	Rybp	Rybp	312603	ENSMUSG00000072872	Rybp	56353	M8	1
ENSRNOG00000005355	green	0.337742	-0.358937	-0.689796	-0.402195	-0.716326	-0.136184	0.0914071	0.143359	0.415732	0.688014	0.695011	0.614877	kMEcyan	Ncstn	Ncstn	289231	ENSMUSG00000003458	Ncstn	59287	M11	10
ENSRNOG00000005357	lightyellow	-0.489429	-0.393513	-0.0499002	0.584699	0.304459	0.287148	0.82433	-0.370902	0.248178	0.315068	-0.326902	-0.427718	kMElightyellow	Ctc1	Ctc1	303238	ENSMUSG00000020898	Ctc1	68964	M1	7
ENSRNOG00000005358	turquoise	-0.314139	0.466347	0.821071	0.464829	0.81497	0.0426507	-0.0207646	-0.403194	-0.551804	-0.752988	-0.800655	-0.817227	kMEturquoise	Pmm1	Pmm1	300089	ENSMUSG00000022474	Pmm1	29858	M12	3
ENSRNOG00000005359	turquoise	0.017574	0.76823	0.93942	0.193807	0.701752	-0.244941	-0.339385	-0.514566	-0.804043	-0.890934	-0.657218	-0.756364	kMEturquoise	Csrnp3	Csrnp3	311093	ENSMUSG00000044647	Csrnp3	77771	M12	3
ENSRNOG00000005365	brown	0.377664	0.90207	0.840884	-0.177828	0.372671	-0.56384	-0.5687	-0.602731	-0.901512	-0.784437	-0.328915	-0.600122	kMEbrown	Kcnip1	Kcnip1	65023	ENSMUSG00000053519	Kcnip1	70357	M10	2
ENSRNOG00000005370	black	-0.188317	-0.259868	-0.243883	-0.00974481	-0.0866653	0.390165	-0.150882	0.716702	0.343863	0.0367585	0.0834206	0.459491	kMEblack	S1pr4	S1pr4	314649	ENSMUSG00000044199	S1pr4	13611	M7	8
ENSRNOG00000005374	black	-0.504104	-0.701116	-0.547302	0.25417	-0.10064	0.743647	0.223931	0.912596	0.746577	0.339133	0.0713793	0.581717	kMEblack	Lyar	Lyar	289707	ENSMUSG00000067367	Lyar	17089	M7	8
ENSRNOG00000005378	green	-0.217252	-0.81088	-0.84273	0.0192553	-0.498956	0.381171	0.536415	0.433292	0.845585	0.878642	0.43821	0.577083	kMEgreen	Gna15	Gna15	89788	ENSMUSG00000034792	Gna15	14676	M11	10
ENSRNOG00000005386	green	0.150747	-0.241777	-0.426083	-0.285773	-0.425103	0.0358936	-0.157636	0.421598	0.289393	0.283144	0.449004	0.508564	kMEgrey60	Kitlg	Kitlg	60427	ENSMUSG00000019966	Kitl	17311	M11	10
ENSRNOG00000005387	black	-0.269247	-0.72356	-0.741986	0.0170777	-0.397395	0.560708	0.20122	0.869976	0.805895	0.57074	0.37788	0.778508	kMEblack	Rbm3	Rbm3	114488	ENSMUSG00000031167	Rbm3	19652	M7	8
ENSRNOG00000005388	blue	-0.136735	-0.683784	-0.765908	-0.0587673	-0.490408	0.327172	0.329765	0.506109	0.724895	0.71853	0.441304	0.625971	kMEblue	Rassf3	Rassf3	362886	ENSMUSG00000025795	Rassf3	192678	M9	9
ENSRNOG00000005391	turquoise	-0.282774	0.559247	0.900643	0.472466	0.876203	0.0600379	-0.100451	-0.376301	-0.618552	-0.856214	-0.842307	-0.7919	kMEturquoise	Prex2	Prex2	312912	ENSMUSG00000048960	Prex2	109294	M12	3
ENSRNOG00000005392	green	-0.0949228	-0.750497	-0.859304	-0.110182	-0.593716	0.311439	0.323839	0.574169	0.785055	0.796294	0.567552	0.734847	kMEgreen	Ngfr	Ngfr	24596	ENSMUSG00000000120	Ngfr	18053	M11	10
ENSRNOG00000005393	blue	-0.409578	-0.651942	-0.537697	0.254811	-0.122196	0.619804	0.365644	0.639104	0.683526	0.426539	0.0878529	0.480933	kMEblue	Sertad2	Sertad2	498423	ENSMUSG00000049800	Sertad2	58172	M9	9
ENSRNOG00000005397	green	0.317586	-0.294096	-0.592282	-0.445636	-0.671433	-0.152896	-0.10238	0.282365	0.340121	0.525173	0.673808	0.596976	kMEcyan	Maea	Maea	298982	ENSMUSG00000079562	Maea	59003	M11	10
ENSRNOG00000005406	lightgreen	-0.690927	-0.74511	-0.43782	0.497793	0.10392	0.825049	0.515501	0.686539	0.749511	0.378874	-0.144585	0.315848	kMElightgreen	Clint1	Clint1	360515	ENSMUSG00000006169	Clint1	216705	M5	6
ENSRNOG00000005410	green	-0.200685	-0.605471	-0.595001	0.028888	-0.341559	0.264911	0.427013	0.253542	0.602347	0.671183	0.295379	0.326589	kMEgreen	Cdca7l	Cdca7l	619566	ENSMUSG00000021175	Cdca7l	217946	M11	10
ENSRNOG00000005411	greenyellow	-0.649697	-0.300407	0.110886	0.687178	0.529404	0.582519	0.544597	0.10727	0.243146	-0.0548133	-0.541986	-0.266717	kMEgreenyellow	Aftph	Aftph	305544	ENSMUSG00000049659	Aftph	216549	M3	4
ENSRNOG00000005413	grey60	-0.00756783	-0.60167	-0.779875	-0.197942	-0.577648	0.315468	0.0648249	0.756839	0.694115	0.586347	0.558936	0.865202	kMEgrey60	Creb3l1	Creb3l1	362165	ENSMUSG00000027230	Creb3l1	26427	M2	12
ENSRNOG00000005424	black	-0.316783	-0.49958	-0.454933	0.073765	-0.156048	0.595041	-0.051716	0.971766	0.589844	0.171067	0.146256	0.675609	kMEblack	Odc1	Odc1	24609	ENSMUSG00000011179	Odc1	18263	M7	8
ENSRNOG00000005428	midnightblue	0.933597	0.51609	-0.0337284	-0.874933	-0.623546	-0.843767	-0.694806	-0.308543	-0.448765	-0.0120696	0.68157	0.24389	kMEmidnightblue	Ctbp1	Ctbp1	29382	ENSMUSG00000037373	Ctbp1	13016	M8	1
ENSRNOG00000005434	magenta	-0.690911	0.132893	0.664397	0.790271	0.951898	0.503592	0.238275	-0.029976	-0.205125	-0.648079	-0.945478	-0.651185	kMEmagenta	Sptbn1	Sptbn1	305614	ENSMUSG00000020315	Sptbn1	20742	M4	5
ENSRNOG00000005437	turquoise	0.213326	0.777541	0.829867	0.0182929	0.500173	-0.443948	-0.357449	-0.615086	-0.821717	-0.778943	-0.443333	-0.677184	kMEturquoise	Rida	Rida	65151	ENSMUSG00000022323	Rida	15473	M12	3
ENSRNOG00000005438	turquoise	0.226738	0.859593	0.888309	-0.0224268	0.515969	-0.407158	-0.539247	-0.464397	-0.863509	-0.881355	-0.461928	-0.583154	kMEturquoise	Pcsk2	Pcsk2	25121	ENSMUSG00000027419	Pcsk2	18549	M12	3
ENSRNOG00000005451	greenyellow	-0.261453	-0.117492	0.103581	0.391591	0.281697	0.0743989	0.486351	-0.398258	-0.00548866	0.0801866	-0.288855	-0.399573	kMElightyellow	Dnah11	Dnah11	117253	ENSMUSG00000018581	Dnah11	13411	M3	4
ENSRNOG00000005457	brown	0.578739	0.956971	0.759071	-0.390189	0.190018	-0.7139	-0.747668	-0.551228	-0.939976	-0.778121	-0.125982	-0.442116	kMEbrown	Lamp5	Lamp5	362220	ENSMUSG00000027270	Lamp5	76161	M10	2
ENSRNOG00000005464	brown	0.371259	0.811355	0.736502	-0.178506	0.317127	-0.525107	-0.527693	-0.511576	-0.818235	-0.725781	-0.272726	-0.490806	kMEbrown	Lgalsl	Lgalsl	360983	ENSMUSG00000042363	Lgalsl	216551	M10	2
ENSRNOG00000005464	brown	0.371259	0.811355	0.736502	-0.178506	0.317127	-0.525107	-0.527693	-0.511576	-0.818235	-0.725781	-0.272726	-0.490806	kMEbrown	Lgalsl	Lgalsl	360983	ENSMUSG00000048398	Gm5065	272350	M10	2
ENSRNOG00000005468	lightgreen	-0.797466	-0.35177	0.117326	0.717213	0.599826	0.827219	0.322697	0.562766	0.343213	-0.215037	-0.599474	-0.0673377	kMElightgreen	Rbm28	Rbm28	312182	ENSMUSG00000029701	Rbm28	68272	M5	6
ENSRNOG00000005478	green	0.0567578	-0.527122	-0.663381	-0.137363	-0.523639	0.0764399	0.370767	0.148582	0.555306	0.723974	0.499258	0.449679	kMEgreen	Fkbp9	Fkbp9	297123	ENSMUSG00000029781	Fkbp9	27055	M11	10
ENSRNOG00000005479	turquoise	-0.0530208	0.647832	0.86755	0.245753	0.673999	-0.205931	-0.196374	-0.51957	-0.703697	-0.747301	-0.619655	-0.75878	kMEturquoise	Slc1a2	Slc1a2	29482	ENSMUSG00000005089	Slc1a2	20511	M12	3
ENSRNOG00000005480	black	-0.351526	-0.564231	-0.50475	0.10458	-0.160235	0.626703	0.0416751	0.938407	0.649687	0.261813	0.153601	0.657089	kMEblack	Ybx3	Ybx3	83807	ENSMUSG00000030189	Ybx3	56449	M7	8
ENSRNOG00000005486	green	0.0307019	-0.471506	-0.607556	-0.235823	-0.520907	0.111168	0.141969	0.353882	0.536689	0.609839	0.483145	0.499508	kMEgreen	Phf20l1						M11	10
ENSRNOG00000005492	turquoise	-0.112923	0.0263844	0.181872	0.234901	0.204268	-0.126155	0.435524	-0.632975	-0.130163	0.0956772	-0.244201	-0.536986	kMElightyellow	Hpcal1	Hpcal1	50871	ENSMUSG00000071379	Hpcal1	53602	M12	3
ENSRNOG00000005496	midnightblue	0.763377	0.519208	0.111416	-0.642309	-0.383867	-0.737656	-0.524791	-0.401919	-0.501548	-0.127577	0.450611	0.0420002	kMEmidnightblue	Ing3	Ing3	312154	ENSMUSG00000029670	Ing3	71777	M8	1
ENSRNOG00000005502	magenta	-0.401999	0.257562	0.579361	0.441889	0.708297	0.319849	-0.100451	0.0861694	-0.280568	-0.670252	-0.690967	-0.411403	kMEmagenta	Ankib1	Ankib1	368062	ENSMUSG00000040351	Ankib1	70797	M4	5
ENSRNOG00000005504	turquoise	-0.121562	0.616646	0.811238	0.220699	0.678439	-0.0344808	-0.398453	-0.13375	-0.620256	-0.899239	-0.658644	-0.544307	kMEturquoise	Pkp4	Pkp4	295625	ENSMUSG00000026991	Pkp4	227937	M12	3
ENSRNOG00000005506	blue	-0.553875	-0.560982	-0.295158	0.428337	0.118171	0.650247	0.402998	0.502905	0.55851	0.237068	-0.155101	0.192448	kMElightgreen	Arhgef5	Arhgef5	140898	ENSMUSG00000033542	Arhgef5	54324	M9	9
ENSRNOG00000005509	brown	0.286356	0.902565	0.89635	-0.0948959	0.482516	-0.480502	-0.555683	-0.528723	-0.893306	-0.873186	-0.436055	-0.626739	kMEbrown	Pak7	Pak7	311450	ENSMUSG00000039913	Pak7	241656	M10	2
ENSRNOG00000005512	midnightblue	0.777824	0.632071	0.18299	-0.67898	-0.369628	-0.760913	-0.662162	-0.37715	-0.558245	-0.206902	0.37344	0.0686825	kMEmidnightblue	Ndufa4	Ndufa4	681024	ENSMUSG00000029632	Ndufa4	17992	M8	1
ENSRNOG00000005513	lightgreen	-0.562253	-0.271696	0.0531588	0.560573	0.431822	0.579258	0.369413	0.223796	0.251148	-0.0670882	-0.467316	-0.135045	kMElightgreen	Srsf5	Srsf5	29667	ENSMUSG00000021134	Srsf5	20384	M5	6
ENSRNOG00000005519	turquoise	0.269807	0.886277	0.897883	-0.0647183	0.500633	-0.493273	-0.483678	-0.606641	-0.897029	-0.845499	-0.456654	-0.691193	kMEturquoise	Grm3	Grm3	24416	ENSMUSG00000003974	Grm3	108069	M12	3
ENSRNOG00000005524	black	-0.237404	-0.669224	-0.702879	0.022811	-0.379908	0.527451	0.142082	0.817818	0.728547	0.510018	0.352508	0.747234	kMEblack	Pno1	Pno1	289809	ENSMUSG00000020116	Pno1	66249	M7	8
ENSRNOG00000005538	cyan	0.301056	0.0734368	-0.148645	-0.407494	-0.327332	-0.178056	-0.421532	0.272941	-0.0214544	-0.0130722	0.36345	0.326331	kMEcyan	Psmd11	Psmd11	303353	ENSMUSG00000017428	Psmd11	69077	M6	11
ENSRNOG00000005550	brown	0.445913	0.895593	0.789857	-0.225091	0.310928	-0.629441	-0.543992	-0.682416	-0.909089	-0.736636	-0.266764	-0.590679	kMEbrown	Lrfn5	Lrfn5	314164	ENSMUSG00000035653	Lrfn5	238205	M10	2
ENSRNOG00000005551	green	-0.0121099	-0.685893	-0.874904	-0.219064	-0.668271	0.267246	0.189309	0.615837	0.758747	0.770948	0.609821	0.803417	kMEgrey60	Derl1	Derl1	362912	ENSMUSG00000022365	Derl1	67819	M11	10
ENSRNOG00000005556	blue	-0.219672	-0.623072	-0.626403	0.0547167	-0.315235	0.484953	0.228071	0.661932	0.671666	0.486024	0.318375	0.612107	kMEblue	Snrpf	Snrpf	680737	ENSMUSG00000020018	Snrpf	69878	M9	9
ENSRNOG00000005561	turquoise	0.0674102	0.811346	0.969784	0.169827	0.691078	-0.329881	-0.323826	-0.614382	-0.862968	-0.899968	-0.646203	-0.809561	kMEturquoise	Brinp1	Brinp1	140610	ENSMUSG00000028351	Brinp1	56710	M12	3
ENSRNOG00000005564	turquoise	0.247491	0.750709	0.766299	-0.0723621	0.423802	-0.423479	-0.445893	-0.507236	-0.773338	-0.749668	-0.370101	-0.581048	kMEturquoise	Ubn2	Ubn2	312248	ENSMUSG00000038538	Ubn2	320538	M12	3
ENSRNOG00000005565	blue	-0.322926	-0.679899	-0.630365	0.137539	-0.265969	0.54247	0.317372	0.685984	0.720752	0.509661	0.235187	0.585326	kMEblue	Traf3ip3	Traf3ip3	360900	ENSMUSG00000037318	Traf3ip3	215243	M9	9
ENSRNOG00000005569	turquoise	-0.258876	0.108756	0.2761	0.207244	0.355658	0.264253	-0.189836	0.345754	-0.0778321	-0.423317	-0.358914	-0.032547	kMEmagenta	Phospho1	Phospho1	287644	ENSMUSG00000050860	Phospho1	237928	M12	3
ENSRNOG00000005574	blue	-0.287807	-0.758458	-0.749942	0.0530422	-0.392176	0.515567	0.325567	0.728467	0.804394	0.625605	0.344359	0.679989	kMEblue	Adamts8	Adamts8	300475	ENSMUSG00000031994	Adamts8	30806	M9	9
ENSRNOG00000005575	green	-0.157016	-0.680188	-0.681477	0.0593266	-0.406645	0.184075	0.638419	-0.000792642	0.636119	0.851271	0.350746	0.245059	kMEgreen	Abi3	Abi3	303476	ENSMUSG00000018381	Abi3	66610	M11	10
ENSRNOG00000005576	green	-0.0656027	-0.633632	-0.739204	-0.146121	-0.545534	0.270097	0.216694	0.54969	0.683958	0.701155	0.516636	0.663627	kMEgreen	Rpia	Rpia	362383	ENSMUSG00000053604	Rpia	19895	M11	10
ENSRNOG00000005577	magenta	-0.611293	0.215473	0.7028	0.712637	0.927028	0.414522	0.12052	-0.0285419	-0.29066	-0.720655	-0.914493	-0.627981	kMEmagenta	Desi1	Desi1	315160	ENSMUSG00000022472	Desi1	28075	M4	5
ENSRNOG00000005578	greenyellow	-0.66294	-0.318681	0.121216	0.739159	0.564709	0.59374	0.598284	0.0364632	0.232267	-0.0411403	-0.561008	-0.307788	kMEgreenyellow	Zbtb44	Zbtb44	363035	ENSMUSG00000047412	Zbtb44	235132	M3	4
ENSRNOG00000005580	green	0.0467687	-0.522148	-0.683026	-0.175914	-0.538391	0.1537	0.220768	0.356423	0.589278	0.656389	0.512431	0.583956	kMEgreen	Itgb4	Itgb4	25724	ENSMUSG00000020758	Itgb4	192897	M11	10
ENSRNOG00000005587	magenta	-0.566076	-0.0963158	0.365467	0.728216	0.649678	0.284934	0.660939	-0.463282	-0.0491609	-0.121753	-0.663952	-0.714048	kMEgreenyellow	Suclg1	Suclg1	114597	ENSMUSG00000052738	Suclg1	56451	M4	5
ENSRNOG00000005589	turquoise	-0.309085	0.220506	0.55121	0.480886	0.616657	-0.000117687	0.354181	-0.586186	-0.331559	-0.32969	-0.615416	-0.783104	kMEmagenta	Dhrs7	Dhrs7	299135	ENSMUSG00000021094	Dhrs7	66375	M12	3
ENSRNOG00000005592	brown	0.526273	0.819423	0.636878	-0.331284	0.159035	-0.653866	-0.558487	-0.572655	-0.814225	-0.62175	-0.0957432	-0.417887	kMEbrown	Brinp2	Brinp2	286895	ENSMUSG00000004031	Brinp2	240843	M10	2
ENSRNOG00000005600	cyan	0.47433	0.221391	-0.121355	-0.509484	-0.371704	-0.25623	-0.606387	0.30745	-0.128405	-0.136798	0.407198	0.479297	kMEgrey60	Nr4a2	Nr4a2	54278	ENSMUSG00000026826	Nr4a2	18227	M6	11
ENSRNOG00000005602	midnightblue	0.513047	0.335748	0.03628	-0.504848	-0.303175	-0.482044	-0.47358	-0.128412	-0.307377	-0.121735	0.339423	0.0919988	kMEmidnightblue	Mthfd1	Mthfd1	64300	ENSMUSG00000021048	Mthfd1	108156	M8	1
ENSRNOG00000005606	lightgreen	-0.846297	-0.718566	-0.283166	0.684828	0.324482	0.894633	0.623595	0.584073	0.691197	0.260707	-0.369454	0.100839	kMElightgreen	Med1	Med1	497991	ENSMUSG00000018160	Med1	19014	M5	6
ENSRNOG00000005608	black	0.091005	-0.213581	-0.383436	-0.265403	-0.361857	0.186469	-0.301585	0.71898	0.321105	0.135734	0.383659	0.695101	kMEblack	Tead4	Tead4	683522	ENSMUSG00000030353	Tead4	21679	M7	8
ENSRNOG00000005614	cyan	0.712601	-0.00359704	-0.536253	-0.817504	-0.882458	-0.53779	-0.354054	0.00378718	0.101218	0.530369	0.873109	0.576754	kMEcyan	Txn2	Txn2	79462	ENSMUSG00000005354	Txn2	56551	M6	11
ENSRNOG00000005615	black	-0.204745	-0.577345	-0.625226	-0.019171	-0.335849	0.536891	-0.00393812	0.941356	0.669025	0.363896	0.333102	0.81088	kMEblack	Gadd45a	Gadd45a	25112	ENSMUSG00000036390	Gadd45a	13197	M7	8
ENSRNOG00000005616	lightgreen	-0.765545	-0.708952	-0.3252	0.662826	0.267679	0.842455	0.680204	0.47679	0.676763	0.313116	-0.323787	0.106648	kMElightgreen	Ncoa3	Ncoa3	84584	ENSMUSG00000027678	Ncoa3	17979	M5	6
ENSRNOG00000005618	midnightblue	0.837179	0.359601	-0.18029	-0.811127	-0.67922	-0.742703	-0.51682	-0.29236	-0.27634	0.192629	0.676806	0.309557	kMEmidnightblue	Fmc1	Fmc1	500087	ENSMUSG00000019689	Fmc1	66117	M8	1
ENSRNOG00000005619	turquoise	-0.198199	0.508463	0.807295	0.402337	0.736235	-0.119166	0.0465449	-0.59616	-0.600676	-0.654222	-0.709778	-0.846788	kMEturquoise	Misp3	Misp3	304650	ENSMUSG00000074217	2210011C24Rik	70134	M12	3
ENSRNOG00000005620	blue	-0.174764	-0.867753	-0.957333	-0.0595013	-0.60924	0.427818	0.415563	0.641386	0.912018	0.902145	0.565754	0.783209	kMEblue	Lcp2	Lcp2	155918	ENSMUSG00000002699	Lcp2	16822	M9	9
ENSRNOG00000005623	turquoise	-0.276057	0.353454	0.706691	0.506937	0.722751	-0.0655023	0.312201	-0.758404	-0.488912	-0.449409	-0.708601	-0.94498	kMEmagenta	Ankmy2	Ankmy2	314046	ENSMUSG00000036188	Ankmy2	217473	M12	3
ENSRNOG00000005624	blue	-0.665886	-0.747136	-0.425253	0.559899	0.121122	0.749113	0.69434	0.430608	0.705223	0.438646	-0.159289	0.16481	kMElightgreen	Zfx	Zfx	367832	ENSMUSG00000079509	Zfx	22764	M9	9
ENSRNOG00000005642	magenta	-0.536393	0.25214	0.686342	0.659175	0.88217	0.382891	0.0859523	-0.073239	-0.316193	-0.714122	-0.876372	-0.614041	kMEmagenta	Frs2	Frs2	314850	ENSMUSG00000020170	Frs2	327826	M4	5
ENSRNOG00000005652	brown	0.337682	0.807229	0.759388	-0.136374	0.345112	-0.507736	-0.488009	-0.550559	-0.814198	-0.738384	-0.315291	-0.547522	kMEbrown	Cntn4	Cntn4	116658	ENSMUSG00000064293	Cntn4	269784	M10	2
ENSRNOG00000005662	turquoise	-0.0934937	0.605323	0.815983	0.266519	0.69001	-0.07955	-0.265227	-0.3215	-0.645458	-0.808313	-0.634534	-0.621491	kMEturquoise	Grm7						M12	3
ENSRNOG00000005667	brown	0.624245	0.922593	0.676161	-0.451191	0.0952339	-0.775078	-0.702959	-0.599678	-0.902396	-0.666932	-0.0591736	-0.402852	kMEbrown	Astn1						M10	2
ENSRNOG00000005668	turquoise	0.0463588	0.736061	0.889564	0.143375	0.61592	-0.366249	-0.249213	-0.665197	-0.803601	-0.762708	-0.608942	-0.829383	kMEturquoise	Ndufa8	Ndufa8	296658	ENSMUSG00000026895	Ndufa8	68375	M12	3
ENSRNOG00000005670	turquoise	-0.146914	0.535808	0.758627	0.245777	0.642612	-0.100487	-0.168892	-0.368715	-0.570978	-0.704284	-0.651835	-0.689437	kMEturquoise	Art4	Art4	312806	ENSMUSG00000030217	Art4	109978	M12	3
ENSRNOG00000005673	brown	0.462983	0.765287	0.644378	-0.228428	0.191962	-0.669194	-0.338211	-0.807242	-0.791684	-0.49537	-0.168099	-0.586647	kMEbrown	Runx1t1	Runx1t1	362489	ENSMUSG00000006586	Runx1t1	12395	M10	2
ENSRNOG00000005678	green	-0.289511	-0.899984	-0.905949	0.0788293	-0.493584	0.510478	0.537546	0.598956	0.93405	0.890376	0.442296	0.690135	kMEblue	Lamb1	Lamb1	298941	ENSMUSG00000002900	Lamb1	16777	M11	10
ENSRNOG00000005686	midnightblue	0.556217	0.484574	0.219459	-0.414911	-0.161512	-0.537523	-0.452732	-0.311272	-0.47104	-0.267984	0.252597	-0.0412263	kMEmidnightblue	Suclg2	Suclg2	362404	ENSMUSG00000061838	Suclg2	20917	M8	1
ENSRNOG00000005689	lightyellow	-0.828649	-0.748083	-0.274485	0.800587	0.349372	0.768743	0.963664	0.135386	0.650342	0.438445	-0.389489	-0.154333	kMElightyellow	Yeats4	Yeats4	299810	ENSMUSG00000020171	Yeats4	64050	M1	7
ENSRNOG00000005690	black	-0.195078	-0.368682	-0.37837	-0.0220821	-0.18483	0.465095	-0.193203	0.891755	0.453677	0.0942517	0.185676	0.64567	kMEblack	Lmcd1	Lmcd1	494021	ENSMUSG00000057604	Lmcd1	30937	M7	8
ENSRNOG00000005691	turquoise	-0.373183	0.154328	0.494812	0.473561	0.587981	0.171746	0.209703	-0.263478	-0.21519	-0.345914	-0.582123	-0.563878	kMEmagenta	Rnf32	Rnf32	311936	ENSMUSG00000029130	Rnf32	56874	M12	3
ENSRNOG00000005695	grey60	0.181735	-0.528701	-0.827034	-0.383061	-0.737902	0.154224	-0.0484449	0.684473	0.64807	0.66118	0.729548	0.93691	kMEgrey60	Mgp	Mgp	25333	ENSMUSG00000030218	Mgp	17313	M2	12
ENSRNOG00000005698	turquoise	-0.142909	0.176865	0.356677	0.168717	0.311571	-0.117649	0.150682	-0.431459	-0.238941	-0.162307	-0.3399	-0.562953	kMEturquoise	Ndufa5	Ndufa5	25488	ENSMUSG00000023089	Ndufa5	68202	M12	3
ENSRNOG00000005700	midnightblue	0.843859	0.857344	0.451062	-0.680952	-0.208107	-0.928325	-0.71925	-0.662618	-0.824022	-0.413495	0.24882	-0.246618	kMEbrown	Nsg1	Nsg1	25247	ENSMUSG00000029126	Nsg1	18196	M8	1
ENSRNOG00000005703	midnightblue	0.793996	0.50874	0.0500872	-0.754583	-0.481419	-0.735777	-0.631082	-0.322608	-0.437749	-0.0644018	0.514778	0.124399	kMEmidnightblue	Arfgef1	Arfgef1	312915	ENSMUSG00000067851	Arfgef1	211673	M8	1
ENSRNOG00000005708	midnightblue	0.698483	0.527656	0.16093	-0.609795	-0.324168	-0.673219	-0.584242	-0.267897	-0.481362	-0.17763	0.414774	0.104314	kMEmidnightblue	Mmp16	Mmp16	65205	ENSMUSG00000028226	Mmp16	17389	M8	1
ENSRNOG00000005710	blue	-0.273017	-0.669297	-0.619877	0.129389	-0.270857	0.429874	0.436988	0.430051	0.680745	0.60738	0.261438	0.436969	kMEblue	Rbm7	Rbm7	315634	ENSMUSG00000042396	Rbm7	67010	M9	9
ENSRNOG00000005711	brown	0.336966	0.933799	0.897126	-0.144696	0.453038	-0.519699	-0.623133	-0.509554	-0.924066	-0.897916	-0.395649	-0.588921	kMEbrown	Ptprd	Ptprd	313278	ENSMUSG00000028399	Ptprd	19266	M10	2
ENSRNOG00000005713	turquoise	-0.249447	0.131193	0.408345	0.420762	0.482997	0.00693184	0.420122	-0.616899	-0.22803	-0.145256	-0.483672	-0.694612	kMEmagenta	Ccdc82	Ccdc82	300359	ENSMUSG00000079084	Ccdc82	66396	M12	3
ENSRNOG00000005718	lightgreen	-0.814714	-0.798779	-0.397206	0.684565	0.244258	0.934738	0.674171	0.620283	0.773589	0.363016	-0.272663	0.212988	kMElightgreen	AABR07065406.1						M5	6
ENSRNOG00000005719	midnightblue	0.842573	0.589369	0.0963279	-0.819074	-0.493363	-0.826162	-0.695861	-0.375219	-0.518765	-0.1048	0.500782	0.0856795	kMEmidnightblue	Emc4	Emc4	296049	ENSMUSG00000027131	Emc4	68032	M8	1
ENSRNOG00000005723	turquoise	0.105373	0.716993	0.8369	0.12443	0.563244	-0.344462	-0.245405	-0.634633	-0.765462	-0.725174	-0.516341	-0.734556	kMEturquoise	Grin3a	Grin3a	191573	ENSMUSG00000039579	Grin3a	242443	M12	3
ENSRNOG00000005726	turquoise	0.0489071	0.814125	0.969752	0.153996	0.695806	-0.271371	-0.406611	-0.494281	-0.841636	-0.937857	-0.646943	-0.744248	kMEturquoise	Pclo	Pclo	56768	ENSMUSG00000061601	Pclo	26875	M12	3
ENSRNOG00000005729	turquoise	-0.0172171	0.64043	0.826697	0.216238	0.64016	-0.188024	-0.263906	-0.470567	-0.708266	-0.773388	-0.576149	-0.701178	kMEturquoise	Palm3	Palm3	100359592	ENSMUSG00000047986	Palm3	74337	M12	3
ENSRNOG00000005730	brown	0.486723	0.637351	0.4746	-0.310193	0.0520908	-0.669965	-0.280126	-0.733554	-0.658159	-0.317567	-0.0172749	-0.473376	kMEbrown	Pcmtd1	Pcmtd1	366300	ENSMUSG00000051285	Pcmtd1	319263	M10	2
ENSRNOG00000005731	black	-0.352969	-0.619082	-0.558887	0.137373	-0.185979	0.628122	0.148626	0.880381	0.686252	0.331605	0.165791	0.654341	kMEblack	Birc3	Birc3	78971	ENSMUSG00000032000	Birc3	11796	M7	8
ENSRNOG00000005733	lightyellow	-0.685767	-0.654527	-0.297749	0.615369	0.218171	0.670661	0.736554	0.266475	0.595952	0.362071	-0.270385	-0.00193537	kMElightyellow	Cpsf2	Cpsf2	299256	ENSMUSG00000041781	Cpsf2	51786	M1	7
ENSRNOG00000005736	cyan	0.449415	0.0890297	-0.212481	-0.543453	-0.477596	-0.328372	-0.429	0.182373	-0.0242403	0.116495	0.538855	0.393974	kMEcyan	Eif1ax	Eif1ax	302697	ENSMUSG00000067194	Eif1ax	66235	M6	11
ENSRNOG00000005743	brown	0.293942	0.378467	0.244946	-0.195559	0.026933	-0.249756	-0.397005	-0.127128	-0.365363	-0.360187	0.0121208	-0.0628245	kMEbrown	Dapl1	Dapl1	362136	ENSMUSG00000026989	Dapl1	76747	M10	2
ENSRNOG00000005749	brown	0.59225	0.662473	0.387181	-0.47685	-0.105485	-0.639482	-0.650498	-0.347685	-0.634262	-0.415261	0.157295	-0.135258	kMEbrown	Foxred2	Foxred2	315112	ENSMUSG00000016552	Foxred2	239554	M10	2
ENSRNOG00000005762	greenyellow	-0.839203	-0.438583	0.0961737	0.85172	0.628941	0.728164	0.693574	0.18275	0.347286	-0.0395816	-0.642191	-0.297994	kMEgreenyellow	Rab22a	Rab22a	366265	ENSMUSG00000027519	Rab22a	19334	M3	4
ENSRNOG00000005766	lightyellow	-0.747417	-0.704875	-0.304849	0.716183	0.283344	0.734589	0.851187	0.238596	0.626431	0.387369	-0.330096	-0.0329441	kMElightyellow	Tbc1d20	Tbc1d20	362237	ENSMUSG00000027465	Tbc1d20	67231	M1	7
ENSRNOG00000005776	brown	0.430738	0.819612	0.709482	-0.221324	0.27389	-0.587279	-0.490926	-0.613968	-0.821767	-0.659901	-0.225569	-0.515843	kMEbrown	Bcl11b	Bcl11b	314423	ENSMUSG00000048251	Bcl11b	58208	M10	2
ENSRNOG00000005781	blue	-0.312057	-0.564152	-0.438971	0.258069	-0.107767	0.352446	0.587017	0.0799265	0.542783	0.534308	0.0669295	0.11098	kMElightyellow	Wnt16	Wnt16	500047	ENSMUSG00000029671	Wnt16	93735	M9	9
ENSRNOG00000005788	lightyellow	-0.451703	-0.420346	-0.131007	0.512051	0.217027	0.310436	0.796017	-0.308915	0.314311	0.379919	-0.256983	-0.343893	kMElightyellow	Cdk5rap2	Cdk5rap2	286919	ENSMUSG00000039298	Cdk5rap2	214444	M1	7
ENSRNOG00000005796	cyan	0.536713	-0.167916	-0.603308	-0.590997	-0.773882	-0.320943	-0.147191	0.106111	0.234469	0.548928	0.786963	0.621517	kMEcyan	Ctnna1	Ctnna1	307505	ENSMUSG00000037815	Ctnna1	12385	M6	11
ENSRNOG00000005804	lightgreen	-0.7307	-0.778171	-0.457942	0.520366	0.110411	0.8659	0.490768	0.769318	0.773453	0.352241	-0.151722	0.353394	kMElightgreen	Eif3d	Eif3d	362952	ENSMUSG00000016554	Eif3d	55944	M5	6
ENSRNOG00000005807	blue	-0.245696	-0.866003	-0.896825	0.024125	-0.529133	0.460834	0.479765	0.59447	0.898766	0.871718	0.478958	0.688306	kMEblue	Ptpn7	Ptpn7	246781	ENSMUSG00000031506	Ptpn7	320139	M9	9
ENSRNOG00000005809	blue	-0.356402	-0.904025	-0.873989	0.0996533	-0.443619	0.591437	0.471491	0.728181	0.947529	0.806757	0.392182	0.699467	kMEblue	Arhgdib	Arhgdib	362456	ENSMUSG00000030220	Arhgdib	11857	M9	9
ENSRNOG00000005814	blue	-0.399841	-0.587653	-0.453183	0.269524	-0.0793047	0.517592	0.424947	0.436415	0.598705	0.445813	0.035656	0.321445	kMEblue	NEWGENE_1582771	NEWGENE_1582771	691543	ENSMUSG00000027132	Katnbl1	72425	M9	9
ENSRNOG00000005823	black	-0.450905	-0.598575	-0.445051	0.249816	-0.0540415	0.66562	0.168692	0.811474	0.621934	0.242123	0.0416145	0.49933	kMEblack	Utp20	Utp20	314713	ENSMUSG00000004356	Utp20	70683	M7	8
ENSRNOG00000005825	green	-0.0168249	-0.750274	-0.942459	-0.236972	-0.712804	0.31198	0.203446	0.701274	0.83674	0.840629	0.671984	0.885431	kMEgrey60	Lyz2	Lyz2	25211	ENSMUSG00000069515	Lyz1	17110	M11	10
ENSRNOG00000005825	green	-0.0168249	-0.750274	-0.942459	-0.236972	-0.712804	0.31198	0.203446	0.701274	0.83674	0.840629	0.671984	0.885431	kMEgrey60	Lyz2	Lyz2	25211	ENSMUSG00000069516	Lyz2	17105	M11	10
ENSRNOG00000005828	midnightblue	0.854952	0.669678	0.208805	-0.712111	-0.382707	-0.850943	-0.673865	-0.47188	-0.622846	-0.219549	0.436201	0.0220887	kMEmidnightblue	Skp1	Skp1	287280	ENSMUSG00000036309	Skp1a	21402	M8	1
ENSRNOG00000005841	cyan	0.394242	-0.417997	-0.786861	-0.530608	-0.842958	-0.135549	-0.0351896	0.331209	0.482961	0.73943	0.864063	0.770204	kMEcyan	Erp44	Erp44	298066	ENSMUSG00000028343	Erp44	76299	M6	11
ENSRNOG00000005849	cyan	0.490151	-0.146567	-0.504271	-0.488683	-0.674951	-0.432415	0.0754551	-0.262262	0.158287	0.636172	0.673046	0.312833	kMEcyan	Aco1	Aco1	50655	ENSMUSG00000028405	Aco1	11428	M6	11
ENSRNOG00000005850	turquoise	0.2689	0.904278	0.916877	-0.0533166	0.511666	-0.470305	-0.544126	-0.54935	-0.914131	-0.904084	-0.46367	-0.64783	kMEturquoise	Gdap1	Gdap1	312890	ENSMUSG00000025777	Gdap1	14545	M12	3
ENSRNOG00000005861	green	-0.0234335	-0.559417	-0.614129	-0.0116728	-0.431487	0.0755188	0.557217	-0.0529248	0.52206	0.782566	0.414166	0.265864	kMEgreen	Hsd11b1						M11	10
ENSRNOG00000005871	black	-0.139258	-0.54273	-0.638651	-0.116084	-0.41048	0.458714	-0.0867668	0.953901	0.65095	0.370904	0.393082	0.848131	kMEblack	Il1rn	Il1rn	60582	ENSMUSG00000026981	Il1rn	16181	M7	8
ENSRNOG00000005874	midnightblue	0.627549	0.505032	0.155085	-0.583436	-0.30857	-0.664127	-0.463933	-0.402871	-0.447027	-0.0916277	0.309267	-0.0227832	kMEmidnightblue	Tle2	Tle2	299636	ENSMUSG00000034771	Tle2	21886	M8	1
ENSRNOG00000005877	brown	0.391539	0.673861	0.544072	-0.271085	0.148238	-0.519606	-0.479525	-0.534719	-0.6783	-0.497246	-0.140703	-0.437287	kMEbrown	Lrpprc						M10	2
ENSRNOG00000005884	midnightblue	0.85987	0.658546	0.179213	-0.788656	-0.418471	-0.828209	-0.760848	-0.336782	-0.594977	-0.240917	0.480306	0.0846387	kMEmidnightblue	Emc7	Emc7	296050	ENSMUSG00000055943	Emc7	73024	M8	1
ENSRNOG00000005890	lightgreen	-0.597049	-0.892551	-0.688916	0.363143	-0.150145	0.795647	0.518454	0.801829	0.908865	0.596061	0.10515	0.555685	kMEblue	Serbp1	Serbp1	246303	ENSMUSG00000036371	Serbp1	66870	M5	6
ENSRNOG00000005902	cyan	0.472584	-0.120553	-0.462853	-0.513829	-0.653577	-0.426356	0.0526947	-0.279129	0.146435	0.613366	0.63894	0.240409	kMEcyan	Ccdc34	Ccdc34	362187	ENSMUSG00000027160	Ccdc34	68201	M6	11
ENSRNOG00000005903	green	0.205965	-0.521243	-0.777078	-0.31407	-0.718626	-0.0635866	0.282013	0.137329	0.557484	0.853193	0.691697	0.572542	kMEgreen	St14	St14	114093	ENSMUSG00000031995	St14	19143	M11	10
ENSRNOG00000005905	turquoise	-0.49755	0.127848	0.482825	0.52314	0.687589	0.461414	-0.063088	0.332984	-0.133631	-0.636371	-0.655501	-0.236382	kMEmagenta	Pde4b	Pde4b	24626	ENSMUSG00000028525	Pde4b	18578	M12	3
ENSRNOG00000005917	blue	-0.119084	-0.656668	-0.751279	-0.0786387	-0.491302	0.387337	0.191046	0.694949	0.723132	0.611351	0.472077	0.751764	kMEgrey60	Pawr	Pawr	64513	ENSMUSG00000035873	Pawr	114774	M9	9
ENSRNOG00000005918	green	-0.291992	-0.786189	-0.735035	0.149617	-0.373703	0.366735	0.652848	0.258471	0.766351	0.835398	0.311124	0.370232	kMEgreen	RGD1563941	RGD1563941	500993	ENSMUSG00000042293	Gm5617	434402	M11	10
ENSRNOG00000005924	black	-0.111528	-0.362334	-0.441049	-0.0619653	-0.261	0.362769	-0.0588327	0.660046	0.4656	0.266778	0.23206	0.598717	kMEblack	Dstn	Dstn	296197	ENSMUSG00000015932	Dstn	56431	M7	8
ENSRNOG00000005927	midnightblue	0.901904	0.424408	-0.149891	-0.881909	-0.69904	-0.804082	-0.610063	-0.262807	-0.337047	0.114324	0.711107	0.323781	kMEmidnightblue	Cpsf6	Cpsf6	299811	ENSMUSG00000055531	Cpsf6	432508	M8	1
ENSRNOG00000005929	brown	0.420839	0.627175	0.4941	-0.216233	0.114935	-0.581041	-0.293531	-0.665572	-0.649439	-0.370768	-0.0854893	-0.418093	kMEbrown	Them6	Them6	300015	ENSMUSG00000056665	Them6	223626	M10	2
ENSRNOG00000005931	blue	-0.253415	-0.620352	-0.583656	0.137148	-0.259972	0.415163	0.435094	0.411993	0.655493	0.562382	0.215869	0.444533	kMEblue	Cpq	Cpq	58952	ENSMUSG00000039007	Cpq	54381	M9	9
ENSRNOG00000005935	blue	-0.435607	-0.888115	-0.802407	0.193021	-0.331977	0.678545	0.445356	0.803229	0.920395	0.690512	0.287589	0.686359	kMEblue	A3galt2	A3galt2	171553	ENSMUSG00000028794	A3galt2	215493	M9	9
ENSRNOG00000005936	blue	-0.188036	-0.728727	-0.771635	0.00660507	-0.462625	0.366961	0.405748	0.466955	0.747785	0.757573	0.41557	0.582617	kMEgreen	Foxm1	Foxm1	58921	ENSMUSG00000001517	Foxm1	14235	M9	9
ENSRNOG00000005957	black	-0.498141	-0.7208	-0.574765	0.268544	-0.12062	0.752062	0.256932	0.942555	0.775168	0.369322	0.0986864	0.648182	kMEblack	Slc4a7	Slc4a7	117955	ENSMUSG00000021733	Slc4a7	218756	M7	8
ENSRNOG00000005958	lightgreen	-0.588675	-0.78011	-0.575505	0.41019	-0.0377958	0.824617	0.435992	0.811181	0.813108	0.436201	0.00442538	0.534116	kMElightgreen	Rrbp1	Rrbp1	311483	ENSMUSG00000027422	Rrbp1	81910	M5	6
ENSRNOG00000005960	brown	0.642303	0.774796	0.520385	-0.441337	-0.0213333	-0.801756	-0.468726	-0.769204	-0.778928	-0.394086	0.0644615	-0.433585	kMEbrown	RGD1311744	RGD1311744	300608	ENSMUSG00000038112	AW551984	244810	M10	2
ENSRNOG00000005964	black	-0.164695	-0.122331	-0.0792813	0.0687455	0.0411951	0.2699	-0.0811345	0.481318	0.185106	-0.0745323	-0.0444771	0.28411	kMEblack	Nr4a3	Nr4a3	58853	ENSMUSG00000028341	Nr4a3	18124	M7	8
ENSRNOG00000005965	blue	-0.276875	-0.849451	-0.861221	0.0481573	-0.472755	0.522679	0.431301	0.667733	0.890498	0.796172	0.428346	0.697221	kMEblue	Irak4	Irak4	300177	ENSMUSG00000059883	Irak4	266632	M9	9
ENSRNOG00000005970	turquoise	-0.0999456	0.490233	0.65937	0.192748	0.574551	-0.0190117	-0.313341	-0.129962	-0.519677	-0.73504	-0.530409	-0.458417	kMEturquoise	Lrrc1	Lrrc1	367113	ENSMUSG00000032352	Lrrc1	214345	M12	3
ENSRNOG00000005981	midnightblue	0.673319	0.436838	0.0647806	-0.63191	-0.392209	-0.632746	-0.543135	-0.209575	-0.384289	-0.127207	0.44439	0.121559	kMEmidnightblue	Nt5c3a	Nt5c3a	312373	ENSMUSG00000029780	Nt5c3	107569	M8	1
ENSRNOG00000005985	turquoise	-0.106756	0.668184	0.897907	0.283214	0.749986	-0.0681957	-0.353758	-0.275284	-0.702067	-0.92831	-0.687287	-0.638578	kMEturquoise	Kcnma1	Kcnma1	83731	ENSMUSG00000063142	Kcnma1	16531	M12	3
ENSRNOG00000005987	turquoise	0.015343	0.353196	0.467427	0.145994	0.340283	-0.291296	0.180576	-0.716294	-0.416301	-0.216375	-0.358761	-0.681199	kMEturquoise	Suox	Suox	81805	ENSMUSG00000049858	Suox	211389	M12	3
ENSRNOG00000005988	midnightblue	0.957945	0.528855	-0.0363621	-0.901241	-0.637032	-0.874775	-0.704912	-0.31896	-0.461001	-0.00024675	0.701327	0.251057	kMEmidnightblue	Arl8a	Arl8a	498234	ENSMUSG00000026426	Arl8a	68724	M8	1
ENSRNOG00000005993	turquoise	-0.28372	0.0702978	0.345143	0.427614	0.456041	0.05813	0.385379	-0.479471	-0.162481	-0.125127	-0.462257	-0.58532	kMEmagenta	Oxsm	Oxsm	289934	ENSMUSG00000021786	Oxsm	71147	M12	3
ENSRNOG00000006000	lightgreen	-0.846372	-0.657423	-0.214808	0.743844	0.405483	0.949654	0.557774	0.652925	0.630766	0.115151	-0.42814	0.138684	kMElightgreen	Cdk12	Cdk12	192350	ENSMUSG00000003119	Cdk12	69131	M5	6
ENSRNOG00000006019	cyan	0.529174	0.00700485	-0.38803	-0.606915	-0.63489	-0.325012	-0.415564	0.292332	0.0816263	0.24202	0.680891	0.630045	kMEcyan	G0s2	G0s2	289388	ENSMUSG00000009633	G0s2	14373	M6	11
ENSRNOG00000006027	turquoise	-0.66325	-0.228939	0.175413	0.602475	0.56937	0.675067	0.215091	0.44185	0.200093	-0.306095	-0.573036	-0.125167	kMElightgreen	Eif2ak4	Eif2ak4	114859	ENSMUSG00000005102	Eif2ak4	27103	M12	3
ENSRNOG00000006030	turquoise	-0.239217	0.458206	0.775813	0.47259	0.756054	-0.0762253	0.157742	-0.641664	-0.55778	-0.597654	-0.737212	-0.871091	kMEturquoise	Ptprz1	Ptprz1	25613	ENSMUSG00000068748	Ptprz1	19283	M12	3
ENSRNOG00000006033	green	-0.0322028	-0.0304647	0.0421628	0.142645	0.0751471	-0.0855914	0.321933	-0.380816	-0.0298692	0.122368	-0.0663043	-0.249054	kMElightyellow	Spon2	Spon2	171569	ENSMUSG00000037379	Spon2	100689	M11	10
ENSRNOG00000006048	blue	-0.360208	-0.79833	-0.729363	0.16244	-0.325223	0.483664	0.584248	0.403863	0.808572	0.783258	0.254877	0.412636	kMEblue	Ezh2	Ezh2	312299	ENSMUSG00000029687	Ezh2	14056	M9	9
ENSRNOG00000006049	green	-0.147223	-0.703036	-0.757512	-0.0113842	-0.48376	0.283704	0.48233	0.290533	0.720621	0.812831	0.410033	0.484641	kMEgreen	Rfx1	Rfx1	288906	ENSMUSG00000031706	Rfx1	19724	M11	10
ENSRNOG00000006052	green	0.348357	-0.228129	-0.536584	-0.35662	-0.590589	-0.158164	0.00346579	0.126092	0.27797	0.507571	0.609266	0.555887	kMEcyan	Sulf2	Sulf2	311642	ENSMUSG00000006800	Sulf2	72043	M11	10
ENSRNOG00000006068	midnightblue	0.723122	0.54946	0.0960752	-0.73803	-0.408769	-0.578752	-0.88691	0.092536	-0.430642	-0.289228	0.465877	0.348461	kMEmidnightblue	Tmem117	Tmem117	500921	ENSMUSG00000063296	Tmem117	320709	M8	1
ENSRNOG00000006075	brown	0.482133	0.913589	0.741894	-0.332985	0.245038	-0.559851	-0.803327	-0.314105	-0.864936	-0.841338	-0.185363	-0.316698	kMEbrown	Fez1	Fez1	81730	ENSMUSG00000032118	Fez1	235180	M10	2
ENSRNOG00000006076	brown	0.472713	0.790497	0.626617	-0.323661	0.170232	-0.539047	-0.67283	-0.349424	-0.769749	-0.704865	-0.100381	-0.311682	kMEbrown	Steap2	Steap2	312052	ENSMUSG00000015653	Steap2	74051	M10	2
ENSRNOG00000006079	green	0.0307167	-0.690492	-0.899881	-0.261456	-0.709625	0.232379	0.175083	0.629624	0.767917	0.809226	0.676887	0.853239	kMEgrey60	Psd4	Psd4	311785	ENSMUSG00000026979	Psd4	215632	M11	10
ENSRNOG00000006082	turquoise	0.0235206	0.465716	0.537845	0.0397828	0.382888	-0.140688	-0.287853	-0.150116	-0.435864	-0.56194	-0.354271	-0.349324	kMEturquoise	Rmdn2	Rmdn2	313840	ENSMUSG00000036368	Rmdn2	381110	M12	3
ENSRNOG00000006086	turquoise	0.146037	0.853294	0.9545	0.0571513	0.609402	-0.383707	-0.463744	-0.542423	-0.883568	-0.911143	-0.556028	-0.724125	kMEturquoise	Lynx1	Lynx1	300018	ENSMUSG00000022594	Lynx1	23936	M12	3
ENSRNOG00000006087	lightgreen	-0.784701	-0.481291	-0.0361172	0.666831	0.483137	0.826248	0.41561	0.533892	0.450848	-0.0475913	-0.498614	-0.0419402	kMElightgreen	Rnf20	Rnf20	313216	ENSMUSG00000028309	Rnf20	109331	M5	6
ENSRNOG00000006094	black	-0.19372	-0.699945	-0.758829	-0.046683	-0.457044	0.49584	0.12426	0.889364	0.775798	0.547222	0.450088	0.836522	kMEblack	Cd44	Cd44	25406	ENSMUSG00000005087	Cd44	12505	M7	8
ENSRNOG00000006096	blue	-0.317774	-0.495635	-0.374759	0.239003	-0.0596611	0.392413	0.430123	0.280006	0.501549	0.380467	0.0390466	0.20012	kMEblue	Slc26a7	Slc26a7	297910	ENSMUSG00000040569	Slc26a7	208890	M9	9
ENSRNOG00000006108	green	-0.0579948	-0.774309	-0.894778	-0.111438	-0.627493	0.253858	0.481738	0.338016	0.79731	0.952359	0.593818	0.604258	kMEgreen	Gngt2	Gngt2	690825	ENSMUSG00000038811	Gngt2	14710	M11	10
ENSRNOG00000006116	black	-0.51373	-0.836826	-0.698802	0.256731	-0.210149	0.741905	0.397291	0.894848	0.888308	0.55123	0.169195	0.66166	kMEblack	Hk2	Hk2	25059	ENSMUSG00000000628	Hk2	15277	M7	8
ENSRNOG00000006118	black	-0.155384	-0.632183	-0.693826	-0.0289537	-0.406429	0.435887	0.172633	0.698096	0.681018	0.510783	0.395868	0.683435	kMEblack	Klf10	Klf10	81813	ENSMUSG00000037465	Klf10	21847	M7	8
ENSRNOG00000006126	green	0.160594	-0.486502	-0.702617	-0.244479	-0.609143	0.0522164	0.225875	0.205346	0.52053	0.72148	0.597911	0.552436	kMEgreen	Nup88	Nup88	113929	ENSMUSG00000040667	Nup88	19069	M11	10
ENSRNOG00000006130	midnightblue	0.924913	0.427412	-0.128997	-0.878627	-0.686392	-0.848069	-0.595837	-0.314651	-0.366949	0.116542	0.73893	0.286492	kMEmidnightblue	Rab5b	Rab5b	288779	ENSMUSG00000000711	Rab5b	19344	M8	1
ENSRNOG00000006136	midnightblue	0.810617	0.410528	-0.0922358	-0.726553	-0.569005	-0.677468	-0.578121	-0.215782	-0.339514	0.0252885	0.609245	0.321021	kMEmidnightblue	Pdpk1	Pdpk1	81745	ENSMUSG00000024122	Pdpk1	18607	M8	1
ENSRNOG00000006139	brown	0.398676	0.334723	0.101374	-0.393548	-0.220721	-0.418392	-0.355316	-0.201717	-0.282265	-0.0797374	0.20737	0.00293025	kMEmidnightblue	Stx18	Stx18	360953	ENSMUSG00000029125	Stx18	71116	M10	2
ENSRNOG00000006148	midnightblue	0.822842	0.285199	-0.221824	-0.768951	-0.6722	-0.677436	-0.496168	-0.179272	-0.232146	0.174326	0.749914	0.380892	kMEmidnightblue	RGD1310352	RGD1310352	303122	ENSMUSG00000036275	9530068E07Rik	213673	M8	1
ENSRNOG00000006167	green	-0.0268767	-0.710057	-0.861838	-0.159737	-0.619904	0.298284	0.272272	0.55127	0.76495	0.784833	0.593736	0.740723	kMEgreen	Rasal3	Rasal3	314596	ENSMUSG00000052142	Rasal3	320484	M11	10
ENSRNOG00000006174	turquoise	0.210314	0.812833	0.845566	-0.015858	0.504091	-0.421867	-0.461738	-0.517956	-0.8375	-0.819835	-0.458041	-0.618712	kMEturquoise	Grid2	Grid2	79220	ENSMUSG00000071424	Grid2	14804	M12	3
ENSRNOG00000006178	greenyellow	-0.84094	-0.184635	0.394824	0.925035	0.858179	0.682778	0.540192	0.0633403	0.0859267	-0.347326	-0.86834	-0.506577	kMEgreenyellow	Dync1h1	Dync1h1	29489	ENSMUSG00000018707	Dync1h1	13424	M3	4
ENSRNOG00000006197	cyan	0.659066	-0.175986	-0.70294	-0.773172	-0.957058	-0.403622	-0.285383	0.200097	0.271814	0.639523	0.969562	0.773028	kMEcyan	Calu	Calu	64366	ENSMUSG00000029767	Calu	12321	M6	11
ENSRNOG00000006199	turquoise	-0.30386	0.327669	0.670152	0.49137	0.726807	0.0563915	0.165459	-0.459398	-0.430413	-0.56129	-0.691786	-0.754245	kMEmagenta	Ispd	Ispd	493574	ENSMUSG00000043153	Crppa	75847	M12	3
ENSRNOG00000006200	turquoise	0.11523	0.79563	0.879392	0.0328478	0.579691	-0.302084	-0.517981	-0.376934	-0.805145	-0.904153	-0.538158	-0.618884	kMEturquoise	St18	St18	266680	ENSMUSG00000033740	St18	240690	M12	3
ENSRNOG00000006204	turquoise	0.260821	0.893165	0.928135	-0.0458747	0.512934	-0.521499	-0.460862	-0.68959	-0.927674	-0.841853	-0.476483	-0.760634	kMEturquoise	Slc30a3	Slc30a3	366568	ENSMUSG00000029151	Slc30a3	22784	M12	3
ENSRNOG00000006217	cyan	0.655649	0.13087	-0.363904	-0.784488	-0.721295	-0.422239	-0.651389	0.347444	-0.002272	0.154545	0.743571	0.684858	kMEcyan	Wiz	Wiz	314598	ENSMUSG00000024050	Wiz	22404	M6	11
ENSRNOG00000006226	brown	0.506056	0.95016	0.804229	-0.326616	0.269221	-0.67101	-0.698693	-0.583741	-0.941558	-0.801466	-0.213742	-0.53307	kMEbrown	Cacng2	Cacng2	84347	ENSMUSG00000019146	Cacng2	12300	M10	2
ENSRNOG00000006227	black	-0.270406	-0.463307	-0.440434	0.0696483	-0.157316	0.520792	-0.0209186	0.852099	0.543367	0.182638	0.143897	0.61746	kMEblack	Ifih1	Ifih1	499801	ENSMUSG00000026896	Ifih1	71586	M7	8
ENSRNOG00000006228	lightgreen	-0.753607	-0.775408	-0.418757	0.646268	0.198129	0.862442	0.686197	0.5483	0.74479	0.391567	-0.236258	0.213477	kMElightgreen	Pdia4	Pdia4	116598	ENSMUSG00000025823	Pdia4	12304	M5	6
ENSRNOG00000006231	blue	-0.480006	-0.627698	-0.407763	0.42483	0.0188827	0.508937	0.627437	0.230852	0.580977	0.483544	-0.0541308	0.14961	kMElightyellow	Ptpro	Ptpro	50677	ENSMUSG00000030223	Ptpro	19277	M9	9
ENSRNOG00000006235	brown	0.338944	0.921223	0.888311	-0.136739	0.433542	-0.534932	-0.581973	-0.577528	-0.919467	-0.847089	-0.387474	-0.618851	kMEbrown	Nell2	Nell2	81734	ENSMUSG00000022454	Nell2	54003	M10	2
ENSRNOG00000006237	turquoise	0.155433	0.850604	0.951328	0.0747877	0.609977	-0.442246	-0.362931	-0.671092	-0.893871	-0.853729	-0.56833	-0.792293	kMEturquoise	Gpr37l1	Gpr37l1	252939	ENSMUSG00000026424	Gpr37l1	171469	M12	3
ENSRNOG00000006238	blue	-0.510534	-0.610312	-0.384435	0.377125	0.0516771	0.61174	0.413889	0.530734	0.578915	0.299634	-0.0742107	0.266086	kMElightgreen	Traf2	Traf2	311786	ENSMUSG00000026942	Traf2	22030	M9	9
ENSRNOG00000006241	blue	-0.511633	-0.458284	-0.224915	0.378133	0.15039	0.582122	0.343384	0.448481	0.47412	0.189701	-0.201283	0.145333	kMElightgreen	March7	March7	311059	ENSMUSG00000026977	March7	57438	M9	9
ENSRNOG00000006247	green	0.329615	-0.475872	-0.809993	-0.451677	-0.814702	-0.119662	0.108137	0.247633	0.521975	0.78661	0.810263	0.704297	kMEcyan	Copa	Copa	304978	ENSMUSG00000026553	Copa	12847	M11	10
ENSRNOG00000006248	magenta	-0.446674	0.382459	0.816033	0.650312	0.92308	0.21099	0.102277	-0.32666	-0.48005	-0.755861	-0.890409	-0.776562	kMEmagenta	Trim37	Trim37	360592	ENSMUSG00000018548	Trim37	68729	M4	5
ENSRNOG00000006255	turquoise	-0.162409	0.660728	0.931073	0.338926	0.807358	-0.0674623	-0.25383	-0.359132	-0.701717	-0.913896	-0.763837	-0.742611	kMEturquoise	Nipal4	Nipal4	303070	ENSMUSG00000020411	Nipal4	214112	M12	3
ENSRNOG00000006264	brown	0.030393	0.242281	0.224491	-0.0986064	0.093418	-0.0826938	-0.313185	0.0924483	-0.192856	-0.302427	-0.133412	-0.0510758	kMEbrown	Itfg2	Itfg2	362441	ENSMUSG00000001518	Itfg2	101142	M10	2
ENSRNOG00000006283	green	0.262263	-0.409737	-0.710912	-0.42049	-0.719855	-0.0726214	0.031121	0.271028	0.473656	0.698183	0.690323	0.628179	kMEgreen	LOC100362400						M11	10
ENSRNOG00000006285	midnightblue	0.500314	0.417095	0.102674	-0.500363	-0.220766	-0.330539	-0.6758	0.118927	-0.322874	-0.302639	0.259027	0.26308	kMEmidnightblue	Tlk2	Tlk2	303592	ENSMUSG00000020694	Tlk2	24086	M8	1
ENSRNOG00000006298	blue	-0.562497	-0.843213	-0.636566	0.393542	-0.109108	0.725376	0.623147	0.578157	0.840539	0.601156	0.057216	0.410109	kMEblue	Cpne3	Cpne3	313087	ENSMUSG00000028228	Cpne3	70568	M9	9
ENSRNOG00000006302	midnightblue	0.638732	0.211277	-0.22218	-0.681173	-0.585884	-0.477719	-0.550661	0.0995525	-0.134005	0.0795651	0.628188	0.44968	kMEmidnightblue	Gclc	Gclc	25283	ENSMUSG00000032350	Gclc	14629	M8	1
ENSRNOG00000006304	black	-0.317824	-0.545578	-0.509652	0.0919076	-0.187387	0.586209	0.0208415	0.941048	0.622125	0.248526	0.176045	0.693887	kMEblack	Mdm2	Mdm2	314856	ENSMUSG00000020184	Mdm2	17246	M7	8
ENSRNOG00000006320	black	-0.286299	-0.474772	-0.446984	0.0712276	-0.161158	0.564226	-0.0474331	0.942649	0.57136	0.173228	0.155071	0.688131	kMEblack	Ptges	Ptges	59103	ENSMUSG00000050737	Ptges	64292	M7	8
ENSRNOG00000006324	green	-0.0188472	-0.623767	-0.743466	-0.139714	-0.551312	0.159517	0.383963	0.254003	0.650531	0.823508	0.520375	0.502223	kMEgreen	Trpc6	Trpc6	89823	ENSMUSG00000031997	Trpc6	22068	M11	10
ENSRNOG00000006326	turquoise	-0.117101	0.34112	0.530434	0.283939	0.479918	-0.117699	0.139433	-0.489165	-0.381431	-0.369961	-0.480564	-0.58699	kMEturquoise	Atraid	Atraid	298841	ENSMUSG00000013622	Atraid	381629	M12	3
ENSRNOG00000006328	magenta	-0.597187	0.187037	0.678157	0.7197	0.903862	0.38021	0.230064	-0.179928	-0.271338	-0.609443	-0.887832	-0.701336	kMEmagenta	Wwp1	Wwp1	297930	ENSMUSG00000041058	Wwp1	107568	M4	5
ENSRNOG00000006336	blue	-0.228556	-0.641307	-0.636649	0.0876053	-0.305783	0.447628	0.34577	0.554916	0.676769	0.555203	0.301313	0.554473	kMEblue	Fyco1	Fyco1	301085	ENSMUSG00000025241	Fyco1	17281	M9	9
ENSRNOG00000006338	greenyellow	-0.68916	-0.391665	0.0385769	0.731876	0.521717	0.672754	0.547951	0.205555	0.311777	-0.043457	-0.511342	-0.188519	kMEgreenyellow	Lrp6	Lrp6	312781	ENSMUSG00000030201	Lrp6	16974	M3	4
ENSRNOG00000006340	blue	-0.054696	-0.523955	-0.617941	-0.0957241	-0.415579	0.270703	0.197852	0.473847	0.570728	0.526715	0.407286	0.558445	kMEblue	Memo1	Memo1	298787	ENSMUSG00000058704	Memo1	76890	M9	9
ENSRNOG00000006345	cyan	0.498559	-0.372894	-0.82457	-0.654817	-0.951065	-0.239624	-0.108424	0.292914	0.45988	0.777253	0.94745	0.805565	kMEcyan	Sec61b	Sec61b	298068	ENSMUSG00000053317	Sec61b	66212	M6	11
ENSRNOG00000006345	cyan	0.498559	-0.372894	-0.82457	-0.654817	-0.951065	-0.239624	-0.108424	0.292914	0.45988	0.777253	0.94745	0.805565	kMEcyan	Sec61b	Sec61b	298068	ENSMUSG00000092116	Gm10320		M6	11
ENSRNOG00000006355	greenyellow	-0.766977	-0.0271809	0.54469	0.891017	0.927852	0.571751	0.467676	-0.0884763	-0.0764781	-0.469826	-0.926449	-0.641767	kMEmagenta	Akap8l	Akap8l	299569	ENSMUSG00000002625	Akap8l	54194	M3	4
ENSRNOG00000006357	turquoise	-0.190752	0.566835	0.839926	0.356397	0.759452	-0.0207381	-0.186547	-0.329937	-0.618315	-0.823155	-0.722534	-0.694545	kMEturquoise	Sgip1	Sgip1	313413	ENSMUSG00000028524	Sgip1	73094	M12	3
ENSRNOG00000006359	blue	-0.474485	-0.905628	-0.764824	0.280857	-0.278458	0.625305	0.635339	0.561616	0.896487	0.761132	0.230235	0.485564	kMEblue	Galk1	Galk1	287835	ENSMUSG00000020766	Galk1	14635	M9	9
ENSRNOG00000006364	brown	0.370465	0.494665	0.356387	-0.299027	0.00151994	-0.481033	-0.362423	-0.431707	-0.502963	-0.306711	0.00344854	-0.294158	kMEbrown	Dld	Dld	298942	ENSMUSG00000020664	Dld	13382	M10	2
ENSRNOG00000006368	turquoise	0.147968	0.603235	0.643331	0.00472133	0.393572	-0.297894	-0.289744	-0.448068	-0.60981	-0.574694	-0.370669	-0.505058	kMEturquoise	Lrrn3	Lrrn3	81514	ENSMUSG00000036295	Lrrn3	16981	M12	3
ENSRNOG00000006369	turquoise	0.0435458	0.738032	0.898908	0.168506	0.641686	-0.332407	-0.2804	-0.6178	-0.811638	-0.828941	-0.618382	-0.804924	kMEturquoise	Alg2	Alg2	313231	ENSMUSG00000039740	Alg2	56737	M12	3
ENSRNOG00000006375	brown	0.272608	0.360811	0.305296	-0.191135	0.0354725	-0.408607	-0.194262	-0.446267	-0.407447	-0.203204	0.0143922	-0.345281	kMEbrown	Vdac1	Vdac1	83529	ENSMUSG00000020402	Vdac1	22333	M10	2
ENSRNOG00000006380	blue	-0.510451	-0.70648	-0.507397	0.422102	-0.0180531	0.686874	0.539196	0.507253	0.697796	0.461712	-0.00720555	0.352664	kMEblue	Srsf6	Srsf6	362264	ENSMUSG00000016921	Srsf6	67996	M9	9
ENSRNOG00000006388	green	-0.0691986	-0.740109	-0.887447	-0.178497	-0.636383	0.362174	0.194812	0.721281	0.814343	0.759045	0.60559	0.842905	kMEgrey60	Pygl	Pygl	64035	ENSMUSG00000021069	Pygl	110095	M11	10
ENSRNOG00000006393	midnightblue	0.819438	0.171209	-0.404092	-0.868579	-0.842526	-0.65333	-0.527124	-0.0325098	-0.0805627	0.336216	0.851219	0.558033	kMEcyan	Sirt6	Sirt6	299638	ENSMUSG00000034748	Sirt6	50721	M8	1
ENSRNOG00000006397	magenta	-0.48746	0.0816455	0.489015	0.643847	0.697196	0.252815	0.420326	-0.335454	-0.177284	-0.322105	-0.701157	-0.627241	kMEmagenta	Chrm5	Chrm5	53949	ENSMUSG00000074939	Chrm5	213788	M4	5
ENSRNOG00000006403	brown	0.221473	0.691988	0.659681	-0.0803334	0.36519	-0.280793	-0.556699	-0.18826	-0.660818	-0.752195	-0.306373	-0.309307	kMEbrown	Nectin1	Nectin1	192183	ENSMUSG00000032012	Nectin1	58235	M10	2
ENSRNOG00000006410	turquoise	-0.0444862	0.542663	0.749765	0.270923	0.601373	-0.203609	-0.055899	-0.593687	-0.629907	-0.625023	-0.561575	-0.728658	kMEturquoise	Akap5	Akap5	171026	ENSMUSG00000021057	Akap5	238276	M12	3
ENSRNOG00000006418	black	-0.260571	-0.358886	-0.290667	0.0935383	-0.0680343	0.446392	-0.0087602	0.655901	0.420452	0.0947136	0.0449568	0.414699	kMEblack	Samhd1	Samhd1	311580	ENSMUSG00000027639	Samhd1	56045	M7	8
ENSRNOG00000006419	brown	0.340758	0.539172	0.385122	-0.336776	0.0277449	-0.431203	-0.530228	-0.202112	-0.505689	-0.409567	-0.0155167	-0.185211	kMEbrown	Aven	Aven	311299	ENSMUSG00000003604	Aven	74268	M10	2
ENSRNOG00000006420	grey60	0.567147	-0.00228841	-0.46028	-0.708856	-0.730517	-0.316495	-0.508482	0.422909	0.138417	0.276781	0.75043	0.753387	kMEgrey60	Rbm38	Rbm38	366262	ENSMUSG00000027510	Rbm38	56190	M2	12
ENSRNOG00000006426	turquoise	0.237875	0.899285	0.948243	-0.0109821	0.559963	-0.460713	-0.492581	-0.597251	-0.9229	-0.908363	-0.501957	-0.713379	kMEturquoise	Syt1	Syt1	25716	ENSMUSG00000035864	Syt1	20979	M12	3
ENSRNOG00000006435	blue	-0.434401	-0.789039	-0.656484	0.235333	-0.227898	0.540202	0.538447	0.505705	0.775114	0.650682	0.18447	0.406806	kMEblue	Tor1b	Tor1b	311854	ENSMUSG00000026848	Tor1b	30934	M9	9
ENSRNOG00000006460	green	-0.12481	-0.82879	-0.913472	-0.0508909	-0.610054	0.30346	0.528366	0.377247	0.838631	0.96836	0.566429	0.615364	kMEgreen	Amdhd2	Amdhd2	302972	ENSMUSG00000036820	Amdhd2	245847	M11	10
ENSRNOG00000006462	blue	-0.228908	-0.679114	-0.695408	0.0233521	-0.372427	0.477833	0.217227	0.688136	0.705911	0.53647	0.349365	0.63576	kMEblue	Ero1a	Ero1a	171562	ENSMUSG00000021831	Ero1l	50527	M9	9
ENSRNOG00000006467	greenyellow	-0.877582	-0.521434	0.0256757	0.880809	0.591527	0.783779	0.744777	0.182493	0.422308	0.0682567	-0.607386	-0.289894	kMEgreenyellow	Eif2b2	Eif2b2	84005	ENSMUSG00000004788	Eif2b2	217715	M3	4
ENSRNOG00000006470	turquoise	0.0536659	0.793953	0.951363	0.170153	0.673786	-0.326728	-0.32189	-0.582819	-0.839685	-0.884063	-0.638303	-0.779392	kMEturquoise	Camk1g	Camk1g	171358	ENSMUSG00000016179	Camk1g	215303	M12	3
ENSRNOG00000006471	turquoise	0.246551	0.875701	0.903303	-0.0526744	0.507425	-0.462091	-0.551993	-0.529789	-0.900467	-0.889811	-0.455784	-0.647263	kMEturquoise	Pvalb	Pvalb	25269	ENSMUSG00000005716	Pvalb	19293	M12	3
ENSRNOG00000006472	brown	0.157652	0.430371	0.373496	-0.174953	0.164991	-0.132349	-0.605622	0.195134	-0.383789	-0.564294	-0.102779	-0.00579733	kMEbrown	Hspa2	Hspa2	60460	ENSMUSG00000059970	Hspa2	15512	M10	2
ENSRNOG00000006483	green	0.292576	-0.50357	-0.845033	-0.458025	-0.822846	-0.0704352	0.0856436	0.317668	0.555876	0.791466	0.794317	0.720679	kMEcyan	Heatr5a	Heatr5a	362737	ENSMUSG00000035181	Heatr5a	320487	M11	10
ENSRNOG00000006487	blue	-0.314326	-0.738627	-0.696552	0.117359	-0.305002	0.572526	0.347847	0.663888	0.774987	0.59449	0.282604	0.594243	kMEblue	Casp8ap2	Casp8ap2	313128	ENSMUSG00000028282	Casp8ap2	26885	M9	9
ENSRNOG00000006490	turquoise	-0.10929	0.391896	0.556119	0.243375	0.507449	-0.0178457	-0.136424	-0.199833	-0.424211	-0.573973	-0.481746	-0.443498	kMEturquoise	Neo1	Neo1	81735	ENSMUSG00000032340	Neo1	18007	M12	3
ENSRNOG00000006494	brown	0.468542	0.842338	0.706259	-0.279785	0.218793	-0.671375	-0.540951	-0.654803	-0.863541	-0.656861	-0.192227	-0.532529	kMEbrown	Tubg2	Tubg2	680991	ENSMUSG00000045007	Tubg2	103768	M10	2
ENSRNOG00000006503	turquoise	0.051974	0.700726	0.812149	0.0951858	0.55784	-0.282747	-0.335747	-0.45785	-0.717735	-0.77556	-0.56153	-0.656462	kMEturquoise	Frmd3	Frmd3	298141	ENSMUSG00000049122	Frmd3	242506	M12	3
ENSRNOG00000006505	midnightblue	0.813418	0.690175	0.260846	-0.698182	-0.34446	-0.877202	-0.635556	-0.530816	-0.652909	-0.230374	0.368485	-0.077162	kMEmidnightblue	Borcs5	Borcs5	362452	ENSMUSG00000042992	Borcs5	67774	M8	1
ENSRNOG00000006508	midnightblue	0.709146	0.364508	-0.0526227	-0.633618	-0.490818	-0.689708	-0.402275	-0.42065	-0.349356	0.0836225	0.504049	0.085701	kMEmidnightblue	Thnsl2	Thnsl2	297332	ENSMUSG00000054474	Thnsl2	232078	M8	1
ENSRNOG00000006509	turquoise	-0.32099	0.486818	0.849041	0.533586	0.870678	0.11268	-0.0259618	-0.334154	-0.553182	-0.804227	-0.817139	-0.731408	kMEmagenta	Srgap3	Srgap3	500287	ENSMUSG00000030257	Srgap3	259302	M12	3
ENSRNOG00000006514	cyan	0.551966	-0.143475	-0.549513	-0.591842	-0.753607	-0.411855	-0.0899834	-0.07786	0.180359	0.577494	0.770848	0.457984	kMEcyan	Vezt	Vezt	299738	ENSMUSG00000036099	Vezt	215008	M6	11
ENSRNOG00000006523	turquoise	-0.0958969	0.494144	0.711688	0.28722	0.601753	-0.122327	-0.0594378	-0.473874	-0.551196	-0.59567	-0.548452	-0.652107	kMEturquoise	Atl2	Atl2	298757	ENSMUSG00000059811	Atl2	56298	M12	3
ENSRNOG00000006526	blue	-0.453998	-0.904883	-0.79555	0.220915	-0.3054	0.669957	0.531241	0.703524	0.929178	0.734853	0.26834	0.601563	kMEblue	Sema3c	Sema3c	296787	ENSMUSG00000028780	Sema3c	20348	M9	9
ENSRNOG00000006527	turquoise	0.226203	0.861925	0.912405	0.0200368	0.550101	-0.471167	-0.402009	-0.668941	-0.901428	-0.85237	-0.513062	-0.740282	kMEturquoise	Slc6a1	Slc6a1	79212	ENSMUSG00000030310	Slc6a1	232333	M12	3
ENSRNOG00000006532	grey60	0.316623	-0.374405	-0.741442	-0.541193	-0.770534	0.0182055	-0.277051	0.709222	0.496244	0.506559	0.774277	0.938715	kMEgrey60	H3f3a	H3f3a	117056	ENSMUSG00000016559	H3f3b	15081	M2	12
ENSRNOG00000006534	turquoise	0.279137	0.632295	0.627579	-0.0906497	0.299905	-0.511633	-0.233216	-0.708386	-0.69383	-0.487903	-0.253027	-0.625128	kMEbrown	Crbn	Crbn	297498	ENSMUSG00000005362	Crbn	58799	M12	3
ENSRNOG00000006541	blue	-0.262896	-0.455728	-0.340731	0.170107	-0.0819457	0.332253	0.332479	0.279346	0.42221	0.332165	0.102094	0.18773	kMEblue	Nup107	Nup107	116555	ENSMUSG00000052798	Nup107	103468	M9	9
ENSRNOG00000006542	green	-0.233319	-0.773834	-0.7726	0.0932402	-0.443724	0.335202	0.615571	0.274974	0.77171	0.871106	0.369575	0.459377	kMEgreen	Atp6v0c	Atp6v0c	170667	ENSMUSG00000024121	Atp6v0c	11984	M11	10
ENSRNOG00000006545	brown	0.488072	0.672806	0.481858	-0.409641	0.0280291	-0.631794	-0.491738	-0.525601	-0.654606	-0.405534	-0.00377189	-0.382329	kMEbrown	Sept7	Sept7	64551	ENSMUSG00000001833	Sept7	235072	M10	2
ENSRNOG00000006551	cyan	0.775592	0.153577	-0.37477	-0.796095	-0.780078	-0.623287	-0.420361	-0.109715	-0.0674705	0.388738	0.813829	0.48497	kMEcyan	Dcaf15	Dcaf15	304653	ENSMUSG00000037103	Dcaf15	212123	M6	11
ENSRNOG00000006553	blue	-0.436194	-0.786127	-0.648569	0.264694	-0.220252	0.562555	0.596524	0.435101	0.798307	0.67658	0.152472	0.369169	kMEblue	Bnc2	Bnc2	298189	ENSMUSG00000028487	Bnc2	242509	M9	9
ENSRNOG00000006554	cyan	0.623694	0.0982035	-0.309612	-0.632126	-0.646401	-0.58517	-0.18129	-0.293025	-0.0487918	0.405208	0.638745	0.244361	kMEcyan	Fam149b1	Fam149b1	289900	ENSMUSG00000039599	Fam149b	105428	M6	11
ENSRNOG00000006557	turquoise	0.17867	0.883228	0.967873	0.040916	0.609676	-0.415967	-0.47037	-0.574363	-0.913217	-0.930431	-0.554051	-0.736421	kMEturquoise	Cyfip2	Cyfip2	303073	ENSMUSG00000020340	Cyfip2	76884	M12	3
ENSRNOG00000006565	turquoise	0.231785	0.799037	0.842501	-0.0206566	0.488342	-0.431824	-0.400083	-0.594836	-0.819324	-0.763047	-0.423974	-0.658994	kMEturquoise	Fstl4	Fstl4	303130	ENSMUSG00000036264	Fstl4	320027	M12	3
ENSRNOG00000006569	brown	0.42477	0.717466	0.56603	-0.290792	0.156778	-0.513195	-0.586923	-0.358291	-0.698738	-0.584266	-0.102272	-0.287194	kMEbrown	Itgb8	Itgb8	362800	ENSMUSG00000025321	Itgb8	320910	M10	2
ENSRNOG00000006570	magenta	-0.568407	0.15846	0.598554	0.659728	0.827141	0.407702	0.172813	-0.0269071	-0.206834	-0.574772	-0.815438	-0.549488	kMEmagenta	Plekhg3	Plekhg3	314249	ENSMUSG00000052609	Plekhg3	263406	M4	5
ENSRNOG00000006576	black	-0.435797	-0.146558	0.0781946	0.345057	0.346893	0.581971	-0.0987	0.653906	0.188071	-0.317653	-0.340747	0.182427	kMEblack	Bms1	Bms1	362426	ENSMUSG00000030138	Bms1	213895	M7	8
ENSRNOG00000006587	magenta	-0.713649	-0.0555538	0.47764	0.827886	0.840156	0.5611	0.433869	-0.0574363	-0.0398535	-0.402565	-0.82466	-0.574498	kMEmagenta	Setd3	Setd3	299295	ENSMUSG00000056770	Setd3	52690	M4	5
ENSRNOG00000006591	turquoise	0.203577	0.881732	0.933625	0.00876407	0.564936	-0.412709	-0.507199	-0.524753	-0.893399	-0.921435	-0.523695	-0.664595	kMEturquoise	Fam163b	Fam163b	685169	ENSMUSG00000009216	Fam163b	109349	M12	3
ENSRNOG00000006593	greenyellow	-0.795602	-0.317576	0.191887	0.782725	0.641165	0.706274	0.476759	0.256224	0.250467	-0.180848	-0.664278	-0.288885	kMEgreenyellow	Grpel1	Grpel1	79563	ENSMUSG00000029198	Grpel1	17713	M3	4
ENSRNOG00000006604	turquoise	-0.0129228	0.662401	0.863407	0.25305	0.67081	-0.220059	-0.196241	-0.569037	-0.73745	-0.769862	-0.604696	-0.755694	kMEturquoise	Thy1	Thy1	24832	ENSMUSG00000032011	Thy1	21838	M12	3
ENSRNOG00000006608	brown	0.661546	0.788447	0.471308	-0.579731	-0.100092	-0.731538	-0.778913	-0.395659	-0.747408	-0.517036	0.125804	-0.191522	kMEbrown	Tmem70	Tmem70	500384	ENSMUSG00000025940	Tmem70	70397	M10	2
ENSRNOG00000006615	green	0.0808831	-0.343226	-0.451644	-0.11753	-0.38226	0.0462275	0.153171	0.120962	0.32196	0.443155	0.389416	0.340564	kMEgreen	Mtap	Mtap	298227	ENSMUSG00000062937	Mtap	66902	M11	10
ENSRNOG00000006619	cyan	0.372261	-0.283263	-0.598868	-0.423784	-0.692483	-0.313255	0.177197	-0.154971	0.295457	0.72799	0.666128	0.35684	kMEgreen	Dnajc9	Dnajc9	364240	ENSMUSG00000021811	Dnajc9	108671	M6	11
ENSRNOG00000006623	green	0.187088	-0.156448	-0.26789	-0.145266	-0.309089	-0.255078	0.346624	-0.450728	0.110697	0.478082	0.278618	-0.0831117	kMEgreen	Cd302	Cd302	295629	ENSMUSG00000060703	Cd302	66205	M11	10
ENSRNOG00000006628	black	-0.616268	-0.412371	-0.0893853	0.510609	0.338556	0.724659	0.249936	0.61909	0.413962	-0.0553483	-0.344881	0.146698	kMElightgreen	Dusp16	Dusp16	297682	ENSMUSG00000030203	Dusp16	70686	M7	8
ENSRNOG00000006632	blue	-0.265349	-0.770709	-0.77884	0.032398	-0.425257	0.521723	0.29483	0.774986	0.824289	0.65575	0.403718	0.737583	kMEblue	Rps6ka3	Rps6ka3	501560	ENSMUSG00000031309	Rps6ka3	110651	M9	9
ENSRNOG00000006636	lightgreen	-0.709279	-0.339906	0.0533369	0.602662	0.495813	0.763639	0.247817	0.527766	0.324151	-0.172976	-0.525847	-0.0386798	kMElightgreen	Otud6b	Otud6b	297911	ENSMUSG00000040550	Otud6b	72201	M5	6
ENSRNOG00000006639	turquoise	0.00141383	0.2701	0.322598	0.0207471	0.221222	-0.0143422	-0.311481	0.0675774	-0.255291	-0.380841	-0.16529	-0.101928	kMEturquoise	Scn9a	Scn9a	78956	ENSMUSG00000075316	Scn9a	20274	M12	3
ENSRNOG00000006645	turquoise	-0.0107281	0.725933	0.90937	0.191085	0.679083	-0.252273	-0.306432	-0.538034	-0.781114	-0.845594	-0.661006	-0.790367	kMEturquoise	Ryr3	Ryr3	170546	ENSMUSG00000057378	Ryr3	20192	M12	3
ENSRNOG00000006649	turquoise	0.207352	0.846448	0.863425	-0.0493862	0.508068	-0.369752	-0.597247	-0.365445	-0.840227	-0.918104	-0.479391	-0.547092	kMEturquoise	Thrb	Thrb	24831	ENSMUSG00000021779	Thrb	21834	M12	3
ENSRNOG00000006652	brown	0.512494	0.710836	0.502737	-0.407784	0.032165	-0.594936	-0.634155	-0.434954	-0.699601	-0.504699	0.0032407	-0.305081	kMEbrown	Ddx1	Ddx1	84474	ENSMUSG00000037149	Ddx1	104721	M10	2
ENSRNOG00000006653	blue	-0.462521	-0.686276	-0.495233	0.334175	-0.101002	0.550308	0.543864	0.415136	0.676174	0.52163	0.0541906	0.291514	kMEblue	Slc38a4	Slc38a4	170573	ENSMUSG00000022464	Slc38a4	69354	M9	9
ENSRNOG00000006663	midnightblue	0.852903	0.676004	0.20253	-0.745992	-0.390048	-0.806844	-0.751309	-0.327802	-0.60186	-0.27236	0.450696	0.102827	kMEmidnightblue	Usp2	Usp2	115771	ENSMUSG00000032010	Usp2	53376	M8	1
ENSRNOG00000006670	turquoise	0.180263	0.457053	0.456064	-0.0349059	0.209857	-0.385961	-0.0574887	-0.669187	-0.484056	-0.274813	-0.239816	-0.566415	kMEbrown	Rai2	Rai2	501555	ENSMUSG00000043518	Rai2	24004	M12	3
ENSRNOG00000006681	black	0.148709	-0.437048	-0.710871	-0.382029	-0.644664	0.204237	-0.216938	0.830678	0.569701	0.461824	0.637438	0.938959	kMEgrey60	Rdh10	Rdh10	353252	ENSMUSG00000025921	Rdh10	98711	M7	8
ENSRNOG00000006689	black	-0.344807	-0.281748	-0.16793	0.149162	0.08292	0.533161	-0.127854	0.779623	0.344794	-0.0907908	-0.100057	0.389504	kMEblack	Chd7	Chd7	312974	ENSMUSG00000041235	Chd7	320790	M7	8
ENSRNOG00000006695	lightyellow	-0.471533	-0.472351	-0.194281	0.49494	0.169928	0.386004	0.684199	-0.00269184	0.396079	0.342009	-0.186041	-0.105474	kMElightyellow	Rbck1	Rbck1	60383	ENSMUSG00000027466	Rbck1	24105	M1	7
ENSRNOG00000006698	midnightblue	0.817924	0.800862	0.371214	-0.70637	-0.241862	-0.811047	-0.830583	-0.364252	-0.734834	-0.462011	0.297481	-0.0311548	kMEmidnightblue	Rab33a	Rab33a	317580	ENSMUSG00000031104	Rab33a	19337	M8	1
ENSRNOG00000006705	midnightblue	0.464472	0.280676	0.0213624	-0.388167	-0.296285	-0.497403	-0.178826	-0.435277	-0.253055	0.0845745	0.276785	-0.0555593	kMEmidnightblue	Mkks	Mkks	311456	ENSMUSG00000027274	Mkks	59030	M8	1
ENSRNOG00000006715	black	-0.348893	-0.588843	-0.536103	0.120536	-0.180065	0.642854	0.0510017	0.950324	0.668652	0.272711	0.166762	0.69177	kMEblack	Ccr1	Ccr1	57301	ENSMUSG00000025804	Ccr1	12768	M7	8
ENSRNOG00000006717	greenyellow	-0.616808	0.0165221	0.497887	0.785274	0.812257	0.42392	0.472186	-0.241449	-0.124062	-0.384242	-0.802965	-0.644191	kMEmagenta	Ankrd26	Ankrd26	312667	ENSMUSG00000007827	Ankrd26	232339	M3	4
ENSRNOG00000006727	midnightblue	0.539776	0.407057	0.112032	-0.491515	-0.263522	-0.563988	-0.376949	-0.409697	-0.366221	-0.0442332	0.264558	-0.0704875	kMEmidnightblue	Dtd2	Dtd2	366619	ENSMUSG00000020956	Dtd2	328092	M8	1
ENSRNOG00000006729	turquoise	0.118134	0.804358	0.917815	0.100655	0.614524	-0.379456	-0.339199	-0.637256	-0.852833	-0.832712	-0.580095	-0.784768	kMEturquoise	Slc24a4	Slc24a4	314396	ENSMUSG00000041771	Slc24a4	238384	M12	3
ENSRNOG00000006731	green	-0.251533	-0.756637	-0.724384	0.122856	-0.384761	0.311681	0.667483	0.157521	0.725714	0.857883	0.321766	0.312756	kMEgreen	Spc25	Spc25	295661	ENSMUSG00000005233	Spc25	66442	M11	10
ENSRNOG00000006733	greenyellow	-0.891309	-0.598325	-0.0631856	0.89868	0.554948	0.81289	0.850516	0.166153	0.500026	0.175239	-0.586869	-0.249624	kMEgreenyellow	Srgap2	Srgap2	360840	ENSMUSG00000026425	Srgap2	14270	M3	4
ENSRNOG00000006738	turquoise	-0.205383	0.507232	0.79804	0.415449	0.763468	-0.0324872	-0.0118208	-0.464762	-0.577873	-0.711651	-0.718776	-0.759751	kMEturquoise	Fbxo32	Fbxo32	171043	ENSMUSG00000022358	Fbxo32	67731	M12	3
ENSRNOG00000006740	green	0.142537	-0.357337	-0.531289	-0.216144	-0.499914	-0.0380524	0.166148	0.102408	0.370405	0.562778	0.461816	0.400773	kMEgreen	Castor1	Castor1	360969	ENSMUSG00000020424	Castor1	71962	M11	10
ENSRNOG00000006744	brown	0.622733	0.635355	0.330615	-0.53936	-0.166113	-0.688259	-0.56934	-0.443287	-0.610572	-0.333935	0.192927	-0.176272	kMEbrown	Acyp1	Acyp1	299203	ENSMUSG00000008822	Acyp1	66204	M10	2
ENSRNOG00000006749	blue	-0.292422	-0.765154	-0.72672	0.111617	-0.366396	0.484963	0.449985	0.522942	0.781836	0.698209	0.320087	0.543509	kMEblue	Tmtc3	Tmtc3	314785	ENSMUSG00000036676	Tmtc3	237500	M9	9
ENSRNOG00000006751	brown	0.376561	0.70672	0.574829	-0.269206	0.162849	-0.447964	-0.654487	-0.22953	-0.675529	-0.650027	-0.120792	-0.235836	kMEbrown	Psmd6	Psmd6	289924	ENSMUSG00000021737	Psmd6	66413	M10	2
ENSRNOG00000006756	midnightblue	0.859901	0.687737	0.248656	-0.721501	-0.374959	-0.934197	-0.586011	-0.620704	-0.658559	-0.175743	0.417471	-0.111752	kMEmidnightblue	Maged1	Maged1	84469	ENSMUSG00000025151	Maged1	94275	M8	1
ENSRNOG00000006761	turquoise	-0.392787	0.248128	0.588711	0.477947	0.68721	0.221956	0.0165146	-0.10523	-0.313273	-0.598682	-0.688203	-0.533801	kMEmagenta	Sh3gl2	Sh3gl2	116743	ENSMUSG00000028488	Sh3gl2	20404	M12	3
ENSRNOG00000006762	black	-0.517299	-0.601942	-0.393984	0.368402	0.018218	0.651855	0.341353	0.672505	0.626852	0.299551	-0.0345303	0.397105	kMEblack	Snu13	Snu13	300092	ENSMUSG00000063480	Snu13	20826	M7	8
ENSRNOG00000006763	cyan	0.542337	0.0156411	-0.378695	-0.63501	-0.63752	-0.35945	-0.399535	0.181746	0.050116	0.231487	0.672818	0.504925	kMEcyan	Rbm18	Rbm18	311902	ENSMUSG00000026889	Rbm18	67889	M6	11
ENSRNOG00000006766	turquoise	-0.240863	0.35957	0.664713	0.386814	0.633566	-0.0503243	0.0800263	-0.453946	-0.462169	-0.524638	-0.606176	-0.720059	kMEturquoise	Laptm4b	Laptm4b	315047	ENSMUSG00000022257	Laptm4b	114128	M12	3
ENSRNOG00000006767	black	-0.28098	-0.719271	-0.724401	0.0154917	-0.39233	0.545861	0.197524	0.826139	0.792773	0.576824	0.350463	0.729303	kMEblack	Cst7	Cst7	296257	ENSMUSG00000068129	Cst7	13011	M7	8
ENSRNOG00000006770	black	0.113135	-0.279848	-0.481571	-0.296884	-0.422997	0.147706	-0.177326	0.525394	0.375359	0.303074	0.406379	0.593001	kMEgrey60	Brd4						M7	8
ENSRNOG00000006778	blue	-0.20837	-0.712485	-0.755158	0.0126533	-0.429618	0.442648	0.327382	0.608671	0.772175	0.689347	0.388829	0.662368	kMEblue	Mmp19	Mmp19	304608	ENSMUSG00000025355	Mmp19	58223	M9	9
ENSRNOG00000006779	green	0.247465	0.00523877	-0.130136	-0.183057	-0.248871	-0.34484	0.189449	-0.480313	-0.0434884	0.334588	0.243422	-0.132193	kMEgreen	Crot	Crot	83842	ENSMUSG00000003623	Crot	74114	M11	10
ENSRNOG00000006784	brown	0.353047	0.722867	0.639662	-0.22186	0.219983	-0.589752	-0.4003	-0.6489	-0.73917	-0.519819	-0.218407	-0.567174	kMEbrown	Sema4f	Sema4f	29745	ENSMUSG00000000627	Sema4f	20355	M10	2
ENSRNOG00000006787	brown	0.368538	0.889436	0.792099	-0.24427	0.342536	-0.481143	-0.763091	-0.295036	-0.85024	-0.879642	-0.294399	-0.397327	kMEbrown	Dhcr24	Dhcr24	298298	ENSMUSG00000034926	Dhcr24	74754	M10	2
ENSRNOG00000006789	black	-0.588282	-0.517309	-0.249421	0.419202	0.184296	0.753084	0.193621	0.787492	0.533069	0.0662511	-0.188106	0.333528	kMEblack	Ddit3	Ddit3	29467	ENSMUSG00000025408	Ddit3	13198	M7	8
ENSRNOG00000006795	midnightblue	0.947527	0.431599	-0.169721	-0.92871	-0.743169	-0.815985	-0.690225	-0.205499	-0.338901	0.109104	0.777862	0.391961	kMEmidnightblue	Apmap	Apmap	366227	ENSMUSG00000033096	Apmap	71881	M8	1
ENSRNOG00000006800	turquoise	0.223942	0.86137	0.91101	-0.0330142	0.522086	-0.493498	-0.440948	-0.648289	-0.893792	-0.828652	-0.485605	-0.758216	kMEturquoise	Tmem246	Tmem246	362518	ENSMUSG00000039611	Tmem246	67063	M12	3
ENSRNOG00000006802	brown	0.303237	0.799528	0.739184	-0.140075	0.365426	-0.40951	-0.616035	-0.339966	-0.784094	-0.803377	-0.316939	-0.415123	kMEbrown	Lrrn1	Lrrn1	500280	ENSMUSG00000034648	Lrrn1	16979	M10	2
ENSRNOG00000006813	cyan	0.384735	-0.270114	-0.570743	-0.402727	-0.658976	-0.316469	0.198262	-0.194306	0.277796	0.693788	0.656661	0.326474	kMEgreen	Sumf1	Sumf1	362409	ENSMUSG00000030101	Sumf1	58911	M6	11
ENSRNOG00000006816	lightgreen	-0.937245	-0.615625	-0.072643	0.874032	0.570047	0.934935	0.700432	0.436916	0.543528	0.0647501	-0.592748	-0.124734	kMElightgreen	Ubr5	Ubr5	117060	ENSMUSG00000037487	Ubr5	70790	M5	6
ENSRNOG00000006824	turquoise	0.209921	0.891905	0.93824	-0.0270144	0.55542	-0.437915	-0.536596	-0.513367	-0.903364	-0.927269	-0.515594	-0.676755	kMEturquoise	Hdac11	Hdac11	297453	ENSMUSG00000034245	Hdac11	232232	M12	3
ENSRNOG00000006827	cyan	0.354389	-0.0958057	-0.362021	-0.41906	-0.526862	-0.342394	0.00367119	-0.125428	0.135123	0.483211	0.513748	0.26369	kMEcyan	Tmem198b	Tmem198b	500762	ENSMUSG00000047090	Tmem198b	73827	M6	11
ENSRNOG00000006828	black	-0.0843123	-0.691912	-0.838531	-0.198466	-0.5951	0.396332	0.0861461	0.845984	0.792858	0.661264	0.567135	0.881749	kMEgrey60	Baz1a	Baz1a	314126	ENSMUSG00000035021	Baz1a	217578	M7	8
ENSRNOG00000006832	lightgreen	-0.782826	-0.644622	-0.23085	0.703661	0.343175	0.84702	0.644115	0.495781	0.621931	0.222859	-0.36778	0.0783652	kMElightgreen	Zdhhc5	Zdhhc5	362156	ENSMUSG00000034075	Zdhhc5	228136	M5	6
ENSRNOG00000006833	turquoise	0.198699	0.723695	0.766758	-0.00665851	0.45928	-0.374329	-0.360891	-0.571199	-0.756984	-0.713969	-0.426444	-0.641886	kMEturquoise	Rb1cc1	Rb1cc1	312927	ENSMUSG00000025907	Rb1cc1	12421	M12	3
ENSRNOG00000006841	brown	0.303621	0.797124	0.734279	-0.208254	0.340898	-0.41393	-0.698246	-0.270198	-0.783122	-0.832885	-0.298987	-0.408475	kMEbrown	Ano4	Ano4	299714	ENSMUSG00000035189	Ano4	320091	M10	2
ENSRNOG00000006844	cyan	0.527335	-0.238228	-0.665973	-0.614945	-0.833579	-0.310795	-0.112138	0.109381	0.299224	0.623335	0.831092	0.620841	kMEcyan	Dnajc14	Dnajc14	114481	ENSMUSG00000025354	Dnajc14	74330	M6	11
ENSRNOG00000006853	turquoise	0.0404614	0.757277	0.908383	0.144357	0.644698	-0.24632	-0.42059	-0.405346	-0.789717	-0.900597	-0.585901	-0.665262	kMEturquoise	Elavl2	Elavl2	286973	ENSMUSG00000008489	Elavl2	15569	M12	3
ENSRNOG00000006858	brown	0.404597	0.759622	0.650198	-0.278438	0.190962	-0.579028	-0.567346	-0.481686	-0.770227	-0.643079	-0.168584	-0.451635	kMEbrown	Pyurf	Pyurf	502782	ENSMUSG00000043162	Pyurf	66459	M10	2
ENSRNOG00000006859	turquoise	0.0287915	0.48359	0.528096	-0.00431163	0.369328	-0.0375431	-0.547029	0.190918	-0.442104	-0.726592	-0.322248	-0.109065	kMEturquoise	Insig1	Insig1	64194	ENSMUSG00000045294	Insig1	231070	M12	3
ENSRNOG00000006864	turquoise	0.0951282	0.779426	0.900301	0.103994	0.605983	-0.379304	-0.297638	-0.640315	-0.81918	-0.805087	-0.591144	-0.798515	kMEturquoise	Scaper	Scaper	117521	ENSMUSG00000034007	Scaper	244891	M12	3
ENSRNOG00000006865	midnightblue	0.847429	0.192259	-0.378179	-0.84509	-0.826376	-0.712504	-0.416218	-0.204002	-0.108944	0.38037	0.83281	0.455735	kMEmidnightblue	Laptm4a	Laptm4a	298875	ENSMUSG00000020585	Laptm4a	17775	M8	1
ENSRNOG00000006867	midnightblue	0.721838	0.582041	0.182674	-0.688449	-0.353491	-0.78643	-0.609123	-0.410889	-0.544205	-0.174464	0.370795	-0.0558861	kMEmidnightblue	Etv1	Etv1	362733	ENSMUSG00000004151	Etv1	14009	M8	1
ENSRNOG00000006870	lightgreen	-0.68489	-0.490849	-0.146484	0.517425	0.32002	0.746028	0.33859	0.560326	0.478645	0.044465	-0.371852	0.0732301	kMElightgreen	Mtdh	Mtdh	170910	ENSMUSG00000022255	Mtdh	67154	M5	6
ENSRNOG00000006871	turquoise	-0.198244	0.505578	0.810082	0.405305	0.724893	-0.0935659	0.0246473	-0.574232	-0.601166	-0.671111	-0.707814	-0.837324	kMEturquoise	Slc25a14	Slc25a14	85263	ENSMUSG00000031105	Slc25a14	20523	M12	3
ENSRNOG00000006876	turquoise	-0.290973	0.0207192	0.230678	0.3179	0.372641	0.258836	0.0962247	0.115056	-0.0371182	-0.259897	-0.348595	-0.172322	kMEmagenta	Msx1	Msx1	81710	ENSMUSG00000048450	Msx1	17701	M12	3
ENSRNOG00000006877	green	-0.0261039	-0.697258	-0.847291	-0.154674	-0.615122	0.276346	0.314615	0.481759	0.753366	0.79737	0.578609	0.694032	kMEgreen	Efnb1	Efnb1	25186	ENSMUSG00000031217	Efnb1	13641	M11	10
ENSRNOG00000006893	turquoise	-0.16453	0.566314	0.825689	0.324843	0.72354	-0.0393782	-0.178614	-0.358978	-0.605745	-0.766428	-0.692439	-0.692054	kMEturquoise	Ppm1k	Ppm1k	312381	ENSMUSG00000037826	Ppm1k	243382	M12	3
ENSRNOG00000006894	green	0.204076	-0.324667	-0.526111	-0.260601	-0.535874	-0.101703	0.157159	0.0999502	0.356221	0.561136	0.537475	0.424111	kMEgreen	Tor1a	Tor1a	266606	ENSMUSG00000026849	Tor1a	30931	M11	10
ENSRNOG00000006895	brown	0.414529	0.480605	0.287322	-0.386051	-0.0895926	-0.537241	-0.398656	-0.413158	-0.476212	-0.227381	0.0820312	-0.253875	kMEbrown	Vps53	Vps53	287535	ENSMUSG00000017288	Vps53	68299	M10	2
ENSRNOG00000006898	green	-0.383731	-0.536371	-0.357324	0.303135	-0.0329009	0.324721	0.58382	0.0840788	0.477781	0.467222	-0.0114893	0.027815	kMElightyellow	Mrps16	Mrps16	688912	ENSMUSG00000049960	Mrps16	66242	M11	10
ENSRNOG00000006901	turquoise	-0.0143275	0.113334	0.196215	0.134669	0.162565	-0.209763	0.268533	-0.54635	-0.198714	0.0211284	-0.173585	-0.432152	kMElightyellow	Cd320	Cd320	362851	ENSMUSG00000002308	Cd320	54219	M12	3
ENSRNOG00000006908	turquoise	0.0729014	0.477667	0.594672	0.177333	0.434669	-0.319917	0.0600033	-0.741731	-0.569133	-0.403185	-0.39995	-0.707475	kMEturquoise	Pou3f2	Pou3f2	29588	ENSMUSG00000095139	Pou3f2	18992	M12	3
ENSRNOG00000006911	turquoise	-0.269335	0.488086	0.790995	0.371323	0.760136	0.0919662	-0.191556	-0.159792	-0.519465	-0.808141	-0.732878	-0.616842	kMEturquoise	Sptb	Sptb	314251	ENSMUSG00000021061	Sptb	20741	M12	3
ENSRNOG00000006921	blue	-0.466655	-0.813603	-0.662516	0.300304	-0.198439	0.55984	0.674252	0.360905	0.794945	0.731421	0.125155	0.320797	kMEblue	Rbl1	Rbl1	680111	ENSMUSG00000027641	Rbl1	19650	M9	9
ENSRNOG00000006925	brown	0.200874	0.180096	0.114328	-0.105061	-0.0388061	-0.315956	0.0542193	-0.512688	-0.213347	0.0595847	0.0271396	-0.294446	kMEmidnightblue	Zfp786	Zfp786	100158223	ENSMUSG00000051499	Zfp786	330301	M10	2
ENSRNOG00000006926	green	-0.131801	-0.800794	-0.87163	-0.0461141	-0.570981	0.292213	0.525068	0.352689	0.808694	0.944204	0.534723	0.574012	kMEgreen	Atp6v0d2	Atp6v0d2	297932	ENSMUSG00000028238	Atp6v0d2	242341	M11	10
ENSRNOG00000006934	brown	0.661857	0.643238	0.331305	-0.579944	-0.192974	-0.726041	-0.632736	-0.396421	-0.623093	-0.342661	0.252152	-0.11559	kMEmidnightblue	Acvr1b	Acvr1b	29381	ENSMUSG00000000532	Acvr1b	11479	M10	2
ENSRNOG00000006939	blue	-0.404022	-0.44918	-0.268491	0.355306	0.0552312	0.402658	0.492544	0.134069	0.415473	0.341754	-0.125682	0.054368	kMElightyellow	Ndufa7	Ndufa7	299643	ENSMUSG00000041881	Ndufa7	66416	M9	9
ENSRNOG00000006940	black	-0.153506	-0.75117	-0.857448	-0.110294	-0.567846	0.434775	0.199532	0.805626	0.835018	0.718465	0.528742	0.846024	kMEgrey60	Ncf4	Ncf4	500904	ENSMUSG00000071715	Ncf4	17972	M7	8
ENSRNOG00000006946	blue	-0.26912	-0.830635	-0.844239	0.0651042	-0.458017	0.506796	0.448497	0.619556	0.866852	0.796844	0.414842	0.674935	kMEblue	Arhgap9	Arhgap9	362893	ENSMUSG00000040345	Arhgap9	216445	M9	9
ENSRNOG00000006947	green	0.221208	-0.338662	-0.60412	-0.401404	-0.630308	-0.0552767	-0.0467793	0.342299	0.408545	0.563607	0.600511	0.592853	kMEcyan	Pdhx	Pdhx	311254	ENSMUSG00000010914	Pdhx	27402	M11	10
ENSRNOG00000006949	green	0.0873704	-0.377706	-0.566189	-0.280062	-0.536828	0.101551	-0.0657511	0.507313	0.457311	0.459327	0.497533	0.633151	kMEgrey60	C1qbp	C1qbp	29681	ENSMUSG00000018446	C1qbp	12261	M11	10
ENSRNOG00000006957	turquoise	0.173356	0.862509	0.937817	0.0392776	0.588118	-0.392032	-0.468133	-0.557134	-0.884223	-0.901096	-0.547746	-0.713476	kMEturquoise	Gria4	Gria4	29629	ENSMUSG00000025892	Gria4	14802	M12	3
ENSRNOG00000006961	grey60	0.126354	-0.615548	-0.865046	-0.288714	-0.717168	0.17741	0.137704	0.562436	0.687579	0.758343	0.718859	0.840463	kMEgrey60	Snrpb	Snrpb	171365	ENSMUSG00000027404	Snrpb	20638	M2	12
ENSRNOG00000006962	turquoise	0.18182	0.843992	0.913469	0.0364142	0.565231	-0.416999	-0.42799	-0.598271	-0.880388	-0.868012	-0.53663	-0.720336	kMEturquoise	Stk32c	Stk32c	365381	ENSMUSG00000015981	Stk32c	57740	M12	3
ENSRNOG00000006963	blue	-0.170081	-0.550481	-0.571131	-0.00646176	-0.330747	0.26533	0.353621	0.326936	0.581928	0.602408	0.273822	0.385409	kMEgreen	Ctse	Ctse	25424	ENSMUSG00000004552	Ctse	13034	M9	9
ENSRNOG00000006965	turquoise	-0.542625	0.068507	0.44098	0.520932	0.676953	0.510765	-0.0114654	0.324231	-0.0645525	-0.564408	-0.667025	-0.264354	kMEmagenta	Aff4	Aff4	303132	ENSMUSG00000049470	Aff4	93736	M12	3
ENSRNOG00000006966	brown	0.499667	0.723656	0.567344	-0.265669	0.13692	-0.654542	-0.391193	-0.687507	-0.75228	-0.502541	-0.0765031	-0.468324	kMEbrown	Nfia	Nfia	25492	ENSMUSG00000028565	Nfia	18027	M10	2
ENSRNOG00000006973	midnightblue	0.921679	0.749129	0.241645	-0.825802	-0.41679	-0.920459	-0.791311	-0.449612	-0.677141	-0.267004	0.457483	0.0293645	kMEmidnightblue	RGD1307947	RGD1307947	314788	ENSMUSG00000046567	4930430F08Rik	68281	M8	1
ENSRNOG00000006975	brown	0.493335	0.607798	0.392383	-0.428384	-0.0487082	-0.644251	-0.461054	-0.51009	-0.603122	-0.335613	0.0474662	-0.301715	kMEbrown	Wasl	Wasl	682507	ENSMUSG00000029684	Wasl	73178	M10	2
ENSRNOG00000006979	turquoise	0.221368	0.887387	0.948924	0.00939778	0.559702	-0.481947	-0.433132	-0.664036	-0.920313	-0.867743	-0.517891	-0.758998	kMEturquoise	Hpca	Hpca	29177	ENSMUSG00000028785	Hpca	15444	M12	3
ENSRNOG00000006984	turquoise	0.0969306	0.772046	0.901727	0.106284	0.595748	-0.370792	-0.321683	-0.631851	-0.820276	-0.798083	-0.564674	-0.77874	kMEturquoise	Mapk11	Mapk11	689314	ENSMUSG00000053137	Mapk11	19094	M12	3
ENSRNOG00000006989	turquoise	-0.271858	0.578853	0.927585	0.468051	0.876268	0.00727341	-0.100433	-0.397057	-0.651607	-0.877223	-0.833353	-0.810937	kMEturquoise	Vamp2	Vamp2	24803	ENSMUSG00000020894	Vamp2	22318	M12	3
ENSRNOG00000006992	green	0.0529135	-0.692409	-0.925788	-0.307448	-0.750843	0.22303	0.162133	0.598764	0.775495	0.842257	0.692805	0.832572	kMEgreen	Rpl7	Rpl7	297755	ENSMUSG00000043716	Rpl7	19989	M11	10
ENSRNOG00000006995	grey60	0.120541	-0.652879	-0.91712	-0.354243	-0.777259	0.199236	0.0654187	0.69996	0.746941	0.784005	0.765227	0.941703	kMEgrey60	Ano6	Ano6	315272	ENSMUSG00000064210	Ano6	105722	M2	12
ENSRNOG00000006997	magenta	-0.40654	0.326091	0.703604	0.578717	0.827473	0.273215	0.0236807	-0.116484	-0.380727	-0.730305	-0.770721	-0.568377	kMEmagenta	App	App	54226	ENSMUSG00000022892	App	11820	M4	5
ENSRNOG00000006999	turquoise	0.268351	0.688063	0.693642	-0.0744943	0.354765	-0.496369	-0.29418	-0.666311	-0.744429	-0.58156	-0.300873	-0.634248	kMEturquoise	Wdr78	Wdr78	313417	ENSMUSG00000035126	Wdr78	242584	M12	3
ENSRNOG00000007012	lightgreen	-0.591414	-0.458397	-0.126134	0.542608	0.306099	0.630002	0.460738	0.332469	0.428216	0.0933016	-0.326587	-0.00674144	kMElightgreen	Ly75	Ly75	499800	ENSMUSG00000026980	Ly75	17076	M5	6
ENSRNOG00000007014	turquoise	0.0867731	0.789244	0.918283	0.113335	0.631354	-0.308279	-0.381302	-0.523771	-0.815144	-0.866596	-0.590159	-0.721672	kMEturquoise	Cnksr2	Cnksr2	59322	ENSMUSG00000025658	Cnksr2	245684	M12	3
ENSRNOG00000007030	green	-0.189762	-0.141139	0.00883298	0.30166	0.168133	0.0690636	0.45891	-0.337364	0.0459074	0.157217	-0.181236	-0.289747	kMElightyellow	Epha7	Epha7	171287	ENSMUSG00000028289	Epha7	13841	M11	10
ENSRNOG00000007033	brown	0.368964	0.571365	0.485385	-0.141735	0.147709	-0.528185	-0.21747	-0.644242	-0.623164	-0.377444	-0.102216	-0.436653	kMEbrown	Sorcs2	Sorcs2	305438	ENSMUSG00000029093	Sorcs2	81840	M10	2
ENSRNOG00000007034	midnightblue	0.854018	0.681111	0.196727	-0.792638	-0.386874	-0.756964	-0.853598	-0.221526	-0.591171	-0.318083	0.450498	0.154314	kMEmidnightblue	Hipk2	Hipk2	362342	ENSMUSG00000061436	Hipk2	15258	M8	1
ENSRNOG00000007040	turquoise	-0.0610149	0.017833	0.0566801	0.0212222	0.0679179	0.0628492	-0.140235	0.134954	-0.0473989	-0.15734	-0.0523945	-0.00550566	kMEblack	Timm17a	Timm17a	54311	ENSMUSG00000062580	Timm17a	21854	M12	3
ENSRNOG00000007041	turquoise	-0.00662797	0.563365	0.729898	0.186014	0.552391	-0.270051	-0.0401402	-0.688257	-0.622129	-0.536614	-0.546384	-0.793105	kMEturquoise	Abcg2	Abcg2	312382	ENSMUSG00000029802	Abcg2	26357	M12	3
ENSRNOG00000007047	blue	-0.146508	-0.738057	-0.812414	-0.0220434	-0.502734	0.415976	0.327123	0.627492	0.780973	0.718779	0.490145	0.744739	kMEblue	Eps8	Eps8	312812	ENSMUSG00000015766	Eps8	13860	M9	9
ENSRNOG00000007049	turquoise	0.212688	0.768764	0.795681	-0.0199644	0.454249	-0.454598	-0.345381	-0.631513	-0.800229	-0.715392	-0.451651	-0.67379	kMEturquoise	Bcl11a	Bcl11a	305589	ENSMUSG00000000861	Bcl11a	14025	M12	3
ENSRNOG00000007051	midnightblue	0.937815	0.496221	-0.0749494	-0.939089	-0.673345	-0.837685	-0.754477	-0.219693	-0.412751	0.011641	0.718328	0.305755	kMEmidnightblue	Rraga	Rraga	117044	ENSMUSG00000070934	Rraga	68441	M8	1
ENSRNOG00000007060	blue	-0.449986	-0.916816	-0.825573	0.210614	-0.332098	0.708003	0.464867	0.834401	0.950405	0.705357	0.297474	0.71168	kMEblue	Plin2	Plin2	298199	ENSMUSG00000028494	Plin2	11520	M9	9
ENSRNOG00000007062	blue	-0.514802	-0.806036	-0.631709	0.328164	-0.148793	0.622003	0.614181	0.522802	0.810642	0.63558	0.091651	0.385249	kMEblue	Rin3	Rin3	314397	ENSMUSG00000044456	Rin3	217835	M9	9
ENSRNOG00000007069	brown	0.730783	0.881195	0.541965	-0.609323	-0.0742181	-0.800616	-0.797174	-0.492295	-0.82877	-0.573344	0.118228	-0.254984	kMEbrown	Adhfe1	Adhfe1	362474	ENSMUSG00000025911	Adhfe1	76187	M10	2
ENSRNOG00000007078	grey60	0.221201	-0.360814	-0.649157	-0.417272	-0.651761	0.0637417	-0.17715	0.603298	0.481838	0.491454	0.634338	0.812416	kMEgrey60	Wisp1	Wisp1	65154	ENSMUSG00000005124	Ccn4	22402	M2	12
ENSRNOG00000007081	blue	-0.225096	-0.837041	-0.895733	-0.0361399	-0.540289	0.502289	0.338694	0.772886	0.906695	0.793678	0.499879	0.813095	kMEblue	Xdh	Xdh	497811	ENSMUSG00000024066	Xdh	22436	M9	9
ENSRNOG00000007083	green	-0.0244228	-0.546559	-0.679821	-0.113109	-0.484882	0.263809	0.14462	0.504129	0.584066	0.572525	0.456292	0.657096	kMEgrey60	Gpn2	Gpn2	362614	ENSMUSG00000028848	Gpn2	100210	M11	10
ENSRNOG00000007088	black	-0.189138	-0.382475	-0.342791	0.0658841	-0.132683	0.371992	0.0523985	0.532002	0.393637	0.178123	0.140843	0.396345	kMEblack	Xpot	Xpot	314879	ENSMUSG00000034667	Xpot	73192	M7	8
ENSRNOG00000007089	green	0.250215	-0.562583	-0.846605	-0.362492	-0.778835	-0.0428139	0.229105	0.231929	0.58853	0.862246	0.789629	0.668823	kMEgreen	Lgmn	Lgmn	63865	ENSMUSG00000021190	Lgmn	19141	M11	10
ENSRNOG00000007091	lightgreen	-0.554832	-0.414343	-0.0813961	0.528937	0.307141	0.493726	0.503932	0.173223	0.348973	0.115492	-0.31655	-0.113558	kMEgreenyellow	Ly6e	Ly6e	362934	ENSMUSG00000022587	Ly6e	17069	M5	6
ENSRNOG00000007098	green	-0.289956	-0.339481	-0.170396	0.30507	0.0746288	0.273875	0.515522	-0.110991	0.298806	0.329493	-0.0920179	-0.131088	kMElightyellow	Gtpbp10	Gtpbp10	312054	ENSMUSG00000040464	Gtpbp10	207704	M11	10
ENSRNOG00000007099	magenta	-0.308533	-0.0593582	0.236167	0.480635	0.409977	0.105906	0.520949	-0.444826	-0.0643896	-0.0333678	-0.375462	-0.527458	kMElightyellow	S100pbp	S100pbp	500551	ENSMUSG00000040928	S100pbp	74648	M4	5
ENSRNOG00000007100	turquoise	-0.0298939	0.765161	0.968999	0.223358	0.73934	-0.224352	-0.335803	-0.490121	-0.806818	-0.924564	-0.698181	-0.789796	kMEturquoise	Ccdc136	Ccdc136	362331	ENSMUSG00000029769	Ccdc136	232664	M12	3
ENSRNOG00000007102	midnightblue	0.731048	0.272366	-0.180404	-0.678742	-0.606062	-0.702134	-0.311999	-0.390137	-0.225412	0.258376	0.615981	0.195521	kMEmidnightblue	Acss1	Acss1	296259	ENSMUSG00000027452	Acss1	68738	M8	1
ENSRNOG00000007104	magenta	-0.514996	0.185429	0.631471	0.669983	0.823705	0.255809	0.336188	-0.385151	-0.288132	-0.498122	-0.837624	-0.792438	kMEmagenta	Itpr1	Itpr1	25262	ENSMUSG00000030102	Itpr1	16438	M4	5
ENSRNOG00000007106	turquoise	-0.135	0.599198	0.861776	0.330526	0.754201	-0.105622	-0.136561	-0.498355	-0.670624	-0.780565	-0.705921	-0.78453	kMEturquoise	Sos1	Sos1	313845	ENSMUSG00000024241	Sos1	20662	M12	3
ENSRNOG00000007110	turquoise	0.0478677	0.738363	0.912533	0.184082	0.650254	-0.377809	-0.177959	-0.764139	-0.818271	-0.751267	-0.62298	-0.89417	kMEturquoise	Ankrd6	Ankrd6	500430	ENSMUSG00000040183	Ankrd6	140577	M12	3
ENSRNOG00000007111	lightgreen	-0.731345	-0.428047	-0.0127499	0.603781	0.444602	0.73746	0.378755	0.49709	0.409893	-0.0486298	-0.471267	-0.0504917	kMElightgreen	Nrdc	Nrdc	25499	ENSMUSG00000053510	Nrd1	230598	M5	6
ENSRNOG00000007114	lightgreen	-0.618749	-0.84533	-0.604061	0.423146	-0.066588	0.761829	0.596764	0.63457	0.838072	0.573111	0.0190556	0.397981	kMEblue	Psma6	Psma6	29673	ENSMUSG00000021024	Psma6	26443	M5	6
ENSRNOG00000007117	turquoise	0.149027	0.620099	0.643157	-0.0421813	0.364139	-0.282684	-0.413017	-0.283646	-0.593125	-0.662945	-0.349659	-0.405234	kMEturquoise	Cluap1	Cluap1	363544	ENSMUSG00000014232	Cluap1	76779	M12	3
ENSRNOG00000007118	turquoise	-0.236814	0.253367	0.516612	0.385424	0.529564	0.0104495	0.131082	-0.374428	-0.348127	-0.41523	-0.534961	-0.590867	kMEmagenta	Eva1a	Eva1a	500221	ENSMUSG00000035104	Eva1a	232146	M12	3
ENSRNOG00000007124	green	0.25752	-0.460916	-0.768418	-0.481741	-0.771432	-0.0708352	0.0252589	0.316977	0.524638	0.743601	0.725923	0.641362	kMEgreen	Krcc1	Krcc1	312437	ENSMUSG00000053012	Krcc1	57896	M11	10
ENSRNOG00000007125	cyan	0.503391	-0.166525	-0.586402	-0.628403	-0.760308	-0.292736	-0.239501	0.239048	0.257004	0.513606	0.777569	0.659999	kMEcyan	Vps54	Vps54	286932	ENSMUSG00000020128	Vps54	245944	M6	11
ENSRNOG00000007126	brown	0.382343	0.359662	0.114985	-0.39548	-0.157532	-0.292676	-0.618344	0.206413	-0.301204	-0.348382	0.207425	0.247819	kMEmidnightblue	Gpr19	Gpr19	312787	ENSMUSG00000032641	Gpr19	14760	M10	2
ENSRNOG00000007128	black	-0.678924	-0.32605	0.05418	0.601292	0.491392	0.782759	0.181972	0.638856	0.319207	-0.238215	-0.485	0.0625235	kMElightgreen	Nop56	Nop56	362214	ENSMUSG00000027405	Nop56	67134	M7	8
ENSRNOG00000007129	green	-0.041802	-0.725721	-0.826734	-0.0723608	-0.587894	0.165225	0.555176	0.157652	0.718064	0.951117	0.557253	0.48257	kMEgreen	Cd8b	Cd8b	24931	ENSMUSG00000053044	Cd8b1	12526	M11	10
ENSRNOG00000007133	green	0.119027	-0.678477	-0.893572	-0.260291	-0.742355	0.0639164	0.374634	0.242649	0.696572	0.955143	0.724872	0.636673	kMEgreen	Plxnb2	Plxnb2	315217	ENSMUSG00000036606	Plxnb2	140570	M11	10
ENSRNOG00000007134	black	0.366843	-0.179246	-0.530039	-0.516881	-0.645808	-0.076146	-0.383809	0.589567	0.292524	0.3001	0.67633	0.8166	kMEgrey60	Strap	Strap	297699	ENSMUSG00000030224	Strap	20901	M7	8
ENSRNOG00000007136	cyan	0.350906	-0.477172	-0.847656	-0.524573	-0.86371	-0.0567906	-0.0484817	0.466102	0.560208	0.753473	0.878467	0.86117	kMEcyan	Anxa7	Anxa7	155423	ENSMUSG00000021814	Anxa7	11750	M6	11
ENSRNOG00000007142	brown	0.338371	0.857201	0.789429	-0.191324	0.368052	-0.437656	-0.730675	-0.277564	-0.836571	-0.881803	-0.296398	-0.389807	kMEbrown	B3gat1	B3gat1	117108	ENSMUSG00000045994	B3gat1	76898	M10	2
ENSRNOG00000007147	turquoise	0.0885573	0.807973	0.932477	0.0884087	0.618721	-0.334983	-0.429639	-0.497943	-0.837477	-0.901029	-0.592569	-0.727218	kMEturquoise	Cyp46a1	Cyp46a1	362782	ENSMUSG00000021259	Cyp46a1	13116	M12	3
ENSRNOG00000007151	magenta	-0.491885	0.3163	0.767087	0.644107	0.903609	0.253462	0.143839	-0.301955	-0.415758	-0.714378	-0.89774	-0.793139	kMEmagenta	Cdk14	Cdk14	362316	ENSMUSG00000028926	Cdk14	18647	M4	5
ENSRNOG00000007152	black	-0.627891	-0.671008	-0.409364	0.455009	0.103055	0.813166	0.359859	0.822199	0.692748	0.254559	-0.113205	0.447497	kMEblack	Bhlhe40	Bhlhe40	79431	ENSMUSG00000030103	Bhlhe40	20893	M7	8
ENSRNOG00000007158	grey60	0.326029	-0.205532	-0.551659	-0.512969	-0.631717	-0.0326963	-0.345267	0.564233	0.338947	0.352872	0.618833	0.773421	kMEgrey60	Qtrt1	Qtrt1	64016	ENSMUSG00000002825	Qtrt1	60507	M2	12
ENSRNOG00000007159	black	-0.00203931	-0.418106	-0.562175	-0.199022	-0.429615	0.303673	-0.163759	0.845629	0.518356	0.320409	0.459953	0.820283	kMEblack	Ccl2	Ccl2	24770	ENSMUSG00000035385	Ccl2	20296	M7	8
ENSRNOG00000007160	lightgreen	-0.762756	-0.732988	-0.369756	0.608246	0.209906	0.872938	0.559414	0.66741	0.727579	0.300658	-0.245936	0.253996	kMElightgreen	Kat14	Kat14	362224	ENSMUSG00000027425	Kat14	228714	M5	6
ENSRNOG00000007164	green	-0.137204	-0.131225	-0.0159016	0.202386	0.0721307	-0.0609091	0.481786	-0.486265	0.058949	0.289355	-0.119505	-0.344884	kMElightyellow	Cln6	Cln6	315746	ENSMUSG00000032245	Cln6	76524	M11	10
ENSRNOG00000007174	cyan	0.569829	-0.0115534	-0.455213	-0.644552	-0.69886	-0.288968	-0.477634	0.34663	0.106181	0.264642	0.751301	0.713189	kMEcyan	Utp11	Utp11	313581	ENSMUSG00000028907	Utp11	67205	M6	11
ENSRNOG00000007175	lightgreen	-0.892754	-0.804308	-0.340004	0.774663	0.333443	0.945866	0.783048	0.537642	0.757237	0.338698	-0.376049	0.0929529	kMElightgreen	Mier1	Mier1	313418	ENSMUSG00000028522	Mier1	71148	M5	6
ENSRNOG00000007177	green	0.120142	-0.649181	-0.886251	-0.277727	-0.737242	0.0999276	0.294133	0.319423	0.691993	0.887645	0.69485	0.680996	kMEgreen	Kdelc2	Kdelc2	315664	ENSMUSG00000034487	Kdelc2	68304	M11	10
ENSRNOG00000007178	green	-0.129158	-0.768248	-0.822485	-0.017384	-0.538344	0.249693	0.570506	0.250396	0.759237	0.931435	0.503654	0.492165	kMEgreen	Cd8a	Cd8a	24930	ENSMUSG00000053977	Cd8a	12525	M11	10
ENSRNOG00000007203	midnightblue	0.674276	0.485526	0.0562697	-0.722152	-0.418066	-0.513767	-0.872426	0.168999	-0.373582	-0.288883	0.455627	0.371937	kMEmidnightblue	Psmc6	Psmc6	289990	ENSMUSG00000021832	Psmc6	67089	M8	1
ENSRNOG00000007206	brown	0.723269	0.923937	0.587268	-0.604877	-0.0385844	-0.785357	-0.87308	-0.412652	-0.857838	-0.651277	0.0891008	-0.213642	kMEbrown	LOC361016	LOC361016	361016	ENSMUSG00000021747	4930452B06Rik	74430	M10	2
ENSRNOG00000007214	green	-0.00767816	-0.610968	-0.718703	-0.112706	-0.542001	0.119017	0.406475	0.209034	0.608134	0.7817	0.513494	0.468812	kMEgreen	Oma1	Oma1	298282	ENSMUSG00000035069	Oma1	67013	M11	10
ENSRNOG00000007221	green	0.1627	-0.205491	-0.356555	-0.177334	-0.371861	-0.0568933	0.121288	0.0167536	0.235891	0.394233	0.357658	0.274996	kMEgreen	Dut	Dut	497778	ENSMUSG00000027203	Dut	110074	M11	10
ENSRNOG00000007234	brown	0.254667	0.81043	0.772423	-0.134592	0.413504	-0.324839	-0.729049	-0.143864	-0.772451	-0.917514	-0.354675	-0.339368	kMEbrown	Cyp51	Cyp51	25427	ENSMUSG00000001467	Cyp51	13121	M10	2
ENSRNOG00000007235	greenyellow	-0.76349	-0.236116	0.324578	0.881662	0.754358	0.531966	0.706435	-0.201712	0.0879086	-0.155294	-0.751186	-0.621761	kMEgreenyellow	Atp5mc1	Atp5mc1	29754	ENSMUSG00000006057	Atp5g1	11951	M3	4
ENSRNOG00000007237	brown	0.0334459	0.347271	0.323597	-0.0683968	0.205447	0.0179229	-0.504149	0.301317	-0.267765	-0.536993	-0.212685	0.0636065	kMEbrown	Id2	Id2	25587	ENSMUSG00000020644	Id2	15902	M10	2
ENSRNOG00000007240	black	-0.612085	-0.366346	-0.0392299	0.457591	0.344396	0.697941	0.118997	0.690274	0.365579	-0.150394	-0.346674	0.144213	kMElightgreen	Rrs1	Rrs1	297784	ENSMUSG00000061024	Rrs1	59014	M7	8
ENSRNOG00000007241	lightgreen	-0.774984	-0.713371	-0.332201	0.616983	0.249554	0.855235	0.612702	0.596332	0.701093	0.292541	-0.300432	0.170698	kMElightgreen	Fnbp4	Fnbp4	311183	ENSMUSG00000008200	Fnbp4	55935	M5	6
ENSRNOG00000007242	greenyellow	-0.907027	-0.463743	0.089138	0.877353	0.659709	0.851875	0.621594	0.330163	0.39977	-0.0748901	-0.687649	-0.243548	kMEgreenyellow	Ehmt1	Ehmt1	362078	ENSMUSG00000036893	Ehmt1	77683	M3	4
ENSRNOG00000007253	lightgreen	-0.550554	-0.209744	0.15351	0.514071	0.465355	0.537201	0.250161	0.269692	0.17826	-0.18305	-0.445851	-0.174697	kMElightgreen	Cbll1	Cbll1	314028	ENSMUSG00000020659	Cbll1	104836	M5	6
ENSRNOG00000007254	cyan	0.547473	0.0871508	-0.358302	-0.696626	-0.64691	-0.276191	-0.643086	0.47484	0.0559119	0.113091	0.657077	0.723203	kMEgrey60	Ttc9	Ttc9	500689	ENSMUSG00000042734	Ttc9	69480	M6	11
ENSRNOG00000007256	brown	0.747336	0.887211	0.549187	-0.581265	-0.0760334	-0.837628	-0.737857	-0.59196	-0.847321	-0.540848	0.111276	-0.287281	kMEbrown	Necab1	Necab1	64169	ENSMUSG00000040536	Necab1	69352	M10	2
ENSRNOG00000007262	cyan	0.475337	-0.130719	-0.541266	-0.627663	-0.732192	-0.275958	-0.288679	0.241181	0.232231	0.463112	0.715542	0.611746	kMEcyan	Ccdc134	Ccdc134	500909	ENSMUSG00000068114	Ccdc134	76457	M6	11
ENSRNOG00000007267	cyan	0.535771	-0.10417	-0.528005	-0.63647	-0.740745	-0.301675	-0.284559	0.196168	0.195914	0.443423	0.757082	0.61921	kMEcyan	Mnat1	Mnat1	266713	ENSMUSG00000021103	Mnat1	17420	M6	11
ENSRNOG00000007268	midnightblue	0.813507	0.511478	0.0280966	-0.783876	-0.516201	-0.75126	-0.661467	-0.265795	-0.443972	-0.0672758	0.548754	0.171576	kMEmidnightblue	RGD1561796	RGD1561796	360483	ENSMUSG00000005983	1700037C18Rik	73261	M8	1
ENSRNOG00000007272	brown	0.41497	0.420553	0.204477	-0.363519	-0.111146	-0.346693	-0.458772	-0.0805506	-0.341034	-0.26908	0.162416	0.0489956	kMEbrown	Rnf103	Rnf103	84508	ENSMUSG00000052656	Rnf103	22644	M10	2
ENSRNOG00000007280	midnightblue	0.602231	0.144211	-0.279909	-0.700679	-0.636004	-0.533317	-0.37747	-0.116193	-0.0704509	0.307851	0.614334	0.302248	kMEcyan	Naa60	Naa60	363545	ENSMUSG00000005982	Naa60	74763	M8	1
ENSRNOG00000007281	black	-0.0801239	-0.28476	-0.34392	-0.0709433	-0.209169	0.336397	-0.213067	0.789587	0.360706	0.0703474	0.253312	0.630438	kMEblack	Flnc	Flnc	362332	ENSMUSG00000068699	Flnc	68794	M7	8
ENSRNOG00000007283	midnightblue	0.698087	0.630885	0.297449	-0.529444	-0.222955	-0.82255	-0.387753	-0.722755	-0.621922	-0.173248	0.241859	-0.264971	kMEmidnightblue	Erlec1	Erlec1	289874	ENSMUSG00000020311	Erlec1	66753	M8	1
ENSRNOG00000007284	black	0.35582	0.157901	-0.116503	-0.44787	-0.31339	-0.135944	-0.630138	0.50231	-0.0638322	-0.184402	0.378797	0.531442	kMEgrey60	Slc2a1	Slc2a1	24778	ENSMUSG00000028645	Slc2a1	20525	M7	8
ENSRNOG00000007290	turquoise	-0.0517219	0.741022	0.96007	0.259919	0.755069	-0.220829	-0.264845	-0.540171	-0.798737	-0.915532	-0.733124	-0.826451	kMEturquoise	Atp1a2	Atp1a2	24212	ENSMUSG00000007097	Atp1a2	98660	M12	3
ENSRNOG00000007292	blue	-0.352466	-0.697632	-0.600924	0.215297	-0.200205	0.48919	0.520297	0.365868	0.667546	0.598105	0.161559	0.330352	kMEblue	Spdl1	Spdl1	303037	ENSMUSG00000069910	Spdl1	70385	M9	9
ENSRNOG00000007299	magenta	-0.447714	-0.0428734	0.318144	0.583447	0.557509	0.299733	0.442509	-0.325531	-0.0552859	-0.158509	-0.571335	-0.547627	kMEgreenyellow	Caap1	Caap1	500501	ENSMUSG00000028578	Caap1	67770	M4	5
ENSRNOG00000007300	blue	-0.423083	-0.853322	-0.745336	0.257042	-0.284009	0.561371	0.65979	0.458736	0.855836	0.789192	0.221539	0.460667	kMEblue	C1qtnf6	C1qtnf6	315114	ENSMUSG00000022440	C1qtnf6	72709	M9	9
ENSRNOG00000007302	blue	-0.566454	-0.912221	-0.728902	0.359956	-0.180699	0.778341	0.578708	0.759783	0.941113	0.657445	0.142154	0.579016	kMEblue	Fbn1	Fbn1	83727	ENSMUSG00000027204	Fbn1	14118	M9	9
ENSRNOG00000007304	turquoise	0.0515174	0.68458	0.840036	0.156192	0.598273	-0.282734	-0.226337	-0.608545	-0.740581	-0.741445	-0.556606	-0.767219	kMEturquoise	Herc3	Herc3	362377	ENSMUSG00000029804	Herc3	73998	M12	3
ENSRNOG00000007315	green	0.0987541	-0.476096	-0.674374	-0.309302	-0.58331	0.0876811	0.0996342	0.37915	0.537472	0.641636	0.546603	0.564809	kMEgreen	Thoc2	Thoc2	313308	ENSMUSG00000037475	Thoc2	331401	M11	10
ENSRNOG00000007316	midnightblue	0.921958	0.578825	0.0465076	-0.850535	-0.556041	-0.864216	-0.713308	-0.35184	-0.511286	-0.0876609	0.608907	0.17785	kMEmidnightblue	Idh3B	Idh3B	94173	ENSMUSG00000027406	Idh3b	170718	M8	1
ENSRNOG00000007319	black	-0.329451	-0.709473	-0.678242	0.0929502	-0.29781	0.628204	0.168159	0.906595	0.766357	0.462971	0.290498	0.733557	kMEblack	Trib3	Trib3	246273	ENSMUSG00000032715	Trib3	228775	M7	8
ENSRNOG00000007323	magenta	-0.55972	0.0960327	0.550431	0.66771	0.794733	0.379199	0.280343	-0.142002	-0.184543	-0.485672	-0.772278	-0.615269	kMEmagenta	Ric8b	Ric8b	314681	ENSMUSG00000035620	Ric8b	237422	M4	5
ENSRNOG00000007325	blue	-0.530019	-0.727137	-0.48502	0.442566	-0.00257389	0.585288	0.728944	0.236134	0.674223	0.567863	-0.0494259	0.13266	kMElightyellow	Usp28	Usp28	315639	ENSMUSG00000032267	Usp28	235323	M9	9
ENSRNOG00000007326	turquoise	0.179924	0.729736	0.807959	0.0582608	0.501719	-0.390627	-0.317337	-0.586653	-0.780733	-0.719337	-0.425626	-0.639621	kMEturquoise	Prepl	Prepl	298771	ENSMUSG00000024127	Prepl	213760	M12	3
ENSRNOG00000007329	blue	-0.217498	-0.603315	-0.588061	0.073845	-0.283826	0.37206	0.358178	0.428786	0.621134	0.52596	0.249536	0.437213	kMEblue	Frmd6	Frmd6	257646	ENSMUSG00000048285	Frmd6	319710	M9	9
ENSRNOG00000007330	cyan	0.547864	-0.264501	-0.700509	-0.619738	-0.868441	-0.35997	-0.0383381	0.0505292	0.317644	0.713369	0.885522	0.621682	kMEcyan	Capzb	Capzb	298584	ENSMUSG00000028745	Capzb	12345	M6	11
ENSRNOG00000007331	turquoise	0.211937	0.266588	0.247699	-0.0232741	0.074616	-0.347123	0.101456	-0.614165	-0.329225	-0.0331962	-0.027655	-0.378599	kMEbrown	Rragd	Rragd	297960	ENSMUSG00000028278	Rragd	52187	M12	3
ENSRNOG00000007332	turquoise	-0.216721	0.400312	0.635893	0.279181	0.6039	0.0659343	-0.207624	-0.106794	-0.432637	-0.687108	-0.606087	-0.47349	kMEturquoise	Sstr3	Sstr3	171044	ENSMUSG00000044933	Sstr3	20607	M12	3
ENSRNOG00000007334	turquoise	-0.116587	0.692129	0.956454	0.327241	0.787359	-0.157095	-0.178233	-0.550567	-0.747399	-0.853197	-0.758715	-0.849107	kMEturquoise	Ly6h	Ly6h	300025	ENSMUSG00000022577	Ly6h	23934	M12	3
ENSRNOG00000007336	green	0.30189	-0.347634	-0.673325	-0.40455	-0.699379	-0.149041	0.100914	0.120612	0.417562	0.702281	0.647507	0.555721	kMEgreen	Churc1	Churc1	299154	ENSMUSG00000090258	Churc1	211151	M11	10
ENSRNOG00000007338	blue	-0.528734	-0.929443	-0.769919	0.315845	-0.239401	0.714318	0.603187	0.686499	0.928046	0.717274	0.19833	0.542474	kMEblue	Fbln2	Fbln2	282583	ENSMUSG00000064080	Fbln2	14115	M9	9
ENSRNOG00000007345	brown	0.747556	0.909682	0.575468	-0.601365	-0.0689495	-0.880566	-0.741566	-0.627803	-0.878319	-0.543928	0.100496	-0.335554	kMEbrown	Amot	Amot	300289	ENSMUSG00000041688	Amot	27494	M10	2
ENSRNOG00000007350	blue	-0.267741	-0.862825	-0.896954	0.00509586	-0.527623	0.498362	0.410866	0.713906	0.922698	0.834954	0.464918	0.755721	kMEblue	Rac2	Rac2	366957	ENSMUSG00000033220	Rac2	19354	M9	9
ENSRNOG00000007351	midnightblue	0.901218	0.483417	-0.0434719	-0.828785	-0.601555	-0.815676	-0.62342	-0.328277	-0.428064	0.00845548	0.66296	0.222096	kMEmidnightblue	Ggh	Ggh	25455	ENSMUSG00000073987	Ggh	14590	M8	1
ENSRNOG00000007356	blue	-0.652105	-0.690822	-0.385271	0.510047	0.142317	0.724856	0.625061	0.414971	0.671454	0.411427	-0.19366	0.127807	kMElightgreen	Chmp3	Chmp3	282834	ENSMUSG00000053119	Chmp3	66700	M9	9
ENSRNOG00000007364	cyan	0.423741	-0.0578148	-0.408948	-0.49964	-0.591699	-0.235835	-0.305128	0.245412	0.131275	0.286122	0.586531	0.56966	kMEcyan	Rab15	Rab15	299156	ENSMUSG00000021062	Rab15	104886	M6	11
ENSRNOG00000007367	turquoise	0.0334374	0.681515	0.820625	0.162575	0.620691	-0.20366	-0.310769	-0.410914	-0.707998	-0.81217	-0.559646	-0.624527	kMEturquoise	Sept4	Sept4	287606	ENSMUSG00000020486	Sept4	18952	M12	3
ENSRNOG00000007369	turquoise	-0.0207006	0.676323	0.841122	0.200768	0.644519	-0.175261	-0.337847	-0.353953	-0.710552	-0.845801	-0.602072	-0.616886	kMEturquoise	Shisa4	Shisa4	360848	ENSMUSG00000041889	Shisa4	77552	M12	3
ENSRNOG00000007370	brown	0.580021	0.748181	0.518289	-0.374055	0.0359485	-0.740638	-0.396323	-0.769331	-0.746107	-0.388321	-0.00454522	-0.461758	kMEbrown	Rnf144a	Rnf144a	500636	ENSMUSG00000020642	Rnf144a	108089	M10	2
ENSRNOG00000007372	green	0.180222	-0.556276	-0.799217	-0.327241	-0.715579	0.0189136	0.197317	0.280248	0.596299	0.815216	0.707693	0.635737	kMEgreen	Casp1	Casp1	25166	ENSMUSG00000025888	Casp1	12362	M11	10
ENSRNOG00000007374	brown	0.529926	0.789082	0.571384	-0.437759	0.0511727	-0.603404	-0.729226	-0.33425	-0.730766	-0.604424	-0.00696177	-0.238814	kMEbrown	Tac1	Tac1	24806	ENSMUSG00000061762	Tac1	21333	M10	2
ENSRNOG00000007390	black	-0.204675	-0.551981	-0.604661	-0.0405747	-0.336751	0.509315	-0.0296977	0.947354	0.655006	0.348885	0.316711	0.798357	kMEblack	Nfkbia						M7	8
ENSRNOG00000007392	turquoise	-0.166268	0.293217	0.492172	0.288531	0.454351	-0.12661	0.161018	-0.526791	-0.364894	-0.317948	-0.51352	-0.632202	kMEturquoise	Atp6v1f						M12	3
ENSRNOG00000007393	midnightblue	0.842785	0.364354	-0.194967	-0.872305	-0.688082	-0.670623	-0.693263	-0.00497594	-0.244433	0.0752334	0.719191	0.489962	kMEmidnightblue	Ndrg1	Ndrg1	299923	ENSMUSG00000005125	Ndrg1	17988	M8	1
ENSRNOG00000007398	lightyellow	-0.415104	-0.500463	-0.253407	0.439585	0.0894722	0.316856	0.731119	-0.144536	0.388851	0.430557	-0.117669	-0.163815	kMElightyellow	Zfp691	Zfp691	313548	ENSMUSG00000045268	Zfp691	195522	M1	7
ENSRNOG00000007400	brown	0.360838	0.908063	0.834285	-0.190869	0.386376	-0.486231	-0.709203	-0.368249	-0.884354	-0.904458	-0.333879	-0.454509	kMEbrown	Srebf2	Srebf2	300095	ENSMUSG00000022463	Srebf2	20788	M10	2
ENSRNOG00000007404	midnightblue	0.796525	0.327627	-0.155763	-0.766423	-0.620069	-0.710084	-0.487758	-0.284421	-0.273764	0.143652	0.666084	0.251418	kMEmidnightblue	Svbp	Svbp	362578	ENSMUSG00000028643	Svbp	69216	M8	1
ENSRNOG00000007410	turquoise	0.170517	0.693593	0.755043	0.0194274	0.454214	-0.359026	-0.391354	-0.472774	-0.744678	-0.7286	-0.383526	-0.578835	kMEturquoise	Dab1	Dab1	266729	ENSMUSG00000028519	Dab1	13131	M12	3
ENSRNOG00000007412	blue	-0.203558	-0.837415	-0.886869	0.00215137	-0.543302	0.411828	0.489147	0.50432	0.867408	0.886532	0.487198	0.646466	kMEgreen	Dok1	Dok1	312477	ENSMUSG00000068335	Dok1	13448	M9	9
ENSRNOG00000007415	green	-0.0789584	-0.728963	-0.844778	-0.114745	-0.598672	0.254468	0.420011	0.399752	0.774592	0.870939	0.53714	0.621466	kMEgreen	Ptgs1	Ptgs1	24693	ENSMUSG00000047250	Ptgs1	19224	M11	10
ENSRNOG00000007419	midnightblue	0.89669	0.71992	0.229966	-0.77668	-0.391646	-0.845587	-0.803394	-0.358054	-0.655417	-0.306527	0.458406	0.0883354	kMEmidnightblue	Pank3	Pank3	360511	ENSMUSG00000018846	Pank3	211347	M8	1
ENSRNOG00000007422	green	-0.315228	-0.638511	-0.521894	0.230284	-0.184363	0.349695	0.602962	0.132212	0.589674	0.617294	0.145456	0.183857	kMEgreen	Vav2	Vav2	296603	ENSMUSG00000009621	Vav2	22325	M11	10
ENSRNOG00000007427	turquoise	-0.0650297	0.517489	0.710809	0.222659	0.547467	-0.245781	-0.0279008	-0.636972	-0.586725	-0.53508	-0.567048	-0.772481	kMEturquoise	Entpd6	Entpd6	85260	ENSMUSG00000033068	Entpd6	12497	M12	3
ENSRNOG00000007430	lightyellow	-0.506214	-0.619971	-0.349232	0.485147	0.0975105	0.539573	0.676854	0.169332	0.535907	0.433787	-0.0869022	0.0487772	kMElightyellow	Slx4ip	Slx4ip	499895	ENSMUSG00000027281	Slx4ip	74243	M1	7
ENSRNOG00000007431	brown	0.44284	0.529564	0.328587	-0.369378	-0.0719187	-0.521658	-0.455515	-0.343933	-0.495433	-0.310838	0.0712532	-0.151567	kMEbrown	Shroom1	Shroom1	287285	ENSMUSG00000018387	Shroom1	71774	M10	2
ENSRNOG00000007432	lightgreen	-0.663512	-0.501682	-0.159369	0.554388	0.293493	0.738735	0.370637	0.596902	0.50036	0.0855124	-0.307615	0.163447	kMElightgreen	Polr3b	Polr3b	362858	ENSMUSG00000034453	Polr3b	70428	M5	6
ENSRNOG00000007433	brown	0.300958	0.850134	0.823658	-0.125494	0.405835	-0.513631	-0.533995	-0.548333	-0.852402	-0.794494	-0.381649	-0.604312	kMEbrown	Cyb561	Cyb561	303601	ENSMUSG00000019590	Cyb561	13056	M10	2
ENSRNOG00000007434	blue	-0.569857	-0.834304	-0.642888	0.34402	-0.120114	0.760899	0.473265	0.805877	0.857291	0.527399	0.0883822	0.556327	kMEblue	Ube2j1	Ube2j1	297961	ENSMUSG00000028277	Ube2j1	56228	M9	9
ENSRNOG00000007437	green	0.0706267	-0.644125	-0.836564	-0.237892	-0.669916	0.12594	0.334819	0.288914	0.69313	0.88649	0.638595	0.616749	kMEgreen	Irf5	Irf5	296953	ENSMUSG00000029771	Irf5	27056	M11	10
ENSRNOG00000007439	green	-0.0450496	-0.69735	-0.84427	-0.115834	-0.593956	0.259465	0.345735	0.452299	0.738191	0.815694	0.553571	0.680391	kMEgreen	Unc13d	Unc13d	192177	ENSMUSG00000057948	Unc13d	70450	M11	10
ENSRNOG00000007440	turquoise	-0.345528	0.499891	0.875307	0.526326	0.881354	0.0814424	-0.018604	-0.400325	-0.580588	-0.80782	-0.871176	-0.820275	kMEmagenta	Dzank1	Dzank1	311486	ENSMUSG00000037259	Dzank1	241688	M12	3
ENSRNOG00000007441	turquoise	0.103784	0.761274	0.891105	0.109814	0.586732	-0.391584	-0.297897	-0.630428	-0.821895	-0.788985	-0.550837	-0.771066	kMEturquoise	Klhl32	Klhl32	313111	ENSMUSG00000040387	Klhl32	212390	M12	3
ENSRNOG00000007442	black	0.292895	-0.164012	-0.473777	-0.476811	-0.567392	-0.0181904	-0.412063	0.594264	0.269367	0.237538	0.577485	0.718183	kMEgrey60	Ubl7	Ubl7	300744	ENSMUSG00000055720	Ubl7	69459	M7	8
ENSRNOG00000007443	blue	-0.204454	-0.621296	-0.64337	0.0387076	-0.348612	0.440296	0.232338	0.641754	0.676152	0.528918	0.333815	0.634214	kMEblue	Jag1	Jag1	29146	ENSMUSG00000027276	Jag1	16449	M9	9
ENSRNOG00000007445	turquoise	0.0598378	0.669844	0.838241	0.191705	0.600909	-0.374974	-0.0685173	-0.828449	-0.758942	-0.639363	-0.567626	-0.897235	kMEturquoise	Asph						M12	3
ENSRNOG00000007447	greenyellow	-0.599629	-0.143346	0.267298	0.620772	0.590229	0.455311	0.359434	0.0354007	0.0558504	-0.247401	-0.614449	-0.397146	kMEgreenyellow	Pla2g4b	Pla2g4b	311341	ENSMUSG00000033852	Gm28042	102238433	M3	4
ENSRNOG00000007447	greenyellow	-0.599629	-0.143346	0.267298	0.620772	0.590229	0.455311	0.359434	0.0354007	0.0558504	-0.247401	-0.614449	-0.397146	kMEgreenyellow	Pla2g4b	Pla2g4b	311341	ENSMUSG00000098488	Pla2g4b	211429	M3	4
ENSRNOG00000007454	brown	0.166503	0.459952	0.387755	-0.173734	0.154899	-0.102736	-0.623606	0.257062	-0.37174	-0.597129	-0.11821	0.0695228	kMEbrown	Aloxe3	Aloxe3	287424	ENSMUSG00000020892	Aloxe3	23801	M10	2
ENSRNOG00000007455	brown	0.380743	0.776388	0.688958	-0.174454	0.276823	-0.575992	-0.418275	-0.692954	-0.805809	-0.610836	-0.260849	-0.585806	kMEbrown	Tmem132e	Tmem132e	287564	ENSMUSG00000020701	Tmem132e	270893	M10	2
ENSRNOG00000007456	turquoise	0.266337	0.835896	0.864342	-0.0352488	0.485107	-0.517472	-0.394338	-0.69961	-0.884653	-0.771494	-0.429723	-0.735425	kMEturquoise	Calb1	Calb1	83839	ENSMUSG00000028222	Calb1	12307	M12	3
ENSRNOG00000007457	blue	-0.195882	-0.785666	-0.857915	-0.025937	-0.527852	0.455801	0.348212	0.674036	0.861419	0.773929	0.464922	0.757396	kMEblue	Serping1	Serping1	295703	ENSMUSG00000023224	Serping1	12258	M9	9
ENSRNOG00000007459	greenyellow	-0.609144	-0.356375	0.0279035	0.614364	0.432991	0.556108	0.481321	0.2318	0.286526	-0.0107112	-0.408095	-0.127633	kMEgreenyellow	Pcnx1	Pcnx1	314288	ENSMUSG00000021140	Pcnx	54604	M3	4
ENSRNOG00000007462	turquoise	0.202404	0.841451	0.879473	-0.0050149	0.522404	-0.429029	-0.451993	-0.532964	-0.846009	-0.848261	-0.493746	-0.652715	kMEturquoise	Sept8	Sept8	303135	ENSMUSG00000018398	Sept8	20362	M12	3
ENSRNOG00000007472	magenta	-0.796581	-0.223806	0.327498	0.82022	0.7511	0.588013	0.605439	-0.089799	0.123263	-0.184737	-0.797339	-0.601322	kMEgreenyellow	Setd5	Setd5	297514	ENSMUSG00000034269	Setd5	72895	M4	5
ENSRNOG00000007477	turquoise	-0.0389625	0.33995	0.506012	0.256047	0.419689	-0.232259	0.236701	-0.714026	-0.413083	-0.241278	-0.409366	-0.675065	kMEturquoise	Edn3	Edn3	366270	ENSMUSG00000027524	Edn3	13616	M12	3
ENSRNOG00000007478	turquoise	-0.00536868	0.724726	0.914194	0.198158	0.67613	-0.284843	-0.250899	-0.586505	-0.783842	-0.82212	-0.654815	-0.819743	kMEturquoise	Cry2	Cry2	170917	ENSMUSG00000068742	Cry2	12953	M12	3
ENSRNOG00000007483	blue	-0.349371	-0.806029	-0.728931	0.167107	-0.337882	0.51052	0.545345	0.511095	0.827573	0.755862	0.298768	0.511193	kMEblue	Ccnf	Ccnf	117524	ENSMUSG00000072082	Ccnf	12449	M9	9
[truncated: 6,522 more rows]

## Sheet: DEGs enrichment
ID	Description	GeneRatio	BgRatio	pvalue	p.adjust	qvalue	geneID	module	ratio
[truncated: 89 more rows]

## Sheet: Cell-type est
ID	Description	GeneRatio	BgRatio	pvalue	p.adjust	qvalue	geneID	module	ratio
[truncated: 168 more rows]

## Sheet: ORA
ID	Description	GeneRatio	BgRatio	pvalue	p.adjust	qvalue	geneID	module	ratio	group
[truncated: 50,656 more rows]
