# Supplementary material for: Integrated multi-omics profiling uncovers miRNA-guided regulatory networks after spinal cord injury in rats
Source: Mol Ther Nucleic Acids. 2025 Oct 16;36(4):102746. doi: 10.1016/j.omtn.2025.102746 (PMC12617769; doi:10.1016/j.omtn.2025.102746)
Supplement: Table S6. Differentially expressed miRNAs across time points post-injury. [file mmc7.xlsx]

## Sheet: 3 hpi
baseMean

## Sheet: 12 hpi
baseMean

## Sheet: 24 hpi
baseMean

## Sheet: 3 dpi
baseMean

## Sheet: 7 dpi
baseMean
