# Supplementary material for: Integrated multi-omics profiling uncovers miRNA-guided regulatory networks after spinal cord injury in rats
Source: Mol Ther Nucleic Acids. 2025 Oct 16;36(4):102746. doi: 10.1016/j.omtn.2025.102746 (PMC12617769; doi:10.1016/j.omtn.2025.102746)
Supplement: Table S7. Interactome of regulatory relationships. [file mmc8.xlsx]

## Sheet: miRNA-mRNA
miRNA	mRNA	pval	cor.coef	fdr	gene_symbol	ensembl_peptide_id
rno-miR-142-3p	ENSRNOG00000016037	1.4596e-21	0.963235	8.3127e-17	Mafb	ENSRNOP00000021452
rno-miR-31a-5p	ENSRNOG00000018700	7.44739e-20	-0.953774	1.0957e-15	Mobp	ENSRNOP00000025279
rno-miR-31a-5p	ENSRNOG00000018700	7.44739e-20	-0.953774	1.0957e-15	Mobp	ENSRNOP00000025344
rno-miR-142-3p	ENSRNOG00000005809	7.6956e-20	0.953685	1.0957e-15	Arhgdib	ENSRNOP00000007779
rno-miR-124-3p	ENSRNOG00000031662	1.05283e-19	0.95283	1.19922e-15	Slc6a5	ENSRNOP00000043665
rno-miR-27a-5p	ENSRNOG00000023226	2.41687e-19	0.950483	2.29409e-15	S100a10	ENSRNOP00000096575
rno-miR-124-3p	ENSRNOG00000053122	5.53757e-19	0.948023	4.43402e-15	Scn1a	ENSRNOP00000073986
rno-miR-764-3p	ENSRNOG00000004680	6.22843e-19	0.947664	4.43402e-15	Kif5c	ENSRNOP00000006341
rno-miR-124-3p	ENSRNOG00000011323	9.04483e-19	0.946508	5.72357e-15	Lgi3	ENSRNOP00000015104
rno-miR-31a-5p	ENSRNOG00000011211	1.12744e-18	-0.945813	6.42101e-15	Pex5l	ENSRNOP00000094453
rno-miR-221-3p	ENSRNOG00000043300	1.39597e-18	-0.94513	7.19563e-15	Enho	ENSRNOP00000063277
rno-miR-27a-5p	ENSRNOG00000003745	1.8928e-18	0.944142	7.19563e-15	Atf3	ENSRNOP00000005085
rno-miR-146b-5p	ENSRNOG00000054204	2.02153e-18	-0.943926	7.19563e-15	Gria2	ENSRNOP00000069094
rno-miR-146b-5p	ENSRNOG00000054204	2.02153e-18	-0.943926	7.19563e-15	Gria2	ENSRNOP00000072906
rno-miR-124-3p	ENSRNOG00000056697	2.73893e-18	0.942918	8.63971e-15	Kcnab1	ENSRNOP00000072289
rno-miR-136-5p	ENSRNOG00000032828	2.88034e-18	0.942749	8.63971e-15	Mapk8ip2	ENSRNOP00000052648
rno-miR-221-3p	ENSRNOG00000009700	2.88233e-18	-0.942747	8.63971e-15	Dync1i1	ENSRNOP00000013184
rno-miR-124-3p	ENSRNOG00000023601	3.78008e-18	0.941828	1.00731e-14	Elavl4	ENSRNOP00000037614
rno-miR-27a-5p	ENSRNOG00000014117	4.00546e-18	0.94163	1.00731e-14	Hmox1	ENSRNOP00000019192
rno-miR-221-3p	ENSRNOG00000011211	4.068e-18	-0.941577	1.00731e-14	Pex5l	ENSRNOP00000094453
rno-miR-31a-5p	ENSRNOG00000003741	4.46964e-18	-0.941253	1.06064e-14	Nptx1	ENSRNOP00000005067
rno-miR-136-5p	ENSRNOG00000019914	6.02707e-18	0.940212	1.33032e-14	Tlcd3b	ENSRNOP00000026955
rno-miR-142-3p	ENSRNOG00000016398	6.07326e-18	-0.940186	1.33032e-14	Clstn1	ENSRNOP00000089605
rno-miR-136-5p	ENSRNOG00000026787	7.05389e-18	0.939657	1.4879e-14	Disp2	ENSRNOP00000029640
rno-miR-31a-5p	ENSRNOG00000046858	7.32228e-18	-0.939525	1.48935e-14	MGC109340	ENSRNOP00000064651
rno-miR-27a-3p	ENSRNOG00000016592	1.04783e-17	0.938237	2.0578e-14	Gnai2	ENSRNOP00000022550
rno-miR-124-3p	ENSRNOG00000006853	1.28195e-17	0.9375	2.38108e-14	Elavl2	ENSRNOP00000009034
rno-miR-146b-5p	ENSRNOG00000000774	1.29606e-17	-0.93746	2.38108e-14	Gabbr1	ENSRNOP00000071413
rno-miR-31a-5p	ENSRNOG00000021269	1.42602e-17	-0.937107	2.53796e-14	Chgb	ENSRNOP00000028892
rno-miR-146b-5p	ENSRNOG00000019937	1.88191e-17	-0.936072	3.24784e-14	Kcnk1	ENSRNOP00000027058
rno-miR-124-3p	ENSRNOG00000001113	1.99125e-17	0.935859	3.33546e-14	Mmd2	ENSRNOP00000057341
rno-miR-31a-5p	ENSRNOG00000029087	2.34417e-17	-0.93524	3.8028e-14	Nap1l3	ENSRNOP00000048930
rno-miR-221-3p	ENSRNOG00000020407	2.45911e-17	-0.935057	3.8028e-14	Atcay	ENSRNOP00000095791
rno-miR-764-3p	ENSRNOG00000000708	2.47056e-17	0.935039	3.8028e-14	Sgsm1	ENSRNOP00000000898
rno-miR-124-3p	ENSRNOG00000002593	2.77697e-17	0.93459	4.16195e-14	Esrrg	ENSRNOP00000003489
rno-miR-221-3p	ENSRNOG00000010124	3.34374e-17	-0.93387	4.88289e-14	Trim2	ENSRNOP00000060362
rno-miR-124-3p	ENSRNOG00000005850	3.68627e-17	0.933489	5.24851e-14	Gdap1	ENSRNOP00000007994
rno-miR-329-5p	ENSRNOG00000030269	4.93254e-17	0.932337	6.85167e-14	Atp2b2	ENSRNOP00000091175
rno-miR-147	ENSRNOG00000008180	6.86803e-17	0.931003	7.68986e-14	Lyn	ENSRNOP00000011130
rno-miR-31a-5p	ENSRNOG00000019387	7.36351e-17	0.930718	7.68986e-14	Ifi30	ENSRNOP00000026225
rno-miR-124-3p	ENSRNOG00000021128	8.136e-17	0.930309	7.68986e-14	Kcnj11	ENSRNOP00000028685
rno-miR-124-3p	ENSRNOG00000005365	8.62166e-17	0.93007	7.68986e-14	Kcnip1	ENSRNOP00000046697
rno-miR-124-3p	ENSRNOG00000005365	8.62166e-17	0.93007	7.68986e-14	Kcnip1	ENSRNOP00000094374
rno-miR-124-3p	ENSRNOG00000005365	8.62166e-17	0.93007	7.68986e-14	Kcnip1	ENSRNOP00000007187
rno-miR-124-3p	ENSRNOG00000005365	8.62166e-17	0.93007	7.68986e-14	Kcnip1	ENSRNOP00000074006
rno-miR-323-5p	ENSRNOG00000002827	9.52234e-17	0.929659	7.68986e-14	Rbfox1	ENSRNOP00000078589
rno-miR-21-3p	ENSRNOG00000017277	1.00869e-16	0.929419	7.68986e-14	Igsf6	ENSRNOP00000023262
rno-miR-15b-5p	ENSRNOG00000015528	1.01268e-16	-0.929403	7.68986e-14	Pja2	ENSRNOP00000021258
rno-miR-15b-5p	ENSRNOG00000015528	1.01268e-16	-0.929403	7.68986e-14	Pja2	ENSRNOP00000072362
rno-miR-221-3p	ENSRNOG00000009862	1.22692e-16	-0.928598	9.19418e-14	Olfm1	ENSRNOP00000013443
rno-miR-147	ENSRNOG00000054251	1.25554e-16	0.9285	9.28646e-14	Clec7a	ENSRNOP00000073639
rno-miR-3552	ENSRNOG00000009054	1.4623e-16	0.927853	1.06771e-13	Elmod1	ENSRNOP00000012041
rno-miR-329-5p	ENSRNOG00000010248	1.82112e-16	0.926911	1.31286e-13	Serpini1	ENSRNOP00000013905
rno-miR-21-5p	ENSRNOG00000021314	2.12343e-16	-0.926244	1.51167e-13	Fdft1	ENSRNOP00000029808
rno-miR-21-5p	ENSRNOG00000015528	2.34288e-16	-0.925814	1.58847e-13	Pja2	ENSRNOP00000021258
rno-miR-21-5p	ENSRNOG00000015528	2.34288e-16	-0.925814	1.58847e-13	Pja2	ENSRNOP00000072362
rno-miR-124-3p	ENSRNOG00000011705	2.37563e-16	0.925753	1.59173e-13	Stmn2	ENSRNOP00000015720
rno-miR-764-3p	ENSRNOG00000019433	2.55215e-16	0.925437	1.69012e-13	Rab3a	ENSRNOP00000026392
rno-miR-221-3p	ENSRNOG00000017428	2.74614e-16	-0.925113	1.77725e-13	Map1b	ENSRNOP00000023460
rno-miR-764-3p	ENSRNOG00000049351	3.27559e-16	0.924328	2.06859e-13	Nat8l	ENSRNOP00000066413
rno-miR-221-3p	ENSRNOG00000016897	3.5093e-16	-0.924018	2.06859e-13	Rlbp1	ENSRNOP00000022962
rno-miR-764-3p	ENSRNOG00000011726	3.5841e-16	0.923923	2.06859e-13	Grin1	ENSRNOP00000029227
rno-miR-764-3p	ENSRNOG00000011726	3.5841e-16	0.923923	2.06859e-13	Grin1	ENSRNOP00000043301
rno-miR-764-3p	ENSRNOG00000011726	3.5841e-16	0.923923	2.06859e-13	Grin1	ENSRNOP00000049198
rno-miR-764-3p	ENSRNOG00000052080	3.66849e-16	0.923818	2.06859e-13	Camk2b	ENSRNOP00000068938
rno-miR-764-3p	ENSRNOG00000052080	3.66849e-16	0.923818	2.06859e-13	Camk2b	ENSRNOP00000073205
rno-miR-27a-3p	ENSRNOG00000001480	3.74269e-16	0.923728	2.08974e-13	Ncf1	ENSRNOP00000002028
rno-miR-142-3p	ENSRNOG00000030232	3.844e-16	-0.923607	2.12547e-13	Hacd3	ENSRNOP00000045049
rno-miR-764-3p	ENSRNOG00000032871	3.95355e-16	0.92348	2.1451e-13	Mlc1	ENSRNOP00000052732
rno-miR-31a-5p	ENSRNOG00000018937	3.95482e-16	-0.923478	2.1451e-13	Gstm2	ENSRNOP00000025689
rno-miR-21-3p	ENSRNOG00000008140	4.33941e-16	0.923056	2.33149e-13	Rpl15	ENSRNOP00000010759
rno-miR-764-3p	ENSRNOG00000030771	5.05001e-16	0.922362	2.62214e-13	Dgkb	ENSRNOP00000058842
rno-miR-27a-3p	ENSRNOG00000030877	5.11627e-16	-0.922302	2.62214e-13	Htr2c	ENSRNOP00000060345
rno-miR-221-3p	ENSRNOG00000006649	5.17933e-16	-0.922245	2.62214e-13	Thrb	ENSRNOP00000008989
rno-miR-323-5p	ENSRNOG00000011726	5.29473e-16	0.922144	2.62214e-13	Grin1	ENSRNOP00000029227
rno-miR-323-5p	ENSRNOG00000011726	5.29473e-16	0.922144	2.62214e-13	Grin1	ENSRNOP00000043301
rno-miR-323-5p	ENSRNOG00000011726	5.29473e-16	0.922144	2.62214e-13	Grin1	ENSRNOP00000049198
rno-miR-323-5p	ENSRNOG00000019193	5.4257e-16	0.922031	2.66383e-13	Stx1b	ENSRNOP00000026063
rno-miR-136-5p	ENSRNOG00000003198	5.83722e-16	0.921692	2.84138e-13	Bmerb1	ENSRNOP00000004346
rno-miR-142-3p	ENSRNOG00000003905	6.27186e-16	-0.921358	3.02707e-13	Nsf	ENSRNOP00000006361
rno-miR-199a-5p	ENSRNOG00000002746	6.36206e-16	0.921292	3.04481e-13	Fstl1	ENSRNOP00000095289
rno-miR-16-5p	ENSRNOG00000050190	6.53441e-16	0.921167	3.10123e-13	Eng	ENSRNOP00000066838
rno-miR-764-3p	ENSRNOG00000002343	7.03824e-16	0.920819	3.31274e-13	Uchl1	ENSRNOP00000086461
rno-miR-764-3p	ENSRNOG00000007666	7.25409e-16	0.920677	3.38635e-13	Cacnb4	ENSRNOP00000089186
rno-miR-551b-3p	ENSRNOG00000002593	7.4525e-16	0.92055	3.45069e-13	Esrrg	ENSRNOP00000003489
rno-miR-136-5p	ENSRNOG00000010535	7.59324e-16	0.920461	3.4875e-13	Cdh18	ENSRNOP00000014013
rno-miR-221-3p	ENSRNOG00000001769	7.80051e-16	-0.920334	3.53657e-13	Tnk2	ENSRNOP00000002411
rno-miR-25-3p	ENSRNOG00000016037	7.82426e-16	0.92032	3.53657e-13	Mafb	ENSRNOP00000021452
rno-miR-27a-5p	ENSRNOG00000020655	7.98233e-16	0.920225	3.5796e-13	Ucn2	ENSRNOP00000028031
rno-miR-142-3p	ENSRNOG00000030771	1.0083e-15	-0.919111	4.48628e-13	Dgkb	ENSRNOP00000058842
rno-miR-551b-3p	ENSRNOG00000010124	1.04109e-15	0.918958	4.59628e-13	Trim2	ENSRNOP00000060362
rno-miR-15b-5p	ENSRNOG00000016724	1.10083e-15	-0.918689	4.82267e-13	Epb41l3	ENSRNOP00000022849
rno-miR-764-3p	ENSRNOG00000019575	1.11655e-15	0.91862	4.8542e-13	Rell2	ENSRNOP00000026526
rno-miR-17-1-3p	ENSRNOG00000018839	1.13562e-15	-0.918538	4.86286e-13	Ntrk2	ENSRNOP00000070128
rno-miR-17-1-3p	ENSRNOG00000018839	1.13562e-15	-0.918538	4.86286e-13	Ntrk2	ENSRNOP00000045635
rno-miR-329-5p	ENSRNOG00000007542	1.22154e-15	0.918185	5.19172e-13	Scg5	ENSRNOP00000010679
rno-miR-31a-5p	ENSRNOG00000017496	1.24574e-15	-0.918089	5.21674e-13	Cnp	ENSRNOP00000080276
rno-miR-27a-3p	ENSRNOG00000014453	1.2816e-15	0.917951	5.32773e-13	Anxa5	ENSRNOP00000019552
rno-miR-124-3p	ENSRNOG00000019219	1.29119e-15	0.917915	5.32868e-13	Vamp1	ENSRNOP00000025081
rno-miR-221-3p	ENSRNOG00000005018	1.30543e-15	-0.917861	5.34871e-13	Scn2a	ENSRNOP00000076431
rno-miR-142-3p	ENSRNOG00000060123	1.42506e-15	-0.917432	5.79715e-13	Kifc2	ENSRNOP00000074479
rno-miR-221-3p	ENSRNOG00000030714	1.58009e-15	-0.916924	6.38222e-13	Bsn	ENSRNOP00000072024
rno-miR-147	ENSRNOG00000018839	2.05667e-15	-0.915612	8.19103e-13	Ntrk2	ENSRNOP00000070128
rno-miR-147	ENSRNOG00000018839	2.05667e-15	-0.915612	8.19103e-13	Ntrk2	ENSRNOP00000045635
rno-miR-323-5p	ENSRNOG00000012098	2.31843e-15	0.915008	8.30434e-13	Adcyap1r1	ENSRNOP00000016175
rno-miR-323-5p	ENSRNOG00000012098	2.31843e-15	0.915008	8.30434e-13	Adcyap1r1	ENSRNOP00000050048
rno-miR-323-5p	ENSRNOG00000012098	2.31843e-15	0.915008	8.30434e-13	Adcyap1r1	ENSRNOP00000044267
rno-miR-323-5p	ENSRNOG00000012098	2.31843e-15	0.915008	8.30434e-13	Adcyap1r1	ENSRNOP00000030759
rno-miR-17-1-3p	ENSRNOG00000059827	2.6093e-15	-0.914409	9.28779e-13	LOC691995	ENSRNOP00000071287
rno-miR-146b-5p	ENSRNOG00000006957	2.85688e-15	-0.913946	9.98191e-13	Gria4	ENSRNOP00000009542
rno-miR-146b-5p	ENSRNOG00000006957	2.85688e-15	-0.913946	9.98191e-13	Gria4	ENSRNOP00000068940
rno-miR-146b-5p	ENSRNOG00000006957	2.85688e-15	-0.913946	9.98191e-13	Gria4	ENSRNOP00000068876
rno-miR-146b-5p	ENSRNOG00000053787	2.88528e-15	0.913895	1.00197e-12	Mdfic	ENSRNOP00000073480
rno-miR-27a-3p	ENSRNOG00000005850	2.98628e-15	-0.913718	1.03076e-12	Gdap1	ENSRNOP00000007994
rno-miR-27a-5p	ENSRNOG00000011352	3.08515e-15	0.913551	1.05847e-12	Furin	ENSRNOP00000015521
rno-miR-31a-5p	ENSRNOG00000007129	3.18915e-15	0.91338	1.0876e-12	Cd8b	ENSRNOP00000009392
rno-miR-142-3p	ENSRNOG00000015845	3.51405e-15	0.912878	1.1154e-12	Niban2	ENSRNOP00000021689
rno-miR-21-5p	ENSRNOG00000012098	3.60361e-15	-0.912748	1.1154e-12	Adcyap1r1	ENSRNOP00000016175
rno-miR-21-5p	ENSRNOG00000012098	3.60361e-15	-0.912748	1.1154e-12	Adcyap1r1	ENSRNOP00000050048
rno-miR-21-5p	ENSRNOG00000012098	3.60361e-15	-0.912748	1.1154e-12	Adcyap1r1	ENSRNOP00000044267
rno-miR-21-5p	ENSRNOG00000012098	3.60361e-15	-0.912748	1.1154e-12	Adcyap1r1	ENSRNOP00000030759
rno-miR-27a-5p	ENSRNOG00000001425	3.68389e-15	0.912633	1.12195e-12	Sh2b2	ENSRNOP00000001935
rno-miR-146b-5p	ENSRNOG00000031662	3.75471e-15	-0.912534	1.13744e-12	Slc6a5	ENSRNOP00000043665
rno-miR-146b-5p	ENSRNOG00000032828	3.79378e-15	-0.91248	1.14319e-12	Mapk8ip2	ENSRNOP00000052648
rno-miR-130b-5p	ENSRNOG00000003453	3.8376e-15	-0.91242	1.15031e-12	Lypd1	ENSRNOP00000004741
rno-miR-27a-5p	ENSRNOG00000009005	3.96587e-15	0.912248	1.18254e-12	Slco2a1	ENSRNOP00000069382
rno-miR-31a-5p	ENSRNOG00000006426	4.20083e-15	-0.911947	1.24607e-12	Syt1	ENSRNOP00000049624
rno-miR-31a-5p	ENSRNOG00000049351	4.29034e-15	-0.911836	1.26603e-12	Nat8l	ENSRNOP00000066413
rno-miR-27a-3p	ENSRNOG00000018982	4.3851e-15	-0.911722	1.28732e-12	Entpd3	ENSRNOP00000025663
rno-miR-323-5p	ENSRNOG00000031662	4.90632e-15	0.911129	1.43295e-12	Slc6a5	ENSRNOP00000043665
rno-miR-31a-5p	ENSRNOG00000030639	4.98573e-15	-0.911044	1.44871e-12	Usp13	ENSRNOP00000039985
rno-miR-764-3p	ENSRNOG00000003980	5.03213e-15	0.910994	1.45477e-12	Ttc1	ENSRNOP00000005304
rno-miR-329-5p	ENSRNOG00000005365	5.31448e-15	0.910704	1.49964e-12	Kcnip1	ENSRNOP00000046697
rno-miR-329-5p	ENSRNOG00000005365	5.31448e-15	0.910704	1.49964e-12	Kcnip1	ENSRNOP00000094374
rno-miR-329-5p	ENSRNOG00000005365	5.31448e-15	0.910704	1.49964e-12	Kcnip1	ENSRNOP00000007187
rno-miR-329-5p	ENSRNOG00000005365	5.31448e-15	0.910704	1.49964e-12	Kcnip1	ENSRNOP00000074006
rno-miR-221-3p	ENSRNOG00000002419	5.31898e-15	-0.9107	1.49964e-12	Plp1	ENSRNOP00000003283
rno-miR-124-3p	ENSRNOG00000009388	5.40646e-15	0.910613	1.51679e-12	Sptssb
rno-miR-27a-3p	ENSRNOG00000049949	5.54515e-15	-0.910478	1.54808e-12	Hapln4	ENSRNOP00000064949
rno-miR-17-1-3p	ENSRNOG00000015420	5.76242e-15	-0.910272	1.60089e-12	Stxbp1	ENSRNOP00000021178
rno-miR-146b-5p	ENSRNOG00000037476	5.99714e-15	-0.910059	1.65801e-12	Galnt9	ENSRNOP00000053563
rno-miR-147	ENSRNOG00000028426	6.10242e-15	-0.909965	1.67872e-12	Mcf2l	ENSRNOP00000083374
rno-miR-193a-3p	ENSRNOG00000011929	6.13101e-15	-0.90994	1.67872e-12	Abcd3	ENSRNOP00000016739
rno-miR-124-3p	ENSRNOG00000016592	6.24682e-15	-0.90984	1.70224e-12	Gnai2	ENSRNOP00000022550
rno-miR-764-3p	ENSRNOG00000004794	6.41953e-15	0.909693	1.74098e-12	Rtn1	ENSRNOP00000087943
rno-miR-142-3p	ENSRNOG00000006828	6.60607e-15	0.909538	1.75259e-12	Baz1a	ENSRNOP00000009080
rno-miR-323-5p	ENSRNOG00000043300	6.63918e-15	0.909511	1.75259e-12	Enho	ENSRNOP00000063277
rno-miR-221-3p	ENSRNOG00000028594	6.66997e-15	0.909486	1.75259e-12	Ifnar1	ENSRNOP00000031611
rno-miR-221-3p	ENSRNOG00000028594	6.66997e-15	0.909486	1.75259e-12	Ifnar1	ENSRNOP00000070232
rno-miR-27a-5p	ENSRNOG00000002680	6.67775e-15	0.90948	1.75259e-12	Lamc1	ENSRNOP00000003605
rno-miR-764-3p	ENSRNOG00000005345	6.75817e-15	0.909415	1.76556e-12	Vsnl1	ENSRNOP00000007609
rno-miR-764-3p	ENSRNOG00000021691	6.82872e-15	0.909359	1.77584e-12	Ccdc92	ENSRNOP00000031971
rno-miR-21-3p	ENSRNOG00000057367	6.98375e-15	-0.909238	1.8079e-12	Glud1	ENSRNOP00000075032
rno-miR-93-5p	ENSRNOG00000009570	7.19081e-15	-0.909079	1.85308e-12	Pdxp	ENSRNOP00000050300
rno-miR-27a-3p	ENSRNOG00000010248	7.28188e-15	-0.909011	1.86033e-12	Serpini1	ENSRNOP00000013905
rno-miR-147	ENSRNOG00000046955	7.28425e-15	-0.909009	1.86033e-12	Cbx6	ENSRNOP00000061325
rno-miR-124-5p	ENSRNOG00000020407	7.69118e-15	0.908714	1.95548e-12	Atcay	ENSRNOP00000095791
rno-miR-27a-3p	ENSRNOG00000008082	8.32044e-15	-0.908284	2.10607e-12	Rgs6	ENSRNOP00000054984
rno-miR-764-3p	ENSRNOG00000018784	8.4015e-15	0.908231	2.11718e-12	Jph3	ENSRNOP00000025392
rno-miR-31a-5p	ENSRNOG00000007808	9.1064e-15	-0.907789	2.27468e-12	Nap1l5	ENSRNOP00000010263
rno-miR-93-5p	ENSRNOG00000019914	9.20194e-15	-0.907731	2.28851e-12	Tlcd3b	ENSRNOP00000026955
rno-miR-27a-3p	ENSRNOG00000004367	9.53318e-15	0.907536	2.33662e-12	Elk3	ENSRNOP00000005911
rno-miR-329-5p	ENSRNOG00000010389	9.55948e-15	0.907521	2.33662e-12	Ndrg2	ENSRNOP00000042949
rno-miR-21-3p	ENSRNOG00000017418	9.991e-15	0.907277	2.43165e-12	Rps3	ENSRNOP00000079648
rno-miR-130b-5p	ENSRNOG00000059765	1.02921e-14	-0.907112	2.49428e-12	Asic1	ENSRNOP00000068902
rno-miR-124-3p	ENSRNOG00000016043	1.05413e-14	0.906979	2.51191e-12	Aqp4	ENSRNOP00000050942
rno-miR-124-3p	ENSRNOG00000016043	1.05413e-14	0.906979	2.51191e-12	Aqp4	ENSRNOP00000073052
rno-miR-329-5p	ENSRNOG00000030714	1.06696e-14	0.906912	2.53189e-12	Bsn	ENSRNOP00000072024
rno-miR-27a-5p	ENSRNOG00000016403	1.12652e-14	0.90661	2.66214e-12	Olah	ENSRNOP00000022043
rno-miR-329-5p	ENSRNOG00000010731	1.18774e-14	0.906314	2.79523e-12	Gpm6a	ENSRNOP00000014312
rno-miR-130b-5p	ENSRNOG00000004367	1.20118e-14	0.906251	2.81522e-12	Elk3	ENSRNOP00000005911
rno-miR-764-3p	ENSRNOG00000009054	1.26181e-14	0.905975	2.94518e-12	Elmod1	ENSRNOP00000012041
rno-miR-27a-3p	ENSRNOG00000003453	1.36246e-14	-0.905542	3.16714e-12	Lypd1	ENSRNOP00000004741
rno-miR-124-3p	ENSRNOG00000053288	1.38257e-14	0.90546	3.20082e-12	Ank3	ENSRNOP00000071942
rno-miR-221-3p	ENSRNOG00000021128	1.42644e-14	-0.905283	3.28902e-12	Kcnj11	ENSRNOP00000028685
rno-miR-130b-5p	ENSRNOG00000046955	1.44183e-14	-0.905222	3.3111e-12	Cbx6	ENSRNOP00000061325
rno-miR-221-3p	ENSRNOG00000000638	1.51533e-14	-0.90494	3.46591e-12	Zfp365	ENSRNOP00000054802
rno-miR-199a-3p	ENSRNOG00000011796	1.72977e-14	0.904185	3.94054e-12	C1r	ENSRNOP00000069123
rno-miR-31a-5p	ENSRNOG00000030269	1.78957e-14	-0.90399	4.06053e-12	Atp2b2	ENSRNOP00000091175
rno-miR-146b-5p	ENSRNOG00000000487	1.80043e-14	-0.903955	4.06897e-12	Grm4	ENSRNOP00000082873
rno-miR-31a-5p	ENSRNOG00000031662	1.82676e-14	-0.903871	4.11215e-12	Slc6a5	ENSRNOP00000043665
rno-miR-221-3p	ENSRNOG00000010834	1.87847e-14	-0.903711	4.16274e-12	Mpped1	ENSRNOP00000014720
rno-miR-3552	ENSRNOG00000002827	1.88248e-14	0.903698	4.16274e-12	Rbfox1	ENSRNOP00000078589
rno-miR-130b-5p	ENSRNOG00000032002	1.94747e-14	-0.903503	4.16274e-12	Hapln1	ENSRNOP00000045959
rno-miR-329-5p	ENSRNOG00000012098	2.00945e-14	0.903322	4.16274e-12	Adcyap1r1	ENSRNOP00000016175
rno-miR-329-5p	ENSRNOG00000012098	2.00945e-14	0.903322	4.16274e-12	Adcyap1r1	ENSRNOP00000050048
rno-miR-329-5p	ENSRNOG00000012098	2.00945e-14	0.903322	4.16274e-12	Adcyap1r1	ENSRNOP00000044267
rno-miR-329-5p	ENSRNOG00000012098	2.00945e-14	0.903322	4.16274e-12	Adcyap1r1	ENSRNOP00000030759
rno-miR-329-5p	ENSRNOG00000016043	2.01734e-14	0.903299	4.16274e-12	Aqp4	ENSRNOP00000050942
rno-miR-329-5p	ENSRNOG00000016043	2.01734e-14	0.903299	4.16274e-12	Aqp4	ENSRNOP00000073052
rno-miR-193a-3p	ENSRNOG00000001072	2.10618e-14	-0.903049	4.28041e-12	Cers4	ENSRNOP00000001418
rno-miR-221-3p	ENSRNOG00000018839	2.11195e-14	-0.903033	4.28041e-12	Ntrk2	ENSRNOP00000070128
rno-miR-221-3p	ENSRNOG00000018839	2.11195e-14	-0.903033	4.28041e-12	Ntrk2	ENSRNOP00000045635
rno-miR-221-3p	ENSRNOG00000014230	2.12526e-14	-0.902997	4.29212e-12	Map1a	ENSRNOP00000019320
rno-miR-146b-5p	ENSRNOG00000030714	2.30397e-14	-0.902527	4.5436e-12	Bsn	ENSRNOP00000072024
rno-miR-136-5p	ENSRNOG00000011352	2.32918e-14	-0.902463	4.5436e-12	Furin	ENSRNOP00000015521
rno-miR-25-3p	ENSRNOG00000054954	2.33009e-14	0.902461	4.5436e-12	Lilrb2	ENSRNOP00000075718
rno-miR-146b-5p	ENSRNOG00000018851	2.38646e-14	-0.902321	4.5436e-12	Ppp2r2b	ENSRNOP00000077436
rno-miR-146b-5p	ENSRNOG00000018494	2.39271e-14	-0.902306	4.5436e-12	Ppp1r3c	ENSRNOP00000024941
rno-miR-221-3p	ENSRNOG00000021472	2.39768e-14	-0.902294	4.5436e-12	Ermn	ENSRNOP00000029247
rno-miR-764-3p	ENSRNOG00000005365	2.4253e-14	0.902227	4.5436e-12	Kcnip1	ENSRNOP00000046697
rno-miR-764-3p	ENSRNOG00000005365	2.4253e-14	0.902227	4.5436e-12	Kcnip1	ENSRNOP00000094374
rno-miR-764-3p	ENSRNOG00000005365	2.4253e-14	0.902227	4.5436e-12	Kcnip1	ENSRNOP00000007187
rno-miR-764-3p	ENSRNOG00000005365	2.4253e-14	0.902227	4.5436e-12	Kcnip1	ENSRNOP00000074006
rno-miR-17-1-3p	ENSRNOG00000018982	2.47015e-14	-0.90212	4.61247e-12	Entpd3	ENSRNOP00000025663
rno-miR-27a-5p	ENSRNOG00000012782	2.50155e-14	0.902046	4.65142e-12	Cemip2	ENSRNOP00000063313
rno-miR-551b-3p	ENSRNOG00000003741	2.51552e-14	0.902013	4.65142e-12	Nptx1	ENSRNOP00000005067
rno-miR-221-3p	ENSRNOG00000006979	2.74277e-14	-0.901504	5.05521e-12	Hpca	ENSRNOP00000009153
rno-miR-323-5p	ENSRNOG00000001113	2.75503e-14	0.901478	5.06144e-12	Mmd2	ENSRNOP00000057341
rno-miR-764-3p	ENSRNOG00000001796	2.82292e-14	0.901334	5.16947e-12	Dgkg	ENSRNOP00000002452
rno-miR-323-5p	ENSRNOG00000004756	2.88039e-14	0.901215	5.25782e-12	Syt2	ENSRNOP00000006637
rno-miR-146b-5p	ENSRNOG00000040166	2.92407e-14	-0.901126	5.30119e-12	Ankrd34b	ENSRNOP00000058526
rno-miR-764-3p	ENSRNOG00000014791	2.93207e-14	0.90111	5.30119e-12	Peg3	ENSRNOP00000045075
rno-miR-17-1-3p	ENSRNOG00000002827	2.98458e-14	-0.901004	5.37402e-12	Rbfox1	ENSRNOP00000078589
rno-miR-3552	ENSRNOG00000006979	3.05685e-14	0.900862	5.37402e-12	Hpca	ENSRNOP00000009153
rno-miR-31a-5p	ENSRNOG00000011726	3.07615e-14	-0.900825	5.37402e-12	Grin1	ENSRNOP00000029227
rno-miR-31a-5p	ENSRNOG00000011726	3.07615e-14	-0.900825	5.37402e-12	Grin1	ENSRNOP00000043301
rno-miR-31a-5p	ENSRNOG00000011726	3.07615e-14	-0.900825	5.37402e-12	Grin1	ENSRNOP00000049198
rno-miR-147	ENSRNOG00000006557	3.11972e-14	-0.900741	5.40875e-12	Cyfip2	ENSRNOP00000056255
rno-miR-31a-5p	ENSRNOG00000005850	3.12452e-14	-0.900732	5.40875e-12	Gdap1	ENSRNOP00000007994
rno-miR-142-3p	ENSRNOG00000014218	3.22764e-14	-0.900539	5.57032e-12	Tmem25	ENSRNOP00000077862
rno-miR-329-5p	ENSRNOG00000015852	3.25437e-14	0.90049	5.59948e-12	Arhgap35	ENSRNOP00000075649
rno-miR-193a-3p	ENSRNOG00000021472	3.27696e-14	-0.900448	5.60297e-12	Ermn	ENSRNOP00000029247
rno-miR-146a-5p	ENSRNOG00000006853	3.3007e-14	-0.900405	5.60297e-12	Elavl2	ENSRNOP00000009034
rno-miR-136-5p	ENSRNOG00000014791	3.30453e-14	0.900398	5.60297e-12	Peg3	ENSRNOP00000045075
rno-miR-27a-5p	ENSRNOG00000059947	3.30559e-14	0.900397	5.60297e-12	Sdc1	ENSRNOP00000072283
rno-miR-329-5p	ENSRNOG00000019937	3.33204e-14	0.900349	5.63104e-12	Kcnk1	ENSRNOP00000027058
rno-miR-764-3p	ENSRNOG00000010350	3.37405e-14	0.900274	5.68518e-12	Rcan2	ENSRNOP00000013954
rno-miR-764-3p	ENSRNOG00000014702	3.54956e-14	0.89997	5.96327e-12	Elovl2	ENSRNOP00000019756
rno-miR-146b-5p	ENSRNOG00000008157	3.58953e-14	-0.899903	6.01268e-12	Syn2	ENSRNOP00000011292
rno-miR-764-3p	ENSRNOG00000012663	3.65388e-14	0.899797	6.09932e-12	Mfsd6	ENSRNOP00000036787
rno-miR-21-3p	ENSRNOG00000028872	3.66268e-14	0.899782	6.09932e-12	Rai14	ENSRNOP00000049295
rno-miR-329-5p	ENSRNOG00000010834	3.70509e-14	0.899713	6.15196e-12	Mpped1	ENSRNOP00000014720
rno-miR-329-5p	ENSRNOG00000059827	3.72394e-14	0.899682	6.16529e-12	LOC691995	ENSRNOP00000071287
rno-miR-31a-5p	ENSRNOG00000027434	3.79803e-14	-0.899564	6.26972e-12	Fitm2	ENSRNOP00000032048
rno-miR-21-3p	ENSRNOG00000039969	3.9563e-14	0.899318	6.45827e-12	Dsc2	ENSRNOP00000058135
rno-miR-21-3p	ENSRNOG00000014806	3.96894e-14	-0.899299	6.45827e-12	Pnkd	ENSRNOP00000049462
rno-miR-21-3p	ENSRNOG00000014806	3.96894e-14	-0.899299	6.45827e-12	Pnkd	ENSRNOP00000020048
rno-miR-329-5p	ENSRNOG00000010124	4.09055e-14	0.899116	6.61832e-12	Trim2	ENSRNOP00000060362
rno-miR-764-3p	ENSRNOG00000049629	4.22565e-14	0.898919	6.81753e-12	Reep2	ENSRNOP00000065717
rno-miR-329-5p	ENSRNOG00000020248	4.24516e-14	0.898891	6.82967e-12	Ina	ENSRNOP00000027417
rno-miR-146b-5p	ENSRNOG00000054257	4.39426e-14	0.898682	7.04964e-12	Adam10	ENSRNOP00000073306
rno-miR-221-3p	ENSRNOG00000009539	4.48546e-14	-0.898557	7.17573e-12	Khdrbs3	ENSRNOP00000012753
rno-miR-3552	ENSRNOG00000049351	4.52212e-14	0.898507	7.19395e-12	Nat8l	ENSRNOP00000066413
rno-miR-20a-5p	ENSRNOG00000042731	4.56909e-14	-0.898444	7.24844e-12	Slc25a18	ENSRNOP00000015561
rno-miR-221-3p	ENSRNOG00000000487	4.58261e-14	-0.898426	7.24969e-12	Grm4	ENSRNOP00000082873
rno-miR-296-5p	ENSRNOG00000002792	4.64208e-14	-0.898348	7.32343e-12	Cxcl2	ENSRNOP00000003745
rno-miR-28-5p	ENSRNOG00000002358	4.78029e-14	0.898169	7.52064e-12	Scpep1	ENSRNOP00000003219
rno-miR-155-5p	ENSRNOG00000008034	4.96682e-14	-0.897935	7.79258e-12	Tmeff1	ENSRNOP00000063443
rno-miR-93-5p	ENSRNOG00000001628	5.05451e-14	-0.897827	7.8867e-12	Pcp4	ENSRNOP00000002221
rno-miR-93-5p	ENSRNOG00000001628	5.05451e-14	-0.897827	7.8867e-12	Pcp4	ENSRNOP00000057764
rno-miR-764-3p	ENSRNOG00000030877	5.0834e-14	0.897792	7.91011e-12	Htr2c	ENSRNOP00000060345
rno-miR-666-3p	ENSRNOG00000056697	5.16759e-14	0.897692	8.0192e-12	Kcnab1	ENSRNOP00000072289
rno-miR-764-3p	ENSRNOG00000013752	5.2797e-14	0.89756	8.16041e-12	Elavl3	ENSRNOP00000097959
rno-miR-764-3p	ENSRNOG00000059827	5.29686e-14	0.89754	8.16041e-12	LOC691995	ENSRNOP00000071287
rno-miR-142-3p	ENSRNOG00000033256	5.30157e-14	0.897534	8.16041e-12	LOC691141	ENSRNOP00000041436
rno-miR-27a-5p	ENSRNOG00000006094	5.32774e-14	0.897504	8.17859e-12	Cd44	ENSRNOP00000009000
rno-miR-221-3p	ENSRNOG00000047476	5.42017e-14	-0.897398	8.2981e-12	Wasf1	ENSRNOP00000064342
rno-miR-124-3p	ENSRNOG00000020684	5.67755e-14	-0.897112	8.66884e-12	Vat1	ENSRNOP00000028084
rno-miR-27a-3p	ENSRNOG00000045636	5.756e-14	-0.897027	8.76512e-12	Fasn	ENSRNOP00000064445
rno-miR-17-1-3p	ENSRNOG00000005620	5.84701e-14	0.89693	8.86167e-12	Lcp2	ENSRNOP00000050879
rno-miR-764-3p	ENSRNOG00000018937	5.86462e-14	0.896912	8.86167e-12	Gstm2	ENSRNOP00000025689
rno-miR-551b-3p	ENSRNOG00000006979	5.86608e-14	0.89691	8.86167e-12	Hpca	ENSRNOP00000009153
rno-miR-31a-5p	ENSRNOG00000012404	6.34987e-14	-0.896418	9.56714e-12	Thrsp	ENSRNOP00000016540
rno-miR-124-3p	ENSRNOG00000008431	6.68827e-14	0.896095	1.00504e-11	Gabbr2	ENSRNOP00000011573
rno-miR-3552	ENSRNOG00000015852	6.71423e-14	0.896071	1.00629e-11	Arhgap35	ENSRNOP00000075649
rno-miR-323-5p	ENSRNOG00000019570	6.98088e-14	0.895827	1.0435e-11	Gng3	ENSRNOP00000026539
rno-miR-31a-5p	ENSRNOG00000025324	7.32195e-14	-0.895528	1.08782e-11	Spire1	ENSRNOP00000062729
rno-miR-21-3p	ENSRNOG00000014290	7.37285e-14	-0.895485	1.08782e-11	Grm1	ENSRNOP00000047790
rno-miR-21-3p	ENSRNOG00000014290	7.37285e-14	-0.895485	1.08782e-11	Grm1	ENSRNOP00000019319
rno-miR-221-3p	ENSRNOG00000011160	7.41505e-14	-0.895449	1.09122e-11	Sv2b	ENSRNOP00000083518
rno-miR-15b-5p	ENSRNOG00000012002	7.69014e-14	0.89522	1.12879e-11	Iqgap1	ENSRNOP00000018021
rno-miR-124-3p	ENSRNOG00000010597	7.86152e-14	0.895081	1.15098e-11	Slc5a7	ENSRNOP00000014548
rno-miR-329-5p	ENSRNOG00000003453	7.90308e-14	0.895048	1.15157e-11	Lypd1	ENSRNOP00000004741
rno-miR-31a-5p	ENSRNOG00000002396	7.90605e-14	0.895045	1.15157e-11	Serpinb8	ENSRNOP00000003274
rno-miR-503-5p	ENSRNOG00000004680	7.97456e-14	-0.894991	1.15859e-11	Kif5c	ENSRNOP00000006341
rno-miR-223-3p	ENSRNOG00000011352	8.05075e-14	0.894931	1.16668e-11	Furin	ENSRNOP00000015521
rno-miR-323-5p	ENSRNOG00000019433	8.16677e-14	0.894841	1.17938e-11	Rab3a	ENSRNOP00000026392
rno-miR-93-5p	ENSRNOG00000000840	8.17976e-14	-0.89483	1.17938e-11	Atp6v1g2	ENSRNOP00000001114
rno-miR-27a-5p	ENSRNOG00000054251	8.37935e-14	0.894678	1.2051e-11	Clec7a	ENSRNOP00000073639
rno-miR-130b-5p	ENSRNOG00000008140	8.42021e-14	0.894647	1.2068e-11	Rpl15	ENSRNOP00000010759
rno-miR-130b-5p	ENSRNOG00000002258	8.4335e-14	-0.894637	1.2068e-11	Tmem150c	ENSRNOP00000003076
rno-miR-329-5p	ENSRNOG00000006979	8.8546e-14	0.894328	1.26388e-11	Hpca	ENSRNOP00000009153
rno-miR-31a-5p	ENSRNOG00000009539	8.97981e-14	-0.894239	1.27854e-11	Khdrbs3	ENSRNOP00000012753
rno-miR-106b-3p	ENSRNOG00000002934	9.12665e-14	-0.894136	1.29095e-11	Atp1b1	ENSRNOP00000003932
rno-miR-142-3p	ENSRNOG00000009066	9.13495e-14	-0.89413	1.29095e-11	Thra	ENSRNOP00000072739
rno-miR-142-3p	ENSRNOG00000009066	9.13495e-14	-0.89413	1.29095e-11	Thra	ENSRNOP00000093530
rno-miR-764-3p	ENSRNOG00000018690	9.31674e-14	0.894004	1.31338e-11	Rgs17	ENSRNOP00000025355
rno-miR-329-5p	ENSRNOG00000006557	9.35631e-14	0.893977	1.31571e-11	Cyfip2	ENSRNOP00000056255
rno-miR-21-3p	ENSRNOG00000059947	9.40018e-14	0.893948	1.31862e-11	Sdc1	ENSRNOP00000072283
rno-miR-31a-5p	ENSRNOG00000003453	9.57256e-14	-0.893832	1.3395e-11	Lypd1	ENSRNOP00000004741
rno-miR-21-3p	ENSRNOG00000020918	9.67949e-14	0.893761	1.35114e-11	Ccnd1	ENSRNOP00000083271
rno-miR-16-5p	ENSRNOG00000000547	9.80834e-14	-0.893676	1.36578e-11	Tspyl4	ENSRNOP00000000658
rno-miR-146b-5p	ENSRNOG00000014288	9.8943e-14	0.89362	1.37439e-11	Fn1	ENSRNOP00000019772
rno-miR-214-3p	ENSRNOG00000019440	1.05516e-13	0.893208	1.45858e-11	Kcnn4	ENSRNOP00000026489
rno-miR-764-3p	ENSRNOG00000010580	1.10266e-13	0.892925	1.50959e-11	Acot7	ENSRNOP00000014213
rno-miR-764-3p	ENSRNOG00000010580	1.10266e-13	0.892925	1.50959e-11	Acot7	ENSRNOP00000089356
rno-miR-221-3p	ENSRNOG00000020653	1.11211e-13	0.89287	1.51887e-11	S1pr2	ENSRNOP00000080559
rno-miR-93-5p	ENSRNOG00000015420	1.1617e-13	-0.892588	1.58281e-11	Stxbp1	ENSRNOP00000021178
rno-miR-532-5p	ENSRNOG00000000708	1.17953e-13	-0.89249	1.60326e-11	Sgsm1	ENSRNOP00000000898
rno-miR-31a-5p	ENSRNOG00000003512	1.20428e-13	-0.892355	1.63301e-11	Gabra1	ENSRNOP00000004725
rno-miR-221-3p	ENSRNOG00000042139	1.21878e-13	0.892278	1.64874e-11	Clec4a1	ENSRNOP00000035476
rno-miR-329-5p	ENSRNOG00000019219	1.23291e-13	0.892203	1.66391e-11	Vamp1	ENSRNOP00000025081
rno-miR-147	ENSRNOG00000059947	1.26031e-13	0.89206	1.69686e-11	Sdc1	ENSRNOP00000072283
rno-miR-764-3p	ENSRNOG00000006824	1.27356e-13	0.891992	1.71065e-11	Hdac11	ENSRNOP00000008962
rno-miR-764-3p	ENSRNOG00000001915	1.28075e-13	0.891956	1.71626e-11	Chodl	ENSRNOP00000032956
rno-miR-27a-5p	ENSRNOG00000005615	1.29045e-13	0.891907	1.7252e-11	Gadd45a	ENSRNOP00000007698
rno-miR-764-3p	ENSRNOG00000008082	1.30274e-13	0.891845	1.73756e-11	Rgs6	ENSRNOP00000054984
rno-miR-20a-5p	ENSRNOG00000012988	1.31604e-13	-0.891779	1.74526e-11	Lix1	ENSRNOP00000017442
rno-miR-130b-5p	ENSRNOG00000018839	1.31771e-13	-0.891771	1.74526e-11	Ntrk2	ENSRNOP00000070128
rno-miR-130b-5p	ENSRNOG00000018839	1.31771e-13	-0.891771	1.74526e-11	Ntrk2	ENSRNOP00000045635
rno-miR-130b-5p	ENSRNOG00000005018	1.34065e-13	-0.891658	1.77152e-11	Scn2a	ENSRNOP00000076431
rno-miR-146a-5p	ENSRNOG00000032729	1.35697e-13	-0.891579	1.78894e-11	Bex2	ENSRNOP00000041688
rno-miR-15b-5p	ENSRNOG00000010248	1.41197e-13	-0.891319	1.85715e-11	Serpini1	ENSRNOP00000013905
rno-miR-329-5p	ENSRNOG00000026679	1.44148e-13	0.891184	1.8916e-11	Scn4b	ENSRNOP00000033284
rno-miR-136-5p	ENSRNOG00000011763	1.45803e-13	-0.891109	1.90891e-11	Serp1	ENSRNOP00000017868
rno-miR-137-3p	ENSRNOG00000027098	1.50238e-13	0.890913	1.96247e-11	Sez6l2	ENSRNOP00000035589
rno-miR-20a-5p	ENSRNOG00000018755	1.52039e-13	-0.890834	1.98145e-11	Acss2	ENSRNOP00000059987
rno-miR-92a-3p	ENSRNOG00000019892	1.54216e-13	0.890741	2.00523e-11	Lrrfip1	ENSRNOP00000078450
rno-miR-146b-5p	ENSRNOG00000005457	1.58812e-13	-0.890547	2.06028e-11	Lamp5	ENSRNOP00000007274
rno-miR-17-5p	ENSRNOG00000012988	1.60789e-13	-0.890466	2.07866e-11	Lix1	ENSRNOP00000017442
rno-miR-130b-3p	ENSRNOG00000015957	1.60958e-13	0.890459	2.07866e-11	F13a1	ENSRNOP00000021568
rno-miR-15b-5p	ENSRNOG00000030877	1.61358e-13	-0.890442	2.0791e-11	Htr2c	ENSRNOP00000060345
rno-miR-223-3p	ENSRNOG00000026941	1.62348e-13	-0.890402	2.08714e-11	Tril	ENSRNOP00000037327
rno-miR-136-5p	ENSRNOG00000026679	1.64051e-13	0.890333	2.10428e-11	Scn4b	ENSRNOP00000033284
rno-miR-17-1-3p	ENSRNOG00000004367	1.64707e-13	0.890307	2.10795e-11	Elk3	ENSRNOP00000005911
rno-miR-27a-5p	ENSRNOG00000012002	1.69075e-13	0.890134	2.15901e-11	Iqgap1	ENSRNOP00000018021
rno-miR-19a-3p	ENSRNOG00000014819	1.81607e-13	-0.889659	2.30386e-11	Hap1	ENSRNOP00000072494
rno-miR-19a-3p	ENSRNOG00000014819	1.81607e-13	-0.889659	2.30386e-11	Hap1	ENSRNOP00000020603
rno-miR-221-3p	ENSRNOG00000001229	1.81633e-13	0.889658	2.30386e-11	Col18a1	ENSRNOP00000047962
rno-miR-136-5p	ENSRNOG00000014290	1.83472e-13	0.889591	2.30664e-11	Grm1	ENSRNOP00000047790
rno-miR-136-5p	ENSRNOG00000014290	1.83472e-13	0.889591	2.30664e-11	Grm1	ENSRNOP00000019319
rno-miR-551b-3p	ENSRNOG00000004794	1.93595e-13	0.889233	2.42855e-11	Rtn1	ENSRNOP00000087943
rno-miR-93-5p	ENSRNOG00000016356	1.97619e-13	-0.889096	2.47358e-11	Got1	ENSRNOP00000080441
rno-miR-130b-5p	ENSRNOG00000016776	2.00924e-13	-0.888985	2.50943e-11	Extl1	ENSRNOP00000022522
rno-miR-31a-5p	ENSRNOG00000015420	2.02294e-13	-0.888939	2.52102e-11	Stxbp1	ENSRNOP00000021178
rno-miR-124-5p	ENSRNOG00000010535	2.07918e-13	0.888756	2.58545e-11	Cdh18	ENSRNOP00000014013
rno-miR-31a-5p	ENSRNOG00000001136	2.1365e-13	-0.888573	2.64872e-11	Pebp1	ENSRNOP00000001500
rno-miR-532-5p	ENSRNOG00000006957	2.14866e-13	-0.888535	2.64872e-11	Gria4	ENSRNOP00000009542
rno-miR-532-5p	ENSRNOG00000006957	2.14866e-13	-0.888535	2.64872e-11	Gria4	ENSRNOP00000068940
rno-miR-532-5p	ENSRNOG00000006957	2.14866e-13	-0.888535	2.64872e-11	Gria4	ENSRNOP00000068876
rno-miR-551b-3p	ENSRNOG00000020684	2.15789e-13	-0.888506	2.65435e-11	Vat1	ENSRNOP00000028084
rno-miR-362-5p	ENSRNOG00000002035	2.17384e-13	-0.888457	2.66821e-11	Paqr3	ENSRNOP00000037290
rno-miR-31a-5p	ENSRNOG00000016043	2.2236e-13	-0.888304	2.71756e-11	Aqp4	ENSRNOP00000050942
rno-miR-31a-5p	ENSRNOG00000016043	2.2236e-13	-0.888304	2.71756e-11	Aqp4	ENSRNOP00000073052
rno-miR-21-3p	ENSRNOG00000036677	2.29329e-13	0.888096	2.79674e-11	Slc16a3	ENSRNOP00000051822
rno-miR-146b-5p	ENSRNOG00000021410	2.31175e-13	-0.888042	2.81322e-11	Negr1	ENSRNOP00000072152
rno-miR-764-3p	ENSRNOG00000015420	2.31847e-13	0.888022	2.81538e-11	Stxbp1	ENSRNOP00000021178
rno-miR-124-3p	ENSRNOG00000019959	2.33017e-13	0.887988	2.82357e-11	Kcnc3	ENSRNOP00000027063
rno-miR-17-1-3p	ENSRNOG00000030639	2.35763e-13	-0.887909	2.85078e-11	Usp13	ENSRNOP00000039985
rno-miR-146b-5p	ENSRNOG00000004217	2.37052e-13	0.887872	2.86029e-11	Stk10	ENSRNOP00000044325
rno-miR-329-5p	ENSRNOG00000007600	2.37674e-13	0.887855	2.86174e-11	Igsf1	ENSRNOP00000010325
rno-miR-15b-5p	ENSRNOG00000005018	2.42206e-13	-0.887727	2.91015e-11	Scn2a	ENSRNOP00000076431
rno-miR-221-3p	ENSRNOG00000025504	2.43576e-13	-0.887689	2.92045e-11	Ankrd46	ENSRNOP00000034048
rno-miR-329-5p	ENSRNOG00000012269	2.45127e-13	-0.887646	2.93288e-11	Lpcat3	ENSRNOP00000017090
rno-miR-130b-5p	ENSRNOG00000002660	2.50453e-13	-0.8875	2.98963e-11	Magee1	ENSRNOP00000054396
rno-miR-323-5p	ENSRNOG00000011054	2.50921e-13	-0.887487	2.98963e-11	Laptm5	ENSRNOP00000015198
rno-miR-3557-5p	ENSRNOG00000048812	2.52885e-13	0.887434	3.00675e-11	Gpx1	ENSRNOP00000066577
rno-miR-130b-5p	ENSRNOG00000002827	2.53897e-13	-0.887407	3.01249e-11	Rbfox1	ENSRNOP00000078589
rno-miR-27a-3p	ENSRNOG00000032659	2.55317e-13	-0.887369	3.02303e-11	Plcl1	ENSRNOP00000073112
rno-miR-15b-5p	ENSRNOG00000015514	2.56747e-13	-0.887331	3.02739e-11	Bcat1	ENSRNOP00000085607
rno-miR-31a-5p	ENSRNOG00000016358	2.65542e-13	-0.887102	3.10624e-11	Apba2	ENSRNOP00000022049
rno-miR-193a-3p	ENSRNOG00000005807	2.67819e-13	0.887044	3.10624e-11	Ptpn7	ENSRNOP00000007833
rno-miR-130b-5p	ENSRNOG00000003328	2.68883e-13	-0.887017	3.10624e-11	Cdip1	ENSRNOP00000004999
rno-miR-31a-5p	ENSRNOG00000023601	2.69311e-13	-0.887006	3.10624e-11	Elavl4	ENSRNOP00000037614
rno-miR-193a-3p	ENSRNOG00000006824	2.72292e-13	-0.886931	3.10624e-11	Hdac11	ENSRNOP00000008962
rno-miR-31a-5p	ENSRNOG00000018039	2.82592e-13	-0.886677	3.10624e-11	Sncb	ENSRNOP00000024357
rno-miR-130b-5p	ENSRNOG00000012098	2.84161e-13	-0.886639	3.10624e-11	Adcyap1r1	ENSRNOP00000016175
rno-miR-130b-5p	ENSRNOG00000012098	2.84161e-13	-0.886639	3.10624e-11	Adcyap1r1	ENSRNOP00000050048
rno-miR-130b-5p	ENSRNOG00000012098	2.84161e-13	-0.886639	3.10624e-11	Adcyap1r1	ENSRNOP00000044267
rno-miR-130b-5p	ENSRNOG00000012098	2.84161e-13	-0.886639	3.10624e-11	Adcyap1r1	ENSRNOP00000030759
rno-miR-146b-5p	ENSRNOG00000058938	2.93196e-13	-0.886425	3.19887e-11	Camkv	ENSRNOP00000071953
rno-miR-221-3p	ENSRNOG00000001285	2.95609e-13	-0.886369	3.21903e-11	Atp2a2	ENSRNOP00000001738
rno-miR-532-5p	ENSRNOG00000009700	2.99006e-13	-0.88629	3.24981e-11	Dync1i1	ENSRNOP00000013184
rno-miR-31a-5p	ENSRNOG00000032828	3.01759e-13	-0.886227	3.27348e-11	Mapk8ip2	ENSRNOP00000052648
rno-miR-764-3p	ENSRNOG00000005332	3.03002e-13	0.886199	3.28072e-11	Csdc2	ENSRNOP00000007091
rno-miR-221-3p	ENSRNOG00000026679	3.06651e-13	-0.886117	3.31392e-11	Scn4b	ENSRNOP00000033284
rno-miR-3557-5p	ENSRNOG00000028426	3.08146e-13	-0.886083	3.32378e-11	Mcf2l	ENSRNOP00000083374
rno-miR-21-3p	ENSRNOG00000013743	3.1416e-13	0.88595	3.37585e-11	Sec61a1	ENSRNOP00000087817
rno-miR-17-1-3p	ENSRNOG00000032871	3.15379e-13	-0.885924	3.38257e-11	Mlc1	ENSRNOP00000052732
rno-miR-532-5p	ENSRNOG00000016758	3.17477e-13	0.885878	3.39867e-11	Loxl2	ENSRNOP00000073118
rno-miR-214-3p	ENSRNOG00000046955	3.23411e-13	-0.88575	3.44923e-11	Cbx6	ENSRNOP00000061325
rno-miR-17-1-3p	ENSRNOG00000014956	3.26217e-13	0.885691	3.47265e-11	Slc11a1	ENSRNOP00000054282
rno-miR-124-5p	ENSRNOG00000002593	3.27268e-13	0.885669	3.47696e-11	Esrrg	ENSRNOP00000003489
rno-miR-21-3p	ENSRNOG00000049410	3.27842e-13	-0.885656	3.47696e-11	Chrm3	ENSRNOP00000080306
rno-miR-15b-5p	ENSRNOG00000031612	3.34502e-13	-0.885518	3.53442e-11	Gls2	ENSRNOP00000097543
rno-miR-15b-5p	ENSRNOG00000031612	3.34502e-13	-0.885518	3.53442e-11	Gls2	ENSRNOP00000018737
rno-miR-27a-5p	ENSRNOG00000057451	3.35196e-13	0.885503	3.5352e-11	Itga5	ENSRNOP00000077413
rno-miR-137-3p	ENSRNOG00000004676	3.37481e-13	0.885456	3.55272e-11	Pak3	ENSRNOP00000006459
rno-miR-214-3p	ENSRNOG00000003905	3.46968e-13	-0.885264	3.62242e-11	Nsf	ENSRNOP00000006361
rno-miR-27a-3p	ENSRNOG00000045844	3.54579e-13	-0.885114	3.62242e-11	Impact	ENSRNOP00000078372
rno-miR-17-1-3p	ENSRNOG00000012098	3.55551e-13	-0.885095	3.62242e-11	Adcyap1r1	ENSRNOP00000016175
rno-miR-17-1-3p	ENSRNOG00000012098	3.55551e-13	-0.885095	3.62242e-11	Adcyap1r1	ENSRNOP00000050048
rno-miR-17-1-3p	ENSRNOG00000012098	3.55551e-13	-0.885095	3.62242e-11	Adcyap1r1	ENSRNOP00000044267
rno-miR-17-1-3p	ENSRNOG00000012098	3.55551e-13	-0.885095	3.62242e-11	Adcyap1r1	ENSRNOP00000030759
rno-miR-764-3p	ENSRNOG00000033791	3.60076e-13	0.885007	3.66197e-11	Apc2	ENSRNOP00000071210
rno-miR-27a-5p	ENSRNOG00000046955	3.63922e-13	-0.884933	3.69449e-11	Cbx6	ENSRNOP00000061325
rno-miR-130b-5p	ENSRNOG00000008921	3.66676e-13	-0.884881	3.71582e-11	Dynll2	ENSRNOP00000012279
rno-miR-15b-5p	ENSRNOG00000019433	3.67563e-13	-0.884864	3.7182e-11	Rab3a	ENSRNOP00000026392
rno-miR-146a-5p	ENSRNOG00000000708	3.69409e-13	-0.884829	3.73024e-11	Sgsm1	ENSRNOP00000000898
rno-miR-21-3p	ENSRNOG00000003453	3.74944e-13	-0.884726	3.77944e-11	Lypd1	ENSRNOP00000004741
rno-miR-193a-3p	ENSRNOG00000016897	3.7833e-13	-0.884663	3.80683e-11	Rlbp1	ENSRNOP00000022962
rno-miR-31a-5p	ENSRNOG00000046972	3.82437e-13	-0.884588	3.84137e-11	Chrm2	ENSRNOP00000082007
rno-miR-31a-5p	ENSRNOG00000047960	3.90434e-13	-0.884443	3.91479e-11	Rab9b	ENSRNOP00000066233
rno-miR-532-5p	ENSRNOG00000007808	3.95314e-13	-0.884356	3.95675e-11	Nap1l5	ENSRNOP00000010263
rno-miR-27a-3p	ENSRNOG00000033791	4.00235e-13	-0.88427	3.99898e-11	Apc2	ENSRNOP00000071210
rno-miR-142-3p	ENSRNOG00000010124	4.014e-13	-0.88425	4.0036e-11	Trim2	ENSRNOP00000060362
rno-miR-124-3p	ENSRNOG00000033791	4.02262e-13	0.884235	4.00518e-11	Apc2	ENSRNOP00000071210
rno-miR-27a-3p	ENSRNOG00000002244	4.06043e-13	0.884169	4.03577e-11	Pdgfra	ENSRNOP00000003077
rno-miR-376a-3p	ENSRNOG00000000708	4.06761e-13	0.884157	4.03587e-11	Sgsm1	ENSRNOP00000000898
rno-miR-124-5p	ENSRNOG00000026787	4.07783e-13	0.884139	4.03896e-11	Disp2	ENSRNOP00000029640
rno-miR-124-3p	ENSRNOG00000008481	4.10534e-13	0.884092	4.05904e-11	Reep1	ENSRNOP00000090724
rno-miR-130b-5p	ENSRNOG00000016398	4.12719e-13	-0.884055	4.05904e-11	Clstn1	ENSRNOP00000089605
rno-miR-764-3p	ENSRNOG00000007733	4.13557e-13	0.884041	4.05904e-11	Arhgef9	ENSRNOP00000078766
rno-miR-193a-3p	ENSRNOG00000017981	4.17219e-13	0.883979	4.05904e-11	Mcm10	ENSRNOP00000024178
rno-miR-17-1-3p	ENSRNOG00000011726	4.19075e-13	-0.883948	4.05904e-11	Grin1	ENSRNOP00000029227
rno-miR-17-1-3p	ENSRNOG00000011726	4.19075e-13	-0.883948	4.05904e-11	Grin1	ENSRNOP00000043301
rno-miR-17-1-3p	ENSRNOG00000011726	4.19075e-13	-0.883948	4.05904e-11	Grin1	ENSRNOP00000049198
rno-miR-323-5p	ENSRNOG00000026787	4.24077e-13	0.883864	4.10051e-11	Disp2	ENSRNOP00000029640
rno-miR-532-5p	ENSRNOG00000009862	4.2824e-13	-0.883796	4.13375e-11	Olfm1	ENSRNOP00000013443
rno-miR-764-3p	ENSRNOG00000001769	4.39697e-13	0.88361	4.23716e-11	Tnk2	ENSRNOP00000002411
rno-miR-329-5p	ENSRNOG00000008431	4.41309e-13	0.883585	4.24551e-11	Gabbr2	ENSRNOP00000011573
rno-miR-3557-5p	ENSRNOG00000010597	4.55529e-13	-0.883361	4.37492e-11	Slc5a7	ENSRNOP00000014548
rno-miR-130b-5p	ENSRNOG00000019506	4.56958e-13	-0.883339	4.37941e-11	Dnajb2	ENSRNOP00000026467
rno-miR-129-2-3p	ENSRNOG00000032002	4.57534e-13	0.88333	4.37941e-11	Hapln1	ENSRNOP00000045959
rno-miR-17-1-3p	ENSRNOG00000014621	4.59964e-13	0.883293	4.39528e-11	Rab8a	ENSRNOP00000073296
rno-miR-146b-5p	ENSRNOG00000010777	4.62208e-13	-0.883258	4.40933e-11	Tox	ENSRNOP00000014661
rno-miR-124-3p	ENSRNOG00000026466	4.63594e-13	0.883237	4.41515e-11	Lrrtm3	ENSRNOP00000036369
rno-miR-130b-5p	ENSRNOG00000030639	4.65594e-13	-0.883207	4.4268e-11	Usp13	ENSRNOP00000039985
rno-miR-31a-5p	ENSRNOG00000057817	4.69577e-13	-0.883147	4.43146e-11	Epb41l1	ENSRNOP00000071420
rno-miR-31a-5p	ENSRNOG00000057817	4.69577e-13	-0.883147	4.43146e-11	Epb41l1	ENSRNOP00000071547
rno-miR-93-5p	ENSRNOG00000007808	4.70246e-13	-0.883137	4.43146e-11	Nap1l5	ENSRNOP00000010263
rno-miR-27a-5p	ENSRNOG00000017441	4.71531e-13	0.883117	4.43146e-11	Tpm3	ENSRNOP00000097306
rno-miR-27a-5p	ENSRNOG00000017441	4.71531e-13	0.883117	4.43146e-11	Tpm3	ENSRNOP00000035561
rno-miR-28-5p	ENSRNOG00000009700	4.80872e-13	-0.882979	4.50506e-11	Dync1i1	ENSRNOP00000013184
rno-miR-17-1-3p	ENSRNOG00000046955	4.80945e-13	-0.882978	4.50506e-11	Cbx6	ENSRNOP00000061325
rno-miR-21-3p	ENSRNOG00000010516	4.87242e-13	0.882885	4.55655e-11	Plau	ENSRNOP00000014273
rno-miR-17-5p	ENSRNOG00000000638	4.94218e-13	-0.882785	4.57185e-11	Zfp365	ENSRNOP00000054802
rno-miR-3557-5p	ENSRNOG00000011211	4.97525e-13	-0.882737	4.57185e-11	Pex5l	ENSRNOP00000094453
rno-miR-146b-5p	ENSRNOG00000043350	5.02362e-13	-0.882669	4.57185e-11	Cap2	ENSRNOP00000062591
rno-miR-25-3p	ENSRNOG00000018839	5.0505e-13	-0.882631	4.57185e-11	Ntrk2	ENSRNOP00000070128
rno-miR-25-3p	ENSRNOG00000018839	5.0505e-13	-0.882631	4.57185e-11	Ntrk2	ENSRNOP00000045635
rno-miR-124-3p	ENSRNOG00000014806	5.0921e-13	0.882573	4.57185e-11	Pnkd	ENSRNOP00000049462
rno-miR-124-3p	ENSRNOG00000014806	5.0921e-13	0.882573	4.57185e-11	Pnkd	ENSRNOP00000020048
rno-miR-323-5p	ENSRNOG00000055530	5.12071e-13	0.882533	4.57185e-11	Panx2	ENSRNOP00000069647
rno-miR-21-3p	ENSRNOG00000003988	5.13726e-13	-0.88251	4.57185e-11	Dnajc27	ENSRNOP00000005317
rno-miR-503-5p	ENSRNOG00000010580	5.17552e-13	-0.882457	4.57185e-11	Acot7	ENSRNOP00000014213
rno-miR-503-5p	ENSRNOG00000010580	5.17552e-13	-0.882457	4.57185e-11	Acot7	ENSRNOP00000089356
rno-miR-19b-3p	ENSRNOG00000012098	5.29111e-13	-0.8823	4.57185e-11	Adcyap1r1	ENSRNOP00000016175
rno-miR-19b-3p	ENSRNOG00000012098	5.29111e-13	-0.8823	4.57185e-11	Adcyap1r1	ENSRNOP00000050048
rno-miR-19b-3p	ENSRNOG00000012098	5.29111e-13	-0.8823	4.57185e-11	Adcyap1r1	ENSRNOP00000044267
rno-miR-19b-3p	ENSRNOG00000012098	5.29111e-13	-0.8823	4.57185e-11	Adcyap1r1	ENSRNOP00000030759
rno-miR-27a-3p	ENSRNOG00000015134	5.29818e-13	-0.882291	4.57185e-11	Map3k12	ENSRNOP00000020437
rno-miR-146b-5p	ENSRNOG00000022386	5.31435e-13	-0.882269	4.57887e-11	Opalin	ENSRNOP00000029913
rno-miR-221-3p	ENSRNOG00000016872	5.34929e-13	-0.882222	4.59506e-11	Plppr4	ENSRNOP00000022625
rno-miR-31a-5p	ENSRNOG00000010248	5.39409e-13	-0.882163	4.62395e-11	Serpini1	ENSRNOP00000013905
rno-miR-21-3p	ENSRNOG00000013287	5.39915e-13	-0.882156	4.62395e-11	Sall2	ENSRNOP00000017730
rno-miR-223-3p	ENSRNOG00000014879	5.45994e-13	0.882076	4.66899e-11	Ttc7a	ENSRNOP00000058460
rno-miR-15b-5p	ENSRNOG00000011381	5.48005e-13	-0.88205	4.67916e-11	Acsbg1	ENSRNOP00000016104
rno-miR-124-3p	ENSRNOG00000018950	5.5665e-13	0.881938	4.74586e-11	Fa2h	ENSRNOP00000025625
rno-miR-31a-5p	ENSRNOG00000007666	5.64382e-13	-0.88184	4.80459e-11	Cacnb4	ENSRNOP00000089186
rno-miR-221-3p	ENSRNOG00000001124	5.7203e-13	-0.881743	4.86243e-11	Rnft2	ENSRNOP00000001486
rno-miR-106b-3p	ENSRNOG00000007682	5.75148e-13	-0.881704	4.88165e-11	Gria3	ENSRNOP00000010367
rno-miR-329-5p	ENSRNOG00000020970	5.82024e-13	0.881619	4.93265e-11	Rundc3a	ENSRNOP00000028487
rno-miR-193a-3p	ENSRNOG00000008180	5.82981e-13	0.881608	4.93342e-11	Lyn	ENSRNOP00000011130
rno-miR-130b-5p	ENSRNOG00000012663	5.85666e-13	-0.881575	4.94879e-11	Mfsd6	ENSRNOP00000036787
rno-miR-329-5p	ENSRNOG00000018019	5.90388e-13	0.881517	4.9813e-11	Hspa12a	ENSRNOP00000024548
rno-miR-27a-5p	ENSRNOG00000029212	6.13203e-13	0.881245	5.054e-11	Vcan	ENSRNOP00000045935
rno-miR-27a-5p	ENSRNOG00000029212	6.13203e-13	0.881245	5.054e-11	Vcan	ENSRNOP00000062961
rno-miR-27a-5p	ENSRNOG00000029212	6.13203e-13	0.881245	5.054e-11	Vcan	ENSRNOP00000058873
rno-miR-27a-5p	ENSRNOG00000029212	6.13203e-13	0.881245	5.054e-11	Vcan	ENSRNOP00000074854
rno-miR-142-3p	ENSRNOG00000052080	6.17491e-13	-0.881195	5.06005e-11	Camk2b	ENSRNOP00000068938
rno-miR-142-3p	ENSRNOG00000052080	6.17491e-13	-0.881195	5.06005e-11	Camk2b	ENSRNOP00000073205
rno-miR-764-3p	ENSRNOG00000010365	6.30029e-13	0.88105	5.15537e-11	Syn1	ENSRNOP00000014250
rno-miR-329-5p	ENSRNOG00000016603	6.31972e-13	0.881028	5.16386e-11	Rtn2	ENSRNOP00000022528
rno-miR-3552	ENSRNOG00000010731	6.38058e-13	0.880959	5.20611e-11	Gpm6a	ENSRNOP00000014312
rno-miR-17-5p	ENSRNOG00000028594	6.46988e-13	0.880859	5.24889e-11	Ifnar1	ENSRNOP00000031611
rno-miR-17-5p	ENSRNOG00000028594	6.46988e-13	0.880859	5.24889e-11	Ifnar1	ENSRNOP00000070232
rno-miR-214-3p	ENSRNOG00000033747	6.5273e-13	0.880795	5.28795e-11	Sp110	ENSRNOP00000053828
rno-miR-17-1-3p	ENSRNOG00000018019	6.6427e-13	-0.880668	5.37379e-11	Hspa12a	ENSRNOP00000024548
rno-miR-532-5p	ENSRNOG00000032828	6.70087e-13	-0.880605	5.41316e-11	Mapk8ip2	ENSRNOP00000052648
rno-miR-146b-5p	ENSRNOG00000003206	6.75227e-13	0.88055	5.44696e-11	Actr3	ENSRNOP00000071780
rno-miR-129-2-3p	ENSRNOG00000030269	6.7988e-13	0.8805	5.47674e-11	Atp2b2	ENSRNOP00000091175
rno-miR-130b-3p	ENSRNOG00000016281	6.8993e-13	0.880394	5.54985e-11	Col4a1	ENSRNOP00000054197
rno-miR-31a-5p	ENSRNOG00000013057	6.94303e-13	0.880348	5.57715e-11	Prc1	ENSRNOP00000017532
rno-miR-532-5p	ENSRNOG00000015420	7.14211e-13	-0.880143	5.72898e-11	Stxbp1	ENSRNOP00000021178
rno-miR-28-3p	ENSRNOG00000010389	7.17558e-13	-0.880109	5.74773e-11	Ndrg2	ENSRNOP00000042949
rno-miR-17-5p	ENSRNOG00000018937	7.44589e-13	-0.879841	5.95587e-11	Gstm2	ENSRNOP00000025689
rno-miR-15b-5p	ENSRNOG00000047960	7.48935e-13	-0.879798	5.98224e-11	Rab9b	ENSRNOP00000066233
rno-miR-3552	ENSRNOG00000018982	7.65742e-13	0.879637	6.10792e-11	Entpd3	ENSRNOP00000025663
rno-miR-146b-5p	ENSRNOG00000010819	7.78193e-13	-0.879519	6.19855e-11	Hspa4l	ENSRNOP00000015474
rno-miR-154-5p	ENSRNOG00000056697	7.93375e-13	0.879378	6.30688e-11	Kcnab1	ENSRNOP00000072289
rno-miR-17-5p	ENSRNOG00000045636	7.94008e-13	-0.879372	6.30688e-11	Fasn	ENSRNOP00000064445
rno-miR-199a-3p	ENSRNOG00000015941	8.03956e-13	0.879281	6.37701e-11	Fkbp10	ENSRNOP00000022029
rno-miR-221-3p	ENSRNOG00000027711	8.10726e-13	-0.879219	6.41825e-11	Usp32	ENSRNOP00000031281
rno-miR-3552	ENSRNOG00000010124	8.11409e-13	0.879213	6.41825e-11	Trim2	ENSRNOP00000060362
rno-miR-129-2-3p	ENSRNOG00000049351	8.54271e-13	0.878836	6.74791e-11	Nat8l	ENSRNOP00000066413
rno-miR-214-3p	ENSRNOG00000002827	8.63207e-13	-0.87876	6.80461e-11	Rbfox1	ENSRNOP00000078589
rno-miR-130b-5p	ENSRNOG00000001480	8.63839e-13	0.878754	6.80461e-11	Ncf1	ENSRNOP00000002028
rno-miR-3557-5p	ENSRNOG00000023601	8.83985e-13	-0.878585	6.95369e-11	Elavl4	ENSRNOP00000037614
rno-miR-532-5p	ENSRNOG00000000774	9.03694e-13	-0.878422	7.09892e-11	Gabbr1	ENSRNOP00000071413
rno-miR-146b-5p	ENSRNOG00000008223	9.06828e-13	-0.878397	7.11373e-11	Cnr1	ENSRNOP00000081243
rno-miR-3557-5p	ENSRNOG00000014204	9.20489e-13	-0.878286	7.21096e-11	Pacsin3	ENSRNOP00000054003
rno-miR-93-5p	ENSRNOG00000017702	9.39839e-13	-0.878133	7.35243e-11	Gpld1	ENSRNOP00000024196
rno-miR-329-3p	ENSRNOG00000008481	9.47545e-13	0.878072	7.40255e-11	Reep1	ENSRNOP00000090724
rno-miR-199a-5p	ENSRNOG00000028426	9.66387e-13	-0.877927	7.53941e-11	Mcf2l	ENSRNOP00000083374
rno-miR-25-3p	ENSRNOG00000019450	9.74784e-13	0.877863	7.59452e-11	Etf1	ENSRNOP00000026398
rno-miR-27a-5p	ENSRNOG00000012216	9.88486e-13	0.877759	7.68354e-11	Tgfbi	ENSRNOP00000081900
rno-miR-666-3p	ENSRNOG00000009700	9.88909e-13	0.877756	7.68354e-11	Dync1i1	ENSRNOP00000013184
rno-miR-124-5p	ENSRNOG00000028930	9.95511e-13	-0.877707	7.7144e-11	Dab2	ENSRNOP00000043878
rno-miR-21-3p	ENSRNOG00000019383	9.9559e-13	-0.877706	7.7144e-11	Tef	ENSRNOP00000026258
rno-miR-296-5p	ENSRNOG00000010797	1.00551e-12	-0.877633	7.78068e-11	Esm1	ENSRNOP00000014559
rno-miR-3559-5p	ENSRNOG00000017444	1.01967e-12	-0.877529	7.86447e-11	Nrsn1	ENSRNOP00000023519
rno-miR-27a-5p	ENSRNOG00000008412	1.02048e-12	0.877523	7.86447e-11	Gprc5a	ENSRNOP00000011134
rno-miR-24-2-5p	ENSRNOG00000018087	1.02863e-12	0.877464	7.90243e-11	Vim	ENSRNOP00000024430
rno-miR-329-3p	ENSRNOG00000016043	1.03234e-12	0.877437	7.90243e-11	Aqp4	ENSRNOP00000050942
rno-miR-329-3p	ENSRNOG00000016043	1.03234e-12	0.877437	7.90243e-11	Aqp4	ENSRNOP00000073052
rno-miR-323-5p	ENSRNOG00000016037	1.03974e-12	-0.877384	7.94834e-11	Mafb	ENSRNOP00000021452
rno-miR-142-3p	ENSRNOG00000019450	1.05011e-12	0.87731	8.01686e-11	Etf1	ENSRNOP00000026398
rno-miR-17-1-3p	ENSRNOG00000004077	1.05981e-12	-0.877242	8.06081e-11	Kcnc2	ENSRNOP00000005690
rno-miR-17-1-3p	ENSRNOG00000004077	1.05981e-12	-0.877242	8.06081e-11	Kcnc2	ENSRNOP00000005773
rno-miR-129-2-3p	ENSRNOG00000016592	1.06011e-12	-0.87724	8.06081e-11	Gnai2	ENSRNOP00000022550
rno-miR-21-5p	ENSRNOG00000023317	1.07901e-12	0.877108	8.1936e-11	Colgalt1	ENSRNOP00000024866
rno-miR-329-5p	ENSRNOG00000047960	1.08138e-12	0.877092	8.20065e-11	Rab9b	ENSRNOP00000066233
rno-miR-19a-3p	ENSRNOG00000033119	1.09235e-12	-0.877016	8.27277e-11	Plcb4	ENSRNOP00000048553
rno-miR-124-3p	ENSRNOG00000011140	1.10761e-12	0.876913	8.37724e-11	Prxl2a	ENSRNOP00000014819
rno-miR-129-2-3p	ENSRNOG00000019914	1.11201e-12	0.876883	8.39939e-11	Tlcd3b	ENSRNOP00000026955
rno-miR-130b-3p	ENSRNOG00000028426	1.13191e-12	-0.876751	8.53832e-11	Mcf2l	ENSRNOP00000083374
rno-miR-3552	ENSRNOG00000054204	1.14081e-12	0.876692	8.55077e-11	Gria2	ENSRNOP00000069094
rno-miR-3552	ENSRNOG00000054204	1.14081e-12	0.876692	8.55077e-11	Gria2	ENSRNOP00000072906
rno-miR-764-3p	ENSRNOG00000001480	1.14106e-12	-0.87669	8.55077e-11	Ncf1	ENSRNOP00000002028
rno-miR-214-3p	ENSRNOG00000018839	1.15026e-12	-0.87663	8.59706e-11	Ntrk2	ENSRNOP00000070128
rno-miR-214-3p	ENSRNOG00000018839	1.15026e-12	-0.87663	8.59706e-11	Ntrk2	ENSRNOP00000045635
rno-miR-501-3p	ENSRNOG00000029087	1.15631e-12	-0.876591	8.62928e-11	Nap1l3	ENSRNOP00000048930
rno-miR-351-5p	ENSRNOG00000002746	1.1576e-12	0.876583	8.62928e-11	Fstl1	ENSRNOP00000095289
rno-miR-20a-5p	ENSRNOG00000017702	1.16364e-12	-0.876544	8.66298e-11	Gpld1	ENSRNOP00000024196
rno-miR-296-5p	ENSRNOG00000023376	1.18321e-12	-0.876419	8.79716e-11	Riok3	ENSRNOP00000083821
rno-miR-329-5p	ENSRNOG00000028238	1.19122e-12	0.876368	8.84514e-11	Sh3bgr	ENSRNOP00000063900
rno-miR-323-5p	ENSRNOG00000007147	1.21392e-12	0.876226	9.00199e-11	Cyp46a1	ENSRNOP00000069874
rno-miR-214-3p	ENSRNOG00000016603	1.21713e-12	-0.876206	9.00966e-11	Rtn2	ENSRNOP00000022528
rno-miR-31a-5p	ENSRNOG00000003328	1.2197e-12	-0.876191	9.00966e-11	Cdip1	ENSRNOP00000004999
rno-miR-28-3p	ENSRNOG00000010350	1.22171e-12	-0.876178	9.01284e-11	Rcan2	ENSRNOP00000013954
rno-miR-214-3p	ENSRNOG00000014117	1.2335e-12	0.876106	9.088e-11	Hmox1	ENSRNOP00000019192
rno-miR-27a-5p	ENSRNOG00000014357	1.24836e-12	0.876016	9.18564e-11	Gja4	ENSRNOP00000019246
rno-miR-3557-5p	ENSRNOG00000006853	1.27427e-12	-0.875861	9.36418e-11	Elavl2	ENSRNOP00000009034
rno-miR-532-5p	ENSRNOG00000052080	1.30078e-12	-0.875706	9.53439e-11	Camk2b	ENSRNOP00000068938
rno-miR-532-5p	ENSRNOG00000052080	1.30078e-12	-0.875706	9.53439e-11	Camk2b	ENSRNOP00000073205
rno-miR-221-3p	ENSRNOG00000008169	1.30852e-12	-0.875661	9.57875e-11	Slc24a2	ENSRNOP00000010827
rno-miR-17-1-3p	ENSRNOG00000014806	1.32755e-12	-0.875552	9.66837e-11	Pnkd	ENSRNOP00000049462
rno-miR-17-1-3p	ENSRNOG00000014806	1.32755e-12	-0.875552	9.66837e-11	Pnkd	ENSRNOP00000020048
rno-miR-27a-3p	ENSRNOG00000019738	1.32957e-12	-0.875541	9.67073e-11	Gpr61	ENSRNOP00000026750
rno-miR-130b-3p	ENSRNOG00000006426	1.33831e-12	-0.875491	9.72189e-11	Syt1	ENSRNOP00000049624
rno-miR-124-5p	ENSRNOG00000006557	1.34679e-12	0.875443	9.77104e-11	Cyfip2	ENSRNOP00000056255
rno-miR-124-5p	ENSRNOG00000010516	1.40169e-12	-0.875141	1.01457e-10	Plau	ENSRNOP00000014273
rno-miR-666-3p	ENSRNOG00000000547	1.40402e-12	0.875128	1.01457e-10	Tspyl4	ENSRNOP00000000658
rno-miR-28-3p	ENSRNOG00000001480	1.40413e-12	0.875128	1.01457e-10	Ncf1	ENSRNOP00000002028
rno-miR-146b-5p	ENSRNOG00000012611	1.40556e-12	0.87512	1.01457e-10	Lpxn	ENSRNOP00000017109
rno-miR-3552	ENSRNOG00000007542	1.40836e-12	0.875105	1.0153e-10	Scg5	ENSRNOP00000010679
rno-miR-532-5p	ENSRNOG00000018839	1.41556e-12	-0.875066	1.01791e-10	Ntrk2	ENSRNOP00000070128
rno-miR-532-5p	ENSRNOG00000018839	1.41556e-12	-0.875066	1.01791e-10	Ntrk2	ENSRNOP00000045635
rno-miR-764-3p	ENSRNOG00000018700	1.41979e-12	0.875044	1.01838e-10	Mobp	ENSRNOP00000025279
rno-miR-764-3p	ENSRNOG00000018700	1.41979e-12	0.875044	1.01838e-10	Mobp	ENSRNOP00000025344
rno-miR-3552	ENSRNOG00000049629	1.456e-12	0.874852	1.04173e-10	Reep2	ENSRNOP00000065717
rno-miR-329-5p	ENSRNOG00000027590	1.47544e-12	0.874751	1.05432e-10	Jakmip3	ENSRNOP00000035987
rno-miR-666-3p	ENSRNOG00000010819	1.47967e-12	0.87473	1.05601e-10	Hspa4l	ENSRNOP00000015474
rno-miR-19a-3p	ENSRNOG00000030269	1.48218e-12	-0.874717	1.05649e-10	Atp2b2	ENSRNOP00000091175
rno-miR-130b-5p	ENSRNOG00000028404	1.50065e-12	-0.874622	1.06831e-10	Ppp1r1b	ENSRNOP00000034614
rno-miR-25-3p	ENSRNOG00000001229	1.53409e-12	0.874455	1.09075e-10	Col18a1	ENSRNOP00000047962
rno-miR-214-3p	ENSRNOG00000038881	1.56709e-12	0.874292	1.11202e-10	Hcls1	ENSRNOP00000003326
rno-miR-16-5p	ENSRNOG00000005332	1.56842e-12	-0.874286	1.11202e-10	Csdc2	ENSRNOP00000007091
rno-miR-329-5p	ENSRNOG00000045844	1.571e-12	0.874273	1.11202e-10	Impact	ENSRNOP00000078372
rno-miR-764-3p	ENSRNOG00000003328	1.57181e-12	0.874269	1.11202e-10	Cdip1	ENSRNOP00000004999
rno-miR-329-5p	ENSRNOG00000013389	1.58172e-12	0.874221	1.11764e-10	Rgs7bp	ENSRNOP00000018058
rno-miR-130b-5p	ENSRNOG00000016897	1.61139e-12	-0.874079	1.13607e-10	Rlbp1	ENSRNOP00000022962
rno-miR-19b-3p	ENSRNOG00000021410	1.61179e-12	-0.874077	1.13607e-10	Negr1	ENSRNOP00000072152
rno-miR-147	ENSRNOG00000000433	1.61385e-12	-0.874067	1.13612e-10	Prrt1	ENSRNOP00000000495
rno-miR-19a-3p	ENSRNOG00000014791	1.64014e-12	-0.873944	1.1532e-10	Peg3	ENSRNOP00000045075
rno-miR-17-1-3p	ENSRNOG00000009568	1.64645e-12	0.873914	1.15621e-10	Hdac1	ENSRNOP00000012854
rno-miR-20a-5p	ENSRNOG00000021314	1.65012e-12	-0.873897	1.15736e-10	Fdft1	ENSRNOP00000029808
rno-miR-146b-5p	ENSRNOG00000013287	1.66843e-12	-0.873813	1.16876e-10	Sall2	ENSRNOP00000017730
rno-miR-3557-5p	ENSRNOG00000020277	1.67885e-12	-0.873765	1.17461e-10	Cntnap1	ENSRNOP00000027505
rno-miR-130b-5p	ENSRNOG00000014819	1.6847e-12	-0.873738	1.17582e-10	Hap1	ENSRNOP00000072494
rno-miR-130b-5p	ENSRNOG00000014819	1.6847e-12	-0.873738	1.17582e-10	Hap1	ENSRNOP00000020603
rno-miR-1249	ENSRNOG00000000827	1.69245e-12	-0.873703	1.17978e-10	Ier3	ENSRNOP00000001099
rno-miR-21-3p	ENSRNOG00000045764	1.7055e-12	-0.873644	1.18743e-10	Cxxc4	ENSRNOP00000067828
rno-miR-146b-5p	ENSRNOG00000009460	1.72268e-12	-0.873567	1.19793e-10	Pdzd8	ENSRNOP00000063181
rno-miR-146b-5p	ENSRNOG00000012404	1.73111e-12	-0.873529	1.20106e-10	Thrsp	ENSRNOP00000016540
rno-miR-329-5p	ENSRNOG00000021691	1.73286e-12	0.873522	1.20106e-10	Ccdc92	ENSRNOP00000031971
rno-miR-129-2-3p	ENSRNOG00000018445	1.73562e-12	0.873509	1.20106e-10	Agt	ENSRNOP00000024917
rno-miR-124-3p	ENSRNOG00000016863	1.75979e-12	0.873403	1.21168e-10	Pnma8b	ENSRNOP00000022610
rno-miR-3552	ENSRNOG00000018839	1.75996e-12	0.873402	1.21168e-10	Ntrk2	ENSRNOP00000070128
rno-miR-3552	ENSRNOG00000018839	1.75996e-12	0.873402	1.21168e-10	Ntrk2	ENSRNOP00000045635
rno-miR-147	ENSRNOG00000004077	1.76161e-12	-0.873395	1.21168e-10	Kcnc2	ENSRNOP00000005690
rno-miR-147	ENSRNOG00000004077	1.76161e-12	-0.873395	1.21168e-10	Kcnc2	ENSRNOP00000005773
rno-miR-27a-3p	ENSRNOG00000010938	1.7756e-12	-0.873334	1.21983e-10	Slc7a10	ENSRNOP00000015205
rno-miR-16-5p	ENSRNOG00000018371	1.78106e-12	0.873311	1.22211e-10	Tubb6	ENSRNOP00000024947
rno-miR-25-3p	ENSRNOG00000014956	1.80869e-12	0.873192	1.23957e-10	Slc11a1	ENSRNOP00000054282
rno-miR-329-5p	ENSRNOG00000045637	1.8138e-12	0.87317	1.24158e-10	Rnf14	ENSRNOP00000064970
rno-miR-329-5p	ENSRNOG00000016099	1.82347e-12	0.873129	1.2467e-10	Id4	ENSRNOP00000021550
rno-miR-764-3p	ENSRNOG00000017619	1.82841e-12	0.873108	1.24817e-10	Aldh1a1	ENSRNOP00000090793
rno-miR-130b-5p	ENSRNOG00000049629	1.83e-12	-0.873102	1.24817e-10	Reep2	ENSRNOP00000065717
rno-miR-193a-3p	ENSRNOG00000023538	1.84131e-12	-0.873054	1.25438e-10	Aldh5a1	ENSRNOP00000078818
rno-miR-15b-5p	ENSRNOG00000005365	1.91737e-12	-0.872741	1.28639e-10	Kcnip1	ENSRNOP00000046697
rno-miR-15b-5p	ENSRNOG00000005365	1.91737e-12	-0.872741	1.28639e-10	Kcnip1	ENSRNOP00000094374
rno-miR-15b-5p	ENSRNOG00000005365	1.91737e-12	-0.872741	1.28639e-10	Kcnip1	ENSRNOP00000007187
rno-miR-15b-5p	ENSRNOG00000005365	1.91737e-12	-0.872741	1.28639e-10	Kcnip1	ENSRNOP00000074006
rno-miR-351-5p	ENSRNOG00000018251	1.91909e-12	0.872734	1.28639e-10	Mrc1	ENSRNOP00000024736
rno-miR-764-3p	ENSRNOG00000010535	1.91991e-12	0.872731	1.28639e-10	Cdh18	ENSRNOP00000014013
rno-miR-27a-3p	ENSRNOG00000058646	1.94328e-12	0.872637	1.30051e-10	Zfp36l1	ENSRNOP00000075412
rno-miR-31a-5p	ENSRNOG00000018399	1.94813e-12	-0.872618	1.30223e-10	Cpne6	ENSRNOP00000024978
rno-miR-532-5p	ENSRNOG00000011160	2.02487e-12	-0.872318	1.35194e-10	Sv2b	ENSRNOP00000083518
rno-miR-17-1-3p	ENSRNOG00000030269	2.05237e-12	-0.872214	1.3687e-10	Atp2b2	ENSRNOP00000091175
rno-miR-16-5p	ENSRNOG00000004864	2.0617e-12	0.872178	1.37331e-10	Prpf40a	ENSRNOP00000083490
rno-miR-17-1-3p	ENSRNOG00000010966	2.09227e-12	0.872064	1.3905e-10	Itgb1	ENSRNOP00000014785
rno-miR-146b-5p	ENSRNOG00000020918	2.0924e-12	0.872064	1.3905e-10	Ccnd1	ENSRNOP00000083271
rno-miR-130b-5p	ENSRNOG00000006995	2.10945e-12	0.872	1.39857e-10	Ano6	ENSRNOP00000059010
rno-miR-15b-5p	ENSRNOG00000022402	2.13395e-12	-0.87191	1.41317e-10	Luzp1	ENSRNOP00000016514
rno-miR-136-5p	ENSRNOG00000054257	2.19046e-12	-0.871707	1.44891e-10	Adam10	ENSRNOP00000073306
rno-miR-130b-5p	ENSRNOG00000015220	2.19831e-12	-0.871679	1.45241e-10	Crtac1	ENSRNOP00000020568
rno-miR-129-2-3p	ENSRNOG00000016398	2.2136e-12	0.871625	1.46082e-10	Clstn1	ENSRNOP00000089605
rno-miR-142-3p	ENSRNOG00000013304	2.2179e-12	0.871609	1.46196e-10	Arg1	ENSRNOP00000017911
rno-miR-106b-3p	ENSRNOG00000014288	2.26661e-12	0.87144	1.49234e-10	Fn1	ENSRNOP00000019772
rno-miR-20a-5p	ENSRNOG00000042886	2.2695e-12	0.87143	1.49252e-10	Rps28	ENSRNOP00000060568
rno-miR-223-3p	ENSRNOG00000054204	2.2956e-12	-0.87134	1.50275e-10	Gria2	ENSRNOP00000069094
rno-miR-223-3p	ENSRNOG00000054204	2.2956e-12	-0.87134	1.50275e-10	Gria2	ENSRNOP00000072906
rno-miR-27a-5p	ENSRNOG00000010971	2.30019e-12	0.871324	1.50402e-10	Snx18	ENSRNOP00000063122
rno-miR-27a-3p	ENSRNOG00000017079	2.32151e-12	-0.871252	1.51622e-10	Pgm2l1	ENSRNOP00000022963
rno-miR-135a-5p	ENSRNOG00000030269	2.32492e-12	0.871241	1.51671e-10	Atp2b2	ENSRNOP00000091175
rno-miR-106b-3p	ENSRNOG00000007350	2.36802e-12	0.871097	1.53147e-10	Rac2	ENSRNOP00000009994
rno-miR-127-5p	ENSRNOG00000005365	2.37175e-12	0.871084	1.53147e-10	Kcnip1	ENSRNOP00000046697
rno-miR-127-5p	ENSRNOG00000005365	2.37175e-12	0.871084	1.53147e-10	Kcnip1	ENSRNOP00000094374
rno-miR-127-5p	ENSRNOG00000005365	2.37175e-12	0.871084	1.53147e-10	Kcnip1	ENSRNOP00000007187
rno-miR-127-5p	ENSRNOG00000005365	2.37175e-12	0.871084	1.53147e-10	Kcnip1	ENSRNOP00000074006
rno-miR-130b-5p	ENSRNOG00000052064	2.38994e-12	0.871024	1.54147e-10	Parvg	ENSRNOP00000070638
rno-miR-503-5p	ENSRNOG00000001628	2.41409e-12	-0.870945	1.55003e-10	Pcp4	ENSRNOP00000002221
rno-miR-503-5p	ENSRNOG00000001628	2.41409e-12	-0.870945	1.55003e-10	Pcp4	ENSRNOP00000057764
rno-miR-296-5p	ENSRNOG00000017386	2.43162e-12	-0.870889	1.55952e-10	Il11	ENSRNOP00000073110
rno-miR-31a-5p	ENSRNOG00000010597	2.44673e-12	-0.87084	1.56745e-10	Slc5a7	ENSRNOP00000014548
rno-miR-142-3p	ENSRNOG00000013971	2.46621e-12	-0.870778	1.57815e-10	Psat1	ENSRNOP00000074840
rno-miR-129-2-3p	ENSRNOG00000049410	2.48983e-12	0.870703	1.59148e-10	Chrm3	ENSRNOP00000080306
rno-miR-15b-5p	ENSRNOG00000011160	2.50065e-12	-0.870668	1.5966e-10	Sv2b	ENSRNOP00000083518
rno-miR-28-3p	ENSRNOG00000020277	2.50884e-12	-0.870643	1.60004e-10	Cntnap1	ENSRNOP00000027505
rno-miR-764-3p	ENSRNOG00000047960	2.51329e-12	0.870629	1.60009e-10	Rab9b	ENSRNOP00000066233
rno-miR-214-3p	ENSRNOG00000007060	2.51454e-12	0.870625	1.60009e-10	Plin2	ENSRNOP00000093118
rno-miR-129-2-3p	ENSRNOG00000008921	2.53765e-12	0.870553	1.6094e-10	Dynll2	ENSRNOP00000012279
rno-miR-130b-5p	ENSRNOG00000006824	2.54356e-12	-0.870534	1.61135e-10	Hdac11	ENSRNOP00000008962
rno-miR-31a-5p	ENSRNOG00000015843	2.57924e-12	-0.870425	1.63214e-10	Itfg1	ENSRNOP00000021711
rno-miR-124-5p	ENSRNOG00000015514	2.6022e-12	0.870355	1.64485e-10	Bcat1	ENSRNOP00000085607
rno-miR-20a-5p	ENSRNOG00000011211	2.63629e-12	-0.870252	1.66455e-10	Pex5l	ENSRNOP00000094453
rno-miR-532-5p	ENSRNOG00000012160	2.65042e-12	0.87021	1.66981e-10	Syk	ENSRNOP00000016942
rno-miR-17-1-3p	ENSRNOG00000050697	2.65049e-12	0.870209	1.66981e-10	Ctsz	ENSRNOP00000066523
rno-miR-21-3p	ENSRNOG00000026941	2.69578e-12	-0.870075	1.69647e-10	Tril	ENSRNOP00000037327
rno-miR-3552	ENSRNOG00000011323	2.74949e-12	0.869919	1.72836e-10	Lgi3	ENSRNOP00000015104
rno-miR-31a-5p	ENSRNOG00000027012	2.76405e-12	-0.869877	1.73559e-10	Usp54	ENSRNOP00000038767
rno-miR-124-5p	ENSRNOG00000010124	2.77073e-12	0.869858	1.73787e-10	Trim2	ENSRNOP00000060362
rno-miR-130b-5p	ENSRNOG00000010124	2.80771e-12	-0.869753	1.75913e-10	Trim2	ENSRNOP00000060362
rno-miR-106b-3p	ENSRNOG00000003905	2.81463e-12	-0.869734	1.76152e-10	Nsf	ENSRNOP00000006361
rno-miR-19b-3p	ENSRNOG00000014819	2.86545e-12	-0.869592	1.78548e-10	Hap1	ENSRNOP00000072494
rno-miR-19b-3p	ENSRNOG00000014819	2.86545e-12	-0.869592	1.78548e-10	Hap1	ENSRNOP00000020603
rno-miR-28-5p	ENSRNOG00000013971	2.8873e-12	-0.869531	1.79713e-10	Psat1	ENSRNOP00000074840
rno-miR-329-3p	ENSRNOG00000026679	2.89964e-12	0.869497	1.80284e-10	Scn4b	ENSRNOP00000033284
rno-miR-764-3p	ENSRNOG00000000994	2.91824e-12	-0.869447	1.81233e-10	Stxbp2	ENSRNOP00000001322
rno-miR-551b-3p	ENSRNOG00000014686	2.93082e-12	0.869412	1.81233e-10	Kcnd3	ENSRNOP00000019997
rno-miR-551b-3p	ENSRNOG00000014686	2.93082e-12	0.869412	1.81233e-10	Kcnd3	ENSRNOP00000049111
rno-miR-764-3p	ENSRNOG00000002419	2.97692e-12	0.869288	1.83884e-10	Plp1	ENSRNOP00000003283
rno-miR-221-3p	ENSRNOG00000013128	2.98288e-12	-0.869272	1.84053e-10	Tmem179	ENSRNOP00000057665
rno-miR-17-1-3p	ENSRNOG00000009209	3.00751e-12	-0.869207	1.85372e-10	Slitrk1	ENSRNOP00000012195
rno-miR-193a-3p	ENSRNOG00000019506	3.0128e-12	-0.869193	1.85497e-10	Dnajb2	ENSRNOP00000026467
rno-miR-329-5p	ENSRNOG00000003988	3.03674e-12	0.86913	1.86769e-10	Dnajc27	ENSRNOP00000005317
rno-miR-551b-3p	ENSRNOG00000013290	3.0749e-12	0.86903	1.88912e-10	Nrip3	ENSRNOP00000059649
rno-miR-17-1-3p	ENSRNOG00000010535	3.11818e-12	-0.868918	1.91365e-10	Cdh18	ENSRNOP00000014013
rno-miR-532-5p	ENSRNOG00000007350	3.13122e-12	0.868885	1.91958e-10	Rac2	ENSRNOP00000009994
rno-miR-28-3p	ENSRNOG00000011211	3.20085e-12	-0.868709	1.96016e-10	Pex5l	ENSRNOP00000094453
rno-miR-214-3p	ENSRNOG00000038909	3.22117e-12	-0.868659	1.97048e-10	Pou3f3	ENSRNOP00000040234
rno-miR-28-5p	ENSRNOG00000001796	3.28662e-12	-0.868498	2.00837e-10	Dgkg	ENSRNOP00000002452
rno-miR-25-3p	ENSRNOG00000015957	3.30704e-12	0.868448	2.01867e-10	F13a1	ENSRNOP00000021568
rno-miR-532-5p	ENSRNOG00000006235	3.33409e-12	-0.868383	2.03301e-10	Nell2	ENSRNOP00000008985
rno-miR-136-5p	ENSRNOG00000027711	3.34359e-12	0.86836	2.03662e-10	Usp32	ENSRNOP00000031281
rno-miR-17-5p	ENSRNOG00000018755	3.3968e-12	-0.868233	2.06682e-10	Acss2	ENSRNOP00000059987
rno-miR-31a-5p	ENSRNOG00000008115	3.45748e-12	0.868091	2.1015e-10	Arhgap11a	ENSRNOP00000010994
rno-miR-153-3p	ENSRNOG00000027590	3.46433e-12	0.868075	2.10342e-10	Jakmip3	ENSRNOP00000035987
rno-miR-490-3p	ENSRNOG00000021128	3.47065e-12	0.86806	2.10425e-10	Kcnj11	ENSRNOP00000028685
rno-miR-323-5p	ENSRNOG00000012160	3.4731e-12	-0.868055	2.10425e-10	Syk	ENSRNOP00000016942
rno-miR-214-3p	ENSRNOG00000006204	3.49352e-12	-0.868007	2.11438e-10	Slc30a3	ENSRNOP00000008126
rno-miR-28-5p	ENSRNOG00000005378	3.50067e-12	0.867991	2.11646e-10	Gna15	ENSRNOP00000007202
rno-miR-17-1-3p	ENSRNOG00000010834	3.58024e-12	-0.86781	2.16227e-10	Mpped1	ENSRNOP00000014720
rno-miR-214-3p	ENSRNOG00000049629	3.58613e-12	-0.867797	2.16353e-10	Reep2	ENSRNOP00000065717
rno-miR-124-3p	ENSRNOG00000030625	3.59167e-12	0.867784	2.16458e-10	Tf	ENSRNOP00000045637
rno-miR-15b-5p	ENSRNOG00000004680	3.62327e-12	-0.867714	2.18132e-10	Kif5c	ENSRNOP00000006341
rno-miR-142-3p	ENSRNOG00000026941	3.64612e-12	-0.867663	2.19276e-10	Tril	ENSRNOP00000037327
rno-miR-31a-5p	ENSRNOG00000045844	3.65135e-12	-0.867651	2.19358e-10	Impact	ENSRNOP00000078372
rno-miR-130b-5p	ENSRNOG00000013588	3.69153e-12	-0.867563	2.21539e-10	Glra1	ENSRNOP00000063384
rno-miR-3557-5p	ENSRNOG00000000774	3.73119e-12	-0.867477	2.23683e-10	Gabbr1	ENSRNOP00000071413
rno-miR-362-5p	ENSRNOG00000038909	3.73514e-12	-0.867468	2.23684e-10	Pou3f3	ENSRNOP00000040234
rno-miR-147	ENSRNOG00000014791	3.76091e-12	-0.867413	2.24966e-10	Peg3	ENSRNOP00000045075
rno-miR-155-5p	ENSRNOG00000009345	3.76444e-12	-0.867405	2.24966e-10	Ugt8	ENSRNOP00000012676
rno-miR-147	ENSRNOG00000045764	3.77713e-12	-0.867378	2.25049e-10	Cxxc4	ENSRNOP00000067828
rno-miR-146a-5p	ENSRNOG00000017428	3.77768e-12	-0.867377	2.25049e-10	Map1b	ENSRNOP00000023460
rno-miR-3557-5p	ENSRNOG00000032828	3.81623e-12	-0.867294	2.27107e-10	Mapk8ip2	ENSRNOP00000052648
rno-miR-147	ENSRNOG00000011140	3.95225e-12	-0.867011	2.34529e-10	Prxl2a	ENSRNOP00000014819
rno-miR-28-3p	ENSRNOG00000001628	3.96153e-12	-0.866992	2.34529e-10	Pcp4	ENSRNOP00000002221
rno-miR-28-3p	ENSRNOG00000001628	3.96153e-12	-0.866992	2.34529e-10	Pcp4	ENSRNOP00000057764
rno-miR-155-5p	ENSRNOG00000017969	3.97875e-12	-0.866956	2.35304e-10	Olfm3	ENSRNOP00000024243
rno-miR-130b-5p	ENSRNOG00000005345	4.01153e-12	-0.86689	2.36996e-10	Vsnl1	ENSRNOP00000007609
rno-miR-323-5p	ENSRNOG00000010248	4.04014e-12	0.866832	2.38439e-10	Serpini1	ENSRNOP00000013905
rno-miR-551b-3p	ENSRNOG00000011202	4.10283e-12	0.866707	2.41889e-10	Chrna4	ENSRNOP00000073967
rno-miR-323-5p	ENSRNOG00000059765	4.15737e-12	0.8666	2.44851e-10	Asic1	ENSRNOP00000068902
rno-miR-153-3p	ENSRNOG00000056550	4.17359e-12	0.866568	2.45552e-10	Epb41l4b	ENSRNOP00000068924
rno-miR-3557-5p	ENSRNOG00000007600	4.23582e-12	-0.866447	2.48956e-10	Igsf1	ENSRNOP00000010325
rno-miR-31a-5p	ENSRNOG00000011160	4.29727e-12	-0.86633	2.52185e-10	Sv2b	ENSRNOP00000083518
rno-miR-221-3p	ENSRNOG00000014819	4.31289e-12	-0.8663	2.52185e-10	Hap1	ENSRNOP00000072494
rno-miR-221-3p	ENSRNOG00000014819	4.31289e-12	-0.8663	2.52185e-10	Hap1	ENSRNOP00000020603
rno-miR-17-1-3p	ENSRNOG00000058646	4.32236e-12	0.866282	2.52479e-10	Zfp36l1	ENSRNOP00000075412
rno-miR-3557-5p	ENSRNOG00000049351	4.33412e-12	-0.86626	2.52907e-10	Nat8l	ENSRNOP00000066413
rno-miR-27a-5p	ENSRNOG00000061153	4.38209e-12	-0.86617	2.54922e-10	Hrh3	ENSRNOP00000069003
rno-miR-27a-5p	ENSRNOG00000061153	4.38209e-12	-0.86617	2.54922e-10	Hrh3	ENSRNOP00000090011
rno-miR-27a-5p	ENSRNOG00000061153	4.38209e-12	-0.86617	2.54922e-10	Hrh3	ENSRNOP00000071828
rno-miR-3552	ENSRNOG00000011859	4.43811e-12	0.866067	2.57852e-10	Eif5a2	ENSRNOP00000015779
rno-miR-3557-5p	ENSRNOG00000013588	4.44375e-12	-0.866056	2.57852e-10	Glra1	ENSRNOP00000063384
rno-miR-323-5p	ENSRNOG00000025504	4.44604e-12	0.866052	2.57852e-10	Ankrd46	ENSRNOP00000034048
rno-miR-199a-5p	ENSRNOG00000002827	4.61696e-12	-0.865743	2.67492e-10	Rbfox1	ENSRNOP00000078589
rno-miR-27a-5p	ENSRNOG00000019383	4.67437e-12	-0.865642	2.70543e-10	Tef	ENSRNOP00000026258
rno-miR-764-3p	ENSRNOG00000019147	4.6942e-12	-0.865607	2.71416e-10	Stom	ENSRNOP00000025904
rno-miR-764-3p	ENSRNOG00000008443	4.76014e-12	0.865493	2.7467e-10	Fam234b	ENSRNOP00000063612
rno-miR-93-5p	ENSRNOG00000010597	4.76882e-12	-0.865478	2.74893e-10	Slc5a7	ENSRNOP00000014548
rno-miR-28-5p	ENSRNOG00000013825	4.77924e-12	-0.86546	2.75215e-10	Rap1gap	ENSRNOP00000048749
rno-miR-17-5p	ENSRNOG00000017702	4.80079e-12	-0.865423	2.76177e-10	Gpld1	ENSRNOP00000024196
rno-miR-27a-3p	ENSRNOG00000009892	4.83496e-12	0.865365	2.77861e-10	Adamts15	ENSRNOP00000013341
rno-miR-155-5p	ENSRNOG00000006557	4.89619e-12	-0.865261	2.81097e-10	Cyfip2	ENSRNOP00000056255
rno-miR-17-1-3p	ENSRNOG00000045844	4.9179e-12	-0.865225	2.82059e-10	Impact	ENSRNOP00000078372
rno-miR-3552	ENSRNOG00000014290	4.97968e-12	0.865122	2.84456e-10	Grm1	ENSRNOP00000047790
rno-miR-3552	ENSRNOG00000014290	4.97968e-12	0.865122	2.84456e-10	Grm1	ENSRNOP00000019319
rno-miR-31a-5p	ENSRNOG00000019981	5.00196e-12	0.865085	2.85443e-10	Sdf4	ENSRNOP00000095500
rno-miR-764-3p	ENSRNOG00000010947	5.08626e-12	-0.864948	2.89963e-10	Mmp14	ENSRNOP00000065434
rno-miR-19b-3p	ENSRNOG00000047960	5.13006e-12	-0.864877	2.92167e-10	Rab9b	ENSRNOP00000066233
rno-miR-93-5p	ENSRNOG00000030639	5.15816e-12	-0.864832	2.93268e-10	Usp13	ENSRNOP00000039985
rno-miR-329-5p	ENSRNOG00000005850	5.17278e-12	0.864808	2.93268e-10	Gdap1	ENSRNOP00000007994
rno-miR-124-5p	ENSRNOG00000012074	5.1789e-12	-0.864799	2.93268e-10	Ifngr1	ENSRNOP00000016286
rno-miR-764-3p	ENSRNOG00000001205	5.18028e-12	0.864797	2.93268e-10	Agpat3	ENSRNOP00000001602
rno-miR-3552	ENSRNOG00000006557	5.19039e-12	0.86478	2.93548e-10	Cyfip2	ENSRNOP00000056255
rno-miR-15b-5p	ENSRNOG00000017079	5.20349e-12	-0.86476	2.93835e-10	Pgm2l1	ENSRNOP00000022963
rno-miR-27a-5p	ENSRNOG00000024799	5.2096e-12	0.86475	2.93835e-10	Cd93	ENSRNOP00000089608
rno-miR-92a-3p	ENSRNOG00000010448	5.22641e-12	0.864723	2.93835e-10	Ptbp1	ENSRNOP00000043256
rno-miR-92a-3p	ENSRNOG00000010448	5.22641e-12	0.864723	2.93835e-10	Ptbp1	ENSRNOP00000077281
rno-miR-27a-3p	ENSRNOG00000006369	5.26005e-12	-0.86467	2.95434e-10	Alg2	ENSRNOP00000008913
rno-miR-21-3p	ENSRNOG00000033256	5.32324e-12	0.864572	2.98689e-10	LOC691141	ENSRNOP00000041436
rno-miR-17-1-3p	ENSRNOG00000021128	5.38227e-12	-0.86448	3.01704e-10	Kcnj11	ENSRNOP00000028685
rno-miR-3557-5p	ENSRNOG00000029028	5.44334e-12	0.864387	3.04674e-10	Mknk2	ENSRNOP00000039672
rno-miR-106b-3p	ENSRNOG00000004067	5.44596e-12	-0.864383	3.04674e-10	Nrcam	ENSRNOP00000072959
rno-miR-1249	ENSRNOG00000020655	5.52159e-12	-0.864269	3.08602e-10	Ucn2	ENSRNOP00000028031
rno-miR-28-5p	ENSRNOG00000049351	5.54379e-12	-0.864235	3.09539e-10	Nat8l	ENSRNOP00000066413
rno-miR-130b-5p	ENSRNOG00000047635	5.59355e-12	-0.864161	3.11706e-10	Tmem178b	ENSRNOP00000087638
rno-miR-146a-5p	ENSRNOG00000032002	5.75081e-12	-0.863931	3.20156e-10	Hapln1	ENSRNOP00000045959
rno-miR-551b-3p	ENSRNOG00000020653	5.7904e-12	-0.863874	3.22046e-10	S1pr2	ENSRNOP00000080559
rno-miR-124-3p	ENSRNOG00000018019	5.80558e-12	0.863852	3.22575e-10	Hspa12a	ENSRNOP00000024548
rno-miR-93-5p	ENSRNOG00000001796	5.85421e-12	-0.863783	3.2496e-10	Dgkg	ENSRNOP00000002452
rno-miR-329-3p	ENSRNOG00000011140	5.87234e-12	0.863757	3.25649e-10	Prxl2a	ENSRNOP00000014819
rno-miR-130b-5p	ENSRNOG00000015941	5.88346e-12	0.863741	3.25949e-10	Fkbp10	ENSRNOP00000022029
rno-miR-27a-5p	ENSRNOG00000005935	5.91843e-12	0.863692	3.27567e-10	A3galt2	ENSRNOP00000007851
rno-miR-153-3p	ENSRNOG00000010731	5.95172e-12	0.863645	3.2909e-10	Gpm6a	ENSRNOP00000014312
rno-miR-21-3p	ENSRNOG00000059744	5.9881e-12	-0.863594	3.3046e-10	Atxn7l3b	ENSRNOP00000073435
rno-miR-25-3p	ENSRNOG00000027030	5.99948e-12	0.863579	3.30685e-10	Adm	ENSRNOP00000035811
rno-miR-18a-5p	ENSRNOG00000007147	6.00966e-12	-0.863564	3.30685e-10	Cyp46a1	ENSRNOP00000069874
rno-miR-21-3p	ENSRNOG00000010964	6.0154e-12	0.863556	3.30685e-10	Akap13	ENSRNOP00000014802
rno-miR-31a-5p	ENSRNOG00000018839	6.05099e-12	-0.863507	3.32e-10	Ntrk2	ENSRNOP00000070128
rno-miR-31a-5p	ENSRNOG00000018839	6.05099e-12	-0.863507	3.32e-10	Ntrk2	ENSRNOP00000045635
rno-miR-329-3p	ENSRNOG00000012663	6.14367e-12	0.86338	3.36503e-10	Mfsd6	ENSRNOP00000036787
rno-miR-214-3p	ENSRNOG00000045637	6.14487e-12	-0.863379	3.36503e-10	Rnf14	ENSRNOP00000064970
rno-miR-329-5p	ENSRNOG00000019321	6.19635e-12	0.863309	3.38996e-10	Cck	ENSRNOP00000026159
rno-miR-323-5p	ENSRNOG00000013747	6.28744e-12	-0.863187	3.43649e-10	Sh3bp2	ENSRNOP00000054918
rno-miR-27a-3p	ENSRNOG00000053239	6.31336e-12	0.863153	3.44735e-10	Clmp	ENSRNOP00000069336
rno-miR-17-5p	ENSRNOG00000002827	6.33314e-12	-0.863127	3.45484e-10	Rbfox1	ENSRNOP00000078589
rno-miR-351-5p	ENSRNOG00000008680	6.45133e-12	0.862972	3.51595e-10	Loxl1	ENSRNOP00000032184
rno-miR-17-1-3p	ENSRNOG00000011140	6.49336e-12	-0.862917	3.53547e-10	Prxl2a	ENSRNOP00000014819
rno-miR-93-5p	ENSRNOG00000000638	6.50891e-12	-0.862897	3.54055e-10	Zfp365	ENSRNOP00000054802
rno-miR-18a-5p	ENSRNOG00000018019	6.64003e-12	-0.86273	3.60843e-10	Hspa12a	ENSRNOP00000024548
rno-miR-28-5p	ENSRNOG00000009570	6.66326e-12	-0.862701	3.61759e-10	Pdxp	ENSRNOP00000050300
rno-miR-31a-5p	ENSRNOG00000006979	6.69699e-12	-0.862658	3.62198e-10	Hpca	ENSRNOP00000009153
rno-miR-223-3p	ENSRNOG00000007613	6.73421e-12	-0.862612	3.62198e-10	C1qtnf5	ENSRNOP00000010127
rno-miR-221-3p	ENSRNOG00000016653	6.76169e-12	-0.862578	3.62198e-10	Ngef	ENSRNOP00000022485
rno-miR-28-5p	ENSRNOG00000012098	6.76673e-12	-0.862571	3.62198e-10	Adcyap1r1	ENSRNOP00000016175
rno-miR-28-5p	ENSRNOG00000012098	6.76673e-12	-0.862571	3.62198e-10	Adcyap1r1	ENSRNOP00000050048
rno-miR-28-5p	ENSRNOG00000012098	6.76673e-12	-0.862571	3.62198e-10	Adcyap1r1	ENSRNOP00000044267
rno-miR-28-5p	ENSRNOG00000012098	6.76673e-12	-0.862571	3.62198e-10	Adcyap1r1	ENSRNOP00000030759
rno-miR-124-3p	ENSRNOG00000027590	6.80621e-12	0.862523	3.63969e-10	Jakmip3	ENSRNOP00000035987
rno-miR-221-3p	ENSRNOG00000018141	6.82416e-12	-0.8625	3.64587e-10	RGD1307443	ENSRNOP00000024536
rno-miR-551b-3p	ENSRNOG00000018950	6.87165e-12	0.862442	3.6678e-10	Fa2h	ENSRNOP00000025625
rno-miR-3552	ENSRNOG00000019914	6.94059e-12	0.862358	3.70113e-10	Tlcd3b	ENSRNOP00000026955
rno-miR-764-3p	ENSRNOG00000012062	6.95854e-12	-0.862336	3.70723e-10	Npc2	ENSRNOP00000016076
rno-miR-351-5p	ENSRNOG00000001915	6.97505e-12	-0.862316	3.71255e-10	Chodl	ENSRNOP00000032956
rno-miR-23a-3p	ENSRNOG00000000840	7.19475e-12	-0.862055	3.82591e-10	Atp6v1g2	ENSRNOP00000001114
rno-miR-20a-5p	ENSRNOG00000029087	7.2077e-12	-0.86204	3.82922e-10	Nap1l3	ENSRNOP00000048930
rno-miR-503-5p	ENSRNOG00000017444	7.31614e-12	-0.861914	3.88062e-10	Nrsn1	ENSRNOP00000023519
rno-miR-28-3p	ENSRNOG00000020407	7.31807e-12	-0.861912	3.88062e-10	Atcay	ENSRNOP00000095791
rno-miR-130b-5p	ENSRNOG00000033119	7.45842e-12	-0.861751	3.95136e-10	Plcb4	ENSRNOP00000048553
rno-miR-92a-3p	ENSRNOG00000059947	7.5207e-12	0.861681	3.98066e-10	Sdc1	ENSRNOP00000072283
rno-miR-503-5p	ENSRNOG00000028238	7.5685e-12	-0.861627	4.00086e-10	Sh3bgr	ENSRNOP00000063900
rno-miR-3552	ENSRNOG00000025235	7.57291e-12	0.861622	4.00086e-10	Tmem130	ENSRNOP00000032928
rno-miR-18a-5p	ENSRNOG00000000638	7.592e-12	-0.861601	4.00722e-10	Zfp365	ENSRNOP00000054802
rno-miR-532-5p	ENSRNOG00000032002	7.67681e-12	-0.861507	4.04824e-10	Hapln1	ENSRNOP00000045959
rno-miR-106b-3p	ENSRNOG00000046955	7.69206e-12	-0.86149	4.05041e-10	Cbx6	ENSRNOP00000061325
rno-miR-130b-5p	ENSRNOG00000006369	7.69515e-12	-0.861487	4.05041e-10	Alg2	ENSRNOP00000008913
rno-miR-21-3p	ENSRNOG00000045535	7.71104e-12	-0.861469	4.05502e-10	Rtl8a	ENSRNOP00000077655
rno-miR-323-5p	ENSRNOG00000055371	7.77251e-12	0.861402	4.08358e-10	Sptbn4	ENSRNOP00000073706
rno-miR-25-3p	ENSRNOG00000001982	7.8274e-12	0.861342	4.10863e-10	Cblb	ENSRNOP00000002719
rno-miR-31a-5p	ENSRNOG00000004483	7.9091e-12	-0.861254	4.13304e-10	Ptprr	ENSRNOP00000070648
rno-miR-31a-5p	ENSRNOG00000004483	7.9091e-12	-0.861254	4.13304e-10	Ptprr	ENSRNOP00000006401
rno-miR-28-5p	ENSRNOG00000000547	7.91019e-12	-0.861253	4.13304e-10	Tspyl4	ENSRNOP00000000658
rno-miR-146a-5p	ENSRNOG00000029784	7.92469e-12	-0.861237	4.13682e-10	Pak1	ENSRNOP00000073036
rno-miR-92a-3p	ENSRNOG00000023896	7.94153e-12	0.861219	4.14181e-10	Dusp6	ENSRNOP00000087245
rno-miR-18a-5p	ENSRNOG00000001796	8.00455e-12	-0.861152	4.17086e-10	Dgkg	ENSRNOP00000002452
rno-miR-329-5p	ENSRNOG00000030232	8.0965e-12	0.861055	4.21492e-10	Hacd3	ENSRNOP00000045049
rno-miR-129-2-3p	ENSRNOG00000007542	8.14734e-12	0.861002	4.23751e-10	Scg5	ENSRNOP00000010679
rno-miR-124-3p	ENSRNOG00000029071	8.16904e-12	0.860979	4.24105e-10	Unc5c	ENSRNOP00000089543
rno-miR-21-5p	ENSRNOG00000015701	8.2303e-12	0.860916	4.26896e-10	Rreb1	ENSRNOP00000056967
rno-miR-31a-5p	ENSRNOG00000012371	8.26032e-12	-0.860885	4.28063e-10	Car7	ENSRNOP00000016521
rno-miR-666-3p	ENSRNOG00000049351	8.47414e-12	0.860667	4.38745e-10	Nat8l	ENSRNOP00000066413
rno-miR-3552	ENSRNOG00000033881	8.48861e-12	0.860652	4.39095e-10	Insyn2a	ENSRNOP00000042541
rno-miR-17-1-3p	ENSRNOG00000002343	8.63156e-12	-0.86051	4.46084e-10	Uchl1	ENSRNOP00000086461
rno-miR-214-3p	ENSRNOG00000007808	8.71681e-12	-0.860426	4.50082e-10	Nap1l5	ENSRNOP00000010263
rno-miR-17-1-3p	ENSRNOG00000018087	8.7696e-12	0.860374	4.52397e-10	Vim	ENSRNOP00000024430
rno-miR-142-5p	ENSRNOG00000010731	8.8008e-12	-0.860344	4.53596e-10	Gpm6a	ENSRNOP00000014312
rno-miR-3552	ENSRNOG00000003453	8.81727e-12	0.860328	4.54034e-10	Lypd1	ENSRNOP00000004741
rno-miR-129-2-3p	ENSRNOG00000055530	8.8283e-12	0.860317	4.54074e-10	Panx2	ENSRNOP00000069647
rno-miR-764-3p	ENSRNOG00000019738	8.834e-12	0.860312	4.54074e-10	Gpr61	ENSRNOP00000026750
rno-miR-146b-5p	ENSRNOG00000003773	8.85731e-12	-0.860289	4.54862e-10	Hmox2	ENSRNOP00000005031
rno-miR-193a-3p	ENSRNOG00000010389	9.03234e-12	-0.860122	4.62599e-10	Ndrg2	ENSRNOP00000042949
rno-miR-16-5p	ENSRNOG00000010350	9.04358e-12	-0.860111	4.62758e-10	Rcan2	ENSRNOP00000013954
rno-miR-214-3p	ENSRNOG00000014289	9.08922e-12	0.860068	4.64676e-10	Arpc2	ENSRNOP00000019265
rno-miR-31a-5p	ENSRNOG00000004812	9.11344e-12	-0.860045	4.65153e-10	Sema6d	ENSRNOP00000062577
rno-miR-124-5p	ENSRNOG00000053122	9.11488e-12	0.860044	4.65153e-10	Scn1a	ENSRNOP00000073986
rno-miR-15b-5p	ENSRNOG00000019193	9.1537e-12	-0.860008	4.66716e-10	Stx1b	ENSRNOP00000026063
rno-miR-532-5p	ENSRNOG00000016897	9.18423e-12	-0.859979	4.67854e-10	Rlbp1	ENSRNOP00000022962
rno-miR-28-5p	ENSRNOG00000045764	9.2249e-12	-0.859941	4.69505e-10	Cxxc4	ENSRNOP00000067828
rno-miR-221-3p	ENSRNOG00000014543	9.25211e-12	0.859916	4.7005e-10	Tbc1d2b	ENSRNOP00000029420
rno-miR-147	ENSRNOG00000019570	9.2672e-12	-0.859902	4.70397e-10	Gng3	ENSRNOP00000026539
rno-miR-21-3p	ENSRNOG00000032410	9.36665e-12	-0.85981	4.74599e-10	Mtus2	ENSRNOP00000060535
rno-miR-21-3p	ENSRNOG00000032410	9.36665e-12	-0.85981	4.74599e-10	Mtus2	ENSRNOP00000073180
rno-miR-329-5p	ENSRNOG00000015701	9.41198e-12	-0.859769	4.76049e-10	Rreb1	ENSRNOP00000056967
rno-miR-93-5p	ENSRNOG00000001242	9.43535e-12	-0.859748	4.76807e-10	Gstt3	ENSRNOP00000055038
rno-miR-15b-5p	ENSRNOG00000025235	9.48603e-12	-0.859702	4.78944e-10	Tmem130	ENSRNOP00000032928
rno-miR-551b-3p	ENSRNOG00000036829	9.51968e-12	-0.859671	4.80217e-10	Nckap1l	ENSRNOP00000069084
rno-miR-17-5p	ENSRNOG00000005850	9.56942e-12	-0.859626	4.81947e-10	Gdap1	ENSRNOP00000007994
rno-miR-532-5p	ENSRNOG00000042309	9.57936e-12	-0.859617	4.81947e-10	Kiaa0408L	ENSRNOP00000035937
rno-miR-124-5p	ENSRNOG00000032828	9.5935e-12	0.859605	4.81985e-10	Mapk8ip2	ENSRNOP00000052648
rno-miR-17-1-3p	ENSRNOG00000031662	9.59705e-12	-0.859602	4.81985e-10	Slc6a5	ENSRNOP00000043665
rno-miR-130b-3p	ENSRNOG00000014289	9.90511e-12	0.85933	4.97018e-10	Arpc2	ENSRNOP00000019265
rno-miR-532-5p	ENSRNOG00000042139	9.94451e-12	0.859295	4.98556e-10	Clec4a1	ENSRNOP00000035476
rno-miR-17-1-3p	ENSRNOG00000004680	9.99052e-12	-0.859256	5.00422e-10	Kif5c	ENSRNOP00000006341
rno-miR-124-3p	ENSRNOG00000046955	1.00181e-11	0.859232	5.01128e-10	Cbx6	ENSRNOP00000061325
rno-miR-3557-5p	ENSRNOG00000030714	1.00222e-11	-0.859228	5.01128e-10	Bsn	ENSRNOP00000072024
rno-miR-27a-3p	ENSRNOG00000014218	1.00445e-11	-0.859209	5.01764e-10	Tmem25	ENSRNOP00000077862
rno-miR-15b-5p	ENSRNOG00000018784	1.00525e-11	-0.859202	5.01764e-10	Jph3	ENSRNOP00000025392
rno-miR-764-3p	ENSRNOG00000006649	1.01297e-11	0.859136	5.05173e-10	Thrb	ENSRNOP00000008989
rno-miR-3552	ENSRNOG00000003741	1.01847e-11	0.85909	5.07472e-10	Nptx1	ENSRNOP00000005067
rno-miR-20a-5p	ENSRNOG00000002827	1.02191e-11	-0.859061	5.08106e-10	Rbfox1	ENSRNOP00000078589
rno-miR-27a-3p	ENSRNOG00000004327	1.02331e-11	-0.859049	5.08106e-10	Ddc	ENSRNOP00000082788
rno-miR-27a-3p	ENSRNOG00000004327	1.02331e-11	-0.859049	5.08106e-10	Ddc	ENSRNOP00000085523
rno-miR-27a-3p	ENSRNOG00000004327	1.02331e-11	-0.859049	5.08106e-10	Ddc	ENSRNOP00000005851
rno-miR-15b-5p	ENSRNOG00000014453	1.02543e-11	0.859031	5.08713e-10	Anxa5	ENSRNOP00000019552
rno-miR-362-5p	ENSRNOG00000021314	1.03098e-11	-0.858984	5.11022e-10	Fdft1	ENSRNOP00000029808
rno-miR-27a-3p	ENSRNOG00000004812	1.03432e-11	-0.858956	5.11272e-10	Sema6d	ENSRNOP00000062577
rno-miR-124-3p	ENSRNOG00000030515	1.03508e-11	0.85895	5.11272e-10	Nfasc	ENSRNOP00000057594
rno-miR-124-3p	ENSRNOG00000030515	1.03508e-11	0.85895	5.11272e-10	Nfasc	ENSRNOP00000091013
rno-miR-124-3p	ENSRNOG00000030515	1.03508e-11	0.85895	5.11272e-10	Nfasc	ENSRNOP00000049964
rno-miR-214-3p	ENSRNOG00000030639	1.03747e-11	-0.85893	5.12011e-10	Usp13	ENSRNOP00000039985
rno-miR-323-5p	ENSRNOG00000047635	1.03915e-11	0.858916	5.12396e-10	Tmem178b	ENSRNOP00000087638
rno-miR-323-5p	ENSRNOG00000033844	1.04914e-11	0.858833	5.16874e-10	Bex1	ENSRNOP00000039471
rno-miR-551b-3p	ENSRNOG00000001136	1.05199e-11	0.85881	5.17832e-10	Pebp1	ENSRNOP00000001500
rno-miR-3557-5p	ENSRNOG00000010124	1.05386e-11	-0.858794	5.18302e-10	Trim2	ENSRNOP00000060362
rno-miR-130b-5p	ENSRNOG00000001796	1.05938e-11	-0.858749	5.20565e-10	Dgkg	ENSRNOP00000002452
rno-miR-16-5p	ENSRNOG00000025504	1.06624e-11	-0.858693	5.23489e-10	Ankrd46	ENSRNOP00000034048
rno-miR-17-1-3p	ENSRNOG00000019177	1.06873e-11	-0.858673	5.24257e-10	Psd2	ENSRNOP00000026112
rno-miR-147	ENSRNOG00000030183	1.07413e-11	0.85863	5.25096e-10	Plod2	ENSRNOP00000047828
rno-miR-147	ENSRNOG00000030183	1.07413e-11	0.85863	5.25096e-10	Plod2	ENSRNOP00000053546
rno-miR-124-5p	ENSRNOG00000002746	1.07959e-11	-0.858586	5.27314e-10	Fstl1	ENSRNOP00000095289
rno-miR-28-5p	ENSRNOG00000018122	1.08707e-11	-0.858526	5.30272e-10	Tspan17	ENSRNOP00000049736
rno-miR-31a-5p	ENSRNOG00000017969	1.08751e-11	-0.858522	5.30272e-10	Olfm3	ENSRNOP00000024243
rno-miR-130b-5p	ENSRNOG00000014879	1.0888e-11	0.858512	5.30448e-10	Ttc7a	ENSRNOP00000058460
rno-miR-221-3p	ENSRNOG00000017748	1.09369e-11	-0.858473	5.32372e-10	Nkx6-2	ENSRNOP00000051771
rno-miR-3552	ENSRNOG00000021128	1.09953e-11	0.858427	5.32837e-10	Kcnj11	ENSRNOP00000028685
rno-miR-329-5p	ENSRNOG00000002919	1.10333e-11	0.858397	5.32837e-10	Gfap	ENSRNOP00000032389
rno-miR-323-5p	ENSRNOG00000017980	1.10667e-11	-0.858371	5.32837e-10	Itgal	ENSRNOP00000024404
rno-miR-199a-5p	ENSRNOG00000016037	1.10705e-11	0.858368	5.32837e-10	Mafb	ENSRNOP00000021452
rno-miR-27a-5p	ENSRNOG00000002746	1.10791e-11	0.858361	5.32837e-10	Fstl1	ENSRNOP00000095289
rno-miR-106b-3p	ENSRNOG00000018839	1.10957e-11	-0.858348	5.32837e-10	Ntrk2	ENSRNOP00000070128
rno-miR-106b-3p	ENSRNOG00000018839	1.10957e-11	-0.858348	5.32837e-10	Ntrk2	ENSRNOP00000045635
rno-miR-124-5p	ENSRNOG00000012098	1.11803e-11	0.858282	5.32837e-10	Adcyap1r1	ENSRNOP00000016175
rno-miR-124-5p	ENSRNOG00000012098	1.11803e-11	0.858282	5.32837e-10	Adcyap1r1	ENSRNOP00000050048
rno-miR-124-5p	ENSRNOG00000012098	1.11803e-11	0.858282	5.32837e-10	Adcyap1r1	ENSRNOP00000044267
rno-miR-124-5p	ENSRNOG00000012098	1.11803e-11	0.858282	5.32837e-10	Adcyap1r1	ENSRNOP00000030759
rno-miR-92a-3p	ENSRNOG00000017277	1.13559e-11	0.858147	5.40752e-10	Igsf6	ENSRNOP00000023262
rno-miR-129-2-3p	ENSRNOG00000013588	1.13929e-11	0.858118	5.42061e-10	Glra1	ENSRNOP00000063384
rno-miR-323-5p	ENSRNOG00000054204	1.16149e-11	0.857951	5.50785e-10	Gria2	ENSRNOP00000069094
rno-miR-323-5p	ENSRNOG00000054204	1.16149e-11	0.857951	5.50785e-10	Gria2	ENSRNOP00000072906
rno-miR-130b-5p	ENSRNOG00000024322	1.16425e-11	-0.85793	5.51191e-10	Shroom2	ENSRNOP00000056187
rno-miR-1249	ENSRNOG00000004726	1.16505e-11	-0.857924	5.51191e-10	Mapkapk2	ENSRNOP00000076947
rno-miR-28-3p	ENSRNOG00000016724	1.16525e-11	-0.857922	5.51191e-10	Epb41l3	ENSRNOP00000022849
rno-miR-193a-3p	ENSRNOG00000006075	1.16785e-11	-0.857903	5.51961e-10	Fez1	ENSRNOP00000008285
rno-miR-667-3p	ENSRNOG00000011912	1.17171e-11	0.857874	5.53154e-10	Tmem38a	ENSRNOP00000059284
rno-miR-551b-3p	ENSRNOG00000057626	1.17329e-11	0.857863	5.53154e-10	Kif1b	ENSRNOP00000082532
rno-miR-551b-3p	ENSRNOG00000057626	1.17329e-11	0.857863	5.53154e-10	Kif1b	ENSRNOP00000074322
rno-miR-124-3p	ENSRNOG00000007433	1.18128e-11	0.857803	5.56461e-10	Cyb561	ENSRNOP00000009778
rno-miR-21-3p	ENSRNOG00000001124	1.20113e-11	-0.857658	5.65346e-10	Rnft2	ENSRNOP00000001486
rno-miR-27a-3p	ENSRNOG00000016977	1.22519e-11	-0.857485	5.74318e-10	Calb2	ENSRNOP00000022943
rno-miR-25-3p	ENSRNOG00000020644	1.23198e-11	-0.857437	5.74318e-10	Nsg2	ENSRNOP00000028069
rno-miR-323-5p	ENSRNOG00000005457	1.23599e-11	0.857408	5.74318e-10	Lamp5	ENSRNOP00000007274
rno-miR-21-3p	ENSRNOG00000012098	1.23935e-11	-0.857384	5.74318e-10	Adcyap1r1	ENSRNOP00000016175
rno-miR-21-3p	ENSRNOG00000012098	1.23935e-11	-0.857384	5.74318e-10	Adcyap1r1	ENSRNOP00000050048
rno-miR-21-3p	ENSRNOG00000012098	1.23935e-11	-0.857384	5.74318e-10	Adcyap1r1	ENSRNOP00000044267
rno-miR-21-3p	ENSRNOG00000012098	1.23935e-11	-0.857384	5.74318e-10	Adcyap1r1	ENSRNOP00000030759
rno-miR-124-5p	ENSRNOG00000014025	1.24312e-11	0.857358	5.75128e-10	Rasgrf1	ENSRNOP00000077058
rno-miR-124-5p	ENSRNOG00000014025	1.24312e-11	0.857358	5.75128e-10	Rasgrf1	ENSRNOP00000018794
rno-miR-23a-3p	ENSRNOG00000046955	1.24853e-11	-0.85732	5.77161e-10	Cbx6	ENSRNOP00000061325
rno-miR-214-3p	ENSRNOG00000054360	1.26512e-11	0.857204	5.84356e-10	Tspan11	ENSRNOP00000074465
rno-miR-130b-5p	ENSRNOG00000037476	1.26991e-11	-0.857171	5.86093e-10	Galnt9	ENSRNOP00000053563
rno-miR-93-5p	ENSRNOG00000054257	1.27188e-11	0.857158	5.86527e-10	Adam10	ENSRNOP00000073306
rno-miR-31a-5p	ENSRNOG00000045752	1.2802e-11	0.857101	5.89254e-10	Rrm1	ENSRNOP00000064166
rno-miR-136-5p	ENSRNOG00000013287	1.2822e-11	0.857087	5.89254e-10	Sall2	ENSRNOP00000017730
rno-miR-199a-3p	ENSRNOG00000046955	1.28245e-11	-0.857085	5.89254e-10	Cbx6	ENSRNOP00000061325
rno-miR-3557-5p	ENSRNOG00000043300	1.28297e-11	-0.857082	5.89254e-10	Enho	ENSRNOP00000063277
rno-miR-3559-5p	ENSRNOG00000012060	1.30338e-11	-0.856943	5.98149e-10	Gucy1b1	ENSRNOP00000062785
rno-miR-15b-5p	ENSRNOG00000050697	1.30576e-11	0.856927	5.98759e-10	Ctsz	ENSRNOP00000066523
rno-miR-3552	ENSRNOG00000019321	1.307e-11	0.856919	5.98844e-10	Cck	ENSRNOP00000026159
rno-miR-31a-5p	ENSRNOG00000001285	1.31766e-11	-0.856848	6.02858e-10	Atp2a2	ENSRNOP00000001738
rno-miR-532-5p	ENSRNOG00000003328	1.31968e-11	-0.856834	6.02858e-10	Cdip1	ENSRNOP00000004999
rno-miR-124-5p	ENSRNOG00000016099	1.32e-11	0.856832	6.02858e-10	Id4	ENSRNOP00000021550
rno-miR-106b-3p	ENSRNOG00000008680	1.32559e-11	0.856795	6.04928e-10	Loxl1	ENSRNOP00000032184
rno-miR-329-5p	ENSRNOG00000011502	1.33147e-11	0.856756	6.07127e-10	Col9a2	ENSRNOP00000049994
rno-miR-130b-5p	ENSRNOG00000011381	1.3355e-11	-0.85673	6.08473e-10	Acsbg1	ENSRNOP00000016104
rno-miR-129-2-3p	ENSRNOG00000016367	1.36817e-11	-0.856517	6.2286e-10	Vasp	ENSRNOP00000022214
rno-miR-351-5p	ENSRNOG00000002358	1.36956e-11	0.856508	6.22998e-10	Scpep1	ENSRNOP00000003219
rno-miR-27a-5p	ENSRNOG00000016398	1.38024e-11	-0.85644	6.27352e-10	Clstn1	ENSRNOP00000089605
rno-miR-551b-3p	ENSRNOG00000015134	1.39015e-11	0.856377	6.31353e-10	Map3k12	ENSRNOP00000020437
rno-miR-532-5p	ENSRNOG00000053787	1.39427e-11	0.856351	6.32401e-10	Mdfic	ENSRNOP00000073480
rno-miR-142-3p	ENSRNOG00000059615	1.39467e-11	-0.856348	6.32401e-10	Exoc6b	ENSRNOP00000070757
rno-miR-130b-3p	ENSRNOG00000015528	1.39914e-11	-0.85632	6.32411e-10	Pja2	ENSRNOP00000021258
rno-miR-130b-3p	ENSRNOG00000015528	1.39914e-11	-0.85632	6.32411e-10	Pja2	ENSRNOP00000072362
rno-miR-329-5p	ENSRNOG00000055962	1.41526e-11	-0.856219	6.39192e-10	Bgn	ENSRNOP00000078269
rno-miR-130b-5p	ENSRNOG00000030232	1.41757e-11	-0.856204	6.39357e-10	Hacd3	ENSRNOP00000045049
rno-miR-466b-5p	ENSRNOG00000005018	1.4248e-11	-0.85616	6.39357e-10	Scn2a	ENSRNOP00000076431
rno-miR-27a-3p	ENSRNOG00000061004	1.42512e-11	-0.856158	6.39357e-10	Asphd2	ENSRNOP00000068694
rno-miR-329-3p	ENSRNOG00000006957	1.42736e-11	0.856144	6.39357e-10	Gria4	ENSRNOP00000009542
rno-miR-329-3p	ENSRNOG00000006957	1.42736e-11	0.856144	6.39357e-10	Gria4	ENSRNOP00000068940
rno-miR-329-3p	ENSRNOG00000006957	1.42736e-11	0.856144	6.39357e-10	Gria4	ENSRNOP00000068876
rno-miR-124-5p	ENSRNOG00000006979	1.42798e-11	0.85614	6.39357e-10	Hpca	ENSRNOP00000009153
rno-miR-214-3p	ENSRNOG00000042139	1.42976e-11	0.856129	6.39651e-10	Clec4a1	ENSRNOP00000035476
rno-miR-1949	ENSRNOG00000010971	1.44499e-11	0.856035	6.4596e-10	Snx18	ENSRNOP00000063122
rno-miR-24-2-5p	ENSRNOG00000030771	1.46173e-11	-0.855934	6.52929e-10	Dgkb	ENSRNOP00000058842
rno-miR-503-5p	ENSRNOG00000018784	1.46352e-11	-0.855923	6.53023e-10	Jph3	ENSRNOP00000025392
rno-miR-21-3p	ENSRNOG00000000840	1.46423e-11	-0.855918	6.53023e-10	Atp6v1g2	ENSRNOP00000001114
rno-miR-17-1-3p	ENSRNOG00000010350	1.47627e-11	-0.855846	6.57438e-10	Rcan2	ENSRNOP00000013954
rno-miR-666-3p	ENSRNOG00000023601	1.47666e-11	0.855844	6.57438e-10	Elavl4	ENSRNOP00000037614
rno-miR-146b-5p	ENSRNOG00000059461	1.4776e-11	0.855838	6.57438e-10	B4galt1	ENSRNOP00000069825
rno-miR-16-5p	ENSRNOG00000009260	1.48714e-11	0.855781	6.58596e-10	Cnr2	ENSRNOP00000066697
rno-miR-16-5p	ENSRNOG00000009260	1.48714e-11	0.855781	6.58596e-10	Cnr2	ENSRNOP00000078684
rno-miR-16-5p	ENSRNOG00000009260	1.48714e-11	0.855781	6.58596e-10	Cnr2	ENSRNOP00000012342
rno-miR-130b-5p	ENSRNOG00000008673	1.49248e-11	0.855749	6.60447e-10	Arpc3	ENSRNOP00000011499
rno-miR-147	ENSRNOG00000010124	1.4962e-11	-0.855727	6.61578e-10	Trim2	ENSRNOP00000060362
rno-miR-130b-5p	ENSRNOG00000008223	1.51059e-11	-0.855643	6.67426e-10	Cnr1	ENSRNOP00000081243
rno-miR-329-5p	ENSRNOG00000019418	1.51682e-11	0.855606	6.69659e-10	Lrrc4b	ENSRNOP00000026259
rno-miR-147	ENSRNOG00000033741	1.53156e-11	-0.85552	6.75644e-10	Ankrd34a	ENSRNOP00000053081
rno-miR-3557-5p	ENSRNOG00000047635	1.53704e-11	-0.855489	6.77534e-10	Tmem178b	ENSRNOP00000087638
rno-miR-23a-3p	ENSRNOG00000009700	1.5424e-11	-0.855458	6.79373e-10	Dync1i1	ENSRNOP00000013184
rno-miR-764-3p	ENSRNOG00000045844	1.55162e-11	0.855405	6.82906e-10	Impact	ENSRNOP00000078372
rno-miR-27a-3p	ENSRNOG00000009370	1.5643e-11	-0.855333	6.87953e-10	Tbkbp1	ENSRNOP00000012461
rno-miR-31a-5p	ENSRNOG00000028832	1.56605e-11	-0.855323	6.88191e-10	Sorcs3	ENSRNOP00000059656
rno-miR-130b-5p	ENSRNOG00000002544	1.57496e-11	-0.855272	6.91576e-10	Kifap3	ENSRNOP00000063896
rno-miR-130b-5p	ENSRNOG00000001098	1.58123e-11	-0.855237	6.92191e-10	Pds5b	ENSRNOP00000001464
rno-miR-130b-5p	ENSRNOG00000001098	1.58123e-11	-0.855237	6.92191e-10	Pds5b	ENSRNOP00000040297
rno-miR-21-3p	ENSRNOG00000002934	1.60635e-11	-0.855097	7.02648e-10	Atp1b1	ENSRNOP00000003932
rno-miR-106b-3p	ENSRNOG00000012172	1.60968e-11	0.855079	7.03436e-10	Spi1	ENSRNOP00000077751
rno-miR-17-1-3p	ENSRNOG00000020769	1.61472e-11	-0.855051	7.03436e-10	Crebrf	ENSRNOP00000073583
rno-miR-93-5p	ENSRNOG00000016043	1.61556e-11	-0.855046	7.03436e-10	Aqp4	ENSRNOP00000050942
rno-miR-93-5p	ENSRNOG00000016043	1.61556e-11	-0.855046	7.03436e-10	Aqp4	ENSRNOP00000073052
rno-miR-764-3p	ENSRNOG00000014083	1.63307e-11	0.85495	7.10518e-10	Iqsec3	ENSRNOP00000018902
rno-miR-329-5p	ENSRNOG00000014621	1.63474e-11	-0.854941	7.10701e-10	Rab8a	ENSRNOP00000073296
rno-miR-221-3p	ENSRNOG00000002244	1.63898e-11	0.854918	7.11999e-10	Pdgfra	ENSRNOP00000003077
rno-miR-17-5p	ENSRNOG00000016043	1.67648e-11	-0.854716	7.26076e-10	Aqp4	ENSRNOP00000050942
rno-miR-17-5p	ENSRNOG00000016043	1.67648e-11	-0.854716	7.26076e-10	Aqp4	ENSRNOP00000073052
rno-miR-129-2-3p	ENSRNOG00000011726	1.69235e-11	0.854632	7.27965e-10	Grin1	ENSRNOP00000029227
rno-miR-129-2-3p	ENSRNOG00000011726	1.69235e-11	0.854632	7.27965e-10	Grin1	ENSRNOP00000043301
rno-miR-129-2-3p	ENSRNOG00000011726	1.69235e-11	0.854632	7.27965e-10	Grin1	ENSRNOP00000049198
rno-miR-19b-3p	ENSRNOG00000005345	1.70796e-11	-0.85455	7.34128e-10	Vsnl1	ENSRNOP00000007609
rno-miR-193a-3p	ENSRNOG00000012414	1.72226e-11	-0.854476	7.39714e-10	Rhobtb3	ENSRNOP00000016838
rno-miR-130b-5p	ENSRNOG00000030269	1.7242e-11	-0.854466	7.39749e-10	Atp2b2	ENSRNOP00000091175
rno-miR-27a-3p	ENSRNOG00000056550	1.72494e-11	-0.854462	7.39749e-10	Epb41l4b	ENSRNOP00000068924
rno-miR-551b-3p	ENSRNOG00000021314	1.74029e-11	0.854383	7.4577e-10	Fdft1	ENSRNOP00000029808
rno-miR-764-3p	ENSRNOG00000018081	1.74283e-11	-0.85437	7.46298e-10	Lactb	ENSRNOP00000024452
rno-miR-329-5p	ENSRNOG00000011202	1.7582e-11	0.854291	7.52315e-10	Chrna4	ENSRNOP00000073967
rno-miR-31a-5p	ENSRNOG00000017149	1.7604e-11	-0.85428	7.5269e-10	Fam131b	ENSRNOP00000056203
rno-miR-124-3p	ENSRNOG00000019147	1.76647e-11	-0.854249	7.54718e-10	Stom	ENSRNOP00000025904
rno-miR-129-2-3p	ENSRNOG00000008180	1.80743e-11	-0.854044	7.71641e-10	Lyn	ENSRNOP00000011130
rno-miR-323-5p	ENSRNOG00000008673	1.81327e-11	-0.854015	7.72913e-10	Arpc3	ENSRNOP00000011499
rno-miR-130b-5p	ENSRNOG00000053122	1.81435e-11	-0.85401	7.72913e-10	Scn1a	ENSRNOP00000073986
rno-miR-28-3p	ENSRNOG00000019570	1.81448e-11	-0.854009	7.72913e-10	Gng3	ENSRNOP00000026539
rno-miR-147	ENSRNOG00000031440	1.83481e-11	-0.853909	7.79768e-10	Nova1	ENSRNOP00000069458
rno-miR-323-5p	ENSRNOG00000014686	1.84093e-11	0.853879	7.79768e-10	Kcnd3	ENSRNOP00000019997
rno-miR-323-5p	ENSRNOG00000014686	1.84093e-11	0.853879	7.79768e-10	Kcnd3	ENSRNOP00000049111
rno-miR-147	ENSRNOG00000010286	1.8429e-11	0.853869	7.79768e-10	Cast	ENSRNOP00000058758
rno-miR-147	ENSRNOG00000010286	1.8429e-11	0.853869	7.79768e-10	Cast	ENSRNOP00000058756
rno-miR-503-5p	ENSRNOG00000006841	1.85392e-11	-0.853816	7.8385e-10	Ano4	ENSRNOP00000009084
rno-miR-23a-3p	ENSRNOG00000013922	1.86857e-11	0.853745	7.89455e-10	Dok2	ENSRNOP00000078268
rno-miR-106b-3p	ENSRNOG00000006632	1.87993e-11	0.853691	7.93668e-10	Rps6ka3	ENSRNOP00000008938
rno-miR-490-3p	ENSRNOG00000020407	1.90401e-11	0.853576	8.0324e-10	Atcay	ENSRNOP00000095791
rno-miR-28-5p	ENSRNOG00000011323	1.90702e-11	-0.853562	8.03611e-10	Lgi3	ENSRNOP00000015104
rno-miR-28-3p	ENSRNOG00000052080	1.91077e-11	-0.853544	8.03611e-10	Camk2b	ENSRNOP00000068938
rno-miR-28-3p	ENSRNOG00000052080	1.91077e-11	-0.853544	8.03611e-10	Camk2b	ENSRNOP00000073205
rno-miR-466b-5p	ENSRNOG00000018602	1.91195e-11	-0.853539	8.03611e-10	Camta1	ENSRNOP00000083898
rno-miR-129-2-3p	ENSRNOG00000014117	1.91484e-11	-0.853525	8.04235e-10	Hmox1	ENSRNOP00000019192
rno-miR-214-3p	ENSRNOG00000010265	1.91843e-11	0.853508	8.05149e-10	Ada	ENSRNOP00000014151
rno-miR-130b-5p	ENSRNOG00000031662	1.93166e-11	-0.853447	8.10103e-10	Slc6a5	ENSRNOP00000043665
rno-miR-93-5p	ENSRNOG00000018019	1.95113e-11	-0.853356	8.17667e-10	Hspa12a	ENSRNOP00000024548
rno-miR-135a-5p	ENSRNOG00000008921	1.954e-11	0.853343	8.18266e-10	Dynll2	ENSRNOP00000012279
rno-miR-27a-5p	ENSRNOG00000006632	1.9653e-11	0.853291	8.22392e-10	Rps6ka3	ENSRNOP00000008938
rno-miR-31a-5p	ENSRNOG00000008919	1.99037e-11	-0.853177	8.31664e-10	Arpp21	ENSRNOP00000033306
rno-miR-31a-5p	ENSRNOG00000008919	1.99037e-11	-0.853177	8.31664e-10	Arpp21	ENSRNOP00000039268
rno-miR-17-5p	ENSRNOG00000042886	1.99734e-11	0.853145	8.33962e-10	Rps28	ENSRNOP00000060568
rno-miR-130b-5p	ENSRNOG00000009054	2.00489e-11	-0.853111	8.36008e-10	Elmod1	ENSRNOP00000012041
rno-miR-17-1-3p	ENSRNOG00000047635	2.00664e-11	-0.853103	8.36008e-10	Tmem178b	ENSRNOP00000087638
rno-miR-92a-1-5p	ENSRNOG00000017441	2.02031e-11	0.853042	8.40473e-10	Tpm3	ENSRNOP00000097306
rno-miR-92a-1-5p	ENSRNOG00000017441	2.02031e-11	0.853042	8.40473e-10	Tpm3	ENSRNOP00000035561
rno-miR-351-5p	ENSRNOG00000048812	2.03319e-11	0.852985	8.45212e-10	Gpx1	ENSRNOP00000066577
rno-miR-15b-5p	ENSRNOG00000021410	2.03506e-11	-0.852976	8.45372e-10	Negr1	ENSRNOP00000072152
rno-miR-31a-5p	ENSRNOG00000025791	2.03688e-11	-0.852968	8.45514e-10	Dync1li2	ENSRNOP00000029646
rno-miR-23a-3p	ENSRNOG00000009350	2.04473e-11	-0.852933	8.48154e-10	Sez6	ENSRNOP00000040374
rno-miR-92a-3p	ENSRNOG00000017441	2.05543e-11	0.852886	8.51353e-10	Tpm3	ENSRNOP00000097306
rno-miR-92a-3p	ENSRNOG00000017441	2.05543e-11	0.852886	8.51353e-10	Tpm3	ENSRNOP00000035561
rno-miR-31a-5p	ENSRNOG00000005359	2.05886e-11	-0.852871	8.52093e-10	Csrnp3	ENSRNOP00000007197
rno-miR-764-3p	ENSRNOG00000017496	2.06021e-11	0.852865	8.52093e-10	Cnp	ENSRNOP00000080276
rno-miR-23a-3p	ENSRNOG00000004367	2.06618e-11	0.852839	8.5394e-10	Elk3	ENSRNOP00000005911
rno-miR-17-1-3p	ENSRNOG00000020657	2.09202e-11	0.852727	8.62118e-10	Shc1	ENSRNOP00000028038
rno-miR-17-1-3p	ENSRNOG00000020657	2.09202e-11	0.852727	8.62118e-10	Shc1	ENSRNOP00000053490
rno-miR-129-2-3p	ENSRNOG00000013128	2.10209e-11	0.852683	8.6564e-10	Tmem179	ENSRNOP00000057665
rno-miR-28-5p	ENSRNOG00000010248	2.14728e-11	-0.85249	8.8361e-10	Serpini1	ENSRNOP00000013905
rno-miR-147	ENSRNOG00000016456	2.16393e-11	0.85242	8.89819e-10	Il33	ENSRNOP00000022056
rno-miR-3552	ENSRNOG00000019937	2.19089e-11	0.852308	9.00256e-10	Kcnk1	ENSRNOP00000027058
rno-miR-24-2-5p	ENSRNOG00000002827	2.19652e-11	-0.852285	9.01369e-10	Rbfox1	ENSRNOP00000078589
rno-miR-27a-3p	ENSRNOG00000015393	2.19676e-11	-0.852284	9.01369e-10	Slc32a1	ENSRNOP00000020720
rno-miR-129-2-3p	ENSRNOG00000025504	2.19952e-11	0.852272	9.01849e-10	Ankrd46	ENSRNOP00000034048
rno-miR-21-3p	ENSRNOG00000004067	2.20792e-11	-0.852238	9.04642e-10	Nrcam	ENSRNOP00000072959
rno-miR-130b-3p	ENSRNOG00000018651	2.21634e-11	-0.852203	9.07442e-10	Agtpbp1	ENSRNOP00000025382
rno-miR-17-5p	ENSRNOG00000016117	2.23337e-11	0.852133	9.13407e-10	Myof	ENSRNOP00000073727
rno-miR-124-3p	ENSRNOG00000011751	2.23412e-11	0.85213	9.13407e-10	Ncdn	ENSRNOP00000016229
rno-miR-27a-5p	ENSRNOG00000001195	2.23959e-11	0.852108	9.14985e-10	Trpv4	ENSRNOP00000001586
rno-miR-17-1-3p	ENSRNOG00000007300	2.24806e-11	0.852074	9.17788e-10	C1qtnf6	ENSRNOP00000009551
rno-miR-27a-3p	ENSRNOG00000019177	2.25933e-11	-0.852028	9.2118e-10	Psd2	ENSRNOP00000026112
rno-miR-146b-5p	ENSRNOG00000004810	2.26003e-11	-0.852026	9.2118e-10	Plcb1	ENSRNOP00000006389
rno-miR-221-3p	ENSRNOG00000007290	2.26122e-11	-0.852021	9.2118e-10	Atp1a2	ENSRNOP00000054947
rno-miR-221-3p	ENSRNOG00000025121	2.2724e-11	-0.851976	9.25072e-10	Pla2g3	ENSRNOP00000031579
rno-miR-17-1-3p	ENSRNOG00000046947	2.28196e-11	-0.851938	9.283e-10	Ak5	ENSRNOP00000065527
rno-miR-21-3p	ENSRNOG00000050946	2.31088e-11	0.851823	9.37388e-10	Fam110a	ENSRNOP00000066725
rno-miR-21-3p	ENSRNOG00000050946	2.31088e-11	0.851823	9.37388e-10	Fam110a	ENSRNOP00000072792
rno-miR-21-3p	ENSRNOG00000050946	2.31088e-11	0.851823	9.37388e-10	Fam110a	ENSRNOP00000070568
rno-miR-21-3p	ENSRNOG00000050946	2.31088e-11	0.851823	9.37388e-10	Fam110a	ENSRNOP00000083945
rno-miR-28-3p	ENSRNOG00000038881	2.32299e-11	0.851775	9.41103e-10	Hcls1	ENSRNOP00000003326
rno-miR-130b-5p	ENSRNOG00000014290	2.33239e-11	-0.851738	9.41103e-10	Grm1	ENSRNOP00000047790
rno-miR-130b-5p	ENSRNOG00000014290	2.33239e-11	-0.851738	9.41103e-10	Grm1	ENSRNOP00000019319
rno-miR-147	ENSRNOG00000014290	2.33491e-11	-0.851729	9.41103e-10	Grm1	ENSRNOP00000047790
rno-miR-147	ENSRNOG00000014290	2.33491e-11	-0.851729	9.41103e-10	Grm1	ENSRNOP00000019319
rno-miR-490-3p	ENSRNOG00000011859	2.3422e-11	0.8517	9.43372e-10	Eif5a2	ENSRNOP00000015779
rno-miR-93-5p	ENSRNOG00000032828	2.34425e-11	-0.851692	9.43532e-10	Mapk8ip2	ENSRNOP00000052648
rno-miR-214-3p	ENSRNOG00000015220	2.34793e-11	-0.851678	9.44344e-10	Crtac1	ENSRNOP00000020568
rno-miR-21-3p	ENSRNOG00000042690	2.36445e-11	-0.851614	9.49967e-10	Zmat4	ENSRNOP00000043474
rno-miR-17-1-3p	ENSRNOG00000006527	2.36524e-11	-0.851611	9.49967e-10	Slc6a1	ENSRNOP00000009705
rno-miR-31a-5p	ENSRNOG00000002024	2.37764e-11	-0.851563	9.52261e-10	Epha5	ENSRNOP00000062326
rno-miR-31a-5p	ENSRNOG00000002024	2.37764e-11	-0.851563	9.52261e-10	Epha5	ENSRNOP00000002793
rno-miR-146a-5p	ENSRNOG00000009054	2.40617e-11	-0.851454	9.63008e-10	Elmod1	ENSRNOP00000012041
rno-miR-551b-3p	ENSRNOG00000061004	2.4112e-11	0.851435	9.63805e-10	Asphd2	ENSRNOP00000068694
rno-miR-764-3p	ENSRNOG00000050767	2.41154e-11	0.851434	9.63805e-10	Nrn1	ENSRNOP00000082569
rno-miR-764-3p	ENSRNOG00000004518	2.41559e-11	0.851418	9.6407e-10	Cacnb1	ENSRNOP00000006098
rno-miR-21-3p	ENSRNOG00000008822	2.41923e-11	0.851405	9.64845e-10	Fkbp1a	ENSRNOP00000012608
rno-miR-28-5p	ENSRNOG00000011796	2.42997e-11	0.851364	9.68451e-10	C1r	ENSRNOP00000069123
rno-miR-3557-5p	ENSRNOG00000019506	2.44818e-11	-0.851296	9.74346e-10	Dnajb2	ENSRNOP00000026467
rno-miR-129-2-3p	ENSRNOG00000010966	2.47179e-11	-0.851208	9.83055e-10	Itgb1	ENSRNOP00000014785
rno-miR-764-3p	ENSRNOG00000003195	2.485e-11	0.851159	9.87619e-10	Caskin1	ENSRNOP00000004486
rno-miR-127-5p	ENSRNOG00000030269	2.495e-11	0.851123	9.90903e-10	Atp2b2	ENSRNOP00000091175
rno-miR-351-5p	ENSRNOG00000004610	2.5132e-11	0.851056	9.97434e-10	Lum	ENSRNOP00000006109
rno-miR-129-2-3p	ENSRNOG00000019433	2.51908e-11	0.851035	9.97797e-10	Rab3a	ENSRNOP00000026392
rno-miR-15b-5p	ENSRNOG00000025705	2.52025e-11	-0.85103	9.97797e-10	Armcx2	ENSRNOP00000078959
rno-miR-31a-5p	ENSRNOG00000027590	2.52284e-11	-0.851021	9.97797e-10	Jakmip3	ENSRNOP00000035987
rno-miR-17-5p	ENSRNOG00000011211	2.52463e-11	-0.851014	9.97797e-10	Pex5l	ENSRNOP00000094453
rno-miR-666-3p	ENSRNOG00000032871	2.54751e-11	0.850932	1.00614e-09	Mlc1	ENSRNOP00000052732
rno-miR-93-5p	ENSRNOG00000023935	2.55954e-11	-0.850888	1.01019e-09	Nrsn2	ENSRNOP00000038167
rno-miR-351-5p	ENSRNOG00000009700	2.56889e-11	-0.850855	1.01318e-09	Dync1i1	ENSRNOP00000013184
rno-miR-764-3p	ENSRNOG00000021031	2.62163e-11	-0.850668	1.03113e-09	Grn	ENSRNOP00000043881
rno-miR-764-3p	ENSRNOG00000021031	2.62163e-11	-0.850668	1.03113e-09	Grn	ENSRNOP00000028557
rno-miR-3559-5p	ENSRNOG00000052219	2.64632e-11	0.850582	1.04012e-09	Gm2a	ENSRNOP00000071876
rno-miR-503-5p	ENSRNOG00000000547	2.65801e-11	-0.850542	1.04399e-09	Tspyl4	ENSRNOP00000000658
rno-miR-3552	ENSRNOG00000046975	2.70095e-11	0.850394	1.05888e-09	Sult4a1	ENSRNOP00000066760
rno-miR-21-3p	ENSRNOG00000010350	2.70148e-11	-0.850392	1.05888e-09	Rcan2	ENSRNOP00000013954
rno-miR-214-3p	ENSRNOG00000019570	2.70817e-11	-0.85037	1.05975e-09	Gng3	ENSRNOP00000026539
rno-miR-214-3p	ENSRNOG00000017079	2.70882e-11	-0.850367	1.05975e-09	Pgm2l1	ENSRNOP00000022963
rno-miR-27a-3p	ENSRNOG00000002544	2.7093e-11	-0.850366	1.05975e-09	Kifap3	ENSRNOP00000063896
rno-miR-351-5p	ENSRNOG00000043007	2.72228e-11	0.850322	1.0641e-09	Rcn3	ENSRNOP00000027917
rno-miR-18a-5p	ENSRNOG00000016398	2.73027e-11	-0.850295	1.06649e-09	Clstn1	ENSRNOP00000089605
rno-miR-21-3p	ENSRNOG00000021240	2.73759e-11	-0.85027	1.06862e-09	Atrn	ENSRNOP00000028847
rno-miR-351-5p	ENSRNOG00000017444	2.74152e-11	-0.850257	1.06942e-09	Nrsn1	ENSRNOP00000023519
rno-miR-3552	ENSRNOG00000003988	2.77167e-11	0.850156	1.08044e-09	Dnajc27	ENSRNOP00000005317
rno-miR-21-3p	ENSRNOG00000016575	2.78073e-11	0.850126	1.08323e-09	Tnfrsf1b	ENSRNOP00000022478
rno-miR-129-2-3p	ENSRNOG00000056697	2.78766e-11	0.850103	1.08518e-09	Kcnab1	ENSRNOP00000072289
rno-miR-124-5p	ENSRNOG00000014686	2.80213e-11	0.850055	1.08785e-09	Kcnd3	ENSRNOP00000019997
rno-miR-124-5p	ENSRNOG00000014686	2.80213e-11	0.850055	1.08785e-09	Kcnd3	ENSRNOP00000049111
rno-miR-130b-5p	ENSRNOG00000033256	2.8048e-11	0.850046	1.08814e-09	LOC691141	ENSRNOP00000041436
rno-miR-1949	ENSRNOG00000023257	2.82233e-11	0.849989	1.09419e-09	Adamts9	ENSRNOP00000053878
rno-miR-23a-3p	ENSRNOG00000021128	2.82848e-11	-0.849969	1.09583e-09	Kcnj11	ENSRNOP00000028685
rno-miR-323-5p	ENSRNOG00000016043	2.84146e-11	0.849926	1.09639e-09	Aqp4	ENSRNOP00000050942
rno-miR-323-5p	ENSRNOG00000016043	2.84146e-11	0.849926	1.09639e-09	Aqp4	ENSRNOP00000073052
rno-miR-127-5p	ENSRNOG00000011323	2.85394e-11	0.849886	1.09973e-09	Lgi3	ENSRNOP00000015104
rno-miR-17-1-3p	ENSRNOG00000017191	2.85399e-11	0.849886	1.09973e-09	Trim5	ENSRNOP00000023099
rno-miR-92a-3p	ENSRNOG00000002258	2.86391e-11	-0.849854	1.10281e-09	Tmem150c	ENSRNOP00000003076
rno-miR-130b-5p	ENSRNOG00000010635	2.86979e-11	0.849835	1.10432e-09	Igfbp4	ENSRNOP00000014153
rno-miR-16-5p	ENSRNOG00000019180	2.87885e-11	0.849806	1.10707e-09	Acsl4	ENSRNOP00000026057
rno-miR-155-5p	ENSRNOG00000047635	2.89191e-11	-0.849764	1.11134e-09	Tmem178b	ENSRNOP00000087638
rno-miR-17-1-3p	ENSRNOG00000010964	2.90471e-11	0.849723	1.1155e-09	Akap13	ENSRNOP00000014802
rno-miR-221-3p	ENSRNOG00000017149	2.91223e-11	-0.849699	1.11764e-09	Fam131b	ENSRNOP00000056203
rno-miR-93-5p	ENSRNOG00000019219	2.92535e-11	-0.849657	1.12192e-09	Vamp1	ENSRNOP00000025081
rno-miR-323-5p	ENSRNOG00000019892	2.96594e-11	-0.84953	1.13672e-09	Lrrfip1	ENSRNOP00000078450
rno-miR-362-5p	ENSRNOG00000000010	2.96928e-11	-0.849519	1.13673e-09	Cbln1	ENSRNOP00000000011
rno-miR-17-1-3p	ENSRNOG00000001752	2.96997e-11	0.849517	1.13673e-09	Nrros	ENSRNOP00000048680
rno-miR-28-5p	ENSRNOG00000011705	2.97747e-11	-0.849494	1.13884e-09	Stmn2	ENSRNOP00000015720
rno-miR-147	ENSRNOG00000027590	2.9796e-11	-0.849487	1.13889e-09	Jakmip3	ENSRNOP00000035987
rno-miR-17-5p	ENSRNOG00000010834	2.99547e-11	-0.849438	1.14419e-09	Mpped1	ENSRNOP00000014720
rno-miR-764-3p	ENSRNOG00000022800	3.04551e-11	-0.849284	1.16246e-09	Sp140	ENSRNOP00000031057
rno-miR-28-5p	ENSRNOG00000001408	3.0474e-11	-0.849279	1.16246e-09	Actl6b	ENSRNOP00000001910
rno-miR-147	ENSRNOG00000010574	3.06312e-11	0.849231	1.16768e-09	Ptpn1	ENSRNOP00000014309
rno-miR-532-5p	ENSRNOG00000014702	3.08204e-11	-0.849174	1.1741e-09	Elovl2	ENSRNOP00000019756
rno-miR-147	ENSRNOG00000008423	3.08501e-11	-0.849165	1.17445e-09	Gpr22	ENSRNOP00000011659
rno-miR-154-5p	ENSRNOG00000030771	3.10599e-11	0.849102	1.18164e-09	Dgkb	ENSRNOP00000058842
rno-miR-3552	ENSRNOG00000004084	3.11167e-11	0.849085	1.18223e-09	Lratd1	ENSRNOP00000060795
rno-miR-19b-3p	ENSRNOG00000011763	3.12658e-11	0.84904	1.1871e-09	Serp1	ENSRNOP00000017868
rno-miR-362-5p	ENSRNOG00000020407	3.13584e-11	-0.849013	1.18982e-09	Atcay	ENSRNOP00000095791
rno-miR-223-3p	ENSRNOG00000009857	3.16441e-11	0.848928	1.19986e-09	Ftsj3	ENSRNOP00000013295
rno-miR-329-5p	ENSRNOG00000055371	3.1777e-11	0.848889	1.2041e-09	Sptbn4	ENSRNOP00000073706
rno-miR-329-5p	ENSRNOG00000010350	3.18068e-11	0.848881	1.20443e-09	Rcan2	ENSRNOP00000013954
rno-miR-129-2-3p	ENSRNOG00000026679	3.18339e-11	0.848873	1.20466e-09	Scn4b	ENSRNOP00000033284
rno-miR-28-5p	ENSRNOG00000016356	3.18822e-11	-0.848859	1.20568e-09	Got1	ENSRNOP00000080441
rno-miR-127-5p	ENSRNOG00000002827	3.21107e-11	0.848792	1.21271e-09	Rbfox1	ENSRNOP00000078589
rno-miR-667-3p	ENSRNOG00000058646	3.23859e-11	-0.848713	1.22149e-09	Zfp36l1	ENSRNOP00000075412
rno-miR-28-3p	ENSRNOG00000032659	3.24912e-11	-0.848682	1.22431e-09	Plcl1	ENSRNOP00000073112
rno-miR-124-3p	ENSRNOG00000014171	3.25038e-11	-0.848679	1.22431e-09	Tnfsf13	ENSRNOP00000053740
rno-miR-24-2-5p	ENSRNOG00000020424	3.26824e-11	-0.848628	1.23022e-09	Plpp4	ENSRNOP00000027681
rno-miR-130b-5p	ENSRNOG00000014997	3.2809e-11	0.848592	1.23358e-09	Igf2r	ENSRNOP00000021840
rno-miR-129-2-3p	ENSRNOG00000011705	3.28149e-11	0.84859	1.23358e-09	Stmn2	ENSRNOP00000015720
rno-miR-323-5p	ENSRNOG00000001915	3.31223e-11	0.848503	1.24431e-09	Chodl	ENSRNOP00000032956
rno-miR-124-3p	ENSRNOG00000012160	3.31931e-11	-0.848483	1.24615e-09	Syk	ENSRNOP00000016942
rno-miR-28-3p	ENSRNOG00000049351	3.35493e-11	-0.848383	1.2587e-09	Nat8l	ENSRNOP00000066413
rno-miR-129-2-3p	ENSRNOG00000010389	3.38383e-11	0.848303	1.26748e-09	Ndrg2	ENSRNOP00000042949
rno-miR-130b-5p	ENSRNOG00000037446	3.38503e-11	-0.8483	1.26748e-09	Pxmp2	ENSRNOP00000053518
rno-miR-551b-3p	ENSRNOG00000001506	3.40906e-11	0.848234	1.27564e-09	Tmem35a	ENSRNOP00000002058
rno-miR-19b-3p	ENSRNOG00000030714	3.42486e-11	-0.84819	1.28071e-09	Bsn	ENSRNOP00000072024
rno-miR-23a-3p	ENSRNOG00000010286	3.44487e-11	0.848136	1.28314e-09	Cast	ENSRNOP00000058758
rno-miR-23a-3p	ENSRNOG00000010286	3.44487e-11	0.848136	1.28314e-09	Cast	ENSRNOP00000058756
rno-miR-147	ENSRNOG00000000774	3.50177e-11	-0.847983	1.30348e-09	Gabbr1	ENSRNOP00000071413
rno-miR-147	ENSRNOG00000045844	3.51512e-11	-0.847947	1.3076e-09	Impact	ENSRNOP00000078372
rno-miR-466b-5p	ENSRNOG00000002126	3.52084e-11	-0.847932	1.30887e-09	Ncam2	ENSRNOP00000002895
rno-miR-28-3p	ENSRNOG00000006957	3.55703e-11	-0.847836	1.3146e-09	Gria4	ENSRNOP00000009542
rno-miR-28-3p	ENSRNOG00000006957	3.55703e-11	-0.847836	1.3146e-09	Gria4	ENSRNOP00000068940
rno-miR-28-3p	ENSRNOG00000006957	3.55703e-11	-0.847836	1.3146e-09	Gria4	ENSRNOP00000068876
rno-miR-106b-3p	ENSRNOG00000016575	3.56788e-11	0.847807	1.31775e-09	Tnfrsf1b	ENSRNOP00000022478
rno-miR-129-2-3p	ENSRNOG00000010124	3.58192e-11	0.84777	1.32123e-09	Trim2	ENSRNOP00000060362
rno-miR-532-5p	ENSRNOG00000003512	3.58738e-11	-0.847756	1.32239e-09	Gabra1	ENSRNOP00000004725
rno-miR-16-5p	ENSRNOG00000017020	3.61643e-11	0.84768	1.33154e-09	Inpp5d	ENSRNOP00000040111
rno-miR-21-3p	ENSRNOG00000000827	3.61688e-11	0.847679	1.33154e-09	Ier3	ENSRNOP00000001099
rno-miR-124-3p	ENSRNOG00000021410	3.6466e-11	0.847602	1.34161e-09	Negr1	ENSRNOP00000072152
rno-miR-15b-5p	ENSRNOG00000059615	3.65162e-11	-0.847589	1.34259e-09	Exoc6b	ENSRNOP00000070757
rno-miR-129-2-3p	ENSRNOG00000001506	3.66345e-11	0.847559	1.34607e-09	Tmem35a	ENSRNOP00000002058
rno-miR-147	ENSRNOG00000049410	3.66938e-11	-0.847544	1.34738e-09	Chrm3	ENSRNOP00000080306
rno-miR-764-3p	ENSRNOG00000009181	3.6955e-11	0.847477	1.34978e-09	Dleu7	ENSRNOP00000063653
rno-miR-18a-5p	ENSRNOG00000002827	3.69976e-11	-0.847466	1.34978e-09	Rbfox1	ENSRNOP00000078589
rno-miR-17-5p	ENSRNOG00000019147	3.72171e-11	0.847411	1.34978e-09	Stom	ENSRNOP00000025904
rno-miR-135a-5p	ENSRNOG00000012098	3.72768e-11	0.847396	1.34978e-09	Adcyap1r1	ENSRNOP00000016175
rno-miR-135a-5p	ENSRNOG00000012098	3.72768e-11	0.847396	1.34978e-09	Adcyap1r1	ENSRNOP00000050048
rno-miR-135a-5p	ENSRNOG00000012098	3.72768e-11	0.847396	1.34978e-09	Adcyap1r1	ENSRNOP00000044267
rno-miR-135a-5p	ENSRNOG00000012098	3.72768e-11	0.847396	1.34978e-09	Adcyap1r1	ENSRNOP00000030759
rno-miR-17-5p	ENSRNOG00000018690	3.72773e-11	-0.847396	1.34978e-09	Rgs17	ENSRNOP00000025355
rno-miR-3559-5p	ENSRNOG00000013587	3.73541e-11	-0.847376	1.34978e-09	Fam135a	ENSRNOP00000018234
rno-miR-323-5p	ENSRNOG00000011140	3.74059e-11	0.847363	1.34978e-09	Prxl2a	ENSRNOP00000014819
rno-miR-193a-3p	ENSRNOG00000015528	3.74493e-11	-0.847352	1.34978e-09	Pja2	ENSRNOP00000021258
rno-miR-193a-3p	ENSRNOG00000015528	3.74493e-11	-0.847352	1.34978e-09	Pja2	ENSRNOP00000072362
rno-miR-1249	ENSRNOG00000000323	3.75114e-11	-0.847337	1.34978e-09	Prdm1	ENSRNOP00000040939
rno-miR-329-5p	ENSRNOG00000011763	3.75647e-11	-0.847323	1.34978e-09	Serp1	ENSRNOP00000017868
rno-miR-27a-3p	ENSRNOG00000009539	3.75965e-11	-0.847315	1.34978e-09	Khdrbs3	ENSRNOP00000012753
rno-miR-214-3p	ENSRNOG00000012098	3.78256e-11	-0.847258	1.34978e-09	Adcyap1r1	ENSRNOP00000016175
rno-miR-214-3p	ENSRNOG00000012098	3.78256e-11	-0.847258	1.34978e-09	Adcyap1r1	ENSRNOP00000050048
rno-miR-214-3p	ENSRNOG00000012098	3.78256e-11	-0.847258	1.34978e-09	Adcyap1r1	ENSRNOP00000044267
rno-miR-214-3p	ENSRNOG00000012098	3.78256e-11	-0.847258	1.34978e-09	Adcyap1r1	ENSRNOP00000030759
rno-miR-21-3p	ENSRNOG00000006957	3.85318e-11	-0.847084	1.3724e-09	Gria4	ENSRNOP00000009542
rno-miR-21-3p	ENSRNOG00000006957	3.85318e-11	-0.847084	1.3724e-09	Gria4	ENSRNOP00000068940
rno-miR-21-3p	ENSRNOG00000006957	3.85318e-11	-0.847084	1.3724e-09	Gria4	ENSRNOP00000068876
rno-miR-551b-3p	ENSRNOG00000004327	3.8763e-11	0.847027	1.37805e-09	Ddc	ENSRNOP00000082788
rno-miR-551b-3p	ENSRNOG00000004327	3.8763e-11	0.847027	1.37805e-09	Ddc	ENSRNOP00000085523
rno-miR-551b-3p	ENSRNOG00000004327	3.8763e-11	0.847027	1.37805e-09	Ddc	ENSRNOP00000005851
rno-miR-24-2-5p	ENSRNOG00000029784	3.8924e-11	-0.846988	1.38291e-09	Pak1	ENSRNOP00000073036
rno-miR-130b-5p	ENSRNOG00000023601	3.91023e-11	-0.846945	1.38837e-09	Elavl4	ENSRNOP00000037614
rno-miR-124-3p	ENSRNOG00000013790	3.94616e-11	-0.846859	1.40026e-09	Mfsd1	ENSRNOP00000018489
rno-miR-18a-5p	ENSRNOG00000006557	3.98795e-11	-0.846759	1.41421e-09	Cyfip2	ENSRNOP00000056255
rno-miR-106b-3p	ENSRNOG00000015528	4.03183e-11	-0.846656	1.42621e-09	Pja2	ENSRNOP00000021258
rno-miR-106b-3p	ENSRNOG00000015528	4.03183e-11	-0.846656	1.42621e-09	Pja2	ENSRNOP00000072362
rno-miR-152-3p	ENSRNOG00000017063	4.06487e-11	0.846579	1.43701e-09	Fcna	ENSRNOP00000023022
rno-miR-28-3p	ENSRNOG00000005509	4.10803e-11	-0.846479	1.45137e-09	Pak5	ENSRNOP00000007410
rno-miR-93-5p	ENSRNOG00000007666	4.15778e-11	-0.846365	1.46803e-09	Cacnb4	ENSRNOP00000089186
rno-miR-666-3p	ENSRNOG00000020185	4.20883e-11	0.846249	1.48514e-09	Wdr6	ENSRNOP00000027411
rno-miR-106b-3p	ENSRNOG00000019180	4.21938e-11	0.846225	1.48794e-09	Acsl4	ENSRNOP00000026057
rno-miR-351-5p	ENSRNOG00000040287	4.24749e-11	0.846162	1.49693e-09	Cyp1b1	ENSRNOP00000075074
rno-miR-28-3p	ENSRNOG00000025504	4.27667e-11	-0.846097	1.50628e-09	Ankrd46	ENSRNOP00000034048
rno-miR-124-5p	ENSRNOG00000046955	4.28648e-11	0.846075	1.5088e-09	Cbx6	ENSRNOP00000061325
rno-miR-136-5p	ENSRNOG00000007584	4.29049e-11	-0.846067	1.50928e-09	Ehd4	ENSRNOP00000010701
rno-miR-15b-5p	ENSRNOG00000005509	4.33023e-11	-0.845979	1.52232e-09	Pak5	ENSRNOP00000007410
rno-miR-532-5p	ENSRNOG00000017060	4.33488e-11	-0.845969	1.52301e-09	Ryr2	ENSRNOP00000059019
rno-miR-130b-5p	ENSRNOG00000003741	4.41161e-11	-0.845802	1.54901e-09	Nptx1	ENSRNOP00000005067
rno-miR-1249	ENSRNOG00000049560	4.42031e-11	-0.845783	1.55111e-09	Glul	ENSRNOP00000078038
rno-miR-130b-3p	ENSRNOG00000010124	4.44627e-11	-0.845727	1.55926e-09	Trim2	ENSRNOP00000060362
rno-miR-130b-5p	ENSRNOG00000021128	4.47481e-11	-0.845667	1.5615e-09	Kcnj11	ENSRNOP00000028685
rno-miR-3557-5p	ENSRNOG00000019193	4.4756e-11	-0.845665	1.5615e-09	Stx1b	ENSRNOP00000026063
rno-miR-764-3p	ENSRNOG00000017149	4.48565e-11	0.845644	1.5615e-09	Fam131b	ENSRNOP00000056203
rno-miR-124-3p	ENSRNOG00000004327	4.48828e-11	0.845638	1.5615e-09	Ddc	ENSRNOP00000082788
rno-miR-124-3p	ENSRNOG00000004327	4.48828e-11	0.845638	1.5615e-09	Ddc	ENSRNOP00000085523
rno-miR-124-3p	ENSRNOG00000004327	4.48828e-11	0.845638	1.5615e-09	Ddc	ENSRNOP00000005851
rno-miR-329-5p	ENSRNOG00000013752	4.50978e-11	0.845592	1.56802e-09	Elavl3	ENSRNOP00000097959
rno-miR-503-5p	ENSRNOG00000001480	4.51328e-11	0.845585	1.56827e-09	Ncf1	ENSRNOP00000002028
rno-miR-17-1-3p	ENSRNOG00000053787	4.54491e-11	0.845518	1.5783e-09	Mdfic	ENSRNOP00000073480
rno-miR-532-5p	ENSRNOG00000007869	4.55082e-11	-0.845506	1.57939e-09	Wscd1	ENSRNOP00000010358
rno-miR-124-5p	ENSRNOG00000004810	4.55539e-11	0.845497	1.58001e-09	Plcb1	ENSRNOP00000006389
rno-miR-3557-5p	ENSRNOG00000040166	4.58581e-11	-0.845433	1.5896e-09	Ankrd34b	ENSRNOP00000058526
rno-miR-466b-5p	ENSRNOG00000012663	4.59198e-11	-0.84542	1.5898e-09	Mfsd6	ENSRNOP00000036787
rno-miR-15b-5p	ENSRNOG00000061050	4.60488e-11	-0.845393	1.5933e-09	Mboat2	ENSRNOP00000075292
rno-miR-666-3p	ENSRNOG00000047635	4.61421e-11	0.845374	1.59556e-09	Tmem178b	ENSRNOP00000087638
rno-miR-503-5p	ENSRNOG00000000638	4.63287e-11	-0.845336	1.60104e-09	Zfp365	ENSRNOP00000054802
rno-miR-764-3p	ENSRNOG00000014691	4.64534e-11	0.84531	1.60437e-09	Ric3	ENSRNOP00000020137
rno-miR-129-2-3p	ENSRNOG00000006962	4.6565e-11	0.845287	1.60726e-09	Stk32c	ENSRNOP00000009178
rno-miR-666-3p	ENSRNOG00000012358	4.67784e-11	0.845243	1.61323e-09	Pcyt1b	ENSRNOP00000016669
rno-miR-17-1-3p	ENSRNOG00000001915	4.67949e-11	-0.84524	1.61323e-09	Chodl	ENSRNOP00000032956
rno-miR-124-5p	ENSRNOG00000001229	4.68554e-11	-0.845228	1.61434e-09	Col18a1	ENSRNOP00000047962
rno-miR-21-3p	ENSRNOG00000027590	4.72145e-11	-0.845155	1.62573e-09	Jakmip3	ENSRNOP00000035987
rno-miR-18a-5p	ENSRNOG00000028594	4.79469e-11	0.845008	1.64697e-09	Ifnar1	ENSRNOP00000031611
rno-miR-18a-5p	ENSRNOG00000028594	4.79469e-11	0.845008	1.64697e-09	Ifnar1	ENSRNOP00000070232
rno-miR-666-3p	ENSRNOG00000006235	4.80283e-11	0.844991	1.64843e-09	Nell2	ENSRNOP00000008985
rno-miR-31a-5p	ENSRNOG00000001082	4.80474e-11	-0.844987	1.64843e-09	Abcb9	ENSRNOP00000096168
rno-miR-3557-5p	ENSRNOG00000003453	4.82041e-11	-0.844956	1.65281e-09	Lypd1	ENSRNOP00000004741
rno-miR-532-5p	ENSRNOG00000024808	4.84334e-11	-0.844911	1.65887e-09	Stk39	ENSRNOP00000089326
rno-miR-193a-3p	ENSRNOG00000054204	4.85265e-11	-0.844893	1.65887e-09	Gria2	ENSRNOP00000069094
rno-miR-193a-3p	ENSRNOG00000054204	4.85265e-11	-0.844893	1.65887e-09	Gria2	ENSRNOP00000072906
rno-miR-223-3p	ENSRNOG00000057221	4.86208e-11	-0.844874	1.6611e-09	Scn3b	ENSRNOP00000071448
rno-miR-27a-3p	ENSRNOG00000038297	4.86961e-11	-0.844859	1.66267e-09	Plekhd1	ENSRNOP00000055103
rno-miR-130b-5p	ENSRNOG00000008415	4.89991e-11	0.8448	1.67202e-09	Nab2	ENSRNOP00000095242
rno-miR-92a-3p	ENSRNOG00000019450	4.97296e-11	0.844658	1.6951e-09	Etf1	ENSRNOP00000026398
rno-miR-764-3p	ENSRNOG00000008961	4.97649e-11	0.844651	1.6951e-09	Mapre3	ENSRNOP00000011877
rno-miR-764-3p	ENSRNOG00000038286	5.02593e-11	-0.844556	1.71092e-09	Slamf6	ENSRNOP00000035388
rno-miR-28-5p	ENSRNOG00000002244	5.10169e-11	0.844412	1.73567e-09	Pdgfra	ENSRNOP00000003077
rno-miR-322-5p	ENSRNOG00000029087	5.13199e-11	-0.844356	1.74263e-09	Nap1l3	ENSRNOP00000048930
rno-miR-18a-5p	ENSRNOG00000015843	5.1395e-11	-0.844342	1.74263e-09	Itfg1	ENSRNOP00000021711
rno-miR-329-5p	ENSRNOG00000001223	5.1404e-11	-0.84434	1.74263e-09	Pttg1ip	ENSRNOP00000001638
rno-miR-142-3p	ENSRNOG00000020684	5.14278e-11	0.844335	1.74263e-09	Vat1	ENSRNOP00000028084
rno-miR-329-5p	ENSRNOG00000004327	5.1459e-11	0.84433	1.74263e-09	Ddc	ENSRNOP00000082788
rno-miR-329-5p	ENSRNOG00000004327	5.1459e-11	0.84433	1.74263e-09	Ddc	ENSRNOP00000085523
rno-miR-329-5p	ENSRNOG00000004327	5.1459e-11	0.84433	1.74263e-09	Ddc	ENSRNOP00000005851
rno-miR-18a-5p	ENSRNOG00000006235	5.14672e-11	-0.844328	1.74263e-09	Nell2	ENSRNOP00000008985
rno-miR-106b-3p	ENSRNOG00000010286	5.16758e-11	0.844289	1.74263e-09	Cast	ENSRNOP00000058758
rno-miR-106b-3p	ENSRNOG00000010286	5.16758e-11	0.844289	1.74263e-09	Cast	ENSRNOP00000058756
rno-miR-221-3p	ENSRNOG00000023317	5.16803e-11	0.844288	1.74263e-09	Colgalt1	ENSRNOP00000024866
rno-miR-193a-3p	ENSRNOG00000056714	5.17205e-11	0.844281	1.74295e-09	Sla	ENSRNOP00000072624
rno-miR-764-3p	ENSRNOG00000010497	5.19284e-11	-0.844242	1.74892e-09	RGD1305807	ENSRNOP00000081815
rno-miR-551b-3p	ENSRNOG00000056826	5.20759e-11	0.844215	1.75285e-09	Arap2	ENSRNOP00000074225
rno-miR-221-3p	ENSRNOG00000027590	5.21962e-11	-0.844193	1.75587e-09	Jakmip3	ENSRNOP00000035987
rno-miR-124-5p	ENSRNOG00000011202	5.2241e-11	0.844185	1.75633e-09	Chrna4	ENSRNOP00000073967
rno-miR-221-3p	ENSRNOG00000020769	5.30886e-11	-0.84403	1.78273e-09	Crebrf	ENSRNOP00000073583
rno-miR-199a-5p	ENSRNOG00000054257	5.32453e-11	0.844001	1.78693e-09	Adam10	ENSRNOP00000073306
rno-miR-362-5p	ENSRNOG00000049949	5.33115e-11	-0.843989	1.7881e-09	Hapln4	ENSRNOP00000064949
rno-miR-214-3p	ENSRNOG00000016592	5.36657e-11	0.843925	1.79786e-09	Gnai2	ENSRNOP00000022550
rno-miR-3557-5p	ENSRNOG00000028594	5.40107e-11	0.843864	1.80517e-09	Ifnar1	ENSRNOP00000031611
rno-miR-3557-5p	ENSRNOG00000028594	5.40107e-11	0.843864	1.80517e-09	Ifnar1	ENSRNOP00000070232
rno-miR-147	ENSRNOG00000029598	5.43744e-11	-0.843799	1.81627e-09	Robo2	ENSRNOP00000076252
rno-miR-329-3p	ENSRNOG00000015701	5.4485e-11	-0.843779	1.81736e-09	Rreb1	ENSRNOP00000056967
rno-miR-106b-3p	ENSRNOG00000014025	5.45028e-11	-0.843776	1.81736e-09	Rasgrf1	ENSRNOP00000077058
rno-miR-106b-3p	ENSRNOG00000014025	5.45028e-11	-0.843776	1.81736e-09	Rasgrf1	ENSRNOP00000018794
rno-miR-130b-5p	ENSRNOG00000000433	5.46441e-11	-0.843751	1.821e-09	Prrt1	ENSRNOP00000000495
rno-miR-362-5p	ENSRNOG00000006649	5.47075e-11	-0.84374	1.82205e-09	Thrb	ENSRNOP00000008989
rno-miR-147	ENSRNOG00000030877	5.5347e-11	-0.843628	1.84227e-09	Htr2c	ENSRNOP00000060345
rno-miR-18a-5p	ENSRNOG00000026679	5.55597e-11	-0.843591	1.84712e-09	Scn4b	ENSRNOP00000033284
rno-miR-28-5p	ENSRNOG00000002419	5.58311e-11	-0.843544	1.84712e-09	Plp1	ENSRNOP00000003283
rno-miR-21-3p	ENSRNOG00000010286	5.58516e-11	0.84354	1.84712e-09	Cast	ENSRNOP00000058758
rno-miR-21-3p	ENSRNOG00000010286	5.58516e-11	0.84354	1.84712e-09	Cast	ENSRNOP00000058756
rno-miR-17-5p	ENSRNOG00000012098	5.62959e-11	-0.843463	1.84712e-09	Adcyap1r1	ENSRNOP00000016175
rno-miR-17-5p	ENSRNOG00000012098	5.62959e-11	-0.843463	1.84712e-09	Adcyap1r1	ENSRNOP00000050048
rno-miR-17-5p	ENSRNOG00000012098	5.62959e-11	-0.843463	1.84712e-09	Adcyap1r1	ENSRNOP00000044267
rno-miR-17-5p	ENSRNOG00000012098	5.62959e-11	-0.843463	1.84712e-09	Adcyap1r1	ENSRNOP00000030759
rno-miR-27a-3p	ENSRNOG00000014686	5.63367e-11	-0.843456	1.84712e-09	Kcnd3	ENSRNOP00000019997
rno-miR-27a-3p	ENSRNOG00000014686	5.63367e-11	-0.843456	1.84712e-09	Kcnd3	ENSRNOP00000049111
rno-miR-199a-3p	ENSRNOG00000032871	5.63683e-11	-0.843451	1.84712e-09	Mlc1	ENSRNOP00000052732
rno-miR-214-3p	ENSRNOG00000020424	5.66965e-11	-0.843395	1.8568e-09	Plpp4	ENSRNOP00000027681
rno-miR-193a-3p	ENSRNOG00000039091	5.68165e-11	-0.843374	1.85966e-09	Pnpla8	ENSRNOP00000049214
rno-miR-363-3p	ENSRNOG00000019688	5.69305e-11	0.843355	1.86232e-09	Diaph1	ENSRNOP00000057176
rno-miR-19b-3p	ENSRNOG00000045844	5.71105e-11	-0.843324	1.86647e-09	Impact	ENSRNOP00000078372
rno-miR-130b-5p	ENSRNOG00000059744	5.71229e-11	-0.843322	1.86647e-09	Atxn7l3b	ENSRNOP00000073435
rno-miR-28-3p	ENSRNOG00000029784	5.74965e-11	-0.843259	1.8776e-09	Pak1	ENSRNOP00000073036
rno-miR-27a-3p	ENSRNOG00000015852	5.77071e-11	-0.843224	1.87826e-09	Arhgap35	ENSRNOP00000075649
rno-miR-93-5p	ENSRNOG00000019940	5.78262e-11	0.843204	1.87826e-09	Ssr2	ENSRNOP00000027123
rno-miR-129-2-3p	ENSRNOG00000023538	5.85279e-11	0.843087	1.87826e-09	Aldh5a1	ENSRNOP00000078818
rno-miR-21-3p	ENSRNOG00000017259	5.86979e-11	0.843059	1.87826e-09	Tacc3	ENSRNOP00000097835
rno-miR-18a-5p	ENSRNOG00000012098	5.8704e-11	-0.843058	1.87826e-09	Adcyap1r1	ENSRNOP00000016175
rno-miR-18a-5p	ENSRNOG00000012098	5.8704e-11	-0.843058	1.87826e-09	Adcyap1r1	ENSRNOP00000050048
rno-miR-18a-5p	ENSRNOG00000012098	5.8704e-11	-0.843058	1.87826e-09	Adcyap1r1	ENSRNOP00000044267
rno-miR-18a-5p	ENSRNOG00000012098	5.8704e-11	-0.843058	1.87826e-09	Adcyap1r1	ENSRNOP00000030759
rno-miR-27a-5p	ENSRNOG00000045637	5.89192e-11	-0.843022	1.88409e-09	Rnf14	ENSRNOP00000064970
rno-miR-193a-3p	ENSRNOG00000004367	5.9471e-11	0.842932	1.90067e-09	Elk3	ENSRNOP00000005911
rno-miR-27a-3p	ENSRNOG00000017416	5.95049e-11	0.842926	1.90069e-09	Ppic	ENSRNOP00000079353
rno-miR-667-3p	ENSRNOG00000056697	5.98157e-11	0.842876	1.90954e-09	Kcnab1	ENSRNOP00000072289
rno-miR-376a-3p	ENSRNOG00000036829	5.99767e-11	-0.84285	1.91361e-09	Nckap1l	ENSRNOP00000069084
rno-miR-127-5p	ENSRNOG00000000487	6.05624e-11	0.842755	1.93121e-09	Grm4	ENSRNOP00000082873
rno-miR-296-5p	ENSRNOG00000026293	6.0734e-11	-0.842728	1.93394e-09	Jun	ENSRNOP00000011732
rno-miR-106b-3p	ENSRNOG00000049537	6.07838e-11	0.84272	1.93394e-09	LOC100302372	ENSRNOP00000078069
rno-miR-106b-3p	ENSRNOG00000019688	6.08521e-11	0.842709	1.93407e-09	Diaph1	ENSRNOP00000057176
rno-miR-127-5p	ENSRNOG00000021128	6.08555e-11	0.842708	1.93407e-09	Kcnj11	ENSRNOP00000028685
rno-miR-20a-5p	ENSRNOG00000015420	6.09529e-11	-0.842693	1.93608e-09	Stxbp1	ENSRNOP00000021178
rno-miR-27a-3p	ENSRNOG00000014290	6.12304e-11	-0.842649	1.94056e-09	Grm1	ENSRNOP00000047790
rno-miR-27a-3p	ENSRNOG00000014290	6.12304e-11	-0.842649	1.94056e-09	Grm1	ENSRNOP00000019319
rno-miR-92a-3p	ENSRNOG00000008921	6.14323e-11	-0.842616	1.94588e-09	Dynll2	ENSRNOP00000012279
rno-miR-3552	ENSRNOG00000012269	6.15686e-11	-0.842595	1.94911e-09	Lpcat3	ENSRNOP00000017090
rno-miR-93-5p	ENSRNOG00000016398	6.16158e-11	-0.842587	1.94952e-09	Clstn1	ENSRNOP00000089605
rno-miR-3552	ENSRNOG00000053122	6.16861e-11	0.842576	1.95067e-09	Scn1a	ENSRNOP00000073986
rno-miR-764-3p	ENSRNOG00000017601	6.23039e-11	0.842479	1.96911e-09	Srd5a1	ENSRNOP00000023659
rno-miR-501-3p	ENSRNOG00000046858	6.23489e-11	-0.842472	1.96944e-09	MGC109340	ENSRNOP00000064651
rno-miR-503-5p	ENSRNOG00000053122	6.2784e-11	-0.842405	1.97008e-09	Scn1a	ENSRNOP00000073986
rno-miR-130b-5p	ENSRNOG00000004327	6.30597e-11	-0.842362	1.97008e-09	Ddc	ENSRNOP00000082788
rno-miR-130b-5p	ENSRNOG00000004327	6.30597e-11	-0.842362	1.97008e-09	Ddc	ENSRNOP00000085523
rno-miR-130b-5p	ENSRNOG00000004327	6.30597e-11	-0.842362	1.97008e-09	Ddc	ENSRNOP00000005851
rno-miR-214-3p	ENSRNOG00000005365	6.32687e-11	-0.84233	1.97008e-09	Kcnip1	ENSRNOP00000046697
rno-miR-214-3p	ENSRNOG00000005365	6.32687e-11	-0.84233	1.97008e-09	Kcnip1	ENSRNOP00000094374
rno-miR-214-3p	ENSRNOG00000005365	6.32687e-11	-0.84233	1.97008e-09	Kcnip1	ENSRNOP00000007187
rno-miR-214-3p	ENSRNOG00000005365	6.32687e-11	-0.84233	1.97008e-09	Kcnip1	ENSRNOP00000074006
rno-miR-466b-5p	ENSRNOG00000039969	6.33256e-11	0.842321	1.97078e-09	Dsc2	ENSRNOP00000058135
rno-miR-124-3p	ENSRNOG00000015439	6.34611e-11	-0.8423	1.97392e-09	Man2a1	ENSRNOP00000020767
rno-miR-27a-5p	ENSRNOG00000010963	6.39471e-11	0.842226	1.98795e-09	RGD1563222	ENSRNOP00000014767
rno-miR-23a-3p	ENSRNOG00000002244	6.45281e-11	0.842137	2.00491e-09	Pdgfra	ENSRNOP00000003077
rno-miR-3552	ENSRNOG00000015420	6.5179e-11	0.842039	2.02403e-09	Stxbp1	ENSRNOP00000021178
rno-miR-3552	ENSRNOG00000061153	6.54046e-11	0.842006	2.02441e-09	Hrh3	ENSRNOP00000069003
rno-miR-3552	ENSRNOG00000061153	6.54046e-11	0.842006	2.02441e-09	Hrh3	ENSRNOP00000090011
rno-miR-3552	ENSRNOG00000061153	6.54046e-11	0.842006	2.02441e-09	Hrh3	ENSRNOP00000071828
rno-miR-20a-5p	ENSRNOG00000016846	6.6007e-11	0.841916	2.04195e-09	Pik3cd	ENSRNOP00000061674
rno-miR-28-3p	ENSRNOG00000001141	6.63497e-11	-0.841865	2.05033e-09	Srrm4	ENSRNOP00000001507
rno-miR-106b-3p	ENSRNOG00000020465	6.64166e-11	0.841856	2.05089e-09	Ripk3	ENSRNOP00000027759
rno-miR-155-5p	ENSRNOG00000011820	6.644e-11	0.841852	2.05089e-09	Acp3	ENSRNOP00000016222
rno-miR-532-5p	ENSRNOG00000019219	6.66131e-11	-0.841827	2.05401e-09	Vamp1	ENSRNOP00000025081
rno-miR-142-3p	ENSRNOG00000012045	6.66576e-11	-0.84182	2.05409e-09	Adgrb3	ENSRNOP00000016194
rno-miR-25-3p	ENSRNOG00000026293	6.6724e-11	0.84181	2.05409e-09	Jun	ENSRNOP00000011732
rno-miR-28-3p	ENSRNOG00000007400	6.69919e-11	-0.841771	2.06122e-09	Srebf2	ENSRNOP00000052893
rno-miR-92a-3p	ENSRNOG00000010964	6.7176e-11	0.841744	2.06577e-09	Akap13	ENSRNOP00000014802
rno-miR-93-5p	ENSRNOG00000017191	6.72179e-11	0.841738	2.06594e-09	Trim5	ENSRNOP00000023099
rno-miR-466b-5p	ENSRNOG00000000774	6.77451e-11	-0.841662	2.08102e-09	Gabbr1	ENSRNOP00000071413
rno-miR-31a-5p	ENSRNOG00000004314	6.79905e-11	0.841626	2.08744e-09	Ppm1h	ENSRNOP00000005798
rno-miR-466b-5p	ENSRNOG00000030771	6.85131e-11	-0.841551	2.10235e-09	Dgkb	ENSRNOP00000058842
rno-miR-155-5p	ENSRNOG00000002593	6.85726e-11	-0.841543	2.10304e-09	Esrrg	ENSRNOP00000003489
rno-miR-17-1-3p	ENSRNOG00000009181	6.88995e-11	-0.841496	2.11193e-09	Dleu7	ENSRNOP00000063653
rno-miR-539-3p	ENSRNOG00000017191	6.91313e-11	-0.841463	2.11669e-09	Trim5	ENSRNOP00000023099
rno-miR-551b-3p	ENSRNOG00000014290	6.92405e-11	0.841448	2.11669e-09	Grm1	ENSRNOP00000047790
rno-miR-551b-3p	ENSRNOG00000014290	6.92405e-11	0.841448	2.11669e-09	Grm1	ENSRNOP00000019319
rno-miR-124-3p	ENSRNOG00000018111	6.97824e-11	0.841371	2.13211e-09	Slc12a5	ENSRNOP00000093106
rno-miR-21-5p	ENSRNOG00000011859	7.00018e-11	-0.841341	2.13766e-09	Eif5a2	ENSRNOP00000015779
rno-miR-129-2-3p	ENSRNOG00000007433	7.02759e-11	0.841302	2.14488e-09	Cyb561	ENSRNOP00000009778
rno-miR-764-3p	ENSRNOG00000002660	7.03352e-11	0.841294	2.14554e-09	Magee1	ENSRNOP00000054396
rno-miR-221-3p	ENSRNOG00000058539	7.04673e-11	0.841276	2.14842e-09	Ccnb1	ENSRNOP00000095719
rno-miR-130b-3p	ENSRNOG00000014791	7.10778e-11	-0.841191	2.16588e-09	Peg3	ENSRNOP00000045075
rno-miR-329-5p	ENSRNOG00000031536	7.14393e-11	0.841141	2.17573e-09	Syndig1	ENSRNOP00000060788
rno-miR-323-5p	ENSRNOG00000018944	7.216e-11	0.841042	2.18801e-09	Pank1	ENSRNOP00000063874
rno-miR-130b-3p	ENSRNOG00000010834	7.22136e-11	-0.841035	2.18801e-09	Mpped1	ENSRNOP00000014720
rno-miR-221-3p	ENSRNOG00000030515	7.22652e-11	-0.841028	2.18801e-09	Nfasc	ENSRNOP00000057594
rno-miR-221-3p	ENSRNOG00000030515	7.22652e-11	-0.841028	2.18801e-09	Nfasc	ENSRNOP00000091013
rno-miR-221-3p	ENSRNOG00000030515	7.22652e-11	-0.841028	2.18801e-09	Nfasc	ENSRNOP00000049964
rno-miR-466b-5p	ENSRNOG00000005850	7.24182e-11	-0.841007	2.19148e-09	Gdap1	ENSRNOP00000007994
rno-miR-20a-5p	ENSRNOG00000010535	7.26598e-11	-0.840974	2.19731e-09	Cdh18	ENSRNOP00000014013
rno-miR-28-5p	ENSRNOG00000008921	7.26882e-11	-0.840971	2.19731e-09	Dynll2	ENSRNOP00000012279
rno-miR-130b-3p	ENSRNOG00000023601	7.28019e-11	-0.840955	2.19958e-09	Elavl4	ENSRNOP00000037614
rno-miR-21-3p	ENSRNOG00000002593	7.29172e-11	-0.84094	2.2019e-09	Esrrg	ENSRNOP00000003489
rno-miR-17-1-3p	ENSRNOG00000017277	7.31919e-11	0.840903	2.20902e-09	Igsf6	ENSRNOP00000023262
rno-miR-351-5p	ENSRNOG00000019219	7.35288e-11	-0.840857	2.21801e-09	Vamp1	ENSRNOP00000025081
rno-miR-214-3p	ENSRNOG00000003453	7.35991e-11	-0.840848	2.21896e-09	Lypd1	ENSRNOP00000004741
rno-miR-23a-3p	ENSRNOG00000017428	7.37797e-11	-0.840824	2.22323e-09	Map1b	ENSRNOP00000023460
rno-miR-24-2-5p	ENSRNOG00000045764	7.40218e-11	-0.840792	2.22934e-09	Cxxc4	ENSRNOP00000067828
rno-miR-214-3p	ENSRNOG00000005332	7.40726e-11	-0.840785	2.22969e-09	Csdc2	ENSRNOP00000007091
rno-miR-221-3p	ENSRNOG00000006369	7.41827e-11	-0.84077	2.23177e-09	Alg2	ENSRNOP00000008913
rno-miR-130b-3p	ENSRNOG00000000840	7.42198e-11	-0.840765	2.23177e-09	Atp6v1g2	ENSRNOP00000001114
rno-miR-130b-3p	ENSRNOG00000023538	7.4392e-11	-0.840742	2.23576e-09	Aldh5a1	ENSRNOP00000078818
rno-miR-351-5p	ENSRNOG00000016592	7.46355e-11	0.84071	2.2419e-09	Gnai2	ENSRNOP00000022550
rno-miR-106b-3p	ENSRNOG00000003715	7.46764e-11	0.840705	2.24195e-09	Srpx2	ENSRNOP00000085502
rno-miR-130b-5p	ENSRNOG00000018644	7.48199e-11	-0.840686	2.24507e-09	Slc6a7	ENSRNOP00000070592
rno-miR-31a-5p	ENSRNOG00000007901	7.5681e-11	0.840573	2.26971e-09	Tmed10	ENSRNOP00000010512
rno-miR-19b-3p	ENSRNOG00000010819	7.65952e-11	-0.840455	2.29592e-09	Hspa4l	ENSRNOP00000015474
rno-miR-135a-5p	ENSRNOG00000006557	7.67177e-11	0.840439	2.29838e-09	Cyfip2	ENSRNOP00000056255
rno-miR-21-3p	ENSRNOG00000045844	7.7098e-11	-0.84039	2.30856e-09	Impact	ENSRNOP00000078372
rno-miR-503-5p	ENSRNOG00000003512	7.76247e-11	-0.840323	2.32311e-09	Gabra1	ENSRNOP00000004725
rno-miR-21-3p	ENSRNOG00000032871	7.78296e-11	-0.840297	2.32802e-09	Mlc1	ENSRNOP00000052732
rno-miR-146b-5p	ENSRNOG00000003524	7.82852e-11	0.840239	2.34042e-09	Lrrc59	ENSRNOP00000004941
rno-miR-214-3p	ENSRNOG00000030877	7.86761e-11	-0.84019	2.35087e-09	Htr2c	ENSRNOP00000060345
rno-miR-153-3p	ENSRNOG00000013587	7.87609e-11	0.840179	2.35217e-09	Fam135a	ENSRNOP00000018234
rno-miR-24-2-5p	ENSRNOG00000056697	7.88359e-11	-0.84017	2.35318e-09	Kcnab1	ENSRNOP00000072289
rno-miR-221-3p	ENSRNOG00000022268	7.89543e-11	-0.840155	2.35548e-09	Pnpla3	ENSRNOP00000015767
rno-miR-764-3p	ENSRNOG00000011751	7.92162e-11	0.840122	2.36205e-09	Ncdn	ENSRNOP00000016229
rno-miR-329-5p	ENSRNOG00000017601	7.94393e-11	0.840094	2.36747e-09	Srd5a1	ENSRNOP00000023659
rno-miR-214-3p	ENSRNOG00000028404	8.04038e-11	-0.839975	2.39496e-09	Ppp1r1b	ENSRNOP00000034614
rno-miR-433-5p	ENSRNOG00000008431	8.05983e-11	0.839951	2.39949e-09	Gabbr2	ENSRNOP00000011573
rno-miR-666-3p	ENSRNOG00000010784	8.07241e-11	0.839935	2.40199e-09	Scg3	ENSRNOP00000014491
rno-miR-17-1-3p	ENSRNOG00000015852	8.15664e-11	-0.839832	2.42578e-09	Arhgap35	ENSRNOP00000075649
rno-miR-17-1-3p	ENSRNOG00000014702	8.1832e-11	-0.8398	2.43241e-09	Elovl2	ENSRNOP00000019756
rno-miR-221-3p	ENSRNOG00000014621	8.19097e-11	0.839791	2.43345e-09	Rab8a	ENSRNOP00000073296
rno-miR-329-5p	ENSRNOG00000009460	8.19859e-11	0.839781	2.43444e-09	Pdzd8	ENSRNOP00000063181
rno-miR-542-5p	ENSRNOG00000018110	8.24643e-11	0.839724	2.44737e-09	Svil	ENSRNOP00000025037
rno-miR-323-5p	ENSRNOG00000015701	8.25562e-11	-0.839713	2.44782e-09	Rreb1	ENSRNOP00000056967
rno-miR-28-3p	ENSRNOG00000014702	8.26265e-11	-0.839704	2.44782e-09	Elovl2	ENSRNOP00000019756
rno-miR-92a-1-5p	ENSRNOG00000020470	8.26751e-11	0.839698	2.44782e-09	Slc25a24	ENSRNOP00000027765
rno-miR-93-5p	ENSRNOG00000014806	8.27803e-11	-0.839686	2.44782e-09	Pnkd	ENSRNOP00000049462
rno-miR-93-5p	ENSRNOG00000014806	8.27803e-11	-0.839686	2.44782e-09	Pnkd	ENSRNOP00000020048
rno-miR-1249	ENSRNOG00000002810	8.29649e-11	-0.839664	2.45201e-09	Gfpt2	ENSRNOP00000003770
rno-miR-3559-5p	ENSRNOG00000022429	8.32748e-11	-0.839627	2.45989e-09	Minar2	ENSRNOP00000029403
rno-miR-27a-3p	ENSRNOG00000000543	8.33484e-11	0.839618	2.46079e-09	Frk	ENSRNOP00000000653
rno-miR-193a-3p	ENSRNOG00000020653	8.37065e-11	0.839575	2.47008e-09	S1pr2	ENSRNOP00000080559
rno-miR-214-3p	ENSRNOG00000045764	8.42238e-11	-0.839514	2.48406e-09	Cxxc4	ENSRNOP00000067828
rno-miR-129-2-3p	ENSRNOG00000015941	8.4552e-11	-0.839475	2.49245e-09	Fkbp10	ENSRNOP00000022029
rno-miR-351-5p	ENSRNOG00000001223	8.51271e-11	0.839408	2.5068e-09	Pttg1ip	ENSRNOP00000001638
rno-miR-323-5p	ENSRNOG00000014117	8.64253e-11	-0.839257	2.54372e-09	Hmox1	ENSRNOP00000019192
rno-miR-221-3p	ENSRNOG00000010263	8.6623e-11	-0.839235	2.54744e-09	Cldn11	ENSRNOP00000014359
rno-miR-329-3p	ENSRNOG00000025504	8.66412e-11	0.839233	2.54744e-09	Ankrd46	ENSRNOP00000034048
rno-miR-329-5p	ENSRNOG00000010966	8.76347e-11	-0.839119	2.57514e-09	Itgb1	ENSRNOP00000014785
rno-miR-3557-5p	ENSRNOG00000008921	8.77188e-11	-0.83911	2.57514e-09	Dynll2	ENSRNOP00000012279
rno-miR-193a-3p	ENSRNOG00000008629	8.77744e-11	-0.839103	2.57535e-09	Secisbp2l	ENSRNOP00000011551
rno-miR-221-3p	ENSRNOG00000036689	8.78166e-11	0.839098	2.57535e-09	P4hb	ENSRNOP00000051841
rno-miR-329-5p	ENSRNOG00000004518	8.81498e-11	0.839061	2.58379e-09	Cacnb1	ENSRNOP00000006098
rno-miR-223-3p	ENSRNOG00000008428	8.82727e-11	-0.839047	2.58588e-09	Drd2	ENSRNOP00000043759
rno-miR-433-5p	ENSRNOG00000049782	8.83118e-11	-0.839042	2.58588e-09	Csf2ra	ENSRNOP00000075442
rno-miR-21-5p	ENSRNOG00000015416	8.83965e-11	0.839033	2.58703e-09	Nabp1	ENSRNOP00000021403
rno-miR-329-5p	ENSRNOG00000061050	8.90185e-11	0.838963	2.6039e-09	Mboat2	ENSRNOP00000075292
rno-miR-28-3p	ENSRNOG00000006649	8.96474e-11	-0.838893	2.6196e-09	Thrb	ENSRNOP00000008989
rno-miR-3559-5p	ENSRNOG00000054204	8.99256e-11	-0.838862	2.62235e-09	Gria2	ENSRNOP00000069094
rno-miR-3559-5p	ENSRNOG00000054204	8.99256e-11	-0.838862	2.62235e-09	Gria2	ENSRNOP00000072906
rno-miR-130b-5p	ENSRNOG00000009370	9.04138e-11	-0.838808	2.63523e-09	Tbkbp1	ENSRNOP00000012461
rno-miR-3557-5p	ENSRNOG00000015439	9.05614e-11	0.838791	2.63688e-09	Man2a1	ENSRNOP00000020767
rno-miR-154-5p	ENSRNOG00000054251	9.06606e-11	-0.83878	2.63688e-09	Clec7a	ENSRNOP00000073639
rno-miR-153-3p	ENSRNOG00000015528	9.0748e-11	0.838771	2.63688e-09	Pja2	ENSRNOP00000021258
rno-miR-153-3p	ENSRNOG00000015528	9.0748e-11	0.838771	2.63688e-09	Pja2	ENSRNOP00000072362
rno-miR-18a-5p	ENSRNOG00000007808	9.083e-11	-0.838762	2.63791e-09	Nap1l5	ENSRNOP00000010263
rno-miR-25-3p	ENSRNOG00000019850	9.10203e-11	-0.838741	2.64075e-09	Speg	ENSRNOP00000084140
rno-miR-25-3p	ENSRNOG00000019850	9.10203e-11	-0.838741	2.64075e-09	Speg	ENSRNOP00000026941
rno-miR-17-5p	ENSRNOG00000010812	9.12099e-11	-0.83872	2.6449e-09	Osbpl6	ENSRNOP00000095383
rno-miR-15b-5p	ENSRNOG00000043006	9.14748e-11	-0.838691	2.65123e-09	Epm2aip1	ENSRNOP00000052902
rno-miR-153-3p	ENSRNOG00000019850	9.18031e-11	0.838655	2.65804e-09	Speg	ENSRNOP00000084140
rno-miR-153-3p	ENSRNOG00000019850	9.18031e-11	0.838655	2.65804e-09	Speg	ENSRNOP00000026941
rno-miR-503-5p	ENSRNOG00000049949	9.1979e-11	-0.838636	2.66178e-09	Hapln4	ENSRNOP00000064949
rno-miR-490-3p	ENSRNOG00000049949	9.2823e-11	0.838545	2.68348e-09	Hapln4	ENSRNOP00000064949
rno-miR-15b-5p	ENSRNOG00000008716	9.31626e-11	-0.838508	2.69193e-09	Nefh	ENSRNOP00000011604
rno-miR-152-3p	ENSRNOG00000004367	9.34756e-11	0.838475	2.69961e-09	Elk3	ENSRNOP00000005911
rno-miR-146a-5p	ENSRNOG00000018851	9.37093e-11	-0.83845	2.70498e-09	Ppp2r2b	ENSRNOP00000077436
rno-miR-15b-5p	ENSRNOG00000061153	9.47147e-11	-0.838343	2.72159e-09	Hrh3	ENSRNOP00000069003
rno-miR-15b-5p	ENSRNOG00000061153	9.47147e-11	-0.838343	2.72159e-09	Hrh3	ENSRNOP00000090011
rno-miR-15b-5p	ENSRNOG00000061153	9.47147e-11	-0.838343	2.72159e-09	Hrh3	ENSRNOP00000071828
rno-miR-466b-5p	ENSRNOG00000024728	9.48157e-11	0.838332	2.72312e-09	Arhgap22	ENSRNOP00000033034
rno-miR-147	ENSRNOG00000008431	9.49912e-11	-0.838314	2.72668e-09	Gabbr2	ENSRNOP00000011573
rno-miR-214-3p	ENSRNOG00000005457	9.50356e-11	-0.838309	2.72668e-09	Lamp5	ENSRNOP00000007274
rno-miR-27a-3p	ENSRNOG00000056826	9.533e-11	-0.838278	2.73363e-09	Arap2	ENSRNOP00000074225
rno-miR-3552	ENSRNOG00000037476	9.53738e-11	0.838273	2.73363e-09	Galnt9	ENSRNOP00000053563
rno-miR-214-3p	ENSRNOG00000008921	9.54542e-11	-0.838265	2.73456e-09	Dynll2	ENSRNOP00000012279
rno-miR-124-5p	ENSRNOG00000010964	9.55083e-11	-0.838259	2.73474e-09	Akap13	ENSRNOP00000014802
rno-miR-214-3p	ENSRNOG00000061153	9.6467e-11	-0.838159	2.74813e-09	Hrh3	ENSRNOP00000069003
rno-miR-214-3p	ENSRNOG00000061153	9.6467e-11	-0.838159	2.74813e-09	Hrh3	ENSRNOP00000090011
rno-miR-214-3p	ENSRNOG00000061153	9.6467e-11	-0.838159	2.74813e-09	Hrh3	ENSRNOP00000071828
rno-miR-764-3p	ENSRNOG00000004483	9.66032e-11	0.838145	2.74813e-09	Ptprr	ENSRNOP00000070648
rno-miR-764-3p	ENSRNOG00000004483	9.66032e-11	0.838145	2.74813e-09	Ptprr	ENSRNOP00000006401
rno-miR-764-3p	ENSRNOG00000009892	9.70032e-11	-0.838104	2.75813e-09	Adamts15	ENSRNOP00000013341
rno-miR-129-2-3p	ENSRNOG00000003198	9.7327e-11	0.83807	2.76595e-09	Bmerb1	ENSRNOP00000004346
rno-miR-24-2-5p	ENSRNOG00000021128	9.79487e-11	-0.838006	2.77916e-09	Kcnj11	ENSRNOP00000028685
rno-miR-24-2-5p	ENSRNOG00000015528	9.80356e-11	-0.837997	2.77916e-09	Pja2	ENSRNOP00000021258
rno-miR-24-2-5p	ENSRNOG00000015528	9.80356e-11	-0.837997	2.77916e-09	Pja2	ENSRNOP00000072362
rno-miR-142-3p	ENSRNOG00000019177	9.8311e-11	-0.837969	2.78558e-09	Psd2	ENSRNOP00000026112
rno-miR-466b-5p	ENSRNOG00000002544	9.85786e-11	-0.837942	2.79177e-09	Kifap3	ENSRNOP00000063896
rno-miR-323-5p	ENSRNOG00000042886	9.87945e-11	-0.83792	2.79598e-09	Rps28	ENSRNOP00000060568
rno-miR-28-3p	ENSRNOG00000009862	9.88253e-11	-0.837917	2.79598e-09	Olfm1	ENSRNOP00000013443
rno-miR-124-5p	ENSRNOG00000015416	9.97332e-11	-0.837825	2.82026e-09	Nabp1	ENSRNOP00000021403
rno-miR-27a-3p	ENSRNOG00000011859	9.99301e-11	-0.837805	2.82442e-09	Eif5a2	ENSRNOP00000015779
rno-miR-28-3p	ENSRNOG00000017428	1.00023e-10	-0.837796	2.82522e-09	Map1b	ENSRNOP00000023460
rno-miR-27a-3p	ENSRNOG00000009409	1.00057e-10	-0.837792	2.82522e-09	Fbxo2	ENSRNOP00000012670
rno-miR-124-5p	ENSRNOG00000015480	1.0028e-10	0.83777	2.83011e-09	Prkcz	ENSRNOP00000021285
rno-miR-490-3p	ENSRNOG00000009815	1.01341e-10	0.837664	2.85862e-09	Pnma2	ENSRNOP00000082403
rno-miR-106b-3p	ENSRNOG00000031136	1.01749e-10	-0.837624	2.86871e-09	Ntng1	ENSRNOP00000060409
rno-miR-146a-5p	ENSRNOG00000003206	1.01809e-10	0.837618	2.86899e-09	Actr3	ENSRNOP00000071780
rno-miR-214-3p	ENSRNOG00000020185	1.02162e-10	-0.837583	2.87751e-09	Wdr6	ENSRNOP00000027411
rno-miR-17-1-3p	ENSRNOG00000006729	1.02223e-10	-0.837577	2.87781e-09	Slc24a4	ENSRNOP00000071582
rno-miR-214-3p	ENSRNOG00000018982	1.02541e-10	-0.837546	2.88506e-09	Entpd3	ENSRNOP00000025663
rno-miR-193a-3p	ENSRNOG00000052486	1.02582e-10	-0.837542	2.88506e-09	Kcna6	ENSRNOP00000071895
rno-miR-214-3p	ENSRNOG00000000547	1.02866e-10	-0.837514	2.89161e-09	Tspyl4	ENSRNOP00000000658
rno-miR-221-3p	ENSRNOG00000002278	1.03165e-10	0.837485	2.89747e-09	Tec	ENSRNOP00000003125
rno-miR-221-3p	ENSRNOG00000015445	1.03176e-10	-0.837483	2.89747e-09	Mal	ENSRNOP00000020870
rno-miR-27a-3p	ENSRNOG00000059474	1.03798e-10	0.837423	2.90986e-09	Mob1a	ENSRNOP00000072053
rno-miR-124-5p	ENSRNOG00000010389	1.03975e-10	0.837406	2.90986e-09	Ndrg2	ENSRNOP00000042949
rno-miR-129-2-3p	ENSRNOG00000002950	1.04316e-10	-0.837373	2.91799e-09	Lyl1	ENSRNOP00000003980
rno-miR-376a-3p	ENSRNOG00000021691	1.04657e-10	0.83734	2.92607e-09	Ccdc92	ENSRNOP00000031971
rno-miR-130b-5p	ENSRNOG00000010516	1.04806e-10	0.837325	2.9288e-09	Plau	ENSRNOP00000014273
rno-miR-532-5p	ENSRNOG00000001254	1.0492e-10	0.837315	2.93054e-09	Col6a2	ENSRNOP00000001695
rno-miR-221-3p	ENSRNOG00000059961	1.05132e-10	-0.837294	2.93503e-09	Rapgef3	ENSRNOP00000076511
rno-miR-142-3p	ENSRNOG00000047635	1.05193e-10	-0.837288	2.93529e-09	Tmem178b	ENSRNOP00000087638
rno-miR-129-2-3p	ENSRNOG00000038881	1.0546e-10	-0.837263	2.9413e-09	Hcls1	ENSRNOP00000003326
rno-miR-154-5p	ENSRNOG00000032828	1.06058e-10	0.837206	2.95655e-09	Mapk8ip2	ENSRNOP00000052648
rno-miR-20a-5p	ENSRNOG00000030269	1.07309e-10	-0.837087	2.98994e-09	Atp2b2	ENSRNOP00000091175
rno-miR-3552	ENSRNOG00000007014	1.07738e-10	0.837047	3.00044e-09	Cnksr2	ENSRNOP00000071915
rno-miR-329-3p	ENSRNOG00000005620	1.0834e-10	-0.836991	3.01574e-09	Lcp2	ENSRNOP00000050879
rno-miR-130b-3p	ENSRNOG00000020644	1.08558e-10	-0.83697	3.01886e-09	Nsg2	ENSRNOP00000028069
rno-miR-23a-3p	ENSRNOG00000010350	1.08558e-10	-0.83697	3.01886e-09	Rcan2	ENSRNOP00000013954
rno-miR-21-3p	ENSRNOG00000002544	1.08818e-10	-0.836946	3.02459e-09	Kifap3	ENSRNOP00000063896
rno-miR-24-2-5p	ENSRNOG00000009350	1.08981e-10	-0.836931	3.02765e-09	Sez6	ENSRNOP00000040374
rno-miR-193a-3p	ENSRNOG00000003029	1.09291e-10	0.836902	3.03478e-09	Calr	ENSRNOP00000080548
rno-miR-129-2-3p	ENSRNOG00000000774	1.09773e-10	0.836858	3.04667e-09	Gabbr1	ENSRNOP00000071413
rno-miR-106b-3p	ENSRNOG00000020918	1.10698e-10	0.836773	3.07085e-09	Ccnd1	ENSRNOP00000083271
rno-miR-27a-3p	ENSRNOG00000043006	1.12072e-10	-0.836648	3.10747e-09	Epm2aip1	ENSRNOP00000052902
rno-miR-23a-3p	ENSRNOG00000009892	1.12545e-10	0.836605	3.1181e-09	Adamts15	ENSRNOP00000013341
rno-miR-551b-3p	ENSRNOG00000001098	1.1273e-10	0.836589	3.1181e-09	Pds5b	ENSRNOP00000001464
rno-miR-551b-3p	ENSRNOG00000001098	1.1273e-10	0.836589	3.1181e-09	Pds5b	ENSRNOP00000040297
rno-miR-130b-5p	ENSRNOG00000002126	1.12831e-10	-0.83658	3.11892e-09	Ncam2	ENSRNOP00000002895
rno-miR-21-3p	ENSRNOG00000027894	1.12868e-10	0.836576	3.11892e-09	Iqgap3	ENSRNOP00000029108
rno-miR-106b-3p	ENSRNOG00000003988	1.13123e-10	-0.836553	3.12291e-09	Dnajc27	ENSRNOP00000005317
rno-miR-503-5p	ENSRNOG00000052080	1.13557e-10	-0.836514	3.12931e-09	Camk2b	ENSRNOP00000068938
rno-miR-503-5p	ENSRNOG00000052080	1.13557e-10	-0.836514	3.12931e-09	Camk2b	ENSRNOP00000073205
rno-miR-130b-5p	ENSRNOG00000019536	1.13574e-10	0.836513	3.12931e-09	Smim3	ENSRNOP00000026426
rno-miR-93-5p	ENSRNOG00000011859	1.14549e-10	-0.836426	3.15464e-09	Eif5a2	ENSRNOP00000015779
rno-miR-124-5p	ENSRNOG00000018122	1.15068e-10	0.83638	3.16741e-09	Tspan17	ENSRNOP00000049736
rno-miR-21-5p	ENSRNOG00000021589	1.15182e-10	-0.83637	3.16747e-09	Nexmif	ENSRNOP00000036176
rno-miR-6329	ENSRNOG00000050190	1.16066e-10	0.836293	3.18971e-09	Eng	ENSRNOP00000066838
rno-miR-503-5p	ENSRNOG00000010784	1.16103e-10	-0.83629	3.18971e-09	Scg3	ENSRNOP00000014491
rno-miR-17-1-3p	ENSRNOG00000018399	1.16789e-10	-0.83623	3.20702e-09	Cpne6	ENSRNOP00000024978
rno-miR-127-5p	ENSRNOG00000049410	1.18012e-10	0.836124	3.23903e-09	Chrm3	ENSRNOP00000080306
rno-miR-551b-3p	ENSRNOG00000011763	1.18341e-10	-0.836095	3.24494e-09	Serp1	ENSRNOP00000017868
rno-miR-532-5p	ENSRNOG00000009331	1.20384e-10	0.835921	3.29937e-09	Hck	ENSRNOP00000012432
rno-miR-92a-3p	ENSRNOG00000006632	1.21835e-10	0.835799	3.33754e-09	Rps6ka3	ENSRNOP00000008938
rno-miR-666-3p	ENSRNOG00000056826	1.22155e-10	0.835773	3.34469e-09	Arap2	ENSRNOP00000074225
rno-miR-3557-5p	ENSRNOG00000009892	1.22305e-10	0.83576	3.34721e-09	Adamts15	ENSRNOP00000013341
rno-miR-15b-5p	ENSRNOG00000017969	1.22764e-10	-0.835722	3.35815e-09	Olfm3	ENSRNOP00000024243
rno-miR-503-5p	ENSRNOG00000021691	1.23078e-10	-0.835696	3.36512e-09	Ccdc92	ENSRNOP00000031971
rno-miR-193a-3p	ENSRNOG00000053196	1.24167e-10	-0.835606	3.39325e-09	Slc48a1	ENSRNOP00000093159
rno-miR-124-3p	ENSRNOG00000058938	1.24396e-10	0.835587	3.39788e-09	Camkv	ENSRNOP00000071953
rno-miR-329-5p	ENSRNOG00000012404	1.24721e-10	0.835561	3.40512e-09	Thrsp	ENSRNOP00000016540
rno-miR-501-3p	ENSRNOG00000010389	1.24992e-10	-0.835538	3.40925e-09	Ndrg2	ENSRNOP00000042949
rno-miR-19b-3p	ENSRNOG00000018784	1.25503e-10	-0.835497	3.42156e-09	Jph3	ENSRNOP00000025392
rno-miR-147	ENSRNOG00000003745	1.26158e-10	0.835444	3.43741e-09	Atf3	ENSRNOP00000005085
rno-miR-92a-1-5p	ENSRNOG00000004904	1.26227e-10	0.835438	3.43741e-09	Pa2g4	ENSRNOP00000091838
rno-miR-28-3p	ENSRNOG00000003741	1.26265e-10	-0.835435	3.43741e-09	Nptx1	ENSRNOP00000005067
rno-miR-129-2-3p	ENSRNOG00000016977	1.27347e-10	0.835348	3.46519e-09	Calb2	ENSRNOP00000022943
rno-miR-28-3p	ENSRNOG00000018087	1.27639e-10	0.835324	3.47045e-09	Vim	ENSRNOP00000024430
rno-miR-3557-5p	ENSRNOG00000020248	1.27662e-10	-0.835323	3.47045e-09	Ina	ENSRNOP00000027417
rno-miR-551b-3p	ENSRNOG00000019738	1.28486e-10	0.835257	3.49119e-09	Gpr61	ENSRNOP00000026750
rno-miR-130b-5p	ENSRNOG00000015538	1.28791e-10	-0.835233	3.49781e-09	Abcd2	ENSRNOP00000021064
rno-miR-129-2-3p	ENSRNOG00000005850	1.29027e-10	0.835214	3.50256e-09	Gdap1	ENSRNOP00000007994
rno-miR-20a-5p	ENSRNOG00000049410	1.30456e-10	-0.835101	3.53819e-09	Chrm3	ENSRNOP00000080306
rno-miR-155-5p	ENSRNOG00000023322	1.30464e-10	0.835101	3.53819e-09	Ostc	ENSRNOP00000037521
rno-miR-3559-5p	ENSRNOG00000030714	1.31108e-10	-0.83505	3.55395e-09	Bsn	ENSRNOP00000072024
rno-miR-223-3p	ENSRNOG00000008620	1.31392e-10	0.835028	3.55859e-09	Smad3	ENSRNOP00000037346
rno-miR-362-5p	ENSRNOG00000007234	1.31404e-10	-0.835027	3.55859e-09	Cyp51	ENSRNOP00000009985
rno-miR-21-3p	ENSRNOG00000008223	1.31588e-10	-0.835013	3.56019e-09	Cnr1	ENSRNOP00000081243
rno-miR-17-5p	ENSRNOG00000015971	1.32656e-10	-0.83493	3.58738e-09	Slc12a2	ENSRNOP00000021921
rno-miR-199a-5p	ENSRNOG00000048924	1.3363e-10	0.834855	3.61201e-09	Islr	ENSRNOP00000090688
rno-miR-93-5p	ENSRNOG00000012663	1.33975e-10	-0.834828	3.61963e-09	Mfsd6	ENSRNOP00000036787
rno-miR-20a-5p	ENSRNOG00000019147	1.34663e-10	0.834776	3.63646e-09	Stom	ENSRNOP00000025904
rno-miR-532-5p	ENSRNOG00000014218	1.35501e-10	-0.834712	3.65738e-09	Tmem25	ENSRNOP00000077862
rno-miR-25-3p	ENSRNOG00000001082	1.36983e-10	-0.834601	3.69561e-09	Abcb9	ENSRNOP00000096168
rno-miR-329-5p	ENSRNOG00000013290	1.37188e-10	0.834585	3.69939e-09	Nrip3	ENSRNOP00000059649
rno-miR-147	ENSRNOG00000005830	1.37412e-10	-0.834569	3.70368e-09	Tafa4	ENSRNOP00000061075
rno-miR-20a-5p	ENSRNOG00000013290	1.37894e-10	-0.834533	3.71492e-09	Nrip3	ENSRNOP00000059649
rno-miR-146b-5p	ENSRNOG00000012045	1.38805e-10	-0.834465	3.73768e-09	Adgrb3	ENSRNOP00000016194
rno-miR-15b-5p	ENSRNOG00000033747	1.39289e-10	0.834429	3.74432e-09	Sp110	ENSRNOP00000053828
rno-miR-124-3p	ENSRNOG00000057817	1.3938e-10	0.834422	3.74432e-09	Epb41l1	ENSRNOP00000071420
rno-miR-124-3p	ENSRNOG00000057817	1.3938e-10	0.834422	3.74432e-09	Epb41l1	ENSRNOP00000071547
rno-miR-20a-5p	ENSRNOG00000008986	1.39552e-10	0.83441	3.74632e-09	Diaph3	ENSRNOP00000012167
rno-miR-17-1-3p	ENSRNOG00000008481	1.39586e-10	-0.834407	3.74632e-09	Reep1	ENSRNOP00000090724
rno-miR-31a-5p	ENSRNOG00000021082	1.39949e-10	0.83438	3.75007e-09	Kdelr1	ENSRNOP00000028627
rno-miR-15b-5p	ENSRNOG00000001098	1.40055e-10	-0.834373	3.75007e-09	Pds5b	ENSRNOP00000001464
rno-miR-15b-5p	ENSRNOG00000001098	1.40055e-10	-0.834373	3.75007e-09	Pds5b	ENSRNOP00000040297
rno-miR-329-5p	ENSRNOG00000020653	1.40846e-10	-0.834315	3.76772e-09	S1pr2	ENSRNOP00000080559
rno-miR-551b-3p	ENSRNOG00000007234	1.4102e-10	0.834302	3.77059e-09	Cyp51	ENSRNOP00000009985
rno-miR-106b-3p	ENSRNOG00000057221	1.41156e-10	-0.834292	3.77246e-09	Scn3b	ENSRNOP00000071448
rno-miR-28-3p	ENSRNOG00000014171	1.42751e-10	0.834176	3.81329e-09	Tnfsf13	ENSRNOP00000053740
rno-miR-221-3p	ENSRNOG00000002309	1.42841e-10	0.83417	3.81392e-09	Hlx	ENSRNOP00000003155
rno-miR-27a-5p	ENSRNOG00000016795	1.43887e-10	-0.834095	3.84005e-09	Rabl6	ENSRNOP00000060618
rno-miR-3557-5p	ENSRNOG00000012062	1.43991e-10	0.834087	3.84103e-09	Npc2	ENSRNOP00000016076
rno-miR-503-5p	ENSRNOG00000006200	1.44267e-10	-0.834068	3.84657e-09	St18	ENSRNOP00000056380
rno-miR-17-5p	ENSRNOG00000047476	1.44722e-10	-0.834035	3.8569e-09	Wasf1	ENSRNOP00000064342
rno-miR-221-3p	ENSRNOG00000030124	1.45015e-10	-0.834014	3.86291e-09	Ptpn11	ENSRNOP00000090199
rno-miR-15b-5p	ENSRNOG00000001072	1.46402e-10	-0.833916	3.89803e-09	Cers4	ENSRNOP00000001418
rno-miR-532-5p	ENSRNOG00000031440	1.47402e-10	-0.833846	3.92099e-09	Nova1	ENSRNOP00000069458
rno-miR-666-3p	ENSRNOG00000010535	1.48004e-10	0.833804	3.93517e-09	Cdh18	ENSRNOP00000014013
rno-miR-28-5p	ENSRNOG00000004756	1.48086e-10	-0.833798	3.93551e-09	Syt2	ENSRNOP00000006637
rno-miR-152-3p	ENSRNOG00000019536	1.48308e-10	0.833783	3.93957e-09	Smim3	ENSRNOP00000026426
rno-miR-17-5p	ENSRNOG00000030269	1.48391e-10	-0.833777	3.93994e-09	Atp2b2	ENSRNOP00000091175
rno-miR-193a-3p	ENSRNOG00000030877	1.48528e-10	-0.833767	3.94172e-09	Htr2c	ENSRNOP00000060345
rno-miR-764-3p	ENSRNOG00000006962	1.48758e-10	0.833751	3.946e-09	Stk32c	ENSRNOP00000009178
rno-miR-764-3p	ENSRNOG00000012371	1.49371e-10	0.833709	3.96042e-09	Car7	ENSRNOP00000016521
rno-miR-31a-5p	ENSRNOG00000043451	1.49578e-10	0.833695	3.96406e-09	Spp1	ENSRNOP00000062358
rno-miR-329-3p	ENSRNOG00000047635	1.50572e-10	0.833626	3.98853e-09	Tmem178b	ENSRNOP00000087638
rno-miR-329-5p	ENSRNOG00000017079	1.50891e-10	0.833604	3.99327e-09	Pgm2l1	ENSRNOP00000022963
rno-miR-17-1-3p	ENSRNOG00000018231	1.51772e-10	-0.833544	4.01473e-09	Nacc2	ENSRNOP00000070139
rno-miR-124-5p	ENSRNOG00000010731	1.51938e-10	0.833533	4.01727e-09	Gpm6a	ENSRNOP00000014312
rno-miR-20a-5p	ENSRNOG00000018839	1.53341e-10	-0.833438	4.05058e-09	Ntrk2	ENSRNOP00000070128
rno-miR-20a-5p	ENSRNOG00000018839	1.53341e-10	-0.833438	4.05058e-09	Ntrk2	ENSRNOP00000045635
rno-miR-199a-5p	ENSRNOG00000049537	1.53651e-10	0.833417	4.05604e-09	LOC100302372	ENSRNOP00000078069
rno-miR-490-3p	ENSRNOG00000017444	1.5369e-10	0.833414	4.05604e-09	Nrsn1	ENSRNOP00000023519
rno-miR-17-1-3p	ENSRNOG00000006237	1.5531e-10	-0.833306	4.0969e-09	Gpr37l1	ENSRNOP00000008282
rno-miR-351-5p	ENSRNOG00000011763	1.57148e-10	0.833184	4.14347e-09	Serp1	ENSRNOP00000017868
rno-miR-214-3p	ENSRNOG00000043387	1.58151e-10	-0.833118	4.16798e-09	Cpe	ENSRNOP00000061172
rno-miR-21-3p	ENSRNOG00000059615	1.589e-10	-0.833069	4.18579e-09	Exoc6b	ENSRNOP00000070757
rno-miR-329-5p	ENSRNOG00000046955	1.58997e-10	0.833062	4.18639e-09	Cbx6	ENSRNOP00000061325
rno-miR-329-5p	ENSRNOG00000004812	1.59128e-10	0.833054	4.18793e-09	Sema6d	ENSRNOP00000062577
rno-miR-17-5p	ENSRNOG00000049410	1.60308e-10	-0.832977	4.21703e-09	Chrm3	ENSRNOP00000080306
rno-miR-154-5p	ENSRNOG00000007733	1.60717e-10	0.832951	4.22581e-09	Arhgef9	ENSRNOP00000078766
rno-miR-764-3p	ENSRNOG00000020424	1.6079e-10	0.832946	4.22581e-09	Plpp4	ENSRNOP00000027681
rno-miR-146b-5p	ENSRNOG00000038140	1.61852e-10	0.832878	4.25175e-09	Nsd2	ENSRNOP00000021952
rno-miR-27a-3p	ENSRNOG00000001098	1.62804e-10	-0.832817	4.26791e-09	Pds5b	ENSRNOP00000001464
rno-miR-27a-3p	ENSRNOG00000001098	1.62804e-10	-0.832817	4.26791e-09	Pds5b	ENSRNOP00000040297
rno-miR-106b-3p	ENSRNOG00000010731	1.62842e-10	-0.832814	4.26791e-09	Gpm6a	ENSRNOP00000014312
rno-miR-130b-5p	ENSRNOG00000004217	1.6292e-10	0.832809	4.26801e-09	Stk10	ENSRNOP00000044325
rno-miR-490-3p	ENSRNOG00000017428	1.63126e-10	0.832796	4.27143e-09	Map1b	ENSRNOP00000023460
rno-miR-31a-5p	ENSRNOG00000001453	1.63469e-10	0.832774	4.2774e-09	Baz1b	ENSRNOP00000094596
rno-miR-15b-5p	ENSRNOG00000046972	1.63508e-10	-0.832772	4.2774e-09	Chrm2	ENSRNOP00000082007
rno-miR-18a-5p	ENSRNOG00000029087	1.63579e-10	-0.832767	4.2774e-09	Nap1l3	ENSRNOP00000048930
rno-miR-551b-3p	ENSRNOG00000010131	1.63728e-10	-0.832758	4.27932e-09	Rin2	ENSRNOP00000059327
rno-miR-3552	ENSRNOG00000014806	1.64597e-10	0.832703	4.29416e-09	Pnkd	ENSRNOP00000049462
rno-miR-3552	ENSRNOG00000014806	1.64597e-10	0.832703	4.29416e-09	Pnkd	ENSRNOP00000020048
rno-miR-130b-5p	ENSRNOG00000017428	1.65328e-10	-0.832657	4.31119e-09	Map1b	ENSRNOP00000023460
rno-miR-199a-5p	ENSRNOG00000020185	1.65691e-10	-0.832634	4.31119e-09	Wdr6	ENSRNOP00000027411
rno-miR-106b-3p	ENSRNOG00000054204	1.65705e-10	-0.832633	4.31119e-09	Gria2	ENSRNOP00000069094
rno-miR-106b-3p	ENSRNOG00000054204	1.65705e-10	-0.832633	4.31119e-09	Gria2	ENSRNOP00000072906
rno-miR-130b-5p	ENSRNOG00000025504	1.66527e-10	-0.832582	4.32864e-09	Ankrd46	ENSRNOP00000034048
rno-miR-17-1-3p	ENSRNOG00000010597	1.6681e-10	-0.832564	4.33168e-09	Slc5a7	ENSRNOP00000014548
rno-miR-490-3p	ENSRNOG00000010124	1.66872e-10	0.83256	4.33168e-09	Trim2	ENSRNOP00000060362
rno-miR-155-5p	ENSRNOG00000027434	1.6707e-10	-0.832548	4.33483e-09	Fitm2	ENSRNOP00000032048
rno-miR-130b-3p	ENSRNOG00000008970	1.67839e-10	-0.8325	4.35281e-09	Pcdh17	ENSRNOP00000046413
rno-miR-433-5p	ENSRNOG00000008157	1.69492e-10	0.832398	4.39367e-09	Syn2	ENSRNOP00000011292
rno-miR-130b-5p	ENSRNOG00000012196	1.70288e-10	-0.832349	4.41229e-09	Asah2	ENSRNOP00000073116
rno-miR-28-3p	ENSRNOG00000006853	1.7119e-10	-0.832294	4.43194e-09	Elavl2	ENSRNOP00000009034
rno-miR-27a-3p	ENSRNOG00000014543	1.71264e-10	0.832289	4.43194e-09	Tbc1d2b	ENSRNOP00000029420
rno-miR-503-5p	ENSRNOG00000015439	1.71577e-10	0.83227	4.43194e-09	Man2a1	ENSRNOP00000020767
rno-miR-433-5p	ENSRNOG00000054204	1.71591e-10	0.83227	4.43194e-09	Gria2	ENSRNOP00000069094
rno-miR-433-5p	ENSRNOG00000054204	1.71591e-10	0.83227	4.43194e-09	Gria2	ENSRNOP00000072906
rno-miR-24-2-5p	ENSRNOG00000014702	1.71837e-10	-0.832255	4.43629e-09	Elovl2	ENSRNOP00000019756
rno-miR-214-3p	ENSRNOG00000001628	1.72502e-10	-0.832214	4.4454e-09	Pcp4	ENSRNOP00000002221
rno-miR-214-3p	ENSRNOG00000001628	1.72502e-10	-0.832214	4.4454e-09	Pcp4	ENSRNOP00000057764
rno-miR-21-3p	ENSRNOG00000011929	1.73632e-10	-0.832146	4.4725e-09	Abcd3	ENSRNOP00000016739
rno-miR-3557-5p	ENSRNOG00000016356	1.74236e-10	-0.83211	4.48537e-09	Got1	ENSRNOP00000080441
rno-miR-27a-3p	ENSRNOG00000052486	1.74289e-10	-0.832107	4.48537e-09	Kcna6	ENSRNOP00000071895
rno-miR-551b-3p	ENSRNOG00000029071	1.74446e-10	0.832097	4.48736e-09	Unc5c	ENSRNOP00000089543
rno-miR-130b-3p	ENSRNOG00000018944	1.75715e-10	-0.832022	4.51312e-09	Pank1	ENSRNOP00000063874
rno-miR-466b-5p	ENSRNOG00000054204	1.75843e-10	-0.832014	4.51312e-09	Gria2	ENSRNOP00000069094
rno-miR-466b-5p	ENSRNOG00000054204	1.75843e-10	-0.832014	4.51312e-09	Gria2	ENSRNOP00000072906
rno-miR-28-5p	ENSRNOG00000014171	1.76332e-10	0.831985	4.52363e-09	Tnfsf13	ENSRNOP00000053740
rno-miR-31a-5p	ENSRNOG00000006470	1.78409e-10	-0.831863	4.57486e-09	Camk1g	ENSRNOP00000009158
rno-miR-147	ENSRNOG00000014702	1.80418e-10	-0.831746	4.62428e-09	Elovl2	ENSRNOP00000019756
rno-miR-21-3p	ENSRNOG00000013971	1.80723e-10	-0.831728	4.63003e-09	Psat1	ENSRNOP00000074840
rno-miR-764-3p	ENSRNOG00000026490	1.81168e-10	0.831702	4.63934e-09	Dnm3	ENSRNOP00000063767
rno-miR-129-2-3p	ENSRNOG00000007350	1.81271e-10	-0.831696	4.63989e-09	Rac2	ENSRNOP00000009994
rno-miR-214-3p	ENSRNOG00000030269	1.82315e-10	-0.831636	4.66243e-09	Atp2b2	ENSRNOP00000091175
rno-miR-27a-3p	ENSRNOG00000014084	1.83377e-10	0.831575	4.68746e-09	Sp1	ENSRNOP00000019403
rno-miR-124-3p	ENSRNOG00000020769	1.83557e-10	0.831565	4.68774e-09	Crebrf	ENSRNOP00000073583
rno-miR-28-5p	ENSRNOG00000018231	1.83627e-10	-0.831561	4.68774e-09	Nacc2	ENSRNOP00000070139
rno-miR-135a-5p	ENSRNOG00000001506	1.83635e-10	0.831561	4.68774e-09	Tmem35a	ENSRNOP00000002058
rno-miR-221-3p	ENSRNOG00000018627	1.84677e-10	-0.831501	4.71224e-09	Plekhb1	ENSRNOP00000025245
rno-miR-24-2-5p	ENSRNOG00000005378	1.85413e-10	0.83146	4.7289e-09	Gna15	ENSRNOP00000007202
rno-miR-130b-3p	ENSRNOG00000012060	1.85911e-10	-0.831431	4.73948e-09	Gucy1b1	ENSRNOP00000062785
rno-miR-223-3p	ENSRNOG00000005332	1.86092e-10	-0.831421	4.74198e-09	Csdc2	ENSRNOP00000007091
rno-miR-199a-5p	ENSRNOG00000020424	1.86667e-10	-0.831389	4.75449e-09	Plpp4	ENSRNOP00000027681
rno-miR-764-3p	ENSRNOG00000055371	1.87446e-10	0.831345	4.77139e-09	Sptbn4	ENSRNOP00000073706
rno-miR-23a-3p	ENSRNOG00000049949	1.87498e-10	-0.831342	4.77139e-09	Hapln4	ENSRNOP00000064949
rno-miR-532-5p	ENSRNOG00000016043	1.88411e-10	-0.831291	4.79036e-09	Aqp4	ENSRNOP00000050942
rno-miR-532-5p	ENSRNOG00000016043	1.88411e-10	-0.831291	4.79036e-09	Aqp4	ENSRNOP00000073052
rno-miR-136-5p	ENSRNOG00000033119	1.88658e-10	0.831278	4.7945e-09	Plcb4	ENSRNOP00000048553
rno-miR-466b-5p	ENSRNOG00000001682	1.89311e-10	-0.831241	4.80894e-09	Ttc3	ENSRNOP00000059742
rno-miR-199a-3p	ENSRNOG00000013747	1.90379e-10	0.831182	4.83249e-09	Sh3bp2	ENSRNOP00000054918
rno-miR-24-2-5p	ENSRNOG00000012060	1.90408e-10	-0.831181	4.83249e-09	Gucy1b1	ENSRNOP00000062785
rno-miR-193a-3p	ENSRNOG00000012017	1.90615e-10	0.831169	4.83559e-09	Otulin	ENSRNOP00000016111
rno-miR-28-3p	ENSRNOG00000005850	1.91339e-10	-0.831129	4.8518e-09	Gdap1	ENSRNOP00000007994
rno-miR-329-5p	ENSRNOG00000021314	1.92257e-10	0.831079	4.87072e-09	Fdft1	ENSRNOP00000029808
rno-miR-124-5p	ENSRNOG00000001682	1.92279e-10	0.831078	4.87072e-09	Ttc3	ENSRNOP00000059742
rno-miR-18a-5p	ENSRNOG00000047635	1.92342e-10	-0.831074	4.87072e-09	Tmem178b	ENSRNOP00000087638
rno-miR-363-3p	ENSRNOG00000030183	1.93344e-10	0.83102	4.88739e-09	Plod2	ENSRNOP00000047828
rno-miR-363-3p	ENSRNOG00000030183	1.93344e-10	0.83102	4.88739e-09	Plod2	ENSRNOP00000053546
rno-miR-214-3p	ENSRNOG00000010365	1.9458e-10	-0.830953	4.91648e-09	Syn1	ENSRNOP00000014250
rno-miR-25-3p	ENSRNOG00000015366	1.95043e-10	0.830928	4.92598e-09	Neurl3	ENSRNOP00000029092
rno-miR-199a-5p	ENSRNOG00000013825	1.96229e-10	-0.830864	4.95375e-09	Rap1gap	ENSRNOP00000048749
rno-miR-92a-1-5p	ENSRNOG00000008180	1.97079e-10	0.830819	4.973e-09	Lyn	ENSRNOP00000011130
rno-miR-17-5p	ENSRNOG00000016356	1.97365e-10	-0.830803	4.97676e-09	Got1	ENSRNOP00000080441
rno-miR-17-5p	ENSRNOG00000016846	1.97403e-10	0.830801	4.97676e-09	Pik3cd	ENSRNOP00000061674
rno-miR-296-5p	ENSRNOG00000024082	1.98438e-10	-0.830746	5.00063e-09	Gldn	ENSRNOP00000029833
rno-miR-214-3p	ENSRNOG00000012371	1.99565e-10	-0.830687	5.00772e-09	Car7	ENSRNOP00000016521
rno-miR-764-3p	ENSRNOG00000017854	1.99647e-10	-0.830682	5.00772e-09	Ucp2	ENSRNOP00000024156
rno-miR-764-3p	ENSRNOG00000030515	1.99686e-10	0.83068	5.00772e-09	Nfasc	ENSRNOP00000057594
rno-miR-764-3p	ENSRNOG00000030515	1.99686e-10	0.83068	5.00772e-09	Nfasc	ENSRNOP00000091013
rno-miR-764-3p	ENSRNOG00000030515	1.99686e-10	0.83068	5.00772e-09	Nfasc	ENSRNOP00000049964
rno-miR-764-3p	ENSRNOG00000016977	2.00175e-10	0.830654	5.01776e-09	Calb2	ENSRNOP00000022943
rno-miR-221-3p	ENSRNOG00000009033	2.00494e-10	-0.830638	5.0219e-09	Cntn2	ENSRNOP00000012190
rno-miR-147	ENSRNOG00000014084	2.00651e-10	0.830629	5.0219e-09	Sp1	ENSRNOP00000019403
rno-miR-466b-5p	ENSRNOG00000021589	2.00692e-10	-0.830627	5.0219e-09	Nexmif	ENSRNOP00000036176
rno-miR-3557-5p	ENSRNOG00000016776	2.02352e-10	-0.83054	5.0612e-09	Extl1	ENSRNOP00000022522
rno-miR-3557-5p	ENSRNOG00000018700	2.03251e-10	-0.830494	5.07924e-09	Mobp	ENSRNOP00000025279
rno-miR-3557-5p	ENSRNOG00000018700	2.03251e-10	-0.830494	5.07924e-09	Mobp	ENSRNOP00000025344
rno-miR-130b-3p	ENSRNOG00000010964	2.03612e-10	0.830475	5.08057e-09	Akap13	ENSRNOP00000014802
rno-miR-3552	ENSRNOG00000046972	2.03806e-10	0.830465	5.08057e-09	Chrm2	ENSRNOP00000082007
rno-miR-323-5p	ENSRNOG00000002079	2.03928e-10	0.830458	5.08057e-09	Mapk10	ENSRNOP00000075797
rno-miR-323-5p	ENSRNOG00000002079	2.03928e-10	0.830458	5.08057e-09	Mapk10	ENSRNOP00000075755
rno-miR-130b-5p	ENSRNOG00000057817	2.04019e-10	-0.830454	5.08057e-09	Epb41l1	ENSRNOP00000071420
rno-miR-130b-5p	ENSRNOG00000057817	2.04019e-10	-0.830454	5.08057e-09	Epb41l1	ENSRNOP00000071547
rno-miR-142-3p	ENSRNOG00000026055	2.04603e-10	-0.830424	5.0929e-09	Neurod6	ENSRNOP00000016182
rno-miR-129-2-3p	ENSRNOG00000058317	2.05474e-10	0.830379	5.11234e-09	Pnck	ENSRNOP00000074179
rno-miR-351-5p	ENSRNOG00000017428	2.0742e-10	-0.830279	5.1585e-09	Map1b	ENSRNOP00000023460
rno-miR-433-5p	ENSRNOG00000049949	2.07595e-10	0.83027	5.1606e-09	Hapln4	ENSRNOP00000064949
rno-miR-214-3p	ENSRNOG00000047960	2.09461e-10	-0.830176	5.20471e-09	Rab9b	ENSRNOP00000066233
rno-miR-28-5p	ENSRNOG00000003328	2.11684e-10	-0.830064	5.25766e-09	Cdip1	ENSRNOP00000004999
rno-miR-532-5p	ENSRNOG00000015439	2.1294e-10	0.830002	5.28654e-09	Man2a1	ENSRNOP00000020767
rno-miR-124-3p	ENSRNOG00000015852	2.15331e-10	0.829883	5.33512e-09	Arhgap35	ENSRNOP00000075649
rno-miR-764-3p	ENSRNOG00000021102	2.15376e-10	0.829881	5.33512e-09	Scn1b	ENSRNOP00000028653
rno-miR-764-3p	ENSRNOG00000057817	2.15552e-10	0.829872	5.33512e-09	Epb41l1	ENSRNOP00000071420
rno-miR-764-3p	ENSRNOG00000057817	2.15552e-10	0.829872	5.33512e-09	Epb41l1	ENSRNOP00000071547
rno-miR-93-5p	ENSRNOG00000033791	2.15933e-10	-0.829854	5.34222e-09	Apc2	ENSRNOP00000071210
rno-miR-31a-5p	ENSRNOG00000012160	2.16337e-10	0.829834	5.34989e-09	Syk	ENSRNOP00000016942
rno-miR-503-5p	ENSRNOG00000002827	2.17584e-10	-0.829773	5.37839e-09	Rbfox1	ENSRNOP00000078589
rno-miR-362-5p	ENSRNOG00000018755	2.18898e-10	-0.829709	5.40853e-09	Acss2	ENSRNOP00000059987
rno-miR-214-3p	ENSRNOG00000014083	2.19337e-10	-0.829688	5.41623e-09	Iqsec3	ENSRNOP00000018902
rno-miR-20a-5p	ENSRNOG00000027894	2.19399e-10	0.829685	5.41623e-09	Iqgap3	ENSRNOP00000029108
rno-miR-21-3p	ENSRNOG00000008810	2.20019e-10	-0.829655	5.41744e-09	Nsmf	ENSRNOP00000044714
rno-miR-21-3p	ENSRNOG00000008810	2.20019e-10	-0.829655	5.41744e-09	Nsmf	ENSRNOP00000058016
rno-miR-129-2-3p	ENSRNOG00000015018	2.20329e-10	-0.82964	5.42273e-09	Pdia3	ENSRNOP00000083210
rno-miR-329-5p	ENSRNOG00000019147	2.20534e-10	-0.82963	5.42543e-09	Stom	ENSRNOP00000025904
rno-miR-155-5p	ENSRNOG00000018494	2.20882e-10	-0.829614	5.43141e-09	Ppp1r3c	ENSRNOP00000024941
rno-miR-16-5p	ENSRNOG00000005509	2.20968e-10	-0.829609	5.43141e-09	Pak5	ENSRNOP00000007410
rno-miR-31a-5p	ENSRNOG00000009967	2.22024e-10	-0.829559	5.45502e-09	Otof	ENSRNOP00000074490
rno-miR-223-3p	ENSRNOG00000020769	2.23285e-10	-0.829499	5.48364e-09	Crebrf	ENSRNOP00000073583
rno-miR-503-5p	ENSRNOG00000018937	2.23716e-10	-0.829478	5.49183e-09	Gstm2	ENSRNOP00000025689
rno-miR-466b-5p	ENSRNOG00000008169	2.2392e-10	-0.829469	5.4921e-09	Slc24a2	ENSRNOP00000010827
rno-miR-3557-5p	ENSRNOG00000008423	2.2429e-10	-0.829451	5.49881e-09	Gpr22	ENSRNOP00000011659
rno-miR-92a-1-5p	ENSRNOG00000013090	2.25437e-10	0.829397	5.52456e-09	Gadd45g	ENSRNOP00000018251
rno-miR-466b-5p	ENSRNOG00000004709	2.2579e-10	-0.82938	5.53083e-09	Foxn3	ENSRNOP00000006604
rno-miR-130b-5p	ENSRNOG00000017513	2.30725e-10	-0.82915	5.6493e-09	Miga2	ENSRNOP00000062428
rno-miR-106b-3p	ENSRNOG00000006557	2.30895e-10	-0.829142	5.64987e-09	Cyfip2	ENSRNOP00000056255
rno-miR-93-5p	ENSRNOG00000012160	2.30947e-10	0.82914	5.64987e-09	Syk	ENSRNOP00000016942
rno-miR-433-5p	ENSRNOG00000059615	2.3177e-10	0.829102	5.66753e-09	Exoc6b	ENSRNOP00000070757
rno-miR-130b-5p	ENSRNOG00000020248	2.31868e-10	-0.829098	5.66753e-09	Ina	ENSRNOP00000027417
rno-miR-27a-3p	ENSRNOG00000015746	2.32045e-10	-0.82909	5.66943e-09	Kcng4	ENSRNOP00000021271
rno-miR-532-5p	ENSRNOG00000046947	2.33454e-10	-0.829025	5.70141e-09	Ak5	ENSRNOP00000065527
rno-miR-329-5p	ENSRNOG00000059615	2.33917e-10	0.829004	5.71026e-09	Exoc6b	ENSRNOP00000070757
rno-miR-18a-5p	ENSRNOG00000059765	2.34853e-10	-0.828962	5.73065e-09	Asic1	ENSRNOP00000068902
rno-miR-18a-5p	ENSRNOG00000008816	2.35252e-10	0.828943	5.73794e-09	Gpnmb	ENSRNOP00000076498
rno-miR-25-3p	ENSRNOG00000029598	2.35406e-10	-0.828936	5.73924e-09	Robo2	ENSRNOP00000076252
rno-miR-199a-5p	ENSRNOG00000026679	2.35763e-10	-0.82892	5.74512e-09	Scn4b	ENSRNOP00000033284
rno-miR-15b-5p	ENSRNOG00000002544	2.35849e-10	-0.828916	5.74512e-09	Kifap3	ENSRNOP00000063896
rno-miR-93-5p	ENSRNOG00000018285	2.36199e-10	-0.828901	5.75119e-09	Kcna2	ENSRNOP00000075852
rno-miR-199a-5p	ENSRNOG00000014879	2.36344e-10	0.828894	5.75224e-09	Ttc7a	ENSRNOP00000058460
rno-miR-130b-5p	ENSRNOG00000002188	2.37434e-10	0.828845	5.77632e-09	Hpse	ENSRNOP00000002983
rno-miR-135a-5p	ENSRNOG00000058938	2.3787e-10	0.828825	5.78445e-09	Camkv	ENSRNOP00000071953
rno-miR-21-3p	ENSRNOG00000023639	2.39247e-10	-0.828764	5.81545e-09	Rpusd1	ENSRNOP00000015206
rno-miR-6329	ENSRNOG00000010966	2.39357e-10	0.828759	5.81565e-09	Itgb1	ENSRNOP00000014785
rno-miR-130b-5p	ENSRNOG00000006649	2.40969e-10	-0.828687	5.84982e-09	Thrb	ENSRNOP00000008989
rno-miR-21-3p	ENSRNOG00000019482	2.41185e-10	-0.828678	5.85256e-09	Gnao1	ENSRNOP00000026373
rno-miR-130b-5p	ENSRNOG00000011211	2.43039e-10	-0.828596	5.8926e-09	Pex5l	ENSRNOP00000094453
rno-miR-129-2-3p	ENSRNOG00000053288	2.43042e-10	0.828596	5.8926e-09	Ank3	ENSRNOP00000071942
rno-miR-666-3p	ENSRNOG00000007666	2.43479e-10	0.828577	5.90069e-09	Cacnb4	ENSRNOP00000089186
rno-miR-329-5p	ENSRNOG00000012015	2.43966e-10	0.828555	5.90997e-09	Lrrc49	ENSRNOP00000016491
rno-miR-466b-5p	ENSRNOG00000032828	2.44311e-10	-0.82854	5.91248e-09	Mapk8ip2	ENSRNOP00000052648
rno-miR-27a-5p	ENSRNOG00000030245	2.44397e-10	-0.828537	5.91248e-09	Tango2	ENSRNOP00000044441
rno-miR-142-3p	ENSRNOG00000052486	2.44444e-10	-0.828534	5.91248e-09	Kcna6	ENSRNOP00000071895
rno-miR-106b-3p	ENSRNOG00000043300	2.44484e-10	-0.828533	5.91248e-09	Enho	ENSRNOP00000063277
rno-miR-23a-3p	ENSRNOG00000017191	2.44599e-10	0.828528	5.91274e-09	Trim5	ENSRNOP00000023099
rno-miR-124-5p	ENSRNOG00000040166	2.44865e-10	0.828516	5.91666e-09	Ankrd34b	ENSRNOP00000058526
rno-miR-3559-5p	ENSRNOG00000004077	2.45523e-10	-0.828487	5.92753e-09	Kcnc2	ENSRNOP00000005690
rno-miR-3559-5p	ENSRNOG00000004077	2.45523e-10	-0.828487	5.92753e-09	Kcnc2	ENSRNOP00000005773
rno-miR-221-3p	ENSRNOG00000034025	2.4679e-10	0.828432	5.94797e-09	Ptprj	ENSRNOP00000070464
rno-miR-503-5p	ENSRNOG00000021023	2.48342e-10	-0.828365	5.94797e-09	Mag	ENSRNOP00000028544
rno-miR-127-5p	ENSRNOG00000031662	2.48396e-10	0.828363	5.94797e-09	Slc6a5	ENSRNOP00000043665
rno-miR-18a-5p	ENSRNOG00000011352	2.48766e-10	0.828347	5.94797e-09	Furin	ENSRNOP00000015521
rno-miR-18a-5p	ENSRNOG00000014806	2.4887e-10	-0.828343	5.94797e-09	Pnkd	ENSRNOP00000049462
rno-miR-18a-5p	ENSRNOG00000014806	2.4887e-10	-0.828343	5.94797e-09	Pnkd	ENSRNOP00000020048
rno-miR-329-5p	ENSRNOG00000050946	2.48877e-10	-0.828342	5.94797e-09	Fam110a	ENSRNOP00000066725
rno-miR-329-5p	ENSRNOG00000050946	2.48877e-10	-0.828342	5.94797e-09	Fam110a	ENSRNOP00000072792
rno-miR-329-5p	ENSRNOG00000050946	2.48877e-10	-0.828342	5.94797e-09	Fam110a	ENSRNOP00000070568
rno-miR-329-5p	ENSRNOG00000050946	2.48877e-10	-0.828342	5.94797e-09	Fam110a	ENSRNOP00000083945
rno-miR-17-1-3p	ENSRNOG00000006926	2.4991e-10	0.828298	5.97016e-09	Atp6v0d2	ENSRNOP00000009334
rno-miR-148a-3p	ENSRNOG00000001254	2.51806e-10	0.828217	6.0123e-09	Col6a2	ENSRNOP00000001695
rno-miR-433-5p	ENSRNOG00000008481	2.51991e-10	0.828209	6.0123e-09	Reep1	ENSRNOP00000090724
rno-miR-17-1-3p	ENSRNOG00000010545	2.52423e-10	-0.828191	6.0201e-09	Mrap2	ENSRNOP00000014006
rno-miR-18a-5p	ENSRNOG00000012060	2.53792e-10	-0.828133	6.05021e-09	Gucy1b1	ENSRNOP00000062785
rno-miR-130b-5p	ENSRNOG00000007456	2.54444e-10	-0.828106	6.06323e-09	Calb1	ENSRNOP00000010845
rno-miR-31a-5p	ENSRNOG00000011859	2.54993e-10	-0.828082	6.07136e-09	Eif5a2	ENSRNOP00000015779
rno-miR-28-5p	ENSRNOG00000030714	2.54999e-10	-0.828082	6.07136e-09	Bsn	ENSRNOP00000072024
rno-miR-31a-5p	ENSRNOG00000007433	2.55127e-10	-0.828077	6.07188e-09	Cyb561	ENSRNOP00000009778
rno-miR-18a-5p	ENSRNOG00000007290	2.55601e-10	-0.828057	6.08062e-09	Atp1a2	ENSRNOP00000054947
rno-miR-130b-5p	ENSRNOG00000016043	2.56194e-10	-0.828032	6.08964e-09	Aqp4	ENSRNOP00000050942
rno-miR-130b-5p	ENSRNOG00000016043	2.56194e-10	-0.828032	6.08964e-09	Aqp4	ENSRNOP00000073052
rno-miR-199a-5p	ENSRNOG00000007300	2.56425e-10	0.828022	6.09258e-09	C1qtnf6	ENSRNOP00000009551
rno-miR-130b-5p	ENSRNOG00000002361	2.56828e-10	-0.828006	6.0996e-09	Prkg2	ENSRNOP00000003237
rno-miR-28-5p	ENSRNOG00000000638	2.56937e-10	-0.828001	6.09965e-09	Zfp365	ENSRNOP00000054802
rno-miR-193a-3p	ENSRNOG00000001654	2.61522e-10	-0.827811	6.20591e-09	Cpox	ENSRNOP00000002257
rno-miR-23a-3p	ENSRNOG00000020776	2.62381e-10	-0.827776	6.22371e-09	Dhcr7	ENSRNOP00000028194
rno-miR-329-3p	ENSRNOG00000030515	2.63332e-10	0.827737	6.2307e-09	Nfasc	ENSRNOP00000057594
rno-miR-329-3p	ENSRNOG00000030515	2.63332e-10	0.827737	6.2307e-09	Nfasc	ENSRNOP00000091013
rno-miR-329-3p	ENSRNOG00000030515	2.63332e-10	0.827737	6.2307e-09	Nfasc	ENSRNOP00000049964
rno-miR-466b-5p	ENSRNOG00000001796	2.65281e-10	-0.827658	6.27421e-09	Dgkg	ENSRNOP00000002452
rno-miR-667-3p	ENSRNOG00000011160	2.65438e-10	0.827652	6.27532e-09	Sv2b	ENSRNOP00000083518
rno-miR-18a-5p	ENSRNOG00000046972	2.6675e-10	-0.827599	6.3037e-09	Chrm2	ENSRNOP00000082007
rno-miR-551b-3p	ENSRNOG00000013747	2.67076e-10	-0.827586	6.30506e-09	Sh3bp2	ENSRNOP00000054918
rno-miR-124-3p	ENSRNOG00000011352	2.67139e-10	-0.827583	6.30506e-09	Furin	ENSRNOP00000015521
rno-miR-130b-3p	ENSRNOG00000018841	2.67974e-10	-0.82755	6.32215e-09	Sox8	ENSRNOP00000025494
rno-miR-27a-3p	ENSRNOG00000059461	2.69337e-10	0.827495	6.34904e-09	B4galt1	ENSRNOP00000069825
rno-miR-466b-5p	ENSRNOG00000005345	2.69703e-10	-0.82748	6.3524e-09	Vsnl1	ENSRNOP00000007609
rno-miR-449a-5p	ENSRNOG00000016587	2.73447e-10	0.827332	6.43794e-09	Ninj1	ENSRNOP00000022341
rno-miR-551b-3p	ENSRNOG00000058938	2.76121e-10	0.827227	6.49821e-09	Camkv	ENSRNOP00000071953
rno-miR-329-5p	ENSRNOG00000012109	2.78056e-10	-0.827152	6.54103e-09	Otulinl	ENSRNOP00000095953
rno-miR-329-5p	ENSRNOG00000019306	2.78524e-10	0.827134	6.54934e-09	Syt12	ENSRNOP00000026153
rno-miR-124-3p	ENSRNOG00000019065	2.79414e-10	0.8271	6.56755e-09	Zfp385b	ENSRNOP00000025803
rno-miR-17-1-3p	ENSRNOG00000057367	2.79951e-10	-0.827079	6.57747e-09	Glud1	ENSRNOP00000075032
rno-miR-124-3p	ENSRNOG00000010233	2.80684e-10	-0.827051	6.59197e-09	Cald1	ENSRNOP00000043767
rno-miR-214-3p	ENSRNOG00000004864	2.81824e-10	0.827007	6.61601e-09	Prpf40a	ENSRNOP00000083490
rno-miR-3559-5p	ENSRNOG00000046955	2.81991e-10	-0.827001	6.61719e-09	Cbx6	ENSRNOP00000061325
rno-miR-503-5p	ENSRNOG00000010124	2.82753e-10	-0.826971	6.63234e-09	Trim2	ENSRNOP00000060362
rno-miR-221-3p	ENSRNOG00000011859	2.83439e-10	-0.826945	6.6457e-09	Eif5a2	ENSRNOP00000015779
rno-miR-27a-5p	ENSRNOG00000002642	2.83695e-10	0.826936	6.64898e-09	Ptges3	ENSRNOP00000096677
rno-miR-323-5p	ENSRNOG00000017467	2.83827e-10	0.826931	6.64932e-09	Rab4a	ENSRNOP00000048878
rno-miR-130b-5p	ENSRNOG00000007433	2.84403e-10	-0.826909	6.65982e-09	Cyb561	ENSRNOP00000009778
rno-miR-93-5p	ENSRNOG00000031612	2.84626e-10	-0.8269	6.65982e-09	Gls2	ENSRNOP00000097543
rno-miR-93-5p	ENSRNOG00000031612	2.84626e-10	-0.8269	6.65982e-09	Gls2	ENSRNOP00000018737
rno-miR-18a-5p	ENSRNOG00000040166	2.86768e-10	-0.826819	6.70718e-09	Ankrd34b	ENSRNOP00000058526
rno-miR-24-2-5p	ENSRNOG00000018039	2.90877e-10	-0.826665	6.80051e-09	Sncb	ENSRNOP00000024357
rno-miR-24-2-5p	ENSRNOG00000011202	2.91675e-10	-0.826636	6.81636e-09	Chrna4	ENSRNOP00000073967
rno-miR-214-3p	ENSRNOG00000012060	2.94521e-10	-0.826531	6.88005e-09	Gucy1b1	ENSRNOP00000062785
rno-miR-28-5p	ENSRNOG00000057626	2.95199e-10	-0.826506	6.88987e-09	Kif1b	ENSRNOP00000082532
rno-miR-28-5p	ENSRNOG00000057626	2.95199e-10	-0.826506	6.88987e-09	Kif1b	ENSRNOP00000074322
rno-miR-199a-5p	ENSRNOG00000000547	2.95304e-10	-0.826502	6.88987e-09	Tspyl4	ENSRNOP00000000658
rno-miR-23a-5p	ENSRNOG00000028930	2.958e-10	0.826484	6.8986e-09	Dab2	ENSRNOP00000043878
rno-miR-106b-3p	ENSRNOG00000033119	2.96796e-10	-0.826448	6.91899e-09	Plcb4	ENSRNOP00000048553
rno-miR-214-3p	ENSRNOG00000054257	2.96999e-10	0.82644	6.9209e-09	Adam10	ENSRNOP00000073306
rno-miR-24-2-5p	ENSRNOG00000052080	3.0092e-10	-0.826298	6.98939e-09	Camk2b	ENSRNOP00000068938
rno-miR-24-2-5p	ENSRNOG00000052080	3.0092e-10	-0.826298	6.98939e-09	Camk2b	ENSRNOP00000073205
rno-miR-17-1-3p	ENSRNOG00000033119	3.02145e-10	-0.826254	7.01156e-09	Plcb4	ENSRNOP00000048553
rno-miR-28-3p	ENSRNOG00000022429	3.02244e-10	-0.826251	7.01156e-09	Minar2	ENSRNOP00000029403
rno-miR-503-5p	ENSRNOG00000058842	3.0288e-10	-0.826228	7.02346e-09	Sptbn2	ENSRNOP00000086115
rno-miR-16-5p	ENSRNOG00000025705	3.03187e-10	-0.826217	7.02773e-09	Armcx2	ENSRNOP00000078959
rno-miR-329-5p	ENSRNOG00000012371	3.03935e-10	0.82619	7.0422e-09	Car7	ENSRNOP00000016521
rno-miR-92b-5p	ENSRNOG00000006116	3.04502e-10	-0.82617	7.05245e-09	Hk2	ENSRNOP00000008813
rno-miR-28-3p	ENSRNOG00000001285	3.05059e-10	-0.82615	7.06248e-09	Atp2a2	ENSRNOP00000001738
rno-miR-532-5p	ENSRNOG00000002396	3.05656e-10	0.826129	7.07343e-09	Serpinb8	ENSRNOP00000003274
rno-miR-147	ENSRNOG00000018950	3.06083e-10	-0.826114	7.08044e-09	Fa2h	ENSRNOP00000025625
rno-miR-155-5p	ENSRNOG00000019147	3.06419e-10	0.826102	7.08533e-09	Stom	ENSRNOP00000025904
rno-miR-532-5p	ENSRNOG00000009892	3.07597e-10	0.82606	7.10969e-09	Adamts15	ENSRNOP00000013341
rno-miR-27a-5p	ENSRNOG00000017819	3.086e-10	0.826025	7.1221e-09	Cd14	ENSRNOP00000023977
rno-miR-17-5p	ENSRNOG00000002593	3.08634e-10	-0.826024	7.1221e-09	Esrrg	ENSRNOP00000003489
rno-miR-124-3p	ENSRNOG00000008766	3.11248e-10	0.825932	7.1795e-09	Grin2b	ENSRNOP00000011697
rno-miR-1249	ENSRNOG00000001195	3.12693e-10	-0.825882	7.20991e-09	Trpv4	ENSRNOP00000001586
rno-miR-203a-3p	ENSRNOG00000007682	3.13546e-10	-0.825852	7.22402e-09	Gria3	ENSRNOP00000010367
rno-miR-147	ENSRNOG00000010248	3.13559e-10	-0.825852	7.22402e-09	Serpini1	ENSRNOP00000013905
rno-miR-199a-5p	ENSRNOG00000007060	3.14596e-10	0.825816	7.24501e-09	Plin2	ENSRNOP00000093118
rno-miR-214-3p	ENSRNOG00000057367	3.1564e-10	-0.82578	7.2661e-09	Glud1	ENSRNOP00000075032
rno-miR-124-3p	ENSRNOG00000017969	3.16066e-10	0.825765	7.27298e-09	Olfm3	ENSRNOP00000024243
rno-miR-25-3p	ENSRNOG00000028426	3.16527e-10	-0.825749	7.28064e-09	Mcf2l	ENSRNOP00000083374
rno-miR-501-3p	ENSRNOG00000012358	3.17051e-10	-0.825731	7.28973e-09	Pcyt1b	ENSRNOP00000016669
rno-miR-362-5p	ENSRNOG00000049351	3.18137e-10	-0.825694	7.31176e-09	Nat8l	ENSRNOP00000066413
rno-miR-329-5p	ENSRNOG00000008919	3.20481e-10	0.825614	7.3597e-09	Arpp21	ENSRNOP00000033306
rno-miR-329-5p	ENSRNOG00000008919	3.20481e-10	0.825614	7.3597e-09	Arpp21	ENSRNOP00000039268
rno-miR-17-5p	ENSRNOG00000015220	3.21414e-10	-0.825583	7.37404e-09	Crtac1	ENSRNOP00000020568
rno-miR-764-3p	ENSRNOG00000004327	3.21624e-10	0.825575	7.37404e-09	Ddc	ENSRNOP00000082788
rno-miR-764-3p	ENSRNOG00000004327	3.21624e-10	0.825575	7.37404e-09	Ddc	ENSRNOP00000085523
rno-miR-764-3p	ENSRNOG00000004327	3.21624e-10	0.825575	7.37404e-09	Ddc	ENSRNOP00000005851
rno-miR-107-5p	ENSRNOG00000014288	3.21925e-10	-0.825565	7.37798e-09	Fn1	ENSRNOP00000019772
rno-miR-28-3p	ENSRNOG00000018839	3.22808e-10	-0.825535	7.391e-09	Ntrk2	ENSRNOP00000070128
rno-miR-28-3p	ENSRNOG00000018839	3.22808e-10	-0.825535	7.391e-09	Ntrk2	ENSRNOP00000045635
rno-miR-764-3p	ENSRNOG00000046975	3.22882e-10	0.825533	7.391e-09	Sult4a1	ENSRNOP00000066760
rno-miR-106b-3p	ENSRNOG00000025504	3.2403e-10	-0.825494	7.41428e-09	Ankrd46	ENSRNOP00000034048
rno-miR-214-3p	ENSRNOG00000005850	3.24523e-10	-0.825478	7.42259e-09	Gdap1	ENSRNOP00000007994
rno-miR-764-3p	ENSRNOG00000003988	3.25681e-10	0.825439	7.44308e-09	Dnajc27	ENSRNOP00000005317
rno-miR-129-2-3p	ENSRNOG00000038297	3.29255e-10	0.82532	7.52175e-09	Plekhd1	ENSRNOP00000055103
rno-miR-221-3p	ENSRNOG00000017832	3.31762e-10	0.825237	7.56222e-09	Snx2	ENSRNOP00000051352
rno-miR-27a-3p	ENSRNOG00000004672	3.32804e-10	-0.825203	7.56222e-09	Sec14l2	ENSRNOP00000006542
rno-miR-362-5p	ENSRNOG00000012098	3.33416e-10	-0.825183	7.56222e-09	Adcyap1r1	ENSRNOP00000016175
rno-miR-362-5p	ENSRNOG00000012098	3.33416e-10	-0.825183	7.56222e-09	Adcyap1r1	ENSRNOP00000050048
rno-miR-362-5p	ENSRNOG00000012098	3.33416e-10	-0.825183	7.56222e-09	Adcyap1r1	ENSRNOP00000044267
rno-miR-362-5p	ENSRNOG00000012098	3.33416e-10	-0.825183	7.56222e-09	Adcyap1r1	ENSRNOP00000030759
rno-miR-323-5p	ENSRNOG00000014576	3.35084e-10	0.825129	7.59702e-09	Dock3	ENSRNOP00000095224
rno-miR-127-5p	ENSRNOG00000005345	3.35322e-10	0.825121	7.59938e-09	Vsnl1	ENSRNOP00000007609
rno-miR-31a-5p	ENSRNOG00000017020	3.36581e-10	0.82508	7.62488e-09	Inpp5d	ENSRNOP00000040111
rno-miR-3552	ENSRNOG00000011523	3.37546e-10	-0.825049	7.64372e-09	Macroh2a1	ENSRNOP00000049143
rno-miR-130b-5p	ENSRNOG00000061050	3.38035e-10	-0.825033	7.65173e-09	Mboat2	ENSRNOP00000075292
rno-miR-18a-5p	ENSRNOG00000015514	3.39745e-10	-0.824978	7.68738e-09	Bcat1	ENSRNOP00000085607
rno-miR-16-5p	ENSRNOG00000034075	3.40223e-10	-0.824962	7.69515e-09	Ube2ql1	ENSRNOP00000044214
rno-miR-323-5p	ENSRNOG00000045637	3.4202e-10	0.824905	7.73272e-09	Rnf14	ENSRNOP00000064970
rno-miR-329-3p	ENSRNOG00000014691	3.43038e-10	0.824872	7.75267e-09	Ric3	ENSRNOP00000020137
rno-miR-221-3p	ENSRNOG00000002024	3.43929e-10	-0.824844	7.76663e-09	Epha5	ENSRNOP00000062326
rno-miR-221-3p	ENSRNOG00000002024	3.43929e-10	-0.824844	7.76663e-09	Epha5	ENSRNOP00000002793
rno-miR-124-3p	ENSRNOG00000003866	3.45934e-10	-0.82478	7.80882e-09	Cxcr4	ENSRNOP00000005143
rno-miR-532-5p	ENSRNOG00000013922	3.46787e-10	0.824753	7.82497e-09	Dok2	ENSRNOP00000078268
rno-miR-532-5p	ENSRNOG00000014686	3.4775e-10	-0.824723	7.83427e-09	Kcnd3	ENSRNOP00000019997
rno-miR-532-5p	ENSRNOG00000014686	3.4775e-10	-0.824723	7.83427e-09	Kcnd3	ENSRNOP00000049111
rno-miR-15b-5p	ENSRNOG00000025889	3.47932e-10	-0.824717	7.83528e-09	Gnas	ENSRNOP00000033065
rno-miR-501-3p	ENSRNOG00000020277	3.48896e-10	-0.824687	7.85388e-09	Cntnap1	ENSRNOP00000027505
rno-miR-323-5p	ENSRNOG00000006527	3.50363e-10	0.824641	7.88379e-09	Slc6a1	ENSRNOP00000009705
rno-miR-130b-3p	ENSRNOG00000004864	3.51371e-10	0.82461	7.90335e-09	Prpf40a	ENSRNOP00000083490
rno-miR-130b-5p	ENSRNOG00000007610	3.5247e-10	-0.824575	7.92493e-09	Gdf11	ENSRNOP00000010035
rno-miR-142-3p	ENSRNOG00000002800	3.54183e-10	-0.824522	7.96031e-09	Gdpd2	ENSRNOP00000003772
rno-miR-3552	ENSRNOG00000048682	3.55838e-10	0.824471	7.99435e-09	Zwint	ENSRNOP00000067414
rno-miR-666-3p	ENSRNOG00000016592	3.55994e-10	-0.824466	7.9947e-09	Gnai2	ENSRNOP00000022550
rno-miR-539-3p	ENSRNOG00000004327	3.57511e-10	0.82442	8.00982e-09	Ddc	ENSRNOP00000082788
rno-miR-539-3p	ENSRNOG00000004327	3.57511e-10	0.82442	8.00982e-09	Ddc	ENSRNOP00000085523
rno-miR-539-3p	ENSRNOG00000004327	3.57511e-10	0.82442	8.00982e-09	Ddc	ENSRNOP00000005851
rno-miR-93-5p	ENSRNOG00000060141	3.57879e-10	-0.824408	8.01388e-09	Epdr1	ENSRNOP00000073174
rno-miR-666-3p	ENSRNOG00000018937	3.58114e-10	0.824401	8.01388e-09	Gstm2	ENSRNOP00000025689
rno-miR-3552	ENSRNOG00000004353	3.58566e-10	0.824387	8.02084e-09	Ppfia2	ENSRNOP00000093332
rno-miR-199a-5p	ENSRNOG00000010731	3.60331e-10	-0.824334	8.05715e-09	Gpm6a	ENSRNOP00000014312
rno-miR-106b-3p	ENSRNOG00000008140	3.61131e-10	0.824309	8.07186e-09	Rpl15	ENSRNOP00000010759
rno-miR-764-3p	ENSRNOG00000007300	3.62436e-10	-0.82427	8.09786e-09	C1qtnf6	ENSRNOP00000009551
rno-miR-17-1-3p	ENSRNOG00000015957	3.62836e-10	0.824258	8.10361e-09	F13a1	ENSRNOP00000021568
rno-miR-20a-5p	ENSRNOG00000016356	3.64464e-10	-0.824208	8.13679e-09	Got1	ENSRNOP00000080441
rno-miR-130b-5p	ENSRNOG00000018584	3.65626e-10	0.824173	8.15694e-09	Ptma	ENSRNOP00000025093
rno-miR-17-5p	ENSRNOG00000016265	3.65653e-10	0.824173	8.15694e-09	Acsl5	ENSRNOP00000080415
rno-miR-27a-5p	ENSRNOG00000020811	3.65802e-10	0.824168	8.15706e-09	Il6r	ENSRNOP00000028234
rno-miR-130b-3p	ENSRNOG00000047635	3.6848e-10	-0.824088	8.20952e-09	Tmem178b	ENSRNOP00000087638
rno-miR-3552	ENSRNOG00000002660	3.68545e-10	0.824086	8.20952e-09	Magee1	ENSRNOP00000054396
rno-miR-130b-5p	ENSRNOG00000007478	3.68587e-10	-0.824085	8.20952e-09	Cry2	ENSRNOP00000010142
rno-miR-764-3p	ENSRNOG00000027590	3.70826e-10	0.824018	8.25617e-09	Jakmip3	ENSRNOP00000035987
rno-miR-18a-5p	ENSRNOG00000014083	3.71713e-10	-0.823992	8.27268e-09	Iqsec3	ENSRNOP00000018902
rno-miR-15b-5p	ENSRNOG00000029598	3.7207e-10	-0.823981	8.2774e-09	Robo2	ENSRNOP00000076252
rno-miR-362-5p	ENSRNOG00000002126	3.73748e-10	-0.823932	8.31142e-09	Ncam2	ENSRNOP00000002895
rno-miR-3559-5p	ENSRNOG00000006995	3.73891e-10	0.823928	8.31142e-09	Ano6	ENSRNOP00000059010
rno-miR-27a-5p	ENSRNOG00000048980	3.75076e-10	-0.823893	8.3345e-09	Gng2
rno-miR-214-3p	ENSRNOG00000015340	3.78738e-10	0.823786	8.41258e-09	Dnajc25	ENSRNOP00000020702
rno-miR-193a-3p	ENSRNOG00000003954	3.80701e-10	0.823729	8.45289e-09	Il2rg	ENSRNOP00000005343
rno-miR-93-5p	ENSRNOG00000018755	3.83951e-10	-0.823635	8.52134e-09	Acss2	ENSRNOP00000059987
rno-miR-25-3p	ENSRNOG00000010448	3.84531e-10	0.823619	8.52134e-09	Ptbp1	ENSRNOP00000043256
rno-miR-25-3p	ENSRNOG00000010448	3.84531e-10	0.823619	8.52134e-09	Ptbp1	ENSRNOP00000077281
rno-miR-18a-5p	ENSRNOG00000001082	3.84784e-10	-0.823612	8.52361e-09	Abcb9	ENSRNOP00000096168
rno-miR-193a-3p	ENSRNOG00000046005	3.86989e-10	-0.823549	8.56798e-09	Scd2	ENSRNOP00000067809
rno-miR-503-5p	ENSRNOG00000010819	3.87087e-10	-0.823546	8.56798e-09	Hspa4l	ENSRNOP00000015474
rno-miR-24-2-5p	ENSRNOG00000008481	3.88758e-10	-0.823498	8.59827e-09	Reep1	ENSRNOP00000090724
rno-miR-15b-5p	ENSRNOG00000008986	3.89617e-10	0.823474	8.60075e-09	Diaph3	ENSRNOP00000012167
rno-miR-551b-3p	ENSRNOG00000030515	3.89927e-10	0.823465	8.60075e-09	Nfasc	ENSRNOP00000057594
rno-miR-551b-3p	ENSRNOG00000030515	3.89927e-10	0.823465	8.60075e-09	Nfasc	ENSRNOP00000091013
rno-miR-551b-3p	ENSRNOG00000030515	3.89927e-10	0.823465	8.60075e-09	Nfasc	ENSRNOP00000049964
rno-miR-21-3p	ENSRNOG00000014165	3.90928e-10	0.823437	8.6195e-09	Ssr1	ENSRNOP00000019040
rno-miR-329-5p	ENSRNOG00000003109	3.93043e-10	0.823377	8.66276e-09	Btbd17	ENSRNOP00000004191
rno-miR-27a-3p	ENSRNOG00000048782	3.95342e-10	-0.823313	8.71006e-09	Wnt7a	ENSRNOP00000066101
rno-miR-3552	ENSRNOG00000008921	3.99208e-10	0.823205	8.79184e-09	Dynll2	ENSRNOP00000012279
rno-miR-329-5p	ENSRNOG00000021589	3.99846e-10	0.823188	8.8025e-09	Nexmif	ENSRNOP00000036176
rno-miR-329-5p	ENSRNOG00000048782	4.00943e-10	0.823158	8.82322e-09	Wnt7a	ENSRNOP00000066101
rno-miR-214-3p	ENSRNOG00000015303	4.01529e-10	-0.823141	8.82577e-09	Fbll1	ENSRNOP00000020554
rno-miR-92a-3p	ENSRNOG00000009570	4.01979e-10	-0.823129	8.82577e-09	Pdxp	ENSRNOP00000050300
rno-miR-28-5p	ENSRNOG00000011160	4.02395e-10	-0.823118	8.82577e-09	Sv2b	ENSRNOP00000083518
rno-miR-532-5p	ENSRNOG00000004327	4.03073e-10	-0.823099	8.82577e-09	Ddc	ENSRNOP00000082788
rno-miR-532-5p	ENSRNOG00000004327	4.03073e-10	-0.823099	8.82577e-09	Ddc	ENSRNOP00000085523
rno-miR-532-5p	ENSRNOG00000004327	4.03073e-10	-0.823099	8.82577e-09	Ddc	ENSRNOP00000005851
rno-miR-21-5p	ENSRNOG00000010265	4.03324e-10	0.823092	8.82787e-09	Ada	ENSRNOP00000014151
rno-miR-296-5p	ENSRNOG00000016299	4.05157e-10	-0.823042	8.86381e-09	Klf4	ENSRNOP00000022255
rno-miR-362-5p	ENSRNOG00000050090	4.05277e-10	-0.823039	8.86381e-09	Slc6a17	ENSRNOP00000065179
rno-miR-147	ENSRNOG00000005345	4.06995e-10	-0.822992	8.89796e-09	Vsnl1	ENSRNOP00000007609
rno-miR-193a-3p	ENSRNOG00000004217	4.07657e-10	0.822974	8.90901e-09	Stk10	ENSRNOP00000044325
rno-miR-21-3p	ENSRNOG00000007014	4.08476e-10	-0.822952	8.92349e-09	Cnksr2	ENSRNOP00000071915
rno-miR-93-5p	ENSRNOG00000011705	4.10388e-10	-0.8229	8.96182e-09	Stmn2	ENSRNOP00000015720
rno-miR-124-5p	ENSRNOG00000003328	4.11956e-10	0.822858	8.98841e-09	Cdip1	ENSRNOP00000004999
rno-miR-92a-1-5p	ENSRNOG00000019283	4.11981e-10	0.822857	8.98841e-09	P2ry2	ENSRNOP00000077949
rno-miR-106b-3p	ENSRNOG00000027030	4.12079e-10	0.822855	8.98841e-09	Adm	ENSRNOP00000035811
rno-miR-221-3p	ENSRNOG00000010793	4.12335e-10	-0.822848	8.99054e-09	Spryd3	ENSRNOP00000052188
rno-miR-323-5p	ENSRNOG00000002746	4.16724e-10	-0.82273	9.08277e-09	Fstl1	ENSRNOP00000095289
rno-miR-21-3p	ENSRNOG00000000274	4.18037e-10	-0.822695	9.1079e-09	Phyhipl	ENSRNOP00000054955
rno-miR-466b-5p	ENSRNOG00000006979	4.25299e-10	-0.822504	9.26257e-09	Hpca	ENSRNOP00000009153
rno-miR-27a-5p	ENSRNOG00000003988	4.28419e-10	-0.822423	9.32697e-09	Dnajc27	ENSRNOP00000005317
rno-miR-127-5p	ENSRNOG00000014686	4.30371e-10	0.822373	9.34089e-09	Kcnd3	ENSRNOP00000019997
rno-miR-127-5p	ENSRNOG00000014686	4.30371e-10	0.822373	9.34089e-09	Kcnd3	ENSRNOP00000049111
rno-miR-351-5p	ENSRNOG00000006204	4.31234e-10	-0.822351	9.35604e-09	Slc30a3	ENSRNOP00000008126
rno-miR-3557-5p	ENSRNOG00000007142	4.32246e-10	-0.822325	9.37189e-09	B3gat1	ENSRNOP00000009825
rno-miR-154-5p	ENSRNOG00000001506	4.32293e-10	0.822323	9.37189e-09	Tmem35a	ENSRNOP00000002058
rno-miR-214-3p	ENSRNOG00000030232	4.34007e-10	-0.822279	9.40547e-09	Hacd3	ENSRNOP00000045049
rno-miR-322-5p	ENSRNOG00000021010	4.34307e-10	-0.822272	9.4084e-09	Arl2	ENSRNOP00000028525
rno-miR-503-3p	ENSRNOG00000008113	4.35423e-10	0.822243	9.41008e-09	RGD1561149	ENSRNOP00000010688
rno-miR-362-5p	ENSRNOG00000009388	4.36294e-10	-0.822221	9.41008e-09	Sptssb
rno-miR-21-3p	ENSRNOG00000005365	4.36864e-10	-0.822207	9.41008e-09	Kcnip1	ENSRNOP00000046697
rno-miR-21-3p	ENSRNOG00000005365	4.36864e-10	-0.822207	9.41008e-09	Kcnip1	ENSRNOP00000094374
rno-miR-21-3p	ENSRNOG00000005365	4.36864e-10	-0.822207	9.41008e-09	Kcnip1	ENSRNOP00000007187
rno-miR-21-3p	ENSRNOG00000005365	4.36864e-10	-0.822207	9.41008e-09	Kcnip1	ENSRNOP00000074006
rno-miR-23a-5p	ENSRNOG00000014117	4.37264e-10	0.822196	9.41516e-09	Hmox1	ENSRNOP00000019192
rno-miR-193a-3p	ENSRNOG00000058539	4.37816e-10	0.822182	9.42346e-09	Ccnb1	ENSRNOP00000095719
rno-miR-764-3p	ENSRNOG00000003109	4.40126e-10	0.822124	9.46604e-09	Btbd17	ENSRNOP00000004191
rno-miR-146b-5p	ENSRNOG00000014691	4.40536e-10	-0.822113	9.47128e-09	Ric3	ENSRNOP00000020137
rno-miR-466b-5p	ENSRNOG00000001242	4.41748e-10	-0.822083	9.49374e-09	Gstt3	ENSRNOP00000055038
rno-miR-154-5p	ENSRNOG00000004367	4.42271e-10	-0.82207	9.50141e-09	Elk3	ENSRNOP00000005911
rno-miR-124-3p	ENSRNOG00000001494	4.43596e-10	0.822036	9.52627e-09	Napa	ENSRNOP00000002044
rno-miR-666-3p	ENSRNOG00000003328	4.44132e-10	0.822023	9.53418e-09	Cdip1	ENSRNOP00000004999
rno-miR-764-3p	ENSRNOG00000011352	4.45887e-10	-0.821979	9.56826e-09	Furin	ENSRNOP00000015521
rno-miR-433-5p	ENSRNOG00000010731	4.47819e-10	0.821931	9.6061e-09	Gpm6a	ENSRNOP00000014312
rno-miR-3559-5p	ENSRNOG00000045764	4.48034e-10	-0.821926	9.60709e-09	Cxxc4	ENSRNOP00000067828
rno-miR-1949	ENSRNOG00000051952	4.48311e-10	0.821919	9.60941e-09	Tes	ENSRNOP00000070338
rno-miR-329-5p	ENSRNOG00000050137	4.48808e-10	0.821906	9.61524e-09	Ajap1	ENSRNOP00000093386
rno-miR-130b-5p	ENSRNOG00000005392	4.48921e-10	0.821904	9.61524e-09	Ngfr	ENSRNOP00000007268
rno-miR-130b-5p	ENSRNOG00000007178	4.49166e-10	0.821897	9.61688e-09	Cd8a	ENSRNOP00000009516
rno-miR-127-5p	ENSRNOG00000010124	4.51629e-10	0.821837	9.66599e-09	Trim2	ENSRNOP00000060362
rno-miR-490-3p	ENSRNOG00000002593	4.53015e-10	0.821802	9.69201e-09	Esrrg	ENSRNOP00000003489
rno-miR-17-1-3p	ENSRNOG00000000485	4.53908e-10	0.82178	9.70598e-09	Bak1	ENSRNOP00000000576
rno-miR-27a-5p	ENSRNOG00000037167	4.54009e-10	0.821778	9.70598e-09	Rtp3	ENSRNOP00000052950
rno-miR-27a-3p	ENSRNOG00000030515	4.54792e-10	-0.821759	9.71178e-09	Nfasc	ENSRNOP00000057594
rno-miR-27a-3p	ENSRNOG00000030515	4.54792e-10	-0.821759	9.71178e-09	Nfasc	ENSRNOP00000091013
rno-miR-27a-3p	ENSRNOG00000030515	4.54792e-10	-0.821759	9.71178e-09	Nfasc	ENSRNOP00000049964
rno-miR-146b-5p	ENSRNOG00000021663	4.55091e-10	-0.821751	9.71453e-09	Vxn	ENSRNOP00000032720
rno-miR-130b-5p	ENSRNOG00000007682	4.55513e-10	-0.821741	9.71868e-09	Gria3	ENSRNOP00000010367
rno-miR-214-3p	ENSRNOG00000042309	4.55627e-10	-0.821738	9.71868e-09	Kiaa0408L	ENSRNOP00000035937
[truncated: 46,750 more rows]

## Sheet: miRNA-protein
miRNA	mRNA	pval	cor.coef	fdr	ensembl_peptide_id
rno-miR-147	CNN3	2.13155e-06	0.815451	0.0123004	ENSRNOP00000092181
rno-miR-532-5p	STAT3	4.17282e-06	0.802072	0.0123004	ENSRNOP00000026760
rno-miR-146b-5p	STAT3	4.27792e-06	0.801557	0.0123004	ENSRNOP00000026760
rno-miR-27a-5p	VAT1	8.09075e-06	0.787827	0.0142617	ENSRNOP00000028084
rno-miR-124-3p	CNN3	8.59635e-06	-0.786466	0.0142617	ENSRNOP00000092181
rno-miR-665	ACTG1	9.92002e-06	-0.783214	0.0142617	ENSRNOP00000096150
rno-miR-551b-3p	CNN3	1.45717e-05	-0.774203	0.0179565	ENSRNOP00000092181
rno-miR-124-5p	ACSL3	2.35522e-05	0.762352	0.0253951	ENSRNOP00000020161
rno-miR-532-5p	CTNNA1	2.89001e-05	0.757089	0.0268223	ENSRNOP00000008041
rno-miR-3557-5p	ROGDI	3.10947e-05	-0.755174	0.0268223	ENSRNOP00000004176
rno-miR-503-5p	STAT3	4.06814e-05	0.747994	0.026891	ENSRNOP00000026760
rno-miR-124-5p	GPM6A	4.15472e-05	0.747421	0.026891	ENSRNOP00000014312
rno-miR-17-1-3p	VIM	4.18529e-05	0.747221	0.026891	ENSRNOP00000024430
rno-miR-532-5p	ACSL3	4.36442e-05	-0.746076	0.026891	ENSRNOP00000020161
rno-miR-532-5p	SPTAN1	5.68643e-05	-0.738705	0.0285385	ENSRNOP00000042382
rno-miR-146a-5p	TJP1	6.25895e-05	0.735972	0.0285385	ENSRNOP00000072324
rno-miR-129-2-3p	STAT3	6.26308e-05	-0.735953	0.0285385	ENSRNOP00000026760
rno-miR-323-5p	SEMA7A	6.58638e-05	-0.734506	0.0285385	ENSRNOP00000010620
rno-miR-28-3p	CNN3	7.08322e-05	0.732399	0.0285385	ENSRNOP00000092181
rno-miR-490-3p	GPM6A	7.1643e-05	0.732067	0.0285385	ENSRNOP00000014312
rno-miR-15b-5p	STAT3	7.32016e-05	0.731439	0.0285385	ENSRNOP00000026760
rno-miR-216b-5p	CAMK2B	7.78855e-05	0.729619	0.0285385	ENSRNOP00000068938
rno-miR-216b-5p	CAMK2B	7.78855e-05	0.729619	0.0285385	ENSRNOP00000073205
rno-miR-28-3p	VIM	7.94024e-05	0.72905	0.0285385	ENSRNOP00000024430
rno-miR-543-5p	STAT3	8.79472e-05	-0.726011	0.0303453	ENSRNOP00000026760
rno-miR-485-5p	BCAS1	9.75945e-05	0.722876	0.0310621	ENSRNOP00000051984
rno-miR-28-3p	ACSL3	0.000100042	-0.722124	0.0310621	ENSRNOP00000020161
rno-miR-147	HNRNPAB	0.000101583	0.721659	0.0310621	ENSRNOP00000004885
rno-miR-147	SH3BGRL2	0.000104429	-0.720815	0.0310621	ENSRNOP00000087955
rno-miR-485-5p	CTSD	0.000109609	-0.71933	0.0315162	ENSRNOP00000092879
rno-miR-142-3p	VAT1	0.000125524	0.715121	0.0343808	ENSRNOP00000028084
rno-miR-20b-5p	FKBP4	0.000127543	-0.714621	0.0343808	ENSRNOP00000008737
rno-miR-146a-5p	ATP1B2	0.000132697	-0.713375	0.0346861	ENSRNOP00000015076
rno-miR-31a-5p	ATP1B2	0.000140699	-0.711521	0.0356962	ENSRNOP00000015076
rno-miR-503-5p	SRSF1	0.000160836	0.707232	0.0366709	ENSRNOP00000064933
rno-miR-3557-5p	TJP1	0.000162954	0.706809	0.0366709	ENSRNOP00000072324
rno-miR-92a-1-5p	UBLCP1	0.000169131	0.7056	0.0366709	ENSRNOP00000006063
rno-miR-17-1-3p	UBLCP1	0.000176328	0.70424	0.0366709	ENSRNOP00000006063
rno-miR-216b-5p	HCFC1	0.000185886	-0.702506	0.0366709	ENSRNOP00000081395
rno-miR-6329	ITGB1	0.000186475	0.702402	0.0366709	ENSRNOP00000014785
rno-miR-551b-3p	SEMA7A	0.000186767	-0.70235	0.0366709	ENSRNOP00000010620
rno-miR-16-5p	NDUFV1	0.000186934	-0.702321	0.0366709	ENSRNOP00000094762
rno-miR-199a-5p	GPM6A	0.000188735	-0.702004	0.0366709	ENSRNOP00000014312
rno-miR-147	ATP2B2	0.000191455	-0.701531	0.0366709	ENSRNOP00000091175
rno-miR-16-5p	SUCLA2	0.000200601	-0.699983	0.0366709	ENSRNOP00000060229
rno-miR-93-5p	LRRC59	0.000203163	0.69956	0.0366709	ENSRNOP00000004941
rno-miR-323-5p	RAB3A	0.00020916	0.698588	0.0366709	ENSRNOP00000026392
rno-miR-216b-5p	SEPTIN5	0.000210797	0.698327	0.0366709	ENSRNOP00000039995
rno-miR-199a-3p	CNN3	0.000214098	0.697805	0.0366709	ENSRNOP00000092181
rno-miR-146b-5p	LRRC59	0.000215833	0.697534	0.0366709	ENSRNOP00000004941
rno-miR-1249	GOT2	0.000219128	0.697024	0.0366709	ENSRNOP00000015956
rno-miR-485-5p	ATP6V1G2	0.000221063	0.696728	0.0366709	ENSRNOP00000001114
rno-miR-764-5p	DLAT	0.000225722	0.696024	0.0367373	ENSRNOP00000032890
rno-miR-31a-5p	EIF4G2	0.000234706	0.694701	0.0374922	ENSRNOP00000086730
rno-miR-221-3p	ERMN	0.000240764	-0.693833	0.0375678	ENSRNOP00000029247
rno-miR-214-3p	STAT3	0.00024389	0.693393	0.0375678	ENSRNOP00000026760
rno-miR-155-5p	UGT8	0.000252515	-0.692202	0.038214	ENSRNOP00000012676
rno-miR-17-1-3p	ITGB1	0.00026657	0.690337	0.0385791	ENSRNOP00000014785
rno-miR-363-3p	MYEF2	0.000269795	-0.689921	0.0385791	ENSRNOP00000072845
rno-miR-381-5p	PPP1CB	0.0002727	-0.689549	0.0385791	ENSRNOP00000006190
rno-miR-17-5p	MSN	0.000272818	0.689534	0.0385791	ENSRNOP00000068359
rno-miR-3557-5p	MAPRE1	0.000284941	0.688022	0.039246	ENSRNOP00000016220
rno-miR-665	RAB3A	0.000286633	0.687816	0.039246	ENSRNOP00000026392
rno-miR-503-5p	ACLY	0.000315056	-0.684494	0.0410007	ENSRNOP00000046597
rno-miR-503-5p	ACLY	0.000315056	-0.684494	0.0410007	ENSRNOP00000023447
rno-miR-124-5p	STT3A	0.000316042	-0.684383	0.0410007	ENSRNOP00000097342
rno-miR-135a-5p	GDAP1	0.000319471	0.684001	0.0410007	ENSRNOP00000007994
rno-miR-93-5p	LCP1	0.000323797	0.683524	0.0410007	ENSRNOP00000014502
rno-miR-17-1-3p	DLST	0.000327968	-0.68307	0.0410007	ENSRNOP00000007298
rno-miR-31a-5p	DNAJC6	0.00033441	-0.682378	0.0412088	ENSRNOP00000070257
rno-miR-17-1-3p	LCP1	0.000351678	0.680577	0.0424194	ENSRNOP00000014502
rno-miR-147	TJP1	0.000358226	0.679914	0.0424194	ENSRNOP00000072324
rno-miR-1249	NIPSNAP1	0.000358986	0.679838	0.0424194	ENSRNOP00000011158
rno-miR-130b-5p	LRRC59	0.000375208	0.678242	0.042795	ENSRNOP00000004941
rno-miR-130b-5p	SH3BGRL2	0.00037521	-0.678242	0.042795	ENSRNOP00000087955
rno-miR-28-5p	SH3GL2	0.000377048	-0.678065	0.042795	ENSRNOP00000081211
rno-miR-214-3p	SYN1	0.000397043	-0.676187	0.0439824	ENSRNOP00000014250
rno-miR-216b-5p	SNAP91	0.000397708	0.676126	0.0439824	ENSRNOP00000071379
rno-miR-1956-5p	FKBP4	0.000407365	-0.675249	0.0444802	ENSRNOP00000008737
rno-miR-551b-3p	SRSF1	0.000432347	-0.673061	0.0452962	ENSRNOP00000064933
rno-miR-20a-5p	ATP2B2	0.000440344	-0.672383	0.0452962	ENSRNOP00000091175
rno-miR-140-3p	BPGM	0.00044253	0.6722	0.0452962	ENSRNOP00000013566
rno-miR-20a-5p	ACSS2	0.000443646	-0.672107	0.0452962	ENSRNOP00000059987
rno-miR-28-3p	ATP1B2	0.000449062	-0.671657	0.0452962	ENSRNOP00000015076
rno-miR-17-5p	EIF4G2	0.000452787	0.67135	0.0452962	ENSRNOP00000086730
rno-miR-199a-3p	EPB41L1	0.000462914	-0.670527	0.0452962	ENSRNOP00000071420
rno-miR-199a-3p	EPB41L1	0.000462914	-0.670527	0.0452962	ENSRNOP00000071547
rno-miR-129-2-3p	GDAP1	0.000472213	0.669785	0.0452962	ENSRNOP00000007994
rno-miR-152-3p	GPM6A	0.000477908	-0.669337	0.0452962	ENSRNOP00000014312
rno-miR-221-3p	ATP1A2	0.000482842	-0.668953	0.0452962	ENSRNOP00000054947
rno-miR-455-5p	STAT3	0.000482926	0.668946	0.0452962	ENSRNOP00000026760
rno-miR-485-5p	ACTG1	0.000483425	-0.668907	0.0452962	ENSRNOP00000096150
rno-miR-503-5p	PPP1R7	0.000488354	-0.668527	0.0452962	ENSRNOP00000081944
rno-miR-17-5p	SRSF1	0.000502372	0.667462	0.0461007	ENSRNOP00000064933
rno-miR-1249	IDH3A	0.000547112	0.664229	0.04912	ENSRNOP00000015102
rno-miR-214-3p	ANP32E	0.000551532	0.663922	0.04912	ENSRNOP00000028744
rno-miR-224-5p	TMEM65	0.000559089	-0.663402	0.04912	ENSRNOP00000093575
rno-miR-216b-5p	DLST	0.000567252	0.662847	0.04912	ENSRNOP00000007298
rno-miR-764-3p	MAPRE1	0.000568688	-0.66275	0.04912	ENSRNOP00000016220
rno-miR-221-3p	LRRC59	0.000569611	0.662688	0.04912	ENSRNOP00000004941
rno-miR-17-5p	ATP2B2	0.000579578	-0.662022	0.04912	ENSRNOP00000091175
rno-miR-31a-5p	CTPS1	0.000583317	0.661775	0.04912	ENSRNOP00000013899
rno-miR-28-5p	PTBP1	0.000594294	0.661056	0.04912	ENSRNOP00000043256
rno-miR-28-5p	PTBP1	0.000594294	0.661056	0.04912	ENSRNOP00000077281
rno-miR-142-3p	CAMK2B	0.000607267	-0.660222	0.04912	ENSRNOP00000068938
rno-miR-142-3p	CAMK2B	0.000607267	-0.660222	0.04912	ENSRNOP00000073205
rno-miR-3559-5p	SH3BGRL2	0.000609303	-0.660093	0.04912	ENSRNOP00000087955
rno-miR-21-5p	STT3A	0.000628191	0.658909	0.0498294	ENSRNOP00000097342
rno-miR-351-5p	PSMD8	0.000650406	0.657554	0.0498294	ENSRNOP00000027937
rno-miR-486	OXSR1	0.000650764	0.657533	0.0498294	ENSRNOP00000018056
rno-miR-107-5p	DYNLL2	0.000652898	0.657405	0.0498294	ENSRNOP00000012279
rno-miR-130b-5p	MVK	0.0006576	-0.657124	0.0498294	ENSRNOP00000077122
rno-miR-764-5p	ANXA6	0.000662556	-0.656831	0.0498294	ENSRNOP00000079087
rno-miR-764-3p	ATP1B2	0.000671575	0.656301	0.0498294	ENSRNOP00000015076
rno-miR-130b-5p	ARPC3	0.000673714	0.656176	0.0498294	ENSRNOP00000011499
rno-miR-3557-5p	ATP1A2	0.000682494	-0.655667	0.0498294	ENSRNOP00000054947
rno-miR-31a-5p	SURF4	0.000690851	0.655188	0.0498294	ENSRNOP00000069197
rno-miR-21-3p	GLS	0.000701543	-0.654582	0.0498294	ENSRNOP00000071972
rno-miR-21-3p	GLS	0.000701543	-0.654582	0.0498294	ENSRNOP00000075466
rno-miR-214-3p	GDAP1	0.000702025	-0.654555	0.0498294	ENSRNOP00000007994
rno-miR-501-3p	ABCE1	0.000703476	0.654474	0.0498294	ENSRNOP00000087185
rno-miR-221-3p	SH3BGRL2	0.000708735	-0.654179	0.0498294	ENSRNOP00000087955
rno-miR-130b-5p	GATM	0.000717164	0.653712	0.0498294	ENSRNOP00000000181
rno-miR-147	SLC6A5	0.000726745	-0.653186	0.0498294	ENSRNOP00000043665
rno-miR-764-3p	PSMD8	0.000726749	-0.653185	0.0498294	ENSRNOP00000027937
rno-miR-501-3p	ATP2B2	0.000727858	-0.653125	0.0498294	ENSRNOP00000091175
rno-miR-665	MAPRE1	0.000735222	-0.652725	0.0498455	ENSRNOP00000016220
rno-miR-466b-5p	GNAZ	0.000750141	-0.651926	0.0498455	ENSRNOP00000001779
rno-miR-6328	FLNC	0.000750585	0.651902	0.0498455	ENSRNOP00000027237
rno-miR-3552	RAB7A	0.000751208	-0.651869	0.0498455	ENSRNOP00000016432
rno-miR-148a-5p	ITPR2	0.000771647	0.650797	0.0505399	ENSRNOP00000043615
rno-miR-129-2-3p	DLST	0.000777114	0.650514	0.0505399	ENSRNOP00000007298
rno-miR-17-1-3p	ATP2B2	0.00077925	-0.650404	0.0505399	ENSRNOP00000091175
rno-miR-466b-5p	DNAJC6	0.000787013	-0.650007	0.0506625	ENSRNOP00000070257
rno-miR-129-2-3p	ANK3	0.000802232	0.649237	0.0511554	ENSRNOP00000071942
rno-miR-764-3p	ROGDI	0.000806531	0.649022	0.0511554	ENSRNOP00000004176
rno-miR-466b-5p	LCP1	0.000827073	0.648008	0.0520754	ENSRNOP00000014502
rno-miR-485-5p	ALDH6A1	0.000851657	0.646821	0.0523703	ENSRNOP00000015545
rno-miR-3552	CNN3	0.000853118	-0.646752	0.0523703	ENSRNOP00000092181
rno-miR-214-3p	EPB41L1	0.000863279	-0.646271	0.0523703	ENSRNOP00000071420
rno-miR-214-3p	EPB41L1	0.000863279	-0.646271	0.0523703	ENSRNOP00000071547
rno-miR-17-5p	PTBP1	0.000868184	0.64604	0.0523703	ENSRNOP00000043256
rno-miR-17-5p	PTBP1	0.000868184	0.64604	0.0523703	ENSRNOP00000077281
rno-miR-329-3p	SNRNP70	0.000880378	-0.645472	0.0524654	ENSRNOP00000043074
rno-miR-146a-5p	STAT3	0.000886577	0.645186	0.0524654	ENSRNOP00000026760
rno-miR-296-5p	RAB18	0.000889955	-0.645031	0.0524654	ENSRNOP00000095343
rno-miR-19b-3p	NIPSNAP1	0.000894089	-0.644842	0.0524654	ENSRNOP00000011158
rno-miR-31a-5p	VPS35	0.000917709	0.643774	0.0528497	ENSRNOP00000024020
rno-miR-214-3p	CAMK2B	0.000919018	-0.643716	0.0528497	ENSRNOP00000068938
rno-miR-214-3p	CAMK2B	0.000919018	-0.643716	0.0528497	ENSRNOP00000073205
rno-miR-221-3p	SURF4	0.000927501	0.643339	0.0529843	ENSRNOP00000069197
rno-miR-214-3p	TMEM65	0.000934142	-0.643045	0.0530126	ENSRNOP00000093575
rno-miR-129-2-3p	LRRC59	0.000961792	-0.641843	0.0539277	ENSRNOP00000004941
rno-miR-193a-3p	STAT3	0.000975796	0.641246	0.0539277	ENSRNOP00000026760
rno-miR-31a-5p	ATP2B2	0.000982798	-0.64095	0.0539277	ENSRNOP00000091175
rno-miR-27a-5p	TSN	0.000985269	0.640846	0.0539277	ENSRNOP00000063499
rno-miR-216b-5p	SH3BGRL2	0.00099366	0.640494	0.0539277	ENSRNOP00000087955
rno-miR-17-5p	ACSS2	0.000994899	-0.640443	0.0539277	ENSRNOP00000059987
rno-miR-147	WDR47	0.000995534	-0.640416	0.0539277	ENSRNOP00000052715
rno-miR-147	RAB7A	0.00100028	0.640219	0.0539277	ENSRNOP00000016432
rno-miR-221-3p	GABARAPL2	0.00104162	-0.638532	0.0550953	ENSRNOP00000040067
rno-miR-107-5p	FN1	0.0010549	-0.638003	0.0550953	ENSRNOP00000019772
rno-miR-124-5p	ATP1A2	0.00107422	0.637242	0.0550953	ENSRNOP00000054947
rno-miR-665	PSMD8	0.00107858	-0.637072	0.0550953	ENSRNOP00000027937
rno-miR-130b-5p	ANK3	0.0010833	-0.636889	0.0550953	ENSRNOP00000071942
rno-miR-18a-5p	UBLCP1	0.00109395	0.636478	0.0550953	ENSRNOP00000006063
rno-miR-322-5p	ATP6V1G2	0.0011021	-0.636165	0.0550953	ENSRNOP00000001114
rno-miR-764-3p	SEPTIN5	0.00110475	0.636064	0.0550953	ENSRNOP00000039995
rno-miR-216b-5p	PARK7	0.00110597	0.636018	0.0550953	ENSRNOP00000074942
rno-miR-216b-5p	PARK7	0.00110597	0.636018	0.0550953	ENSRNOP00000072068
rno-miR-451-5p	RAB35	0.00110747	-0.63596	0.0550953	ENSRNOP00000029070
rno-miR-486	STAT1	0.00111303	-0.635749	0.0550953	ENSRNOP00000019465
rno-miR-486	STAT1	0.00111303	-0.635749	0.0550953	ENSRNOP00000020032
rno-miR-466b-5p	STT3A	0.00111623	0.635628	0.0550953	ENSRNOP00000097342
rno-miR-154-5p	EHD4	0.00111775	-0.635571	0.0550953	ENSRNOP00000010701
rno-miR-130b-3p	SNRNP70	0.00112466	0.635311	0.0551212	ENSRNOP00000043074
rno-miR-3557-5p	STX1B	0.00114798	-0.634442	0.0558628	ENSRNOP00000026063
rno-miR-216b-5p	SPCS2	0.00115464	-0.634197	0.0558628	ENSRNOP00000024772
rno-miR-485-5p	PAK1	0.00115922	0.634029	0.0558628	ENSRNOP00000073036
rno-miR-21-3p	OTUB1	0.00119229	-0.632834	0.0571374	ENSRNOP00000088887
rno-miR-764-3p	GNAZ	0.00120452	0.632399	0.0571415	ENSRNOP00000001779
rno-miR-764-3p	ACAT2	0.00120563	0.632359	0.0571415	ENSRNOP00000083545
rno-miR-532-5p	RAB7A	0.00123011	0.631501	0.0574978	ENSRNOP00000016432
rno-miR-764-3p	STAT3	0.00124484	-0.630991	0.0574978	ENSRNOP00000026760
rno-miR-130b-3p	ARPC2	0.00124492	0.630988	0.0574978	ENSRNOP00000019265
rno-miR-27a-5p	ANXA6	0.00126764	0.630212	0.0574978	ENSRNOP00000079087
rno-miR-503-3p	SEPTIN5	0.00126981	-0.630138	0.0574978	ENSRNOP00000039995
rno-miR-1247-5p	PDXP	0.00128208	-0.629725	0.0574978	ENSRNOP00000050300
rno-miR-31a-5p	IMPACT	0.00128434	-0.629649	0.0574978	ENSRNOP00000078372
rno-miR-329-5p	SH3GL2	0.00128661	0.629573	0.0574978	ENSRNOP00000081211
rno-miR-1956-5p	SLC25A20	0.00128896	0.629494	0.0574978	ENSRNOP00000027520
rno-miR-152-3p	STX1A	0.0012896	-0.629473	0.0574978	ENSRNOP00000096833
rno-miR-551b-3p	PTBP1	0.0012991	-0.629156	0.0574978	ENSRNOP00000043256
rno-miR-551b-3p	PTBP1	0.0012991	-0.629156	0.0574978	ENSRNOP00000077281
rno-miR-130b-5p	LDHA	0.0012998	0.629133	0.0574978	ENSRNOP00000017468
rno-miR-486	CLIP2	0.00132868	0.628184	0.0581933	ENSRNOP00000035734
rno-miR-466b-5p	PEX5L	0.00132902	-0.628173	0.0581933	ENSRNOP00000094453
rno-miR-31a-5p	ISOC1	0.00133916	-0.627843	0.0583416	ENSRNOP00000026706
rno-miR-764-5p	PDK3	0.0013551	0.62733	0.0587389	ENSRNOP00000017370
rno-miR-107-5p	SLC27A1	0.00137782	0.626608	0.0589693	ENSRNOP00000024659
rno-miR-27a-3p	GDAP1	0.00138011	-0.626536	0.0589693	ENSRNOP00000007994
rno-miR-129-2-3p	TJP1	0.0013853	-0.626372	0.0589693	ENSRNOP00000072324
rno-miR-503-3p	DLST	0.00138775	-0.626295	0.0589693	ENSRNOP00000007298
rno-miR-136-5p	EHD4	0.0014006	-0.625893	0.059113	ENSRNOP00000010701
rno-miR-214-3p	SH3BGRL2	0.00141561	-0.625428	0.059113	ENSRNOP00000087955
rno-miR-129-2-3p	ITGB1	0.00142747	-0.625063	0.059113	ENSRNOP00000014785
rno-miR-3557-5p	SEPTIN5	0.0014418	-0.624627	0.059113	ENSRNOP00000039995
rno-miR-433-5p	SLC27A1	0.00144411	0.624556	0.059113	ENSRNOP00000024659
rno-miR-466b-5p	RSU1	0.00144585	0.624504	0.059113	ENSRNOP00000054637
rno-miR-92a-1-5p	RAB35	0.00145528	-0.624218	0.059113	ENSRNOP00000029070
rno-miR-485-5p	UGT8	0.00146735	0.623856	0.059113	ENSRNOP00000012676
rno-miR-214-3p	SUCLA2	0.00147266	-0.623697	0.059113	ENSRNOP00000060229
rno-miR-542-5p	SYN2	0.00147457	-0.623641	0.059113	ENSRNOP00000011292
rno-miR-18a-5p	ATP1A2	0.00147969	-0.623488	0.059113	ENSRNOP00000054947
rno-miR-19b-3p	STAT3	0.00148489	0.623334	0.059113	ENSRNOP00000026760
rno-miR-130b-5p	ATP2B2	0.00148584	-0.623306	0.059113	ENSRNOP00000091175
rno-miR-215	GLS	0.00149774	-0.622955	0.059113	ENSRNOP00000071972
rno-miR-215	GLS	0.00149774	-0.622955	0.059113	ENSRNOP00000075466
rno-miR-92a-3p	MTHFD1L	0.00150078	-0.622865	0.059113	ENSRNOP00000026564
rno-miR-20a-5p	OSBPL8	0.00152218	0.622241	0.0596834	ENSRNOP00000070347
rno-miR-106b-3p	RAB8A	0.00154979	0.621446	0.0604224	ENSRNOP00000073296
rno-miR-20a-5p	NDUFAB1	0.00155504	-0.621296	0.0604224	ENSRNOP00000024471
rno-miR-216b-5p	EIF4G2	0.00156932	-0.620891	0.0607037	ENSRNOP00000086730
rno-miR-146b-5p	HNRNPA3	0.00158246	0.620521	0.0607133	ENSRNOP00000069876
rno-miR-17-2-3p	ITGA6	0.00158715	0.62039	0.0607133	ENSRNOP00000002075
rno-miR-503-3p	GABARAPL2	0.00159644	-0.62013	0.0607133	ENSRNOP00000040067
rno-miR-486	COPG2	0.00159772	-0.620095	0.0607133	ENSRNOP00000038134
rno-miR-1249	CTTN	0.0016152	-0.61961	0.0609658	ENSRNOP00000050255
rno-miR-1247-5p	PSMD13	0.0016185	0.619519	0.0609658	ENSRNOP00000019642
rno-miR-544-3p	SLC25A22	0.0016399	0.618934	0.0614991	ENSRNOP00000051753
rno-miR-17-2-3p	OXSR1	0.00164692	0.618743	0.0614991	ENSRNOP00000018056
rno-miR-221-3p	TWF1	0.00166411	0.618279	0.0617123	ENSRNOP00000030138
rno-miR-142-3p	RRAS2	0.00167535	-0.617977	0.0617123	ENSRNOP00000017199
rno-miR-503-5p	HNRNPAB	0.00168758	0.617651	0.0617123	ENSRNOP00000004885
rno-miR-503-5p	LCP1	0.00169565	0.617438	0.0617123	ENSRNOP00000014502
rno-miR-31a-5p	ACTR1B	0.00169605	-0.617427	0.0617123	ENSRNOP00000022779
rno-miR-485-5p	ABCE1	0.00169668	-0.61741	0.0617123	ENSRNOP00000087185
rno-miR-124-5p	TMEM65	0.00170929	0.617078	0.0617123	ENSRNOP00000093575
rno-miR-3559-5p	ARPC1B	0.00173125	0.616504	0.0617123	ENSRNOP00000091680
rno-miR-221-3p	PEX5L	0.00173546	-0.616395	0.0617123	ENSRNOP00000094453
rno-miR-27a-5p	IST1	0.00173816	0.616324	0.0617123	ENSRNOP00000020365
rno-miR-31a-5p	PEBP1	0.00174283	-0.616204	0.0617123	ENSRNOP00000001500
rno-miR-351-5p	LRRC59	0.00174572	0.616129	0.0617123	ENSRNOP00000004941
rno-miR-107-5p	CPM	0.00174809	0.616068	0.0617123	ENSRNOP00000078474
rno-miR-199a-3p	GOT2	0.00176402	-0.615659	0.0617123	ENSRNOP00000015956
rno-miR-551b-3p	PEBP1	0.00178176	0.615207	0.0617123	ENSRNOP00000001500
rno-miR-107-5p	NDRG3	0.00178596	0.6151	0.0617123	ENSRNOP00000086721
rno-miR-203a-3p	SYN1	0.00179645	-0.614835	0.0617123	ENSRNOP00000014250
rno-miR-130b-5p	TPP2	0.00179824	-0.61479	0.0617123	ENSRNOP00000074045
rno-miR-199a-5p	EHD4	0.00180164	0.614705	0.0617123	ENSRNOP00000010701
rno-miR-3559-5p	TJP1	0.00180231	0.614688	0.0617123	ENSRNOP00000072324
rno-miR-28-5p	EZR	0.00181584	0.614349	0.0617123	ENSRNOP00000046593
rno-miR-129-2-3p	SNRNP70	0.00182741	-0.614061	0.0617123	ENSRNOP00000043074
rno-miR-92a-3p	SEPTIN9	0.00182859	0.614032	0.0617123	ENSRNOP00000096445
rno-miR-92a-3p	SEPTIN9	0.00182859	0.614032	0.0617123	ENSRNOP00000092999
rno-miR-199a-5p	EPB41L1	0.00184324	-0.613669	0.0617123	ENSRNOP00000071420
rno-miR-199a-5p	EPB41L1	0.00184324	-0.613669	0.0617123	ENSRNOP00000071547
rno-miR-140-3p	RAB3A	0.00184579	-0.613607	0.0617123	ENSRNOP00000026392
rno-miR-329-5p	IDH3B	0.00186743	0.613076	0.0621949	ENSRNOP00000009681
rno-miR-449a-5p	ITIH3	0.00187763	0.612828	0.062294	ENSRNOP00000023984
rno-miR-17-1-3p	NDUFAB1	0.00189299	-0.612457	0.0623421	ENSRNOP00000024471
rno-miR-148a-3p	CFL1	0.00190587	0.612147	0.0623421	ENSRNOP00000093902
rno-miR-764-3p	EPB41L1	0.00191159	0.612011	0.0623421	ENSRNOP00000071420
rno-miR-764-3p	EPB41L1	0.00191159	0.612011	0.0623421	ENSRNOP00000071547
rno-miR-214-3p	SNCB	0.00191522	-0.611924	0.0623421	ENSRNOP00000024357
rno-miR-199a-3p	WDR47	0.0019322	-0.611521	0.0626584	ENSRNOP00000052715
rno-miR-17-2-3p	CAPN1	0.00194008	0.611334	0.0626785	ENSRNOP00000028431
rno-miR-1949	CAT	0.00195278	0.611035	0.0628533	ENSRNOP00000011230
rno-miR-140-3p	DLST	0.00196708	-0.610701	0.0630781	ENSRNOP00000007298
rno-miR-129-2-3p	RAB3A	0.00199324	0.610094	0.0632943	ENSRNOP00000026392
rno-miR-92a-3p	MCU	0.00200615	-0.609797	0.0632943	ENSRNOP00000071314
rno-miR-27a-5p	ACTG1	0.0020103	0.609702	0.0632943	ENSRNOP00000096150
rno-miR-351-5p	SNCB	0.00201355	-0.609628	0.0632943	ENSRNOP00000024357
rno-miR-27a-5p	ATP6V0D1	0.00202232	-0.609428	0.0632943	ENSRNOP00000095463
rno-miR-147	PDHB	0.00202294	-0.609413	0.0632943	ENSRNOP00000010545
rno-miR-28-5p	SURF4	0.0020387	0.609056	0.0632943	ENSRNOP00000069197
rno-miR-152-5p	CAMK2B	0.00205217	-0.608752	0.0632943	ENSRNOP00000068938
rno-miR-152-5p	CAMK2B	0.00205217	-0.608752	0.0632943	ENSRNOP00000073205
rno-miR-1247-5p	NAA50	0.00205361	0.608719	0.0632943	ENSRNOP00000061273
rno-miR-136-5p	SRSF1	0.00205453	-0.608699	0.0632943	ENSRNOP00000064933
rno-miR-124-5p	NDRG2	0.002067	0.608419	0.0634276	ENSRNOP00000042949
rno-miR-92a-3p	DSTN	0.00207475	0.608246	0.0634276	ENSRNOP00000007794
rno-miR-25-3p	NIPSNAP1	0.00208092	-0.608109	0.0634276	ENSRNOP00000011158
rno-miR-20b-5p	VDAC2	0.0021097	-0.607472	0.0639487	ENSRNOP00000083875
rno-miR-216b-5p	ARPC4	0.00211284	-0.607403	0.0639487	ENSRNOP00000011937
rno-miR-503-5p	RTN3	0.00213677	-0.606881	0.0641806	ENSRNOP00000028785
rno-miR-129-2-3p	SH3BGRL2	0.00214164	0.606775	0.0641806	ENSRNOP00000087955
rno-miR-1247-5p	MAPRE3	0.00214283	-0.606749	0.0641806	ENSRNOP00000011877
rno-miR-665	ATP1B2	0.00217125	0.606136	0.0642613	ENSRNOP00000015076
rno-miR-764-5p	AP2B1	0.00217341	0.60609	0.0642613	ENSRNOP00000070905
rno-miR-501-3p	RHOG	0.00217579	-0.606039	0.0642613	ENSRNOP00000086185
rno-miR-1956-5p	HADHA	0.00217889	-0.605972	0.0642613	ENSRNOP00000038073
rno-miR-17-5p	IQGAP1	0.00218277	0.60589	0.0642613	ENSRNOP00000018021
rno-miR-146b-5p	COPS8	0.00219583	-0.605612	0.0644259	ENSRNOP00000095164
rno-miR-222-5p	CC2D1B	0.00221195	0.60527	0.0646788	ENSRNOP00000011670
rno-miR-20a-5p	ITGB1	0.00223981	0.604685	0.064918	ENSRNOP00000014785
rno-miR-20b-5p	GATM	0.00225914	0.604283	0.064918	ENSRNOP00000000181
rno-miR-542-5p	DLST	0.00227691	-0.603915	0.064918	ENSRNOP00000007298
rno-miR-20b-5p	GDAP1	0.00228224	-0.603806	0.064918	ENSRNOP00000007994
rno-miR-665	ACAT2	0.00228668	0.603714	0.064918	ENSRNOP00000083545
rno-miR-147	SRSF1	0.0022876	0.603696	0.064918	ENSRNOP00000064933
rno-miR-130b-5p	KPNB1	0.00230431	0.603354	0.064918	ENSRNOP00000012376
rno-miR-323-5p	ARPC3	0.00232547	-0.602924	0.064918	ENSRNOP00000011499
rno-miR-466b-5p	TNR	0.0023255	-0.602923	0.064918	ENSRNOP00000003407
rno-miR-21-3p	WDR47	0.00233157	-0.6028	0.064918	ENSRNOP00000052715
rno-miR-129-2-3p	ATP2B2	0.00234421	0.602546	0.064918	ENSRNOP00000091175
rno-miR-503-3p	UGT8	0.00235205	-0.602388	0.064918	ENSRNOP00000012676
rno-miR-142-3p	NDUFAB1	0.00235327	-0.602364	0.064918	ENSRNOP00000024471
rno-miR-21-3p	NDUFAB1	0.00236627	-0.602104	0.064918	ENSRNOP00000024471
rno-miR-130b-5p	EPB41L1	0.00236987	-0.602032	0.064918	ENSRNOP00000071420
rno-miR-130b-5p	EPB41L1	0.00236987	-0.602032	0.064918	ENSRNOP00000071547
rno-miR-31a-5p	PIP4K2A	0.00240306	-0.601375	0.064918	ENSRNOP00000022375
rno-miR-106b-3p	ALDH1B1	0.00241148	-0.60121	0.064918	ENSRNOP00000015282
rno-miR-154-5p	ITPR2	0.00241369	-0.601167	0.064918	ENSRNOP00000043615
rno-miR-485-5p	SEPTIN5	0.00241802	0.601082	0.064918	ENSRNOP00000039995
rno-miR-329-5p	KPNB1	0.00242299	-0.600984	0.064918	ENSRNOP00000012376
rno-miR-485-5p	SNRNP70	0.00242531	-0.600939	0.064918	ENSRNOP00000043074
rno-miR-3557-5p	SH3BGRL2	0.00242868	-0.600873	0.064918	ENSRNOP00000087955
rno-miR-433-5p	CTNNA1	0.00243356	-0.600778	0.064918	ENSRNOP00000008041
rno-miR-490-3p	RAB7A	0.00243635	-0.600724	0.064918	ENSRNOP00000016432
rno-miR-19a-3p	ATP2B2	0.00243648	-0.600721	0.064918	ENSRNOP00000091175
rno-miR-20a-5p	PARK7	0.00244445	-0.600567	0.064918	ENSRNOP00000074942
rno-miR-20a-5p	PARK7	0.00244445	-0.600567	0.064918	ENSRNOP00000072068
rno-miR-130b-5p	UGT8	0.00244628	-0.600531	0.064918	ENSRNOP00000012676
rno-miR-503-5p	GLUL	0.00246654	0.60014	0.064918	ENSRNOP00000078038
rno-miR-199a-3p	CNTNAP1	0.00246738	-0.600123	0.064918	ENSRNOP00000027505
rno-miR-532-5p	CAMK1D	0.0024723	-0.600029	0.064918	ENSRNOP00000095984
rno-miR-28-3p	PAK1	0.00247409	-0.599995	0.064918	ENSRNOP00000073036
rno-miR-21-3p	SIK3	0.002476	-0.599958	0.064918	ENSRNOP00000067534
rno-miR-216b-5p	SLC6A5	0.0024846	0.599793	0.0649459	ENSRNOP00000043665
rno-miR-221-3p	DLAT	0.00249403	-0.599613	0.0649954	ENSRNOP00000032890
rno-miR-31a-5p	GNAZ	0.00250656	-0.599374	0.0649954	ENSRNOP00000001779
rno-miR-219a-1-3p	UBLCP1	0.0025356	0.598826	0.0649954	ENSRNOP00000006063
rno-miR-501-3p	SLC25A1	0.00253779	-0.598784	0.0649954	ENSRNOP00000000306
rno-miR-31a-5p	NFASC	0.0025551	-0.59846	0.0649954	ENSRNOP00000057594
rno-miR-31a-5p	NFASC	0.0025551	-0.59846	0.0649954	ENSRNOP00000091013
rno-miR-31a-5p	NFASC	0.0025551	-0.59846	0.0649954	ENSRNOP00000049964
rno-miR-17-1-3p	HNRNPA2B1	0.00255598	0.598444	0.0649954	ENSRNOP00000015152
rno-miR-218a-5p	PEX5L	0.00255759	0.598413	0.0649954	ENSRNOP00000094453
rno-miR-20a-5p	PEX5L	0.00256184	-0.598334	0.0649954	ENSRNOP00000094453
rno-miR-466b-5p	NDUFAB1	0.00257894	-0.598016	0.0652373	ENSRNOP00000024471
rno-miR-216b-5p	AHCYL1	0.00260111	0.597607	0.0656058	ENSRNOP00000059145
rno-miR-511-3p	IMPACT	0.00261225	-0.597402	0.0656947	ENSRNOP00000078372
rno-miR-28-5p	RAB7A	0.00264867	0.596738	0.0664168	ENSRNOP00000016432
rno-miR-1247-5p	PSMB2	0.00265947	0.596543	0.0664944	ENSRNOP00000015618
rno-miR-503-5p	KIF5C	0.00268507	-0.596082	0.0668028	ENSRNOP00000006341
rno-miR-466b-5p	CPM	0.00268729	-0.596042	0.0668028	ENSRNOP00000078474
rno-miR-154-5p	DLAT	0.00271053	0.595628	0.0671869	ENSRNOP00000032890
rno-miR-1249	OGT	0.00274768	0.594971	0.0674936	ENSRNOP00000004692
rno-miR-6328	EZR	0.00274984	0.594933	0.0674936	ENSRNOP00000046593
rno-miR-1247-5p	KPNB1	0.00276527	0.594663	0.0674936	ENSRNOP00000012376
rno-miR-6328	CAMK1D	0.00277894	-0.594424	0.0674936	ENSRNOP00000095984
rno-miR-485-5p	GPM6A	0.00278071	0.594393	0.0674936	ENSRNOP00000014312
rno-miR-107-5p	SNX27	0.00278295	0.594354	0.0674936	ENSRNOP00000028389
rno-miR-485-5p	ATP1B2	0.00279422	0.594159	0.0674936	ENSRNOP00000015076
rno-miR-146b-5p	SLC6A5	0.00280001	-0.594059	0.0674936	ENSRNOP00000043665
rno-miR-15b-5p	RAB3A	0.00282225	-0.593675	0.0674936	ENSRNOP00000026392
rno-miR-28-3p	BCAS1	0.00282554	-0.593619	0.0674936	ENSRNOP00000051984
rno-miR-532-5p	EPB41L1	0.00283812	-0.593403	0.0674936	ENSRNOP00000071420
rno-miR-532-5p	EPB41L1	0.00283812	-0.593403	0.0674936	ENSRNOP00000071547
rno-miR-667-3p	SEMA7A	0.00284118	-0.593351	0.0674936	ENSRNOP00000010620
rno-miR-214-3p	ATP2B2	0.00285188	-0.593168	0.0674936	ENSRNOP00000091175
rno-miR-199a-5p	DNAJC6	0.00285504	-0.593115	0.0674936	ENSRNOP00000070257
rno-miR-124-5p	NFASC	0.00286374	0.592967	0.0674936	ENSRNOP00000057594
rno-miR-124-5p	NFASC	0.00286374	0.592967	0.0674936	ENSRNOP00000091013
rno-miR-124-5p	NFASC	0.00286374	0.592967	0.0674936	ENSRNOP00000049964
rno-miR-31a-5p	SH3BGRL2	0.0029037	-0.592293	0.0680976	ENSRNOP00000087955
rno-miR-15b-5p	EIF4G2	0.00290516	0.592268	0.0680976	ENSRNOP00000086730
rno-miR-140-3p	GDAP1	0.0029344	-0.59178	0.0685153	ENSRNOP00000007994
rno-miR-130b-5p	DLST	0.00295482	-0.591442	0.0685153	ENSRNOP00000007298
rno-miR-154-5p	VDAC2	0.00295486	0.591441	0.0685153	ENSRNOP00000083875
rno-miR-216b-5p	TMED2	0.00296464	-0.59128	0.0685153	ENSRNOP00000001397
rno-miR-485-5p	EIF4G2	0.00297362	-0.591132	0.0685153	ENSRNOP00000086730
rno-miR-216b-5p	ANP32E	0.00298058	-0.591017	0.0685153	ENSRNOP00000028744
rno-miR-490-3p	EHD4	0.00299329	-0.590809	0.0685153	ENSRNOP00000010701
rno-miR-323-5p	SEPTIN5	0.00299398	0.590798	0.0685153	ENSRNOP00000039995
rno-miR-214-3p	SRSF1	0.00300189	0.590669	0.0685153	ENSRNOP00000064933
rno-miR-449a-5p	CAPZB	0.00300241	0.59066	0.0685153	ENSRNOP00000010308
rno-miR-433-5p	WDR47	0.00301931	0.590386	0.0687191	ENSRNOP00000052715
rno-miR-93-5p	ANXA7	0.00305479	0.589813	0.0692437	ENSRNOP00000080216
rno-miR-667-3p	PITPNM1	0.0030624	0.58969	0.0692437	ENSRNOP00000025084
rno-miR-3557-5p	SRSF1	0.00306644	0.589626	0.0692437	ENSRNOP00000064933
rno-miR-665	ITGB1	0.00309163	-0.589223	0.0695479	ENSRNOP00000014785
rno-miR-216b-5p	DNM3	0.00309604	0.589154	0.0695479	ENSRNOP00000063767
rno-miR-124-5p	RAB4A	0.0031214	0.588752	0.0698639	ENSRNOP00000048878
rno-miR-146a-5p	LRRC59	0.0031263	0.588675	0.0698639	ENSRNOP00000004941
rno-miR-214-3p	VAT1	0.00314156	0.588435	0.0700235	ENSRNOP00000028084
rno-miR-28-3p	UGT8	0.00317686	-0.587883	0.0706277	ENSRNOP00000012676
rno-miR-490-3p	SUCLA2	0.00319504	0.587601	0.0708494	ENSRNOP00000060229
rno-miR-106b-3p	LRRC59	0.00320484	0.58745	0.0708844	ENSRNOP00000004941
rno-miR-214-3p	IDH3A	0.00321779	-0.58725	0.0709888	ENSRNOP00000015102
rno-miR-17-5p	NDUFAB1	0.00325543	-0.586674	0.071636	ENSRNOP00000024471
rno-miR-503-5p	SEPTIN5	0.00327492	-0.586378	0.0718815	ENSRNOP00000039995
rno-miR-17-1-3p	CYC1	0.00328958	-0.586156	0.07202	ENSRNOP00000017067
rno-miR-130b-5p	CTNNA1	0.00333455	0.585481	0.0728199	ENSRNOP00000008041
rno-miR-17-1-3p	ADAM23	0.0033465	-0.585303	0.0728963	ENSRNOP00000042857
rno-miR-6329	HNRNPA3	0.0033594	0.585112	0.0729929	ENSRNOP00000069876
rno-miR-31a-5p	EPB41L1	0.00339909	-0.584526	0.073354	ENSRNOP00000071420
rno-miR-31a-5p	EPB41L1	0.00339909	-0.584526	0.073354	ENSRNOP00000071547
rno-miR-764-3p	KIF5C	0.00340699	0.58441	0.073354	ENSRNOP00000006341
rno-miR-106b-3p	OXSR1	0.0034232	0.584173	0.073354	ENSRNOP00000018056
rno-miR-1949	RRAS2	0.00342542	-0.58414	0.073354	ENSRNOP00000017199
rno-miR-93-5p	STT3A	0.00342704	0.584117	0.073354	ENSRNOP00000097342
rno-miR-764-3p	RAB3A	0.00344003	0.583928	0.0734498	ENSRNOP00000026392
rno-miR-92a-3p	RAB8A	0.00347143	0.583473	0.0739371	ENSRNOP00000073296
rno-miR-31a-5p	AHCYL1	0.00349306	-0.583162	0.0742145	ENSRNOP00000059145
rno-miR-216b-5p	GPHN	0.00353175	0.582609	0.074692	ENSRNOP00000083857
rno-miR-485-5p	FASN	0.00353285	0.582593	0.074692	ENSRNOP00000064445
rno-miR-329-5p	GDAP1	0.00357287	0.582027	0.074864	ENSRNOP00000007994
rno-miR-503-5p	ACOT7	0.00357422	-0.582008	0.074864	ENSRNOP00000014213
rno-miR-503-5p	ACOT7	0.00357422	-0.582008	0.074864	ENSRNOP00000089356
rno-miR-124-3p	PTBP1	0.00359571	-0.581706	0.074864	ENSRNOP00000043256
rno-miR-124-3p	PTBP1	0.00359571	-0.581706	0.074864	ENSRNOP00000077281
rno-miR-21-3p	ATP1B1	0.00359787	-0.581676	0.074864	ENSRNOP00000003932
rno-miR-501-3p	PIP4K2A	0.00360174	-0.581622	0.074864	ENSRNOP00000022375
rno-miR-199a-3p	UBLCP1	0.00363131	0.58121	0.0752054	ENSRNOP00000006063
rno-miR-764-3p	EHD4	0.0036356	-0.58115	0.0752054	ENSRNOP00000010701
rno-miR-18a-5p	EIF4G2	0.00368641	0.580449	0.0760032	ENSRNOP00000086730
rno-miR-27a-5p	TUFM	0.00370314	-0.58022	0.0760032	ENSRNOP00000025203
rno-miR-130b-5p	PAFAH1B2	0.00370643	-0.580175	0.0760032	ENSRNOP00000091075
rno-miR-329-5p	ITGB1	0.00371566	-0.580049	0.0760032	ENSRNOP00000014785
rno-miR-146b-5p	SAR1A	0.00371822	0.580014	0.0760032	ENSRNOP00000081890
rno-miR-665	STAT3	0.00374299	-0.579678	0.0763287	ENSRNOP00000026760
rno-miR-31a-5p	PEX5L	0.00376223	-0.579418	0.0763442	ENSRNOP00000094453
rno-miR-152-5p	SYT2	0.00377253	-0.579279	0.0763442	ENSRNOP00000006637
rno-miR-551b-3p	SEPTIN3	0.00377748	0.579213	0.0763442	ENSRNOP00000086729
rno-miR-28-5p	TNR	0.00377915	-0.57919	0.0763442	ENSRNOP00000003407
rno-miR-106b-3p	RRAS2	0.00383154	-0.57849	0.0772217	ENSRNOP00000017199
rno-miR-449a-5p	VAT1	0.00384439	0.57832	0.0773	ENSRNOP00000028084
rno-miR-216b-5p	PCYT2	0.00385557	0.578172	0.0773445	ENSRNOP00000051835
rno-miR-31a-5p	KPNA3	0.00387116	0.577967	0.07739	ENSRNOP00000032371
rno-miR-764-3p	ACTR1B	0.00387578	0.577906	0.07739	ENSRNOP00000022779
rno-miR-28-3p	EPB41L3	0.00390007	-0.577587	0.0775429	ENSRNOP00000022849
rno-miR-199a-3p	ATP1B2	0.00390141	-0.57757	0.0775429	ENSRNOP00000015076
rno-miR-17-5p	GDAP1	0.003926	-0.577249	0.0776138	ENSRNOP00000007994
rno-miR-503-5p	RAB31	0.00393153	0.577177	0.0776138	ENSRNOP00000076689
rno-miR-503-5p	CTNND1	0.00393198	0.577171	0.0776138	ENSRNOP00000082894
rno-miR-764-3p	PSME1	0.00396494	-0.576744	0.0780858	ENSRNOP00000025887
rno-miR-503-5p	STT3A	0.00398485	0.576488	0.0782991	ENSRNOP00000097342
rno-miR-376a-3p	GATM	0.00402513	-0.575973	0.0789108	ENSRNOP00000000181
rno-miR-532-5p	PAFAH1B2	0.00406089	-0.575519	0.0793378	ENSRNOP00000091075
rno-miR-27a-5p	IDH3B	0.0040653	-0.575463	0.0793378	ENSRNOP00000009681
rno-miR-17-1-3p	RAB8A	0.0040844	0.575222	0.0794256	ENSRNOP00000073296
rno-miR-495	STT3A	0.00409611	-0.575075	0.0794256	ENSRNOP00000097342
rno-miR-3559-3p	STAT3	0.00409743	0.575059	0.0794256	ENSRNOP00000026760
rno-miR-433-5p	VAT1	0.00414054	-0.57452	0.0799446	ENSRNOP00000028084
rno-miR-129-2-3p	TMEM65	0.00414556	0.574457	0.0799446	ENSRNOP00000093575
rno-miR-503-5p	SURF4	0.00415333	0.574361	0.0799446	ENSRNOP00000069197
rno-miR-146a-5p	COPS8	0.00417014	-0.574153	0.0799446	ENSRNOP00000095164
rno-miR-21-3p	MYEF2	0.00417272	-0.574121	0.0799446	ENSRNOP00000072845
rno-miR-485-5p	LRRC59	0.00418236	-0.574002	0.0799446	ENSRNOP00000004941
rno-miR-329-5p	ATP2B2	0.00418908	0.573919	0.0799446	ENSRNOP00000091175
rno-miR-92a-3p	VPS4B	0.00423621	0.573341	0.0803111	ENSRNOP00000003715
rno-miR-147	STT3A	0.00423719	0.573329	0.0803111	ENSRNOP00000097342
rno-miR-323-5p	ALDH6A1	0.00423734	0.573327	0.0803111	ENSRNOP00000015545
rno-miR-199a-3p	STT3A	0.00425999	0.573051	0.0803111	ENSRNOP00000097342
rno-miR-146b-5p	THRAP3	0.00426427	0.573	0.0803111	ENSRNOP00000013570
rno-miR-130b-5p	PEX5L	0.00427104	-0.572917	0.0803111	ENSRNOP00000094453
rno-miR-433-5p	NIPSNAP1	0.00427527	0.572866	0.0803111	ENSRNOP00000011158
rno-miR-15b-5p	IQGAP1	0.00429077	0.572679	0.0803111	ENSRNOP00000018021
rno-miR-142-5p	GPM6A	0.00429207	-0.572663	0.0803111	ENSRNOP00000014312
rno-miR-152-5p	GOT2	0.00431649	-0.572369	0.0805932	ENSRNOP00000015956
rno-miR-28-5p	LGI3	0.00433243	-0.572178	0.0807162	ENSRNOP00000015104
rno-miR-130b-5p	DYNLL2	0.00436459	-0.571794	0.0811351	ENSRNOP00000012279
rno-miR-199a-3p	DPYSL4	0.00437374	-0.571685	0.0811351	ENSRNOP00000029334
rno-miR-485-5p	KPNB1	0.00442925	-0.571029	0.0816965	ENSRNOP00000012376
rno-miR-1247-5p	DTD1	0.00444877	-0.5708	0.0816965	ENSRNOP00000061120
rno-miR-455-5p	HNRNPA2B1	0.00445396	0.570739	0.0816965	ENSRNOP00000015152
rno-miR-199a-5p	IDH3B	0.00445848	-0.570686	0.0816965	ENSRNOP00000009681
rno-miR-17-5p	SNTA1	0.00446836	-0.570571	0.0816965	ENSRNOP00000021715
rno-miR-17-1-3p	SLC6A5	0.00447156	-0.570533	0.0816965	ENSRNOP00000043665
rno-miR-21-3p	SLC27A1	0.00447569	-0.570485	0.0816965	ENSRNOP00000024659
rno-miR-503-5p	EEF2	0.00451457	0.570034	0.0816965	ENSRNOP00000041821
rno-miR-140-3p	ANP32E	0.00452326	0.569933	0.0816965	ENSRNOP00000028744
rno-miR-107-5p	PMM2	0.00452371	-0.569928	0.0816965	ENSRNOP00000003542
rno-miR-17-5p	PEX5L	0.00452804	-0.569878	0.0816965	ENSRNOP00000094453
rno-miR-223-5p	ATP6V0D1	0.00452898	-0.569867	0.0816965	ENSRNOP00000095463
rno-miR-27a-3p	TMEM65	0.00454421	-0.569692	0.0816965	ENSRNOP00000093575
rno-miR-31a-5p	EIF5A2	0.00455835	-0.569529	0.0816965	ENSRNOP00000015779
rno-miR-501-3p	CPM	0.00458012	-0.56928	0.0816965	ENSRNOP00000078474
rno-miR-3552	KPNA3	0.00458369	-0.569239	0.0816965	ENSRNOP00000032371
rno-miR-451-3p	OXSR1	0.00458651	0.569207	0.0816965	ENSRNOP00000018056
rno-miR-532-5p	DDOST	0.00459211	0.569143	0.0816965	ENSRNOP00000062365
rno-miR-18a-5p	CAMK1D	0.00459858	-0.569069	0.0816965	ENSRNOP00000095984
rno-miR-214-3p	CASK	0.00460274	-0.569022	0.0816965	ENSRNOP00000072295
rno-miR-193a-3p	IPO7	0.00460289	0.56902	0.0816965	ENSRNOP00000014004
rno-miR-31a-5p	EIF3B	0.00461411	0.568893	0.0817275	ENSRNOP00000057188
rno-miR-216b-5p	SLC25A22	0.00465191	0.568465	0.0822282	ENSRNOP00000051753
rno-miR-667-3p	FKBP4	0.00466989	0.568262	0.0822717	ENSRNOP00000008737
rno-miR-214-3p	ARPC2	0.00467345	0.568222	0.0822717	ENSRNOP00000019265
rno-miR-28-3p	SH3BGRL2	0.00469423	-0.567989	0.0824543	ENSRNOP00000087955
rno-miR-214-3p	UBLCP1	0.00470293	0.567891	0.0824543	ENSRNOP00000006063
rno-miR-20a-5p	G3BP1	0.0047843	0.566988	0.0837107	ENSRNOP00000018149
rno-miR-28-5p	IMPACT	0.0048402	-0.566375	0.0845174	ENSRNOP00000078372
rno-miR-93-5p	ATP6V1G2	0.00485517	-0.566212	0.0846075	ENSRNOP00000001114
rno-miR-433-5p	GDAP1	0.00486808	0.566072	0.0846613	ENSRNOP00000007994
rno-miR-107-5p	NUDCD3	0.00490126	0.565712	0.0847564	ENSRNOP00000072079
rno-miR-31a-5p	SNCB	0.0049028	-0.565695	0.0847564	ENSRNOP00000024357
rno-miR-31a-5p	STXBP1	0.00490302	-0.565693	0.0847564	ENSRNOP00000021178
rno-miR-21-5p	EIF5A2	0.00491764	-0.565535	0.0848391	ENSRNOP00000015779
rno-miR-532-5p	ABCE1	0.00492954	0.565407	0.0848747	ENSRNOP00000087185
rno-miR-155-5p	EHD4	0.00495301	0.565156	0.085109	ENSRNOP00000010701
rno-miR-542-5p	COPS8	0.00496317	-0.565047	0.0851139	ENSRNOP00000095164
rno-miR-130b-5p	OGT	0.00499629	-0.564694	0.0855002	ENSRNOP00000004692
rno-miR-485-5p	DLST	0.00502019	0.56444	0.0855002	ENSRNOP00000007298
rno-let-7g-3p	PIN1	0.00502089	-0.564433	0.0855002	ENSRNOP00000094395
rno-miR-20b-5p	MSN	0.00503202	0.564315	0.0855002	ENSRNOP00000068359
rno-miR-18a-5p	TPP2	0.00504071	-0.564223	0.0855002	ENSRNOP00000074045
rno-miR-1247-5p	ARPC1B	0.00506908	0.563925	0.0855002	ENSRNOP00000091680
rno-miR-451-3p	RAB31	0.00507248	-0.563889	0.0855002	ENSRNOP00000076689
rno-miR-221-3p	ACTR1B	0.00509018	-0.563704	0.0855002	ENSRNOP00000022779
rno-miR-764-3p	ABCE1	0.00510197	-0.56358	0.0855002	ENSRNOP00000087185
rno-miR-466b-5p	TAGLN	0.00510244	0.563575	0.0855002	ENSRNOP00000069919
rno-miR-503-3p	GLUL	0.00510646	0.563534	0.0855002	ENSRNOP00000078038
rno-miR-214-3p	OTUB1	0.00510813	-0.563516	0.0855002	ENSRNOP00000088887
rno-miR-532-5p	PPP1R7	0.00512646	-0.563325	0.0855002	ENSRNOP00000081944
rno-miR-665	ACLY	0.00513437	0.563243	0.0855002	ENSRNOP00000046597
rno-miR-665	ACLY	0.00513437	0.563243	0.0855002	ENSRNOP00000023447
rno-miR-764-3p	GPI	0.00515362	0.563043	0.0856554	ENSRNOP00000029515
rno-miR-20b-5p	HNRNPA3	0.00518201	0.56275	0.0858974	ENSRNOP00000069876
rno-miR-193a-3p	TWF1	0.00520229	0.562541	0.0858974	ENSRNOP00000030138
rno-miR-130b-5p	TNR	0.00520787	-0.562484	0.0858974	ENSRNOP00000003407
rno-miR-485-5p	ATP2B2	0.00521588	0.562402	0.0858974	ENSRNOP00000091175
rno-miR-490-3p	STXBP1	0.00521923	0.562367	0.0858974	ENSRNOP00000021178
rno-miR-551b-3p	ISOC1	0.00522968	0.56226	0.0858974	ENSRNOP00000026706
rno-miR-466b-5p	GDAP1	0.00525009	-0.562052	0.0858974	ENSRNOP00000007994
rno-miR-3557-5p	VAMP2	0.00525627	-0.561989	0.0858974	ENSRNOP00000054114
rno-miR-449a-5p	ATP1A2	0.00527129	-0.561836	0.0858974	ENSRNOP00000054947
rno-miR-1247-5p	IPO7	0.0052844	0.561703	0.0858974	ENSRNOP00000014004
rno-miR-93-5p	RTN3	0.00529333	-0.561612	0.0858974	ENSRNOP00000028785
rno-miR-542-5p	CCT6A	0.00529985	0.561546	0.0858974	ENSRNOP00000092130
rno-miR-136-5p	NIPSNAP1	0.00530011	0.561544	0.0858974	ENSRNOP00000011158
rno-miR-27a-5p	IDH3A	0.00530759	-0.561468	0.0858974	ENSRNOP00000015102
rno-miR-433-5p	CALR	0.00531885	-0.561354	0.0859183	ENSRNOP00000080548
rno-miR-665	STOML2	0.00535536	0.560987	0.0862615	ENSRNOP00000013151
rno-miR-129-2-3p	PEX5L	0.0053601	0.56094	0.0862615	ENSRNOP00000094453
rno-miR-486	FARP1	0.00538936	-0.560647	0.0862907	ENSRNOP00000015271
rno-miR-764-3p	GABARAPL2	0.00539294	0.560611	0.0862907	ENSRNOP00000040067
rno-miR-106b-3p	FN1	0.00539947	0.560546	0.0862907	ENSRNOP00000019772
rno-miR-503-5p	RAB3A	0.00540192	-0.560522	0.0862907	ENSRNOP00000026392
rno-miR-21-3p	ESYT1	0.0054145	0.560397	0.0863317	ENSRNOP00000070299
rno-miR-764-3p	LRRC59	0.00542455	-0.560297	0.0863324	ENSRNOP00000004941
rno-miR-1247-5p	DLG4	0.00544272	-0.560117	0.0864621	ENSRNOP00000074184
rno-miR-129-2-3p	NDUFAB1	0.0054887	0.559664	0.0869759	ENSRNOP00000024471
rno-miR-93-5p	ACO2	0.00549523	-0.559599	0.0869759	ENSRNOP00000029144
rno-miR-147	TAGLN3	0.00552178	-0.559339	0.087142	ENSRNOP00000072985
rno-miR-146b-5p	SYN2	0.00553319	-0.559228	0.087142	ENSRNOP00000011292
rno-miR-214-3p	RAB7A	0.00553603	0.5592	0.087142	ENSRNOP00000016432
rno-miR-532-5p	PPP1CA	0.00557701	0.558802	0.0873212	ENSRNOP00000025282
rno-miR-221-3p	NFASC	0.00559893	-0.558589	0.0873212	ENSRNOP00000057594
rno-miR-221-3p	NFASC	0.00559893	-0.558589	0.0873212	ENSRNOP00000091013
rno-miR-221-3p	NFASC	0.00559893	-0.558589	0.0873212	ENSRNOP00000049964
rno-miR-15b-5p	VPS26A	0.00560655	0.558516	0.0873212	ENSRNOP00000070391
rno-miR-1249	SBDS	0.00562163	-0.55837	0.0873212	ENSRNOP00000093962
rno-miR-130b-3p	CAMK1D	0.00562892	-0.5583	0.0873212	ENSRNOP00000095984
rno-miR-20b-5p	PTBP1	0.00563852	0.558208	0.0873212	ENSRNOP00000043256
rno-miR-20b-5p	PTBP1	0.00563852	0.558208	0.0873212	ENSRNOP00000077281
rno-miR-466b-5p	DNM1	0.00565742	-0.558027	0.0874568	ENSRNOP00000060845
rno-miR-542-5p	PAICS	0.00567311	0.557876	0.0874967	ENSRNOP00000061495
rno-miR-20b-5p	GLS	0.00569043	-0.557711	0.0874967	ENSRNOP00000071972
rno-miR-20b-5p	GLS	0.00569043	-0.557711	0.0874967	ENSRNOP00000075466
rno-miR-93-5p	ACSS2	0.00570733	-0.55755	0.0876004	ENSRNOP00000059987
rno-miR-329-5p	GPM6A	0.00572988	0.557336	0.0876065	ENSRNOP00000014312
rno-miR-3557-5p	EZR	0.00573408	0.557296	0.0876065	ENSRNOP00000046593
rno-miR-503-3p	ACSS2	0.00573973	-0.557243	0.0876065	ENSRNOP00000059987
rno-miR-485-5p	GNAZ	0.00574835	0.557161	0.0876065	ENSRNOP00000001779
rno-miR-31a-5p	SLC6A5	0.00581758	-0.55651	0.0885052	ENSRNOP00000043665
rno-miR-129-2-3p	OGT	0.00590264	0.555719	0.0896412	ENSRNOP00000004692
rno-miR-17-1-3p	BZW1	0.00593011	0.555465	0.0899001	ENSRNOP00000019486
rno-miR-764-3p	SLC27A1	0.00599442	0.554875	0.0904308	ENSRNOP00000024659
rno-miR-501-3p	NFASC	0.00601311	-0.554705	0.0904308	ENSRNOP00000057594
rno-miR-501-3p	NFASC	0.00601311	-0.554705	0.0904308	ENSRNOP00000091013
rno-miR-501-3p	NFASC	0.00601311	-0.554705	0.0904308	ENSRNOP00000049964
rno-miR-221-3p	GSTA3	0.00602187	-0.554625	0.0904308	ENSRNOP00000074697
rno-miR-329-5p	PPP1R7	0.00603078	0.554544	0.0904308	ENSRNOP00000081944
rno-miR-501-3p	SURF4	0.00604001	0.55446	0.0904308	ENSRNOP00000069197
rno-miR-129-2-3p	CTSD	0.00604899	-0.554379	0.0904308	ENSRNOP00000092879
rno-miR-532-5p	STXBP1	0.00609688	-0.553947	0.0906605	ENSRNOP00000021178
rno-miR-485-5p	CAMK1D	0.00610881	0.553839	0.0906605	ENSRNOP00000095984
rno-miR-1306-3p	VAPA	0.00611277	0.553804	0.0906605	ENSRNOP00000020681
rno-miR-764-5p	SH3BGRL2	0.0061152	0.553782	0.0906605	ENSRNOP00000087955
rno-miR-130b-5p	COPS3	0.0061169	-0.553767	0.0906605	ENSRNOP00000069208
rno-miR-18a-5p	SLC6A5	0.00614995	-0.553471	0.090826	ENSRNOP00000043665
rno-miR-329-5p	CAMK1D	0.00615509	0.553425	0.090826	ENSRNOP00000095984
rno-miR-433-5p	PEX5L	0.00615966	0.553384	0.090826	ENSRNOP00000094453
rno-miR-28-5p	MAPRE3	0.00621755	-0.552869	0.0914875	ENSRNOP00000011877
rno-miR-3552	PSMC1	0.00622973	-0.552761	0.0914875	ENSRNOP00000005329
rno-miR-764-3p	UCHL1	0.00623634	0.552703	0.0914875	ENSRNOP00000086461
rno-miR-199a-3p	SRSF1	0.00630365	0.552111	0.092166	ENSRNOP00000064933
rno-miR-140-3p	AP1B1	0.00631073	-0.552049	0.092166	ENSRNOP00000072388
rno-miR-485-5p	SEPTIN3	0.00631464	0.552015	0.092166	ENSRNOP00000086729
rno-miR-216b-5p	TARDBP	0.00634932	-0.551713	0.0923813	ENSRNOP00000041889
rno-miR-15b-5p	EPB41L3	0.00636658	-0.551562	0.0923813	ENSRNOP00000022849
rno-miR-93-5p	EIF5A2	0.00637356	-0.551502	0.0923813	ENSRNOP00000015779
rno-miR-28-3p	ACTR1B	0.0063793	-0.551452	0.0923813	ENSRNOP00000022779
rno-miR-124-3p	ANK3	0.00638294	0.551421	0.0923813	ENSRNOP00000071942
rno-miR-351-5p	SH3BGRL2	0.00640092	-0.551265	0.0924516	ENSRNOP00000087955
rno-miR-130b-3p	UBLCP1	0.00642145	0.551088	0.0924516	ENSRNOP00000006063
rno-miR-28-5p	ISOC1	0.0064269	-0.551041	0.0924516	ENSRNOP00000026706
rno-miR-199a-3p	YWHAZ	0.00643067	-0.551008	0.0924516	ENSRNOP00000082109
rno-miR-296-5p	VAT1	0.00645777	-0.550775	0.0926867	ENSRNOP00000028084
rno-miR-296-5p	CCT6A	0.00647763	-0.550605	0.0927704	ENSRNOP00000092130
rno-miR-764-5p	RAB35	0.00648743	0.550521	0.0927704	ENSRNOP00000029070
rno-miR-107-5p	ATP6V1A	0.00649587	0.550449	0.0927704	ENSRNOP00000076121
rno-miR-21-5p	DNM1	0.00651238	-0.550308	0.0928526	ENSRNOP00000060845
rno-miR-1247-5p	GABARAPL2	0.00652754	-0.550179	0.0929151	ENSRNOP00000040067
rno-miR-329-5p	DTD1	0.00656072	0.549898	0.0932336	ENSRNOP00000061120
rno-miR-466b-5p	ADK	0.00657991	-0.549736	0.0932833	ENSRNOP00000016709
rno-miR-503-5p	PPA1	0.00659511	-0.549607	0.0932833	ENSRNOP00000000674
rno-miR-214-3p	MVK	0.00659666	-0.549594	0.0932833	ENSRNOP00000077122
rno-miR-31a-5p	DNM1	0.00664443	-0.549193	0.0934919	ENSRNOP00000060845
rno-miR-129-2-3p	SIK3	0.00665461	0.549108	0.0934919	ENSRNOP00000067534
rno-miR-351-5p	PTBP1	0.00665476	0.549106	0.0934919	ENSRNOP00000043256
rno-miR-351-5p	PTBP1	0.00665476	0.549106	0.0934919	ENSRNOP00000077281
rno-miR-135a-5p	ATP2B2	0.00666724	0.549002	0.0935148	ENSRNOP00000091175
rno-miR-665	STT3A	0.00669168	-0.548798	0.0937052	ENSRNOP00000097342
rno-miR-17-1-3p	UCHL1	0.00673862	-0.548408	0.0942096	ENSRNOP00000086461
rno-miR-6329	STX1A	0.00676207	-0.548214	0.0942523	ENSRNOP00000096833
rno-miR-544-3p	MFF	0.00678567	0.54802	0.0942523	ENSRNOP00000020705
rno-miR-544-3p	MFF	0.00678567	0.54802	0.0942523	ENSRNOP00000074586
rno-miR-21-5p	PRKCA	0.00679045	-0.54798	0.0942523	ENSRNOP00000051949
rno-miR-146b-5p	LETM1	0.00681131	-0.547809	0.0942523	ENSRNOP00000022540
rno-miR-124-3p	EPB41L1	0.00681816	0.547753	0.0942523	ENSRNOP00000071420
rno-miR-124-3p	EPB41L1	0.00681816	0.547753	0.0942523	ENSRNOP00000071547
rno-miR-31a-5p	PPME1	0.00683914	-0.547581	0.094391	ENSRNOP00000023649
rno-miR-3557-5p	COPZ1	0.00685133	0.547481	0.0944082	ENSRNOP00000092493
rno-let-7g-3p	LRRC47	0.00689565	-0.54712	0.0947617	ENSRNOP00000036336
rno-miR-3557-5p	DTD1	0.00692241	-0.546903	0.0947617	ENSRNOP00000061120
rno-miR-199a-3p	STXBP1	0.00692639	-0.546871	0.0947617	ENSRNOP00000021178
rno-miR-193a-3p	ITGB1	0.00693546	0.546797	0.0947617	ENSRNOP00000014785
rno-miR-152-5p	ITGA6	0.00694151	0.546749	0.0947617	ENSRNOP00000002075
rno-miR-17-5p	TMEM65	0.0069451	-0.546719	0.0947617	ENSRNOP00000093575
rno-miR-17-5p	SND1	0.00697554	0.546474	0.0947617	ENSRNOP00000041531
rno-miR-147	NFASC	0.00698684	-0.546383	0.0947617	ENSRNOP00000057594
rno-miR-147	NFASC	0.00698684	-0.546383	0.0947617	ENSRNOP00000091013
rno-miR-147	NFASC	0.00698684	-0.546383	0.0947617	ENSRNOP00000049964
rno-miR-23a-5p	MAPRE1	0.00706136	0.545787	0.0956221	ENSRNOP00000016220
rno-miR-140-3p	TF	0.00707999	0.545639	0.0957242	ENSRNOP00000045637
rno-miR-193a-3p	LRRC59	0.00709289	0.545536	0.0957485	ENSRNOP00000004941
rno-miR-503-3p	STX1B	0.00710602	-0.545432	0.0957758	ENSRNOP00000026063
rno-miR-296-5p	SLC44A1	0.00716468	0.544969	0.0962657	ENSRNOP00000074317
rno-miR-296-5p	SLC44A1	0.00716468	0.544969	0.0962657	ENSRNOP00000071535
rno-miR-27a-5p	HAPLN4	0.00720434	-0.544657	0.0965936	ENSRNOP00000064949
rno-miR-490-3p	GABARAPL2	0.00722694	0.544481	0.0965936	ENSRNOP00000040067
rno-miR-19b-3p	GOT2	0.007231	-0.544449	0.0965936	ENSRNOP00000015956
rno-miR-764-3p	STXBP1	0.00723388	0.544426	0.0965936	ENSRNOP00000021178
rno-miR-147	ALDH6A1	0.00728701	-0.544013	0.0971527	ENSRNOP00000015545
rno-miR-31a-5p	CNP	0.00733322	-0.543655	0.0976179	ENSRNOP00000080276
rno-miR-193a-3p	ERMN	0.007375	-0.543333	0.0978317	ENSRNOP00000029247
rno-miR-532-5p	PARK7	0.00739486	-0.543181	0.0978317	ENSRNOP00000074942
rno-miR-532-5p	PARK7	0.00739486	-0.543181	0.0978317	ENSRNOP00000072068
rno-miR-147	CASK	0.0074024	-0.543123	0.0978317	ENSRNOP00000072295
rno-miR-15b-5p	SIK3	0.00740599	-0.543096	0.0978317	ENSRNOP00000067534
rno-miR-764-3p	ALDH1A1	0.00743972	0.542838	0.0980772	ENSRNOP00000090793
rno-miR-214-3p	ATAD1	0.00744732	-0.54278	0.0980772	ENSRNOP00000014684
rno-miR-214-3p	ACO2	0.00748923	-0.542461	0.0984788	ENSRNOP00000029144
rno-miR-449a-5p	GDAP1	0.00754743	-0.542021	0.0988265	ENSRNOP00000007994
rno-miR-449a-5p	SAR1A	0.0075578	0.541943	0.0988265	ENSRNOP00000081890
rno-miR-351-5p	STX1B	0.00756139	-0.541916	0.0988265	ENSRNOP00000026063
rno-miR-676	OXSR1	0.0075615	0.541915	0.0988265	ENSRNOP00000018056
rno-miR-15b-5p	TWF1	0.00758512	0.541738	0.0989853	ENSRNOP00000030138
rno-miR-214-3p	ATP1A2	0.00764775	-0.541269	0.0996518	ENSRNOP00000054947
rno-miR-203a-3p	DNAJC6	0.00768498	-0.540992	0.0998851	ENSRNOP00000070257
rno-miR-542-5p	EIF4G2	0.00768881	0.540964	0.0998851	ENSRNOP00000086730
rno-miR-130b-3p	VPS4B	0.00771224	0.54079	0.100039	ENSRNOP00000003715
rno-miR-665	VAT1	0.00775568	-0.540469	0.100451	ENSRNOP00000028084
rno-miR-135a-5p	DYNLL2	0.00779331	0.540192	0.100681	ENSRNOP00000012279
rno-miR-351-5p	HNRNPA3	0.00779918	0.540149	0.100681	ENSRNOP00000069876
rno-miR-129-2-3p	EPB41L1	0.00782011	0.539996	0.100681	ENSRNOP00000071420
rno-miR-129-2-3p	EPB41L1	0.00782011	0.539996	0.100681	ENSRNOP00000071547
rno-miR-218a-5p	ISOC1	0.00784575	0.539809	0.100861	ENSRNOP00000026706
rno-miR-25-3p	SRGAP3	0.0078812	0.53955	0.101029	ENSRNOP00000009066
rno-miR-452-5p	COPS8	0.00788902	-0.539494	0.101029	ENSRNOP00000095164
rno-miR-17-5p	RTN3	0.00789396	-0.539458	0.101029	ENSRNOP00000028785
rno-miR-351-5p	CTNND1	0.00791764	0.539286	0.101182	ENSRNOP00000082894
rno-miR-541-3p	ITPR2	0.00795189	-0.539038	0.101457	ENSRNOP00000043615
rno-miR-511-3p	PFN2	0.00796454	-0.538947	0.101457	ENSRNOP00000023469
rno-miR-542-5p	KPNB1	0.00797601	0.538864	0.101457	ENSRNOP00000012376
rno-miR-28-3p	PEX5L	0.00798626	-0.538791	0.101457	ENSRNOP00000094453
rno-miR-27a-5p	VPS26B	0.00804848	-0.538345	0.102097	ENSRNOP00000064289
rno-miR-214-3p	DYNLL2	0.00806899	-0.538198	0.102207	ENSRNOP00000012279
rno-miR-296-5p	GOT2	0.0081441	0.537665	0.103007	ENSRNOP00000015956
rno-miR-31a-3p	ATP1B1	0.00817187	-0.537468	0.103191	ENSRNOP00000003932
rno-miR-3557-5p	ACTR1B	0.00818254	-0.537393	0.103191	ENSRNOP00000022779
rno-miR-17-5p	DLD	0.00819717	-0.53729	0.103225	ENSRNOP00000008980
rno-miR-433-5p	ITGA6	0.00821528	-0.537163	0.103302	ENSRNOP00000002075
rno-miR-27a-3p	IDH3G	0.00824784	-0.536934	0.10356	ENSRNOP00000096912
rno-miR-532-5p	NDUFAB1	0.00826071	-0.536844	0.103571	ENSRNOP00000024471
rno-miR-532-5p	RSU1	0.0082746	0.536747	0.103576	ENSRNOP00000054637
rno-miR-136-5p	ACLY	0.00830431	0.53654	0.103576	ENSRNOP00000046597
rno-miR-136-5p	ACLY	0.00830431	0.53654	0.103576	ENSRNOP00000023447
rno-miR-3547	ERMP1	0.00830913	-0.536506	0.103576	ENSRNOP00000021958
rno-miR-503-5p	EIF5A2	0.00832235	-0.536414	0.103591	ENSRNOP00000015779
rno-miR-21-3p	PHYHIPL	0.00835397	-0.536195	0.103835	ENSRNOP00000054955
rno-miR-28-5p	DYNLL2	0.00838129	-0.536006	0.104024	ENSRNOP00000012279
rno-miR-124-5p	ITPR2	0.00841706	-0.535759	0.104237	ENSRNOP00000043615
rno-miR-31a-5p	SAR1A	0.00843391	0.535643	0.104237	ENSRNOP00000081890
rno-miR-129-2-3p	RAB7A	0.00843467	-0.535638	0.104237	ENSRNOP00000016432
rno-miR-450b-5p	CNN3	0.0084571	0.535484	0.104365	ENSRNOP00000092181
rno-miR-764-3p	CPM	0.00849717	0.53521	0.104709	ENSRNOP00000078474
rno-miR-323-5p	ABCE1	0.00851294	-0.535102	0.104754	ENSRNOP00000087185
rno-miR-23a-5p	LCP1	0.00854224	0.534902	0.104965	ENSRNOP00000014502
rno-miR-23a-5p	STAT3	0.0086035	0.534487	0.105567	ENSRNOP00000026760
rno-miR-551b-3p	PSIP1	0.00861705	-0.534395	0.105583	ENSRNOP00000016130
rno-miR-296-5p	PHB	0.00867328	0.534016	0.106122	ENSRNOP00000066502
rno-miR-155-5p	COPZ1	0.00873348	0.533613	0.106707	ENSRNOP00000092493
rno-miR-221-3p	MAPRE2	0.00878331	-0.533281	0.107164	ENSRNOP00000065698
rno-miR-1247-5p	OTUB1	0.00882094	-0.533031	0.107471	ENSRNOP00000088887
rno-miR-18a-5p	UGT8	0.00884809	-0.532852	0.107625	ENSRNOP00000012676
rno-miR-344g	UBLCP1	0.00885857	-0.532783	0.107625	ENSRNOP00000006063
rno-miR-433-5p	HAPLN4	0.00888501	0.532608	0.107795	ENSRNOP00000064949
rno-miR-93-5p	COPZ1	0.00896129	0.532108	0.108299	ENSRNOP00000092493
rno-miR-490-3p	RNPEP	0.00897251	0.532034	0.108299	ENSRNOP00000009198
rno-miR-329-5p	PTBP1	0.00897679	-0.532006	0.108299	ENSRNOP00000043256
rno-miR-329-5p	PTBP1	0.00897679	-0.532006	0.108299	ENSRNOP00000077281
rno-miR-329-3p	DTD1	0.00906416	0.531438	0.109171	ENSRNOP00000061120
rno-miR-541-3p	IST1	0.00909019	-0.53127	0.109171	ENSRNOP00000020365
rno-miR-3559-3p	GLS	0.00913703	-0.530968	0.109171	ENSRNOP00000071972
rno-miR-3559-3p	GLS	0.00913703	-0.530968	0.109171	ENSRNOP00000075466
rno-miR-323-5p	PLCXD3	0.00913761	0.530964	0.109171	ENSRNOP00000019524
rno-miR-31a-3p	LGI3	0.00914471	-0.530919	0.109171	ENSRNOP00000015104
rno-miR-764-3p	SNTA1	0.00914725	0.530902	0.109171	ENSRNOP00000021715
rno-miR-6328	LCP1	0.00915029	0.530883	0.109171	ENSRNOP00000014502
rno-miR-31a-5p	HSPA12A	0.00918965	-0.53063	0.109489	ENSRNOP00000024548
rno-miR-155-5p	COPS8	0.00923012	-0.530371	0.109569	ENSRNOP00000095164
rno-miR-31a-5p	ITGB1	0.00925017	0.530244	0.109569	ENSRNOP00000014785
rno-miR-764-3p	SYN1	0.00925773	0.530195	0.109569	ENSRNOP00000014250
rno-miR-935	ACTN1	0.00925787	-0.530195	0.109569	ENSRNOP00000068851
rno-miR-1249	DLST	0.00926807	0.53013	0.109569	ENSRNOP00000007298
rno-miR-27a-3p	NFASC	0.00929798	-0.52994	0.109569	ENSRNOP00000057594
rno-miR-27a-3p	NFASC	0.00929798	-0.52994	0.109569	ENSRNOP00000091013
rno-miR-27a-3p	NFASC	0.00929798	-0.52994	0.109569	ENSRNOP00000049964
rno-miR-147	VPS4B	0.00933675	0.529694	0.109876	ENSRNOP00000003715
rno-miR-503-3p	DNAJC6	0.00938243	-0.529406	0.110263	ENSRNOP00000070257
rno-miR-329-5p	PARK7	0.00941972	0.529172	0.1104	ENSRNOP00000074942
rno-miR-329-5p	PARK7	0.00941972	0.529172	0.1104	ENSRNOP00000072068
rno-miR-129-2-3p	OTUB1	0.00943923	0.529049	0.110479	ENSRNOP00000088887
rno-miR-147	HYOU1	0.00945676	0.52894	0.110534	ENSRNOP00000039172
rno-miR-676	IDE	0.00946964	0.528859	0.110535	ENSRNOP00000074304
rno-miR-107-5p	PTBP1	0.00950033	-0.528668	0.110594	ENSRNOP00000043256
rno-miR-107-5p	PTBP1	0.00950033	-0.528668	0.110594	ENSRNOP00000077281
rno-miR-214-3p	SURF4	0.00953142	0.528474	0.110806	ENSRNOP00000069197
rno-miR-18a-5p	PEX5L	0.00956818	-0.528246	0.111084	ENSRNOP00000094453
rno-miR-351-5p	STXBP1	0.00958875	-0.528119	0.11111	ENSRNOP00000021178
rno-miR-124-5p	CRMP1	0.00961283	0.52797	0.11111	ENSRNOP00000086765
rno-miR-124-5p	CRMP1	0.00961283	0.52797	0.11111	ENSRNOP00000063671
rno-miR-6329	NIPSNAP1	0.00962392	-0.527902	0.11111	ENSRNOP00000011158
rno-miR-3544	PHB2	0.00966602	0.527643	0.11111	ENSRNOP00000075668
rno-miR-3552	ITGB1	0.00966613	-0.527642	0.11111	ENSRNOP00000014785
rno-miR-1247-5p	FASN	0.00968748	-0.527511	0.11111	ENSRNOP00000064445
rno-miR-129-2-3p	DYNLL2	0.00970291	0.527416	0.11111	ENSRNOP00000012279
rno-miR-17-1-3p	STK26	0.00970799	0.527385	0.11111	ENSRNOP00000010596
rno-miR-152-3p	DPYSL4	0.00972415	-0.527287	0.11111	ENSRNOP00000029334
rno-miR-17-5p	PARK7	0.00972503	-0.527281	0.11111	ENSRNOP00000074942
rno-miR-17-5p	PARK7	0.00972503	-0.527281	0.11111	ENSRNOP00000072068
rno-miR-764-3p	ITPR2	0.00978784	-0.526898	0.111631	ENSRNOP00000043615
rno-miR-27a-5p	ALDH1B1	0.00979649	-0.526846	0.111631	ENSRNOP00000015282
rno-miR-532-5p	PSIP1	0.00981584	0.526728	0.111704	ENSRNOP00000016130
rno-miR-3557-5p	CNTNAP1	0.00983587	-0.526607	0.111717	ENSRNOP00000027505
rno-miR-31a-5p	PGM1	0.00984987	-0.526522	0.111717	ENSRNOP00000013785
rno-miR-329-5p	EHD4	0.00985587	-0.526486	0.111717	ENSRNOP00000010701
rno-miR-193a-3p	CALR	0.00987247	0.526386	0.111728	ENSRNOP00000080548
rno-miR-764-3p	MAPRE3	0.00988285	0.526323	0.111728	ENSRNOP00000011877
rno-miR-106b-3p	ATP1B1	0.00989828	-0.52623	0.111728	ENSRNOP00000003932
rno-miR-466b-5p	SUCLA2	0.00990861	-0.526168	0.111728	ENSRNOP00000060229
rno-miR-503-5p	SNRNP200	0.00993022	0.526038	0.111825	ENSRNOP00000048598
rno-miR-17-5p	FASN	0.00995522	-0.525888	0.111961	ENSRNOP00000064445
rno-miR-1249	CAMK2B	0.00998289	0.525722	0.11198	ENSRNOP00000068938
rno-miR-1249	CAMK2B	0.00998289	0.525722	0.11198	ENSRNOP00000073205
rno-miR-532-5p	FKBP4	0.0100171	-0.525518	0.112148	ENSRNOP00000008737
rno-miR-665	VAMP2	0.0100239	0.525477	0.112148	ENSRNOP00000054114
rno-miR-6328	EIF4A1	0.0100604	0.52526	0.112411	ENSRNOP00000086003
rno-miR-466b-5p	PPME1	0.0100886	-0.525093	0.11258	ENSRNOP00000023649
rno-miR-27a-5p	VPS4B	0.0101778	0.524566	0.113153	ENSRNOP00000003715
rno-miR-323-5p	ACLY	0.0101917	0.524484	0.113153	ENSRNOP00000046597
rno-miR-323-5p	ACLY	0.0101917	0.524484	0.113153	ENSRNOP00000023447
rno-miR-542-5p	ESYT2	0.0102045	0.524409	0.113153	ENSRNOP00000006582
rno-miR-351-5p	SURF4	0.0102092	0.524381	0.113153	ENSRNOP00000069197
rno-miR-193a-3p	NDRG2	0.0102197	-0.52432	0.113153	ENSRNOP00000042949
rno-miR-3552	SH3GL2	0.0102318	0.524249	0.113153	ENSRNOP00000081211
rno-miR-31a-5p	NAA50	0.0102509	0.524137	0.113219	ENSRNOP00000061273
rno-miR-1956-5p	VAT1	0.0102928	0.523892	0.113537	ENSRNOP00000028084
rno-miR-146a-5p	PAK1	0.0103203	-0.523732	0.113558	ENSRNOP00000073036
rno-miR-16-5p	DNAJA2	0.0103447	0.52359	0.113558	ENSRNOP00000022573
rno-miR-495	AUH	0.0103453	0.523586	0.113558	ENSRNOP00000095770
rno-miR-17-1-3p	KPNA3	0.0103474	0.523574	0.113558	ENSRNOP00000032371
rno-miR-1247-5p	TRIM2	0.01039	-0.523327	0.113811	ENSRNOP00000060362
rno-miR-106b-3p	CLTC	0.0104088	-0.523219	0.113811	ENSRNOP00000077982
rno-miR-15b-5p	RHOG	0.01041	-0.523211	0.113811	ENSRNOP00000086185
rno-miR-433-5p	ATP1B2	0.0104359	0.523062	0.11385	ENSRNOP00000015076
rno-miR-93-5p	STXBP1	0.01044	-0.523038	0.11385	ENSRNOP00000021178
rno-miR-28-5p	LSS	0.0104581	-0.522934	0.113904	ENSRNOP00000069432
rno-miR-466b-5p	ESYT2	0.0104731	0.522848	0.113923	ENSRNOP00000006582
rno-miR-17-1-3p	ESYT2	0.0104923	0.522738	0.113988	ENSRNOP00000006582
rno-miR-148a-3p	TMEM65	0.0105409	-0.522459	0.114372	ENSRNOP00000093575
rno-miR-21-3p	OXSR1	0.0106302	0.52195	0.114744	ENSRNOP00000018056
rno-miR-1247-5p	DYNLL2	0.0106343	-0.521927	0.114744	ENSRNOP00000012279
rno-miR-466b-5p	TMEM65	0.0106434	-0.521875	0.114744	ENSRNOP00000093575
rno-miR-455-5p	TALDO1	0.0106449	0.521866	0.114744	ENSRNOP00000024863
rno-miR-31a-5p	CLIP2	0.0106521	-0.521826	0.114744	ENSRNOP00000035734
rno-miR-17-1-3p	SRGAP3	0.0106708	0.52172	0.114744	ENSRNOP00000009066
rno-miR-1247-5p	CAMK2B	0.0106816	-0.521659	0.114744	ENSRNOP00000068938
rno-miR-1247-5p	CAMK2B	0.0106816	-0.521659	0.114744	ENSRNOP00000073205
rno-miR-146b-5p	PLCB1	0.0107218	-0.521431	0.115033	ENSRNOP00000006389
rno-miR-17-1-3p	ACSS2	0.0108222	-0.520867	0.115966	ENSRNOP00000059987
rno-miR-31a-5p	PSMD14	0.0108637	0.520636	0.116115	ENSRNOP00000087431
rno-miR-6328	AUH	0.010869	-0.520606	0.116115	ENSRNOP00000095770
rno-miR-665	ATP1A1	0.0108765	0.520564	0.116115	ENSRNOP00000045650
rno-miR-16-5p	CAPZA2	0.0109074	0.520392	0.116211	ENSRNOP00000086194
rno-miR-199a-3p	AP2M1	0.0109204	-0.52032	0.116211	ENSRNOP00000070202
rno-miR-28-5p	COPZ1	0.010926	0.520289	0.116211	ENSRNOP00000092493
rno-miR-28-5p	PDXP	0.0110093	-0.519828	0.116831	ENSRNOP00000050300
rno-miR-106b-3p	NDUFAB1	0.0110209	-0.519764	0.116831	ENSRNOP00000024471
rno-miR-501-3p	NDRG2	0.0110373	-0.519673	0.116831	ENSRNOP00000042949
rno-miR-329-5p	HIBADH	0.0110506	0.5196	0.116831	ENSRNOP00000011069
rno-miR-154-5p	HCFC1	0.0110595	-0.519551	0.116831	ENSRNOP00000081395
rno-miR-485-5p	KPNA4	0.0110655	-0.519518	0.116831	ENSRNOP00000014384
rno-miR-107-5p	EPB41L3	0.0110989	0.519335	0.117041	ENSRNOP00000022849
rno-miR-106b-3p	ARPC1A	0.0111286	-0.519173	0.11721	ENSRNOP00000077939
rno-miR-1247-5p	CLASP2	0.0111631	-0.518984	0.11743	ENSRNOP00000012545
rno-miR-27a-3p	SAR1A	0.0111813	0.518885	0.117478	ENSRNOP00000081890
rno-miR-503-5p	ARCN1	0.0112137	0.518708	0.117675	ENSRNOP00000076974
rno-miR-140-3p	SIK3	0.0112472	-0.518526	0.117726	ENSRNOP00000067534
rno-miR-20a-5p	DLD	0.0112625	-0.518443	0.117726	ENSRNOP00000008980
rno-miR-433-5p	EPB41L1	0.0112811	0.518343	0.117726	ENSRNOP00000071420
rno-miR-433-5p	EPB41L1	0.0112811	0.518343	0.117726	ENSRNOP00000071547
rno-miR-3557-5p	ARPC4	0.0112868	0.518312	0.117726	ENSRNOP00000011937
rno-miR-28-3p	CNTNAP1	0.011317	-0.518149	0.117899	ENSRNOP00000027505
rno-miR-20a-5p	STXBP1	0.0113734	-0.517845	0.118272	ENSRNOP00000021178
rno-miR-667-3p	SPTBN4	0.0113802	0.517809	0.118272	ENSRNOP00000073706
rno-miR-21-3p	PSIP1	0.0114127	0.517634	0.118288	ENSRNOP00000016130
rno-miR-296-5p	CAB39	0.0114215	-0.517587	0.118288	ENSRNOP00000060020
rno-let-7g-3p	PRMT5	0.0114229	-0.51758	0.118288	ENSRNOP00000016302
rno-miR-146a-5p	CPM	0.0114623	-0.517369	0.118554	ENSRNOP00000078474
rno-miR-93-5p	UBLCP1	0.0115008	0.517164	0.118757	ENSRNOP00000006063
rno-miR-363-3p	PEX5L	0.0115278	-0.51702	0.118757	ENSRNOP00000094453
rno-miR-107-5p	PPP2R5E	0.0115551	0.516876	0.118757	ENSRNOP00000006755
rno-miR-551b-3p	NDUFAB1	0.0115621	0.516838	0.118757	ENSRNOP00000024471
rno-miR-17-1-3p	STT3A	0.0115712	0.51679	0.118757	ENSRNOP00000097342
rno-miR-501-3p	EIF5A2	0.0115817	-0.516735	0.118757	ENSRNOP00000015779
rno-miR-27a-3p	TMED2	0.0115876	0.516703	0.118757	ENSRNOP00000001397
rno-miR-764-3p	NFASC	0.0116197	0.516534	0.118757	ENSRNOP00000057594
rno-miR-764-3p	NFASC	0.0116197	0.516534	0.118757	ENSRNOP00000091013
rno-miR-764-3p	NFASC	0.0116197	0.516534	0.118757	ENSRNOP00000049964
rno-miR-764-3p	ACOT7	0.0116684	0.516277	0.118868	ENSRNOP00000014213
rno-miR-764-3p	ACOT7	0.0116684	0.516277	0.118868	ENSRNOP00000089356
rno-miR-501-3p	CNP	0.0116718	-0.516259	0.118868	ENSRNOP00000080276
rno-miR-130b-5p	YWHAZ	0.011705	-0.516085	0.119065	ENSRNOP00000082109
rno-miR-106b-3p	GPHN	0.011734	-0.515933	0.119219	ENSRNOP00000083857
rno-miR-28-5p	DDX17	0.0117927	0.515626	0.119434	ENSRNOP00000018185
rno-miR-214-3p	GPHN	0.011803	-0.515572	0.119434	ENSRNOP00000083857
rno-miR-323-5p	STX1B	0.0118136	0.515517	0.119434	ENSRNOP00000026063
rno-miR-155-5p	DLAT	0.0118231	-0.515468	0.119434	ENSRNOP00000032890
rno-miR-31a-5p	ABCB9	0.0118344	-0.515409	0.119434	ENSRNOP00000096168
rno-miR-551b-3p	SAR1A	0.0118381	-0.515389	0.119434	ENSRNOP00000081890
rno-miR-221-3p	EIF5A2	0.011857	-0.515291	0.11944	ENSRNOP00000015779
rno-miR-193a-3p	AMT	0.0118665	-0.515242	0.11944	ENSRNOP00000083744
rno-miR-18a-5p	CTTN	0.011907	0.515032	0.119597	ENSRNOP00000050255
rno-miR-592	ITGA6	0.0119098	-0.515018	0.119597	ENSRNOP00000002075
rno-miR-23a-5p	ATP1B2	0.0119324	-0.514901	0.119685	ENSRNOP00000015076
rno-miR-93-5p	PIP4K2A	0.0119497	-0.514811	0.119719	ENSRNOP00000022375
rno-miR-455-5p	RTN3	0.0119902	-0.514603	0.119958	ENSRNOP00000028785
rno-miR-322-3p	ARPC2	0.0120013	0.514546	0.119958	ENSRNOP00000019265
rno-miR-501-3p	IDH3B	0.0120375	-0.51436	0.120153	ENSRNOP00000009681
rno-miR-543-5p	GPM6A	0.0120599	0.514245	0.120153	ENSRNOP00000014312
rno-miR-152-3p	MYEF2	0.0120758	-0.514164	0.120153	ENSRNOP00000072845
rno-miR-764-3p	AHCYL2	0.0120766	0.51416	0.120153	ENSRNOP00000025165
rno-miR-323-5p	SLC25A1	0.0121358	0.513857	0.120603	ENSRNOP00000000306
rno-miR-449a-5p	PFKM	0.0122031	-0.513516	0.120845	ENSRNOP00000070507
rno-miR-676	EIF5	0.0122057	0.513503	0.120845	ENSRNOP00000013695
rno-miR-532-5p	CAMK2B	0.0122228	-0.513416	0.120845	ENSRNOP00000068938
rno-miR-532-5p	CAMK2B	0.0122228	-0.513416	0.120845	ENSRNOP00000073205
rno-miR-28-5p	DLD	0.0122394	-0.513332	0.120845	ENSRNOP00000008980
rno-miR-199a-5p	PEX5L	0.0122442	-0.513307	0.120845	ENSRNOP00000094453
rno-miR-667-3p	MTCH1	0.0122955	0.513049	0.121048	ENSRNOP00000000635
rno-miR-466b-5p	VSNL1	0.0123052	-0.513	0.121048	ENSRNOP00000007609
rno-miR-28-3p	RTN3	0.0123101	-0.512975	0.121048	ENSRNOP00000028785
rno-miR-93-5p	KCNA2	0.0123209	-0.512921	0.121048	ENSRNOP00000075852
rno-miR-20b-5p	DLD	0.0123524	-0.512762	0.12122	ENSRNOP00000008980
rno-miR-20a-5p	WDR47	0.0123787	-0.51263	0.12134	ENSRNOP00000052715
rno-miR-16-5p	TUBB6	0.0124295	0.512376	0.121699	ENSRNOP00000024947
rno-miR-18a-5p	GLS	0.0124962	-0.512044	0.122075	ENSRNOP00000071972
rno-miR-18a-5p	GLS	0.0124962	-0.512044	0.122075	ENSRNOP00000075466
rno-miR-136-5p	FKBP4	0.0125329	0.511861	0.122098	ENSRNOP00000008737
rno-miR-490-3p	ALDH5A1	0.0125436	0.511808	0.122098	ENSRNOP00000078818
rno-miR-451-5p	PRPF19	0.0125509	-0.511772	0.122098	ENSRNOP00000028373
rno-miR-17-1-3p	TWF1	0.0125658	0.511698	0.122098	ENSRNOP00000030138
rno-miR-485-5p	GDAP1	0.0125788	0.511634	0.122098	ENSRNOP00000007994
rno-miR-130b-5p	SLC6A5	0.0125835	-0.511611	0.122098	ENSRNOP00000043665
rno-miR-351-5p	ISOC1	0.0126107	-0.511476	0.122225	ENSRNOP00000026706
rno-miR-16-5p	SEPTIN3	0.0126843	-0.511114	0.122716	ENSRNOP00000086729
rno-miR-501-3p	CNTNAP1	0.0126899	-0.511087	0.122716	ENSRNOP00000027505
rno-miR-503-3p	STIP1	0.0127066	-0.511004	0.122741	ENSRNOP00000091714
rno-miR-31a-5p	GDAP1	0.012729	-0.510895	0.122785	ENSRNOP00000007994
rno-miR-329-5p	NIPSNAP1	0.0127665	0.510711	0.122785	ENSRNOP00000011158
rno-miR-329-3p	ACTR1B	0.0127669	0.510709	0.122785	ENSRNOP00000022779
rno-miR-1247-5p	DPYSL2	0.0127682	-0.510703	0.122785	ENSRNOP00000012996
rno-miR-221-3p	NIPSNAP1	0.0128228	-0.510437	0.123067	ENSRNOP00000011158
rno-miR-17-1-3p	MTHFD1L	0.0128362	-0.510371	0.123067	ENSRNOP00000026564
rno-miR-501-3p	API5	0.0128502	0.510303	0.123067	ENSRNOP00000013914
rno-miR-485-5p	PEX5L	0.0128546	0.510282	0.123067	ENSRNOP00000094453
rno-miR-92a-3p	FKBP4	0.0129054	-0.510035	0.123417	ENSRNOP00000008737
rno-miR-136-5p	ISOC1	0.013021	0.509478	0.124384	ENSRNOP00000026706
rno-miR-27a-5p	NAP1L1	0.0131339	0.508936	0.125104	ENSRNOP00000005286
rno-miR-17-1-3p	NAP1L1	0.0131381	0.508916	0.125104	ENSRNOP00000005286
rno-miR-490-3p	PEX5L	0.0131528	0.508847	0.125104	ENSRNOP00000094453
rno-miR-124-3p	GDAP1	0.0131716	0.508757	0.125104	ENSRNOP00000007994
rno-miR-503-5p	GOT1	0.0131748	-0.508742	0.125104	ENSRNOP00000080441
rno-miR-503-3p	SLC25A22	0.0131834	-0.508701	0.125104	ENSRNOP00000051753
rno-miR-28-5p	SYT2	0.0132243	-0.508506	0.125355	ENSRNOP00000006637
rno-miR-219a-1-3p	SULT4A1	0.0133701	0.507817	0.126598	ENSRNOP00000066760
rno-miR-28-3p	GDAP1	0.0134012	-0.507671	0.1266	ENSRNOP00000007994
rno-miR-27a-3p	FASN	0.0134018	-0.507668	0.1266	ENSRNOP00000064445
rno-miR-28-3p	OSBPL8	0.0134144	0.507609	0.1266	ENSRNOP00000070347
rno-miR-23a-5p	EZR	0.0134452	0.507464	0.126683	ENSRNOP00000046593
rno-miR-216b-5p	IMPACT	0.0134525	0.50743	0.126683	ENSRNOP00000078372
rno-miR-3559-5p	VAT1	0.0134711	0.507343	0.126702	ENSRNOP00000028084
rno-miR-351-5p	LGI3	0.0134839	-0.507283	0.126702	ENSRNOP00000015104
rno-miR-3552	ATP1B2	0.0135279	0.507078	0.126976	ENSRNOP00000015076
rno-miR-130b-5p	NFASC	0.0135836	-0.506819	0.127085	ENSRNOP00000057594
rno-miR-130b-5p	NFASC	0.0135836	-0.506819	0.127085	ENSRNOP00000091013
rno-miR-130b-5p	NFASC	0.0135836	-0.506819	0.127085	ENSRNOP00000049964
rno-miR-92a-1-5p	SEPTIN9	0.0136544	0.506491	0.127242	ENSRNOP00000096445
rno-miR-92a-1-5p	SEPTIN9	0.0136544	0.506491	0.127242	ENSRNOP00000092999
rno-miR-21-3p	AP2B1	0.0136598	-0.506466	0.127242	ENSRNOP00000070905
rno-miR-28-5p	OTUB1	0.0136697	-0.50642	0.127242	ENSRNOP00000088887
rno-miR-31a-3p	CMPK1	0.0136742	-0.506399	0.127242	ENSRNOP00000095458
rno-miR-466b-5p	ARHGAP35	0.0137554	-0.506025	0.12786	ENSRNOP00000075649
rno-miR-21-3p	MVK	0.0137838	-0.505895	0.127986	ENSRNOP00000077122
rno-miR-130b-5p	PITPNA	0.013828	-0.505692	0.128174	ENSRNOP00000005368
rno-miR-501-3p	PITPNA	0.0138407	-0.505634	0.128174	ENSRNOP00000005368
rno-miR-764-5p	GDA	0.0138535	-0.505575	0.128174	ENSRNOP00000024775
rno-miR-17-1-3p	TSN	0.0138634	0.50553	0.128174	ENSRNOP00000063499
rno-miR-27a-5p	EPB41L1	0.0139068	-0.505332	0.128235	ENSRNOP00000071420
rno-miR-27a-5p	EPB41L1	0.0139068	-0.505332	0.128235	ENSRNOP00000071547
rno-miR-1249	DPP3	0.0139197	-0.505273	0.128235	ENSRNOP00000026968
rno-miR-3547	CCT6A	0.0139393	-0.505184	0.128235	ENSRNOP00000092130
rno-miR-17-1-3p	CAPZA1	0.0139595	0.505092	0.128235	ENSRNOP00000085539
rno-miR-3557-5p	PPP5C	0.0139642	-0.505071	0.128235	ENSRNOP00000023078
rno-miR-130b-5p	VSNL1	0.0139741	-0.505026	0.128235	ENSRNOP00000007609
rno-miR-18a-5p	EIF5A2	0.0140296	-0.504774	0.128607	ENSRNOP00000015779
rno-miR-216b-5p	GRB2	0.0140534	0.504667	0.128626	ENSRNOP00000005347
rno-miR-106b-3p	AP2B1	0.0140615	-0.50463	0.128626	ENSRNOP00000070905
rno-miR-532-5p	PIP4K2A	0.0141004	-0.504455	0.128689	ENSRNOP00000022375
rno-miR-27a-3p	IMPACT	0.0141566	-0.504202	0.128689	ENSRNOP00000078372
rno-miR-501-3p	DLAT	0.0141774	-0.504109	0.128689	ENSRNOP00000032890
rno-miR-124-5p	ARCN1	0.0141839	-0.50408	0.128689	ENSRNOP00000076974
rno-miR-28-5p	RAB31	0.0141938	0.504035	0.128689	ENSRNOP00000076689
rno-miR-144-3p	PFN2	0.0142021	0.503998	0.128689	ENSRNOP00000023469
rno-miR-27a-3p	CPM	0.0142093	-0.503966	0.128689	ENSRNOP00000078474
rno-miR-3557-5p	PEX5L	0.0142173	-0.50393	0.128689	ENSRNOP00000094453
rno-miR-193a-3p	PYGB	0.0142343	-0.503854	0.128689	ENSRNOP00000010158
rno-miR-551b-3p	CPM	0.0142389	0.503833	0.128689	ENSRNOP00000078474
rno-miR-23a-5p	PSMB2	0.0142415	0.503822	0.128689	ENSRNOP00000015618
rno-miR-323-5p	SLC6A5	0.0142474	0.503795	0.128689	ENSRNOP00000043665
rno-miR-17-2-3p	IST1	0.014278	0.503659	0.128731	ENSRNOP00000020365
rno-miR-27a-3p	PRKAR2B	0.0143027	-0.503549	0.128731	ENSRNOP00000012415
rno-miR-1249	STIM1	0.0143087	-0.503522	0.128731	ENSRNOP00000075979
rno-miR-23a-5p	MSN	0.0143119	0.503508	0.128731	ENSRNOP00000068359
rno-miR-451-5p	TARDBP	0.0143314	-0.503421	0.128731	ENSRNOP00000041889
rno-miR-107-5p	CNTN2	0.014347	0.503352	0.128731	ENSRNOP00000012190
rno-miR-449a-5p	EIF4G2	0.0143705	0.503247	0.128731	ENSRNOP00000086730
rno-miR-1949	IDE	0.0143715	0.503243	0.128731	ENSRNOP00000074304
rno-miR-214-3p	ERMN	0.0144548	-0.502875	0.129343	ENSRNOP00000029247
rno-miR-351-5p	RHOG	0.0144744	-0.502788	0.129385	ENSRNOP00000086185
rno-miR-124-5p	RUVBL1	0.0145207	-0.502584	0.129575	ENSRNOP00000075190
rno-miR-23a-5p	ESYT1	0.0145257	0.502562	0.129575	ENSRNOP00000070299
rno-miR-199a-3p	SLC6A5	0.0145768	-0.502337	0.129897	ENSRNOP00000043665
rno-miR-27a-5p	ATP6V1D	0.0146477	-0.502027	0.130193	ENSRNOP00000084384
rno-miR-28-5p	PPP1CA	0.0146576	0.501984	0.130193	ENSRNOP00000025282
rno-miR-219a-1-3p	BLMH	0.0146683	0.501937	0.130193	ENSRNOP00000088070
rno-miR-490-3p	ARCN1	0.0146785	-0.501893	0.130193	ENSRNOP00000076974
rno-miR-551b-3p	NFASC	0.0147718	0.501487	0.130193	ENSRNOP00000057594
rno-miR-551b-3p	NFASC	0.0147718	0.501487	0.130193	ENSRNOP00000091013
rno-miR-551b-3p	NFASC	0.0147718	0.501487	0.130193	ENSRNOP00000049964
rno-miR-322-5p	RAB7A	0.0147731	0.501482	0.130193	ENSRNOP00000016432
rno-miR-199a-5p	UBXN4	0.0148297	0.501236	0.130193	ENSRNOP00000078558
rno-miR-147	CNRIP1	0.0148343	-0.501216	0.130193	ENSRNOP00000007104
rno-miR-28-3p	CAMK2B	0.0148404	-0.50119	0.130193	ENSRNOP00000068938
rno-miR-28-3p	CAMK2B	0.0148404	-0.50119	0.130193	ENSRNOP00000073205
rno-miR-155-5p	NFASC	0.01486	-0.501106	0.130193	ENSRNOP00000057594
rno-miR-155-5p	NFASC	0.01486	-0.501106	0.130193	ENSRNOP00000091013
rno-miR-155-5p	NFASC	0.01486	-0.501106	0.130193	ENSRNOP00000049964
rno-miR-130b-5p	LMNB1	0.014868	0.501071	0.130193	ENSRNOP00000019351
rno-miR-106b-3p	SNCB	0.0148703	-0.501061	0.130193	ENSRNOP00000024357
rno-miR-1298	BCAS1	0.0148818	0.501012	0.130193	ENSRNOP00000051984
rno-miR-532-5p	OTUB1	0.0149062	-0.500906	0.130274	ENSRNOP00000088887
rno-miR-764-3p	VSNL1	0.0149571	0.500688	0.130437	ENSRNOP00000007609
rno-let-7g-3p	OXSR1	0.0149878	-0.500556	0.130437	ENSRNOP00000018056
rno-miR-503-5p	SRSF7	0.0149902	0.500545	0.130437	ENSRNOP00000091604
rno-miR-667-3p	MAPRE1	0.0150084	-0.500468	0.130437	ENSRNOP00000016220
rno-miR-551b-3p	CALR	0.0150143	-0.500442	0.130437	ENSRNOP00000080548
rno-miR-3557-5p	CRAT	0.0150155	-0.500437	0.130437	ENSRNOP00000063089
rno-miR-501-3p	NDUFAB1	0.0150808	-0.500158	0.130696	ENSRNOP00000024471
rno-miR-130b-3p	RBM14	0.0150824	0.500151	0.130696	ENSRNOP00000066778
rno-miR-1247-5p	GNB2	0.0151121	-0.500025	0.130696	ENSRNOP00000001911
rno-miR-92a-3p	CAMK2B	0.0151213	-0.499986	0.130696	ENSRNOP00000068938
rno-miR-92a-3p	CAMK2B	0.0151213	-0.499986	0.130696	ENSRNOP00000073205
rno-miR-31a-5p	SPCS2	0.0151363	0.499922	0.130696	ENSRNOP00000024772
rno-miR-223-3p	CAB39	0.0151873	0.499705	0.131006	ENSRNOP00000060020
rno-miR-665	KIF5C	0.0153216	0.499138	0.132002	ENSRNOP00000006341
rno-miR-381-5p	ACADS	0.0153335	-0.499088	0.132002	ENSRNOP00000084893
rno-miR-466b-5p	CAMK1D	0.0153782	-0.4989	0.132165	ENSRNOP00000095984
rno-miR-764-3p	TMED2	0.015383	-0.49888	0.132165	ENSRNOP00000001397
rno-miR-152-5p	PAICS	0.0154199	0.498725	0.132243	ENSRNOP00000061495
rno-miR-129-2-3p	SND1	0.0154227	-0.498713	0.132243	ENSRNOP00000041531
rno-miR-3559-5p	NIPSNAP1	0.0154755	-0.498492	0.132564	ENSRNOP00000011158
rno-miR-490-3p	ACAT2	0.0155247	0.498287	0.132822	ENSRNOP00000083545
rno-miR-3557-5p	DDX39B	0.0155364	0.498239	0.132822	ENSRNOP00000001115
rno-miR-433-5p	ATAD1	0.0156058	0.49795	0.133283	ENSRNOP00000014684
rno-miR-485-5p	RHOT1	0.0156408	0.497805	0.133289	ENSRNOP00000088068
rno-miR-485-5p	RHOT1	0.0156408	0.497805	0.133289	ENSRNOP00000074726
rno-miR-433-5p	GPM6A	0.0156529	0.497755	0.133289	ENSRNOP00000014312
rno-miR-17-1-3p	STXBP1	0.0157128	-0.497507	0.133668	ENSRNOP00000021178
rno-miR-31a-5p	ILK	0.0158007	0.497146	0.134281	ENSRNOP00000025906
rno-miR-490-3p	HNRNPA3	0.0158198	-0.497068	0.134281	ENSRNOP00000069876
rno-miR-31a-3p	EXOC2	0.0158505	-0.496942	0.134281	ENSRNOP00000072864
rno-miR-485-5p	CMPK1	0.015852	0.496935	0.134281	ENSRNOP00000095458
rno-miR-3557-5p	NFASC	0.0158939	-0.496764	0.134281	ENSRNOP00000057594
rno-miR-3557-5p	NFASC	0.0158939	-0.496764	0.134281	ENSRNOP00000091013
rno-miR-3557-5p	NFASC	0.0158939	-0.496764	0.134281	ENSRNOP00000049964
rno-miR-193a-3p	PI4K2A	0.0159429	0.496564	0.134563	ENSRNOP00000019874
rno-miR-221-3p	CNTN2	0.0160109	-0.496287	0.134799	ENSRNOP00000012190
rno-miR-20b-5p	LDHA	0.0160306	0.496207	0.134799	ENSRNOP00000017468
rno-miR-21-3p	ACTN1	0.0160318	0.496203	0.134799	ENSRNOP00000068851
rno-miR-764-3p	DLG4	0.0160334	0.496196	0.134799	ENSRNOP00000074184
rno-miR-503-3p	RAB7A	0.0160538	0.496113	0.134839	ENSRNOP00000016432
rno-miR-140-3p	YWHAZ	0.016074	-0.496031	0.134878	ENSRNOP00000082109
rno-miR-376a-3p	ISOC1	0.0160955	0.495945	0.134892	ENSRNOP00000026706
rno-miR-21-3p	G3BP1	0.016107	0.495898	0.134892	ENSRNOP00000018149
rno-miR-92a-1-5p	RAB8A	0.0161526	0.495714	0.135143	ENSRNOP00000073296
rno-miR-107-5p	SKP1	0.016186	0.495579	0.135157	ENSRNOP00000007676
rno-miR-1247-5p	NFASC	0.0162186	-0.495448	0.135157	ENSRNOP00000057594
rno-miR-1247-5p	NFASC	0.0162186	-0.495448	0.135157	ENSRNOP00000091013
rno-miR-1247-5p	NFASC	0.0162186	-0.495448	0.135157	ENSRNOP00000049964
rno-miR-1249	ATIC	0.016256	-0.495298	0.135157	ENSRNOP00000078278
rno-miR-503-3p	ATP2B2	0.0162587	-0.495287	0.135157	ENSRNOP00000091175
rno-miR-199a-5p	SND1	0.0162639	0.495266	0.135157	ENSRNOP00000041531
rno-miR-214-3p	PSMA4	0.0163112	0.495077	0.135372	ENSRNOP00000018173
rno-miR-124-5p	HDLBP	0.0163212	-0.495037	0.135372	ENSRNOP00000048476
rno-miR-764-3p	ADK	0.0164417	0.494556	0.136009	ENSRNOP00000016709
rno-miR-665	MTCH1	0.0164462	0.494539	0.136009	ENSRNOP00000000635
rno-miR-31a-5p	MYO1D	0.0164531	-0.494511	0.136009	ENSRNOP00000004609
rno-miR-129-2-3p	EEF2	0.0164611	-0.494479	0.136009	ENSRNOP00000041821
rno-miR-130b-3p	G3BP1	0.0165239	0.49423	0.136293	ENSRNOP00000018149
rno-miR-501-3p	MACF1	0.0165271	0.494218	0.136293	ENSRNOP00000082051
rno-miR-485-5p	GPI	0.0165681	0.494056	0.136501	ENSRNOP00000029515
rno-miR-21-3p	TF	0.0166066	0.493903	0.136627	ENSRNOP00000045637
rno-miR-15b-5p	CAPZA2	0.0166151	0.49387	0.136627	ENSRNOP00000086194
rno-miR-31a-5p	GDI1	0.0166355	-0.49379	0.136664	ENSRNOP00000070171
rno-miR-344g	MTCH1	0.0166594	0.493695	0.136712	ENSRNOP00000000635
rno-miR-3557-5p	NDRG1	0.016717	-0.493469	0.136712	ENSRNOP00000010811
rno-miR-27a-3p	EIF5A2	0.0167252	-0.493437	0.136712	ENSRNOP00000015779
rno-miR-532-5p	CMPK1	0.0167356	-0.493397	0.136712	ENSRNOP00000095458
rno-miR-503-3p	PTBP1	0.0167426	0.493369	0.136712	ENSRNOP00000043256
rno-miR-503-3p	PTBP1	0.0167426	0.493369	0.136712	ENSRNOP00000077281
rno-miR-764-3p	CAMK2B	0.0167879	0.493192	0.136712	ENSRNOP00000068938
rno-miR-764-3p	CAMK2B	0.0167879	0.493192	0.136712	ENSRNOP00000073205
rno-miR-6328	BCAS1	0.0168129	-0.493094	0.136712	ENSRNOP00000051984
rno-miR-667-3p	RAB7A	0.0168152	-0.493085	0.136712	ENSRNOP00000016432
rno-miR-466b-5p	SNAP25	0.0168314	-0.493022	0.136712	ENSRNOP00000007998
rno-miR-466b-5p	SNAP25	0.0168314	-0.493022	0.136712	ENSRNOP00000072612
rno-miR-3557-5p	ITPR2	0.0168839	0.492817	0.137009	ENSRNOP00000043615
rno-miR-1247-5p	TMEM33	0.0169775	0.492454	0.137269	ENSRNOP00000003128
rno-miR-1247-5p	TMEM33	0.0169775	0.492454	0.137269	ENSRNOP00000097007
rno-miR-25-3p	EPB41L1	0.0169797	-0.492446	0.137269	ENSRNOP00000071420
rno-miR-25-3p	EPB41L1	0.0169797	-0.492446	0.137269	ENSRNOP00000071547
rno-miR-214-3p	AP2M1	0.017008	-0.492336	0.137355	ENSRNOP00000070202
rno-miR-21-3p	ITGA6	0.0170221	0.492282	0.137355	ENSRNOP00000002075
rno-miR-503-3p	NAA50	0.0170447	0.492194	0.137409	ENSRNOP00000061273
rno-miR-23a-5p	CTSD	0.0171322	0.491857	0.137897	ENSRNOP00000092879
rno-miR-92a-3p	EIF2S2	0.0171373	0.491838	0.137897	ENSRNOP00000023786
rno-miR-433-5p	SYN2	0.0171896	0.491637	0.138067	ENSRNOP00000011292
rno-miR-25-3p	ALDH1B1	0.0171903	-0.491634	0.138067	ENSRNOP00000015282
rno-miR-764-5p	PAICS	0.0172374	-0.491454	0.138264	ENSRNOP00000061495
rno-miR-503-5p	DNM1	0.0172603	-0.491366	0.138264	ENSRNOP00000060845
rno-miR-31a-5p	DCTN2	0.017263	-0.491356	0.138264	ENSRNOP00000008120
rno-miR-27a-5p	VCL	0.0172904	0.491251	0.138355	ENSRNOP00000015179
rno-miR-433-5p	KPNA4	0.017307	-0.491188	0.138359	ENSRNOP00000014384
rno-miR-1249	H1F0	0.0173373	-0.491072	0.138474	ENSRNOP00000093399
rno-miR-542-5p	GABARAPL2	0.0173642	-0.49097	0.13856	ENSRNOP00000040067
rno-miR-214-3p	ITPR2	0.0173805	0.490908	0.138562	ENSRNOP00000043615
rno-miR-31a-5p	GSK3A	0.0173987	-0.490839	0.138579	ENSRNOP00000027677
rno-miR-20b-5p	ACSS2	0.0174434	-0.490669	0.138807	ENSRNOP00000059987
rno-miR-92a-1-5p	EIF4A2	0.0175005	-0.490453	0.139133	ENSRNOP00000074545
rno-miR-206-3p	CFL2	0.0175571	0.49024	0.139232	ENSRNOP00000067174
rno-miR-455-5p	SURF4	0.0175611	0.490225	0.139232	ENSRNOP00000069197
rno-miR-21-3p	NFASC	0.0175943	-0.4901	0.139232	ENSRNOP00000057594
rno-miR-21-3p	NFASC	0.0175943	-0.4901	0.139232	ENSRNOP00000091013
rno-miR-21-3p	NFASC	0.0175943	-0.4901	0.139232	ENSRNOP00000049964
rno-miR-1249	MBP	0.0176098	-0.490041	0.139232	ENSRNOP00000070157
rno-miR-3559-5p	GLS	0.0176692	-0.489818	0.139446	ENSRNOP00000071972
rno-miR-3559-5p	GLS	0.0176692	-0.489818	0.139446	ENSRNOP00000075466
rno-miR-193a-3p	YWHAZ	0.0176919	-0.489733	0.139498	ENSRNOP00000082109
rno-miR-511-3p	ISOC1	0.0177639	-0.489464	0.139833	ENSRNOP00000026706
rno-miR-1249	PC	0.0177669	0.489453	0.139833	ENSRNOP00000026316
rno-miR-501-3p	DYNLL2	0.0178502	-0.489143	0.140266	ENSRNOP00000012279
rno-miR-3557-5p	GLUL	0.0178545	0.489127	0.140266	ENSRNOP00000078038
rno-miR-147	VSNL1	0.0178894	-0.488997	0.140301	ENSRNOP00000007609
rno-miR-501-3p	SRP68	0.0178968	0.488969	0.140301	ENSRNOP00000028875
rno-miR-449a-5p	PAFAH1B2	0.0179077	-0.488929	0.140301	ENSRNOP00000091075
rno-miR-146b-5p	NPM1	0.0180132	0.488539	0.141	ENSRNOP00000006591
rno-miR-3557-5p	RTN3	0.0181318	-0.488102	0.141747	ENSRNOP00000028785
rno-miR-490-3p	HCFC1	0.0181819	-0.487918	0.141747	ENSRNOP00000081395
rno-miR-21-3p	SSR1	0.0181867	0.487901	0.141747	ENSRNOP00000019040
rno-miR-224-5p	RRAS2	0.0181908	-0.487886	0.141747	ENSRNOP00000017199
rno-miR-3557-5p	NCDN	0.0182118	-0.487809	0.141747	ENSRNOP00000016229
rno-miR-449a-5p	BPGM	0.0182332	0.487731	0.141747	ENSRNOP00000013566
rno-miR-764-3p	TWF1	0.0182575	-0.487642	0.141747	ENSRNOP00000030138
rno-miR-764-5p	OTUB1	0.0182638	0.487619	0.141747	ENSRNOP00000088887
rno-miR-329-3p	WDR47	0.0182727	0.487586	0.141747	ENSRNOP00000052715
rno-miR-466b-3p	VAT1	0.0182774	0.487569	0.141747	ENSRNOP00000028084
rno-miR-3552	MOBP	0.0183059	-0.487465	0.141747	ENSRNOP00000025279
rno-miR-3552	MOBP	0.0183059	-0.487465	0.141747	ENSRNOP00000025344
rno-miR-124-5p	KPNA4	0.0183304	-0.487376	0.14181	ENSRNOP00000014384
rno-miR-130b-3p	NFASC	0.0183909	-0.487156	0.141858	ENSRNOP00000057594
rno-miR-130b-3p	NFASC	0.0183909	-0.487156	0.141858	ENSRNOP00000091013
rno-miR-130b-3p	NFASC	0.0183909	-0.487156	0.141858	ENSRNOP00000049964
rno-miR-15b-5p	OXSR1	0.0184023	0.487115	0.141858	ENSRNOP00000018056
rno-miR-3557-5p	MAPRE3	0.0184574	-0.486915	0.142016	ENSRNOP00000011877
rno-miR-31a-3p	MAP1B	0.0184576	-0.486914	0.142016	ENSRNOP00000023460
rno-miR-107-5p	DNAJC11	0.0184723	0.486861	0.142016	ENSRNOP00000011960
rno-miR-153-5p	OGT	0.0185539	0.486567	0.142397	ENSRNOP00000004692
rno-miR-19a-3p	SYT2	0.0185549	-0.486563	0.142397	ENSRNOP00000006637
rno-miR-107-5p	SRCIN1	0.0185917	0.486431	0.142553	ENSRNOP00000095793
rno-miR-31a-5p	PAICS	0.0186364	0.48627	0.142769	ENSRNOP00000061495
rno-miR-351-5p	DYNLL2	0.0187065	-0.486019	0.143093	ENSRNOP00000012279
rno-miR-17-1-3p	ATL2	0.0187155	0.485986	0.143093	ENSRNOP00000008988
rno-miR-23a-5p	ACAT2	0.0187373	-0.485908	0.143093	ENSRNOP00000083545
rno-miR-93-5p	GOT1	0.018745	-0.485881	0.143093	ENSRNOP00000080441
rno-miR-20a-5p	ARCN1	0.0187831	0.485745	0.143217	ENSRNOP00000076974
rno-miR-764-3p	NCDN	0.0187946	0.485704	0.143217	ENSRNOP00000016229
rno-miR-16-5p	YWHAZ	0.0188346	-0.485561	0.143395	ENSRNOP00000082109
rno-miR-124-3p	LMNB1	0.0188696	-0.485437	0.143536	ENSRNOP00000019351
rno-miR-300-5p	ESYT2	0.0189311	-0.485218	0.143765	ENSRNOP00000006582
rno-miR-1249	OTUB1	0.0189331	0.485211	0.143765	ENSRNOP00000088887
rno-miR-344g	PSIP1	0.0190483	-0.484804	0.144184	ENSRNOP00000016130
rno-miR-17-1-3p	NFASC	0.0190552	-0.48478	0.144184	ENSRNOP00000057594
rno-miR-17-1-3p	NFASC	0.0190552	-0.48478	0.144184	ENSRNOP00000091013
rno-miR-17-1-3p	NFASC	0.0190552	-0.48478	0.144184	ENSRNOP00000049964
rno-miR-106b-3p	PDK3	0.0190831	-0.484681	0.144269	ENSRNOP00000017370
rno-miR-129-2-3p	RHOG	0.0192201	0.4842	0.145005	ENSRNOP00000086185
rno-miR-92a-3p	GDAP1	0.0192242	-0.484186	0.145005	ENSRNOP00000007994
rno-miR-28-3p	SAR1A	0.0192907	0.483953	0.145005	ENSRNOP00000081890
rno-miR-193a-3p	PARK7	0.0192978	-0.483928	0.145005	ENSRNOP00000074942
rno-miR-193a-3p	PARK7	0.0192978	-0.483928	0.145005	ENSRNOP00000072068
rno-miR-27a-3p	GLS	0.0193039	-0.483907	0.145005	ENSRNOP00000071972
rno-miR-27a-3p	GLS	0.0193039	-0.483907	0.145005	ENSRNOP00000075466
rno-miR-93-5p	PTGES3	0.0193234	0.483839	0.145005	ENSRNOP00000096677
rno-miR-665	WDR1	0.0193317	-0.48381	0.145005	ENSRNOP00000024012
rno-miR-193a-3p	BCAS1	0.0194298	-0.483469	0.145413	ENSRNOP00000051984
rno-miR-193a-3p	EHD4	0.0194311	0.483464	0.145413	ENSRNOP00000010701
rno-miR-490-3p	TMED2	0.0194368	-0.483445	0.145413	ENSRNOP00000001397
rno-miR-92a-3p	AP1B1	0.0194732	-0.483318	0.14556	ENSRNOP00000072388
rno-miR-21-3p	MYH9	0.0195383	0.483093	0.14592	ENSRNOP00000035440
rno-miR-124-5p	AHCYL2	0.0196278	0.482784	0.146438	ENSRNOP00000025165
rno-miR-199a-5p	SLC6A5	0.0196417	-0.482736	0.146438	ENSRNOP00000043665
rno-miR-764-5p	AP1G1	0.0196814	0.4826	0.146608	ENSRNOP00000077402
rno-miR-216b-5p	CCT5	0.0197174	-0.482476	0.146749	ENSRNOP00000015886
rno-miR-23a-5p	UGT8	0.019746	-0.482378	0.146805	ENSRNOP00000012676
rno-miR-451-3p	PHB	0.0197614	-0.482325	0.146805	ENSRNOP00000066502
rno-miR-1949	COPS5	0.0197867	0.482239	0.146805	ENSRNOP00000008877
rno-miR-129-2-3p	NDRG2	0.019798	0.4822	0.146805	ENSRNOP00000042949
rno-miR-31a-5p	ARPC5L	0.01981	-0.482159	0.146805	ENSRNOP00000019405
rno-miR-155-5p	TMEM65	0.0198418	-0.48205	0.146915	ENSRNOP00000093575
rno-miR-124-3p	UBXN4	0.0198733	-0.481943	0.147022	ENSRNOP00000078558
rno-miR-106b-3p	H1F0	0.0199492	0.481684	0.147457	ENSRNOP00000093399
rno-miR-203a-3p	PEX5L	0.0199897	-0.481547	0.147629	ENSRNOP00000094453
rno-miR-16-5p	HNRNPA3	0.0200505	0.481341	0.147875	ENSRNOP00000069876
rno-miR-665	ACTR1B	0.0200572	0.481318	0.147875	ENSRNOP00000022779
rno-miR-450a-5p	IMPACT	0.0201229	-0.481096	0.148159	ENSRNOP00000078372
rno-miR-124-5p	PARK7	0.0201473	0.481014	0.148159	ENSRNOP00000074942
rno-miR-124-5p	PARK7	0.0201473	0.481014	0.148159	ENSRNOP00000072068
rno-miR-221-3p	RPS6KA3	0.0202071	0.480813	0.148473	ENSRNOP00000008938
rno-miR-503-5p	DDX17	0.020264	0.480621	0.148672	ENSRNOP00000018185
rno-miR-28-3p	SIK3	0.0202688	-0.480605	0.148672	ENSRNOP00000067534
rno-miR-6216	UBLCP1	0.0203333	0.480389	0.149018	ENSRNOP00000006063
rno-miR-152-5p	OTUB1	0.0203987	-0.480171	0.149328	ENSRNOP00000088887
rno-miR-329-5p	ACAT2	0.0204102	0.480132	0.149328	ENSRNOP00000083545
rno-miR-27a-5p	SEMA7A	0.0204338	0.480054	0.149329	ENSRNOP00000010620
rno-miR-351-5p	NDRG2	0.0204449	-0.480017	0.149329	ENSRNOP00000042949
rno-miR-199a-5p	OSBPL8	0.0204868	0.479877	0.149509	ENSRNOP00000070347
rno-miR-221-3p	NAA50	0.0205124	0.479792	0.149569	ENSRNOP00000061273
rno-miR-1249	PDIA3	0.0205893	-0.479537	0.149874	ENSRNOP00000083210
rno-miR-323-5p	RAB4A	0.0205942	0.479521	0.149874	ENSRNOP00000048878
rno-miR-27a-5p	UBXN4	0.0206191	0.479438	0.149874	ENSRNOP00000078558
rno-miR-764-3p	SNAP25	0.0206412	0.479365	0.149874	ENSRNOP00000007998
rno-miR-764-3p	SNAP25	0.0206412	0.479365	0.149874	ENSRNOP00000072612
rno-miR-93-5p	CPM	0.0206616	-0.479298	0.149896	ENSRNOP00000078474
rno-miR-106b-3p	RHOT1	0.0207161	-0.479118	0.15004	ENSRNOP00000088068
rno-miR-106b-3p	RHOT1	0.0207161	-0.479118	0.15004	ENSRNOP00000074726
rno-miR-21-3p	PLCXD3	0.0207915	-0.47887	0.150356	ENSRNOP00000019524
rno-miR-130b-3p	DNM1	0.0207967	-0.478852	0.150356	ENSRNOP00000060845
rno-miR-495	PAFAH1B2	0.0208294	0.478745	0.150356	ENSRNOP00000091075
rno-miR-455-5p	HSPA9	0.0208295	-0.478745	0.150356	ENSRNOP00000026696
rno-miR-92a-3p	SH3BGRL2	0.0209104	-0.47848	0.150648	ENSRNOP00000087955
rno-miR-27a-3p	PFN2	0.0209255	-0.47843	0.150648	ENSRNOP00000023469
rno-miR-146a-5p	ISOC1	0.0209389	-0.478386	0.150648	ENSRNOP00000026706
rno-miR-433-5p	SRSF1	0.0209399	-0.478383	0.150648	ENSRNOP00000064933
rno-miR-214-3p	RHOG	0.0209752	-0.478268	0.150729	ENSRNOP00000086185
rno-miR-214-3p	ISOC1	0.0209918	-0.478214	0.150729	ENSRNOP00000026706
rno-miR-28-3p	NDRG2	0.0210045	-0.478172	0.150729	ENSRNOP00000042949
rno-miR-31a-5p	AQP4	0.0210384	-0.478062	0.150729	ENSRNOP00000050942
rno-miR-31a-5p	AQP4	0.0210384	-0.478062	0.150729	ENSRNOP00000073052
rno-miR-146a-5p	SLC25A20	0.0211299	0.477765	0.151234	ENSRNOP00000027520
rno-miR-23a-5p	GNPDA2	0.021144	0.477719	0.151234	ENSRNOP00000002992
rno-miR-92a-1-5p	CAT	0.0212576	0.477351	0.151921	ENSRNOP00000011230
rno-miR-129-2-3p	AP1B1	0.0213478	0.47706	0.152439	ENSRNOP00000072388
rno-miR-764-5p	DLST	0.0214329	0.476787	0.15292	ENSRNOP00000007298
rno-miR-503-5p	OSBP	0.0215155	-0.476523	0.153383	ENSRNOP00000061365
rno-miR-18a-5p	TMEM65	0.0215514	-0.476408	0.153511	ENSRNOP00000093575
rno-miR-20a-5p	PTGES3	0.0216898	0.475967	0.154265	ENSRNOP00000096677
rno-miR-152-3p	ATP6V0D1	0.0217147	-0.475888	0.154265	ENSRNOP00000095463
rno-miR-503-3p	PEX5L	0.0217193	-0.475874	0.154265	ENSRNOP00000094453
rno-miR-31a-3p	NAA50	0.0217287	0.475844	0.154265	ENSRNOP00000061273
rno-miR-329-5p	OTUB1	0.0217494	0.475778	0.154285	ENSRNOP00000088887
rno-miR-758-3p	MPZ	0.0217722	-0.475706	0.154287	ENSRNOP00000004279
rno-miR-323-5p	SYT2	0.0217855	0.475664	0.154287	ENSRNOP00000006637
rno-miR-25-3p	PREPL	0.0218104	-0.475585	0.154336	ENSRNOP00000070154
rno-miR-15b-5p	CPM	0.0218603	-0.475427	0.154426	ENSRNOP00000078474
rno-miR-146a-5p	NDUFAB1	0.0218886	-0.475338	0.154426	ENSRNOP00000024471
rno-miR-18a-5p	AHCYL2	0.0219002	-0.475301	0.154426	ENSRNOP00000025165
rno-miR-764-3p	PPME1	0.0219008	0.475299	0.154426	ENSRNOP00000023649
rno-miR-92a-3p	STAT3	0.0219125	0.475263	0.154426	ENSRNOP00000026760
rno-miR-466b-5p	KPNA3	0.0219449	0.475161	0.154528	ENSRNOP00000032371
rno-miR-503-3p	NDRG2	0.0219876	-0.475026	0.154703	ENSRNOP00000042949
rno-miR-146a-5p	SYN2	0.0220312	-0.474889	0.154882	ENSRNOP00000011292
rno-miR-495	SIK3	0.0221051	0.474658	0.155275	ENSRNOP00000067534
rno-miR-130b-5p	CAPN5	0.0222092	-0.474333	0.15574	ENSRNOP00000070614
rno-miR-146a-5p	DLG4	0.0222123	-0.474323	0.15574	ENSRNOP00000074184
rno-miR-25-3p	PEX5L	0.0222359	-0.47425	0.15574	ENSRNOP00000094453
rno-miR-1306-3p	RAB31	0.0222584	-0.47418	0.15574	ENSRNOP00000076689
rno-miR-541-3p	ATP6V1D	0.0222615	0.47417	0.15574	ENSRNOP00000084384
rno-miR-129-2-3p	DLG4	0.0223021	0.474044	0.155871	ENSRNOP00000074184
rno-miR-17-5p	ARCN1	0.0223163	0.474	0.155871	ENSRNOP00000076974
rno-miR-219a-1-3p	FKBP4	0.0223791	-0.473805	0.156183	ENSRNOP00000008737
rno-miR-124-3p	GNAI2	0.0224283	-0.473653	0.156258	ENSRNOP00000022550
rno-miR-541-3p	CTTN	0.0224437	-0.473605	0.156258	ENSRNOP00000050255
rno-miR-31a-3p	GLUL	0.0224441	0.473604	0.156258	ENSRNOP00000078038
rno-miR-19b-3p	SAMM50	0.0225614	-0.473242	0.156947	ENSRNOP00000016520
rno-miR-511-3p	NDUFS1	0.0226706	-0.472907	0.157088	ENSRNOP00000087012
rno-miR-214-5p	MAPK1	0.0226875	-0.472855	0.157088	ENSRNOP00000002533
rno-miR-503-5p	VCAN	0.0226909	-0.472844	0.157088	ENSRNOP00000045935
rno-miR-503-5p	VCAN	0.0226909	-0.472844	0.157088	ENSRNOP00000062961
rno-miR-503-5p	VCAN	0.0226909	-0.472844	0.157088	ENSRNOP00000058873
rno-miR-503-5p	VCAN	0.0226909	-0.472844	0.157088	ENSRNOP00000074854
rno-miR-503-3p	DDX39B	0.0227264	0.472736	0.157207	ENSRNOP00000001115
rno-miR-17-5p	VDAC2	0.0227611	-0.472629	0.157219	ENSRNOP00000083875
rno-miR-323-5p	NDUFAB1	0.0227645	0.472619	0.157219	ENSRNOP00000024471
rno-miR-485-5p	SLC6A5	0.0228583	0.472333	0.15774	ENSRNOP00000043665
rno-miR-140-3p	ITGA6	0.0228912	0.472233	0.157841	ENSRNOP00000002075
rno-miR-322-5p	KPNA4	0.0229602	0.472023	0.157907	ENSRNOP00000014384
rno-miR-28-5p	RTN3	0.0229704	-0.471992	0.157907	ENSRNOP00000028785
rno-miR-3559-3p	EPB41L1	0.0229739	-0.471982	0.157907	ENSRNOP00000071420
rno-miR-3559-3p	EPB41L1	0.0229739	-0.471982	0.157907	ENSRNOP00000071547
rno-miR-146a-5p	NIPSNAP1	0.023088	-0.471636	0.158189	ENSRNOP00000011158
rno-miR-503-5p	AUH	0.023111	-0.471567	0.158189	ENSRNOP00000095770
rno-miR-23a-5p	RAB4A	0.0231184	-0.471544	0.158189	ENSRNOP00000048878
rno-miR-503-5p	NFASC	0.023132	-0.471504	0.158189	ENSRNOP00000057594
rno-miR-503-5p	NFASC	0.023132	-0.471504	0.158189	ENSRNOP00000091013
rno-miR-503-5p	NFASC	0.023132	-0.471504	0.158189	ENSRNOP00000049964
rno-miR-154-5p	ERMP1	0.0231805	-0.471357	0.158189	ENSRNOP00000021958
rno-miR-3544	RAP2C	0.0231915	-0.471324	0.158189	ENSRNOP00000003414
rno-miR-216b-5p	MFF	0.023208	0.471275	0.158189	ENSRNOP00000020705
rno-miR-216b-5p	MFF	0.023208	0.471275	0.158189	ENSRNOP00000074586
rno-miR-501-3p	CRAT	0.0232267	-0.471218	0.158189	ENSRNOP00000063089
rno-miR-27a-3p	SEC14L2	0.0232451	-0.471163	0.158189	ENSRNOP00000006542
rno-miR-935	REEP1	0.0232534	0.471138	0.158189	ENSRNOP00000090724
rno-miR-6216	VAT1	0.0232963	0.471009	0.15831	ENSRNOP00000028084
rno-miR-199a-3p	NAMPT	0.0233079	0.470974	0.15831	ENSRNOP00000013043
rno-miR-224-5p	PRMT5	0.0233436	0.470868	0.158415	ENSRNOP00000016302
rno-miR-21-5p	ACTN4	0.0233601	0.470818	0.158415	ENSRNOP00000027773
rno-miR-216b-5p	GLS	0.0234443	0.470567	0.158683	ENSRNOP00000071972
rno-miR-216b-5p	GLS	0.0234443	0.470567	0.158683	ENSRNOP00000075466
rno-miR-3559-3p	DNAJC6	0.0234756	-0.470473	0.158683	ENSRNOP00000070257
rno-miR-322-5p	CTPS1	0.0234929	0.470422	0.158683	ENSRNOP00000013899
rno-miR-129-2-3p	ALDH6A1	0.0235018	0.470395	0.158683	ENSRNOP00000015545
rno-miR-17-1-3p	CLTC	0.02351	-0.470371	0.158683	ENSRNOP00000077982
rno-miR-541-3p	NDUFS1	0.0235446	0.470268	0.158721	ENSRNOP00000087012
rno-miR-15b-5p	YWHAZ	0.0235524	-0.470244	0.158721	ENSRNOP00000082109
rno-miR-329-5p	TWF1	0.0235791	-0.470165	0.158777	ENSRNOP00000030138
rno-miR-3552	EHD4	0.0236229	-0.470035	0.158921	ENSRNOP00000010701
rno-miR-28-5p	PGD	0.0236557	0.469938	0.158921	ENSRNOP00000082532
rno-miR-28-5p	PGD	0.0236557	0.469938	0.158921	ENSRNOP00000074322
rno-miR-764-5p	SLC44A1	0.0236976	0.469814	0.158941	ENSRNOP00000074317
rno-miR-764-5p	SLC44A1	0.0236976	0.469814	0.158941	ENSRNOP00000071535
rno-miR-214-3p	MTHFD1L	0.023714	-0.469765	0.158941	ENSRNOP00000026564
rno-miR-221-3p	SNRPD2	0.0237866	0.469551	0.15919	ENSRNOP00000081057
rno-miR-455-5p	SAR1A	0.0237984	0.469516	0.15919	ENSRNOP00000081890
rno-miR-214-3p	SLC25A22	0.0238065	-0.469492	0.15919	ENSRNOP00000051753
rno-miR-31a-5p	ENO1	0.023901	-0.469214	0.159274	ENSRNOP00000073191
rno-miR-28-5p	CNTN2	0.0239133	-0.469178	0.159274	ENSRNOP00000012190
rno-miR-351-5p	NIPSNAP1	0.0239143	-0.469175	0.159274	ENSRNOP00000011158
rno-miR-214-3p	NFASC	0.0239571	-0.46905	0.159274	ENSRNOP00000057594
rno-miR-214-3p	NFASC	0.0239571	-0.46905	0.159274	ENSRNOP00000091013
rno-miR-214-3p	NFASC	0.0239571	-0.46905	0.159274	ENSRNOP00000049964
rno-miR-147	CAPZA1	0.0239642	0.469029	0.159274	ENSRNOP00000085539
rno-miR-199a-5p	VAMP2	0.0239669	-0.469021	0.159274	ENSRNOP00000054114
rno-miR-542-5p	NDRG2	0.0240353	-0.468821	0.159514	ENSRNOP00000042949
rno-miR-351-5p	IMPACT	0.0240416	-0.468802	0.159514	ENSRNOP00000078372
rno-miR-130b-5p	SKP1	0.0240628	-0.46874	0.159514	ENSRNOP00000007676
rno-miR-154-5p	OSBPL8	0.0240801	-0.46869	0.159514	ENSRNOP00000070347
rno-miR-1249	SH3BGRL2	0.0240954	0.468645	0.159514	ENSRNOP00000087955
rno-miR-490-3p	ERMP1	0.0241442	-0.468503	0.159715	ENSRNOP00000021958
rno-miR-144-5p	YWHAQ	0.0242112	-0.468308	0.160035	ENSRNOP00000077932
rno-miR-3557-5p	DYNLL2	0.0242401	-0.468224	0.160066	ENSRNOP00000012279
rno-miR-667-3p	STAT3	0.024253	-0.468186	0.160066	ENSRNOP00000026760
rno-miR-130b-5p	CNTN2	0.0243035	-0.46804	0.160167	ENSRNOP00000012190
rno-miR-322-5p	STXBP1	0.0243054	-0.468034	0.160167	ENSRNOP00000021178
rno-miR-329-5p	SIK3	0.0243599	0.467876	0.160404	ENSRNOP00000067534
rno-miR-503-3p	PFN2	0.0245724	-0.467264	0.161679	ENSRNOP00000023469
rno-miR-486	RAB35	0.024688	-0.466932	0.162316	ENSRNOP00000029070
rno-miR-23a-5p	OXSR1	0.0247362	0.466794	0.162509	ENSRNOP00000018056
rno-miR-543-5p	ALDH6A1	0.0248073	0.466591	0.162549	ENSRNOP00000015545
rno-miR-490-3p	NAA50	0.024813	-0.466575	0.162549	ENSRNOP00000061273
rno-miR-351-5p	CAMK2B	0.0248459	-0.466481	0.162549	ENSRNOP00000068938
rno-miR-351-5p	CAMK2B	0.0248459	-0.466481	0.162549	ENSRNOP00000073205
rno-miR-381-5p	MCU	0.0248613	0.466437	0.162549	ENSRNOP00000071314
rno-miR-216b-5p	ABCE1	0.0248701	-0.466412	0.162549	ENSRNOP00000087185
rno-miR-450a-5p	PPP1CA	0.0248741	0.466401	0.162549	ENSRNOP00000025282
rno-miR-20a-5p	NFS1	0.0249052	-0.466312	0.162629	ENSRNOP00000066678
rno-miR-541-3p	RTN4	0.0250906	-0.465787	0.163533	ENSRNOP00000006443
rno-miR-6216	DYNC1I2	0.0251196	0.465705	0.163533	ENSRNOP00000042414
rno-miR-6216	DYNC1I2	0.0251196	0.465705	0.163533	ENSRNOP00000013400
rno-miR-6216	DYNC1I2	0.0251196	0.465705	0.163533	ENSRNOP00000060919
rno-miR-28-5p	MACF1	0.0251788	0.465538	0.163752	ENSRNOP00000082051
rno-miR-764-5p	PEX5L	0.0251912	0.465503	0.163752	ENSRNOP00000094453
rno-miR-935	DYNLL2	0.0252568	0.465318	0.163801	ENSRNOP00000012279
rno-miR-433-5p	TXNDC5	0.0252901	-0.465225	0.163801	ENSRNOP00000018310
rno-miR-300-5p	OTUB1	0.0252937	0.465215	0.163801	ENSRNOP00000088887
rno-miR-665	CRAT	0.0252944	0.465213	0.163801	ENSRNOP00000063089
rno-miR-344g	RTCA	0.0253145	-0.465156	0.163801	ENSRNOP00000091195
rno-miR-764-3p	G3BP1	0.0253315	-0.465109	0.163801	ENSRNOP00000018149
rno-miR-495	VDAC2	0.0253316	0.465109	0.163801	ENSRNOP00000083875
rno-miR-3552	DTD1	0.0253545	0.465044	0.163826	ENSRNOP00000061120
rno-miR-130b-3p	ATP6V1G2	0.0254024	-0.46491	0.164013	ENSRNOP00000001114
rno-miR-214-3p	RAB35	0.0254498	-0.464778	0.164159	ENSRNOP00000029070
rno-miR-147	PTGES3	0.0254631	0.46474	0.164159	ENSRNOP00000096677
rno-miR-92a-1-5p	DLST	0.0254827	-0.464686	0.164163	ENSRNOP00000007298
rno-miR-764-3p	NONO	0.0255301	-0.464554	0.164325	ENSRNOP00000004911
rno-miR-140-3p	SYN2	0.025546	-0.464509	0.164325	ENSRNOP00000011292
rno-miR-764-5p	COPS8	0.0255964	0.464369	0.164526	ENSRNOP00000095164
rno-miR-296-5p	RAB35	0.0256566	0.464202	0.164577	ENSRNOP00000029070
rno-miR-1306-3p	HSPA5	0.0256698	0.464165	0.164577	ENSRNOP00000025064
rno-miR-764-3p	IMPACT	0.0256757	0.464149	0.164577	ENSRNOP00000078372
rno-miR-764-5p	VDAC1	0.0257087	0.464057	0.164577	ENSRNOP00000008477
rno-miR-152-5p	STXBP1	0.025713	-0.464045	0.164577	ENSRNOP00000021178
rno-miR-351-5p	CAMK1D	0.0257188	-0.464029	0.164577	ENSRNOP00000095984
rno-miR-485-5p	CTNND1	0.025807	-0.463785	0.164944	ENSRNOP00000082894
rno-miR-296-5p	IDH3A	0.0258179	0.463755	0.164944	ENSRNOP00000015102
rno-miR-20b-5p	STT3A	0.0258385	0.463698	0.164944	ENSRNOP00000097342
rno-miR-6328	G3BP1	0.0258666	0.46362	0.164944	ENSRNOP00000018149
rno-miR-152-3p	SPTBN4	0.0258833	-0.463574	0.164944	ENSRNOP00000073706
rno-miR-329-5p	COPZ1	0.0258909	-0.463554	0.164944	ENSRNOP00000092493
rno-miR-551b-3p	IPO7	0.0260057	-0.463238	0.165553	ENSRNOP00000014004
rno-miR-124-3p	VAT1	0.0260666	-0.463071	0.165819	ENSRNOP00000028084
rno-miR-3552	WDR1	0.0261827	-0.462753	0.16633	ENSRNOP00000024012
rno-miR-1249	ARPC1A	0.0261906	0.462732	0.16633	ENSRNOP00000077939
rno-miR-495	MYH10	0.0262375	0.462603	0.16633	ENSRNOP00000087937
rno-miR-130b-5p	PTGES3	0.0262648	0.462529	0.16633	ENSRNOP00000096677
rno-miR-221-3p	HPCA	0.0262711	-0.462512	0.16633	ENSRNOP00000009153
rno-miR-18a-5p	PITPNA	0.0262892	-0.462463	0.16633	ENSRNOP00000005368
rno-miR-532-5p	SAR1A	0.0263186	0.462383	0.16633	ENSRNOP00000081890
rno-miR-1247-5p	ADAM23	0.02632	-0.462379	0.16633	ENSRNOP00000042857
rno-miR-3559-3p	STIP1	0.0263205	-0.462377	0.16633	ENSRNOP00000091714
rno-miR-329-5p	NDUFAB1	0.0263536	0.462287	0.16638	ENSRNOP00000024471
rno-miR-542-5p	SBDS	0.0263801	0.462216	0.16638	ENSRNOP00000093962
rno-miR-146a-5p	PYGM	0.0263862	-0.462199	0.16638	ENSRNOP00000028636
rno-miR-503-5p	CRAT	0.0264864	-0.461928	0.166887	ENSRNOP00000063089
rno-miR-433-5p	ACSS2	0.0265053	0.461876	0.166887	ENSRNOP00000059987
rno-miR-130b-5p	PPP3CA	0.0265562	-0.461739	0.166965	ENSRNOP00000082751
rno-miR-20b-3p	UBLCP1	0.0265565	0.461738	0.166965	ENSRNOP00000006063
rno-miR-31a-3p	DNM3	0.0265849	-0.461661	0.167022	ENSRNOP00000063767
rno-miR-27a-5p	PC	0.026658	-0.461464	0.16736	ENSRNOP00000026316
rno-miR-124-5p	GLS	0.0267569	0.461198	0.167559	ENSRNOP00000071972
rno-miR-124-5p	GLS	0.0267569	0.461198	0.167559	ENSRNOP00000075466
rno-miR-130b-5p	PSMD3	0.0267581	0.461195	0.167559	ENSRNOP00000037928
rno-miR-503-3p	VDAC1	0.0267674	-0.46117	0.167559	ENSRNOP00000008477
rno-miR-27a-3p	CALB2	0.0268577	-0.460928	0.168002	ENSRNOP00000022943
rno-miR-503-5p	WDR47	0.0269409	-0.460706	0.1684	ENSRNOP00000052715
rno-miR-322-5p	HNRNPAB	0.0269851	0.460588	0.168554	ENSRNOP00000004885
rno-miR-451-3p	EHD4	0.0270211	0.460492	0.168657	ENSRNOP00000010701
rno-miR-322-5p	RHOG	0.0270762	-0.460346	0.168879	ENSRNOP00000086185
rno-miR-146b-5p	FKBP4	0.0271347	-0.46019	0.168976	ENSRNOP00000008737
rno-miR-28-3p	HNRNPH1	0.0271423	0.46017	0.168976	ENSRNOP00000068707
rno-miR-665	DYNLL2	0.0271505	0.460148	0.168976	ENSRNOP00000012279
rno-miR-135a-5p	DYNC1LI2	0.02723	0.459938	0.169227	ENSRNOP00000029646
rno-miR-199a-3p	PEBP1	0.0272301	-0.459937	0.169227	ENSRNOP00000001500
rno-miR-17-2-3p	SH3BGRL2	0.0272759	-0.459816	0.169279	ENSRNOP00000087955
rno-miR-486	BPGM	0.027284	0.459795	0.169279	ENSRNOP00000013566
rno-miR-485-5p	STX1B	0.0272973	0.459759	0.169279	ENSRNOP00000026063
rno-miR-764-5p	SEPTIN5	0.0273374	0.459654	0.169405	ENSRNOP00000039995
rno-miR-146b-5p	COPZ1	0.0274248	0.459423	0.169825	ENSRNOP00000092493
rno-miR-27a-5p	ATP2B2	0.0275065	-0.459208	0.170048	ENSRNOP00000091175
rno-miR-532-5p	HSPD1	0.0275142	-0.459188	0.170048	ENSRNOP00000063666
rno-miR-296-5p	ACTR10	0.0275555	-0.45908	0.170048	ENSRNOP00000085016
rno-miR-503-3p	SNAP25	0.0275594	-0.45907	0.170048	ENSRNOP00000007998
rno-miR-503-3p	SNAP25	0.0275594	-0.45907	0.170048	ENSRNOP00000072612
rno-miR-224-5p	GLS	0.0276035	-0.458954	0.170077	ENSRNOP00000071972
rno-miR-224-5p	GLS	0.0276035	-0.458954	0.170077	ENSRNOP00000075466
rno-miR-106b-3p	CRMP1	0.027645	-0.458846	0.17009	ENSRNOP00000086765
rno-miR-106b-3p	CRMP1	0.027645	-0.458846	0.17009	ENSRNOP00000063671
rno-miR-20b-5p	ACTN1	0.0276781	0.458759	0.170172	ENSRNOP00000068851
rno-miR-31a-3p	RPS6KA3	0.0277195	0.458651	0.170305	ENSRNOP00000008938
rno-miR-764-3p	COPZ1	0.0277592	-0.458548	0.170427	ENSRNOP00000092493
rno-miR-376a-3p	AHCYL2	0.0278102	0.458415	0.170619	ENSRNOP00000025165
rno-miR-485-5p	PAICS	0.0279237	-0.45812	0.171174	ENSRNOP00000061495
rno-miR-221-3p	CAPN5	0.0279403	-0.458077	0.171174	ENSRNOP00000070614
rno-miR-764-3p	YWHAZ	0.0280716	0.457737	0.171856	ENSRNOP00000082109
rno-miR-214-3p	PAFAH1B2	0.028116	-0.457622	0.1719	ENSRNOP00000091075
rno-miR-3557-5p	TARDBP	0.0281187	0.457615	0.1719	ENSRNOP00000041889
rno-miR-503-5p	IPO7	0.0282178	0.45736	0.172329	ENSRNOP00000014004
rno-miR-351-5p	RUVBL1	0.0282287	0.457332	0.172329	ENSRNOP00000075190
rno-miR-466b-5p	HPCA	0.0282498	-0.457278	0.172336	ENSRNOP00000009153
rno-miR-495	UBLCP1	0.0283024	-0.457143	0.172535	ENSRNOP00000006063
rno-miR-351-5p	PPP1CA	0.0283335	0.457063	0.172602	ENSRNOP00000025282
rno-miR-142-3p	PTGES3	0.0283627	0.456988	0.172605	ENSRNOP00000096677
rno-miR-216b-5p	DNAJB11	0.0283739	-0.456959	0.172605	ENSRNOP00000084615
rno-miR-222-5p	DNAJB2	0.0284455	0.456776	0.172673	ENSRNOP00000026467
rno-miR-329-5p	NDRG2	0.0284529	0.456757	0.172673	ENSRNOP00000042949
rno-miR-124-3p	LGI3	0.0284557	0.45675	0.172673	ENSRNOP00000015104
rno-miR-329-5p	CRAT	0.0284653	0.456726	0.172673	ENSRNOP00000063089
rno-miR-503-3p	KPNA4	0.0284942	0.456652	0.172727	ENSRNOP00000014384
rno-miR-3544	NQO1	0.0285241	-0.456575	0.172787	ENSRNOP00000082814
rno-miR-503-3p	WDR1	0.0285665	0.456467	0.172822	ENSRNOP00000024012
rno-miR-503-5p	FKBP1A	0.02857	-0.456458	0.172822	ENSRNOP00000012608
rno-miR-665	SLC25A20	0.0286792	-0.456181	0.17327	ENSRNOP00000027520
rno-miR-15b-5p	ANXA5	0.0286841	0.456168	0.17327	ENSRNOP00000019552
rno-miR-21-3p	GJA1	0.0287717	-0.455946	0.173522	ENSRNOP00000093256
rno-miR-551b-3p	VAT1	0.0287786	-0.455928	0.173522	ENSRNOP00000028084
rno-miR-23a-5p	CALR	0.0287863	0.455909	0.173522	ENSRNOP00000080548
rno-miR-20a-5p	CCT6A	0.02881	0.455849	0.173544	ENSRNOP00000092130
rno-miR-665	VSNL1	0.0288499	0.455748	0.173663	ENSRNOP00000007609
rno-miR-676	COMT	0.0288926	-0.45564	0.173799	ENSRNOP00000092582
rno-miR-466b-5p	CNP	0.0289232	-0.455563	0.173861	ENSRNOP00000080276
rno-miR-6328	ATP1B1	0.0290032	-0.455362	0.174184	ENSRNOP00000003932
rno-miR-124-3p	SLC6A5	0.0290172	0.455326	0.174184	ENSRNOP00000043665
rno-miR-433-5p	VCL	0.0290756	-0.455179	0.174413	ENSRNOP00000015179
rno-miR-15b-5p	IDE	0.0291167	0.455076	0.174538	ENSRNOP00000074304
rno-miR-106b-3p	SYT2	0.0291721	-0.454937	0.174749	ENSRNOP00000006637
rno-miR-485-5p	MAPRE2	0.0292869	0.45465	0.175218	ENSRNOP00000065698
rno-miR-21-3p	VCL	0.029291	0.45464	0.175218	ENSRNOP00000015179
rno-miR-329-5p	ESYT2	0.0293424	-0.454512	0.175404	ENSRNOP00000006582
rno-miR-541-3p	CALR	0.0293764	-0.454427	0.175412	ENSRNOP00000080548
rno-miR-532-5p	SEC14L2	0.0293845	-0.454407	0.175412	ENSRNOP00000006542
rno-miR-449a-5p	TALDO1	0.0294834	0.454161	0.175881	ENSRNOP00000024863
rno-miR-129-2-3p	PEBP1	0.0295631	0.453963	0.17612	ENSRNOP00000001500
rno-miR-466b-5p	PADI2	0.0295925	-0.45389	0.17612	ENSRNOP00000010183
rno-miR-351-5p	EIF4A1	0.0296029	0.453864	0.17612	ENSRNOP00000086003
rno-miR-17-5p	NFS1	0.0296051	-0.453859	0.17612	ENSRNOP00000066678
rno-miR-764-3p	PRKCA	0.0296843	0.453663	0.176469	ENSRNOP00000051949
rno-miR-455-5p	LRRC59	0.0298561	0.45324	0.177174	ENSRNOP00000004941
rno-miR-214-3p	TXNDC5	0.0298647	0.453218	0.177174	ENSRNOP00000018310
rno-miR-23a-5p	OTUB1	0.0298849	-0.453169	0.177174	ENSRNOP00000088887
rno-miR-935	LDHA	0.0299099	-0.453107	0.177174	ENSRNOP00000017468
rno-miR-532-5p	G3BP1	0.0299224	0.453077	0.177174	ENSRNOP00000018149
rno-miR-18a-5p	NAP1L1	0.029926	0.453068	0.177174	ENSRNOP00000005286
rno-miR-351-5p	RTN3	0.0299859	-0.452921	0.1774	ENSRNOP00000028785
rno-miR-3547	STAT3	0.0300054	-0.452873	0.1774	ENSRNOP00000026760
rno-miR-27a-5p	DLD	0.0300941	-0.452656	0.177724	ENSRNOP00000008980
rno-miR-25-3p	VCL	0.0301014	0.452638	0.177724	ENSRNOP00000015179
rno-miR-124-3p	ESYT2	0.0301302	-0.452568	0.177772	ENSRNOP00000006582
rno-miR-3557-5p	CUL5	0.0302493	-0.452278	0.178353	ENSRNOP00000010956
rno-miR-124-5p	PLCB1	0.0302895	0.45218	0.178361	ENSRNOP00000006389
rno-miR-466b-5p	SPCS2	0.030304	0.452144	0.178361	ENSRNOP00000024772
rno-miR-222-5p	SACM1L	0.0303292	0.452083	0.178361	ENSRNOP00000080652
rno-miR-665	SURF4	0.0303333	-0.452073	0.178361	ENSRNOP00000069197
rno-miR-551b-3p	DDB1	0.0303694	-0.451986	0.178451	ENSRNOP00000028188
rno-miR-92a-3p	DYNLL2	0.0304254	-0.45185	0.178659	ENSRNOP00000012279
rno-miR-124-5p	DLD	0.0304521	0.451785	0.17867	ENSRNOP00000008980
rno-miR-532-5p	HSPA9	0.0304947	-0.451682	0.17867	ENSRNOP00000026696
rno-miR-21-3p	AMT	0.0305003	-0.451669	0.17867	ENSRNOP00000083744
rno-miR-665	RHOG	0.0305223	0.451615	0.17867	ENSRNOP00000086185
rno-miR-542-5p	CNRIP1	0.0305513	-0.451545	0.17867	ENSRNOP00000007104
rno-miR-503-5p	RAB4B	0.0305516	-0.451545	0.17867	ENSRNOP00000002052
rno-miR-20b-5p	STXBP1	0.0306642	-0.451273	0.179207	ENSRNOP00000021178
rno-miR-135a-5p	PRKAR2B	0.0307044	0.451176	0.179265	ENSRNOP00000012415
rno-miR-764-5p	CCT6A	0.0307157	-0.451149	0.179265	ENSRNOP00000092130
rno-miR-135b-5p	SLC25A20	0.0308	-0.450947	0.179621	ENSRNOP00000027520
rno-miR-16-5p	ALDH6A1	0.0308183	-0.450903	0.179621	ENSRNOP00000015545
rno-miR-130b-3p	CYC1	0.0308837	-0.450746	0.17988	ENSRNOP00000017067
rno-miR-20a-5p	GOT1	0.030928	-0.45064	0.180017	ENSRNOP00000080441
rno-miR-206-3p	AP3D1	0.0310404	-0.450372	0.180549	ENSRNOP00000025878
rno-miR-193a-3p	LSS	0.0310634	-0.450317	0.180561	ENSRNOP00000069432
rno-miR-1249	PEX5L	0.0311222	0.450177	0.180781	ENSRNOP00000094453
rno-miR-20b-5p	MAOB	0.0311708	-0.450061	0.180841	ENSRNOP00000043466
rno-miR-19b-3p	PPP3CA	0.0311744	-0.450053	0.180841	ENSRNOP00000082751
rno-miR-92a-1-5p	MCU	0.0312696	-0.449827	0.181271	ENSRNOP00000071314
rno-miR-106b-3p	CPM	0.0313771	-0.449572	0.181463	ENSRNOP00000078474
rno-miR-351-5p	PDXP	0.0313965	-0.449526	0.181463	ENSRNOP00000050300
rno-miR-3552	PTBP1	0.0313994	-0.449519	0.181463	ENSRNOP00000043256
rno-miR-3552	PTBP1	0.0313994	-0.449519	0.181463	ENSRNOP00000077281
rno-miR-92a-1-5p	GPM6A	0.0314676	-0.449359	0.181463	ENSRNOP00000014312
rno-miR-27a-3p	TOM1L2	0.0314701	-0.449353	0.181463	ENSRNOP00000061635
rno-miR-501-3p	COPB2	0.0314702	0.449352	0.181463	ENSRNOP00000094254
rno-miR-31a-5p	AKT3	0.0314709	-0.449351	0.181463	ENSRNOP00000070231
rno-miR-3557-5p	ALDH5A1	0.0314941	-0.449296	0.181475	ENSRNOP00000078818
rno-miR-20b-5p	UGT8	0.031516	-0.449245	0.18148	ENSRNOP00000012676
rno-miR-296-5p	COPS7A	0.0315599	-0.449141	0.181491	ENSRNOP00000081985
rno-miR-296-5p	COPS7A	0.0315599	-0.449141	0.181491	ENSRNOP00000031800
rno-miR-433-5p	ISOC1	0.0316315	0.448973	0.181769	ENSRNOP00000026706
rno-miR-148a-5p	HAPLN4	0.0316505	-0.448928	0.181769	ENSRNOP00000064949
rno-miR-503-5p	RHOT1	0.0317237	-0.448756	0.181769	ENSRNOP00000088068
rno-miR-503-5p	RHOT1	0.0317237	-0.448756	0.181769	ENSRNOP00000074726
rno-miR-351-5p	GNAI2	0.0317348	0.44873	0.181769	ENSRNOP00000022550
rno-miR-485-5p	PPME1	0.0317403	0.448718	0.181769	ENSRNOP00000023649
rno-miR-21-5p	CLASP2	0.0317567	-0.448679	0.181769	ENSRNOP00000012545
rno-miR-433-5p	PPME1	0.0317769	0.448632	0.181769	ENSRNOP00000023649
rno-miR-935	PTBP1	0.0318679	-0.448419	0.182048	ENSRNOP00000043256
rno-miR-935	PTBP1	0.0318679	-0.448419	0.182048	ENSRNOP00000077281
rno-miR-329-5p	RAB8A	0.0320187	-0.448068	0.182788	ENSRNOP00000073296
rno-miR-146b-5p	IST1	0.0320443	0.448008	0.182813	ENSRNOP00000020365
rno-miR-16-5p	YWHAH	0.0320917	-0.447898	0.182963	ENSRNOP00000075701
rno-miR-28-5p	HNRNPD	0.0322261	0.447586	0.183366	ENSRNOP00000003173
rno-miR-28-5p	HNRNPD	0.0322261	0.447586	0.183366	ENSRNOP00000003158
rno-miR-28-5p	HNRNPD	0.0322261	0.447586	0.183366	ENSRNOP00000046491
rno-miR-20b-5p	SEPTIN3	0.032249	-0.447533	0.183375	ENSRNOP00000086729
rno-miR-129-2-3p	PDIA3	0.0323557	-0.447287	0.183762	ENSRNOP00000083210
rno-miR-363-3p	DLD	0.0323645	-0.447267	0.183762	ENSRNOP00000008980
rno-miR-1-3p	AP3D1	0.032381	-0.447228	0.183762	ENSRNOP00000025878
rno-miR-199a-3p	ALDH6A1	0.032403	-0.447178	0.183766	ENSRNOP00000015545
rno-miR-542-5p	BCAS1	0.0324443	-0.447082	0.18388	ENSRNOP00000051984
rno-miR-214-3p	MTCH1	0.0325237	-0.4469	0.184061	ENSRNOP00000000635
rno-miR-764-3p	DIP2C	0.0325482	0.446844	0.184061	ENSRNOP00000020634
rno-miR-221-3p	ITPR2	0.0325631	0.446809	0.184061	ENSRNOP00000043615
rno-miR-129-2-3p	DYNC1LI2	0.03257	0.446793	0.184061	ENSRNOP00000029646
rno-miR-28-5p	SNX2	0.0325894	0.446749	0.184061	ENSRNOP00000051352
rno-miR-146b-5p	FN1	0.0326059	0.446711	0.184061	ENSRNOP00000019772
rno-miR-503-5p	NDUFAB1	0.0326615	-0.446584	0.184061	ENSRNOP00000024471
rno-miR-490-3p	ATP1B1	0.0326702	0.446564	0.184061	ENSRNOP00000003932
rno-miR-542-5p	RAB4A	0.0326945	-0.446508	0.184061	ENSRNOP00000048878
rno-miR-764-3p	NIPSNAP1	0.032734	0.446418	0.184061	ENSRNOP00000011158
rno-miR-1949	STK39	0.0327802	0.446312	0.184061	ENSRNOP00000089326
rno-miR-451-5p	VCAN	0.0327963	0.446275	0.184061	ENSRNOP00000045935
rno-miR-451-5p	VCAN	0.0327963	0.446275	0.184061	ENSRNOP00000062961
rno-miR-451-5p	VCAN	0.0327963	0.446275	0.184061	ENSRNOP00000058873
rno-miR-451-5p	VCAN	0.0327963	0.446275	0.184061	ENSRNOP00000074854
rno-miR-130b-5p	ARCN1	0.0328882	0.446066	0.184456	ENSRNOP00000076974
rno-miR-1247-5p	NDUFAB1	0.0329829	-0.445851	0.184867	ENSRNOP00000024471
rno-miR-449a-5p	CLTC	0.033034	-0.445735	0.185033	ENSRNOP00000077982
rno-miR-193a-3p	STIP1	0.0331225	-0.445534	0.185409	ENSRNOP00000091714
rno-miR-214-3p	DNAJA2	0.0331584	0.445453	0.18541	ENSRNOP00000022573
rno-miR-466b-5p	DYNC1LI2	0.0331658	-0.445436	0.18541	ENSRNOP00000029646
rno-miR-129-2-3p	CPM	0.03325	0.445245	0.185675	ENSRNOP00000078474
rno-miR-140-3p	FARSB	0.0332561	-0.445232	0.185675	ENSRNOP00000097472
rno-miR-3557-5p	ADD2	0.033313	-0.445103	0.185752	ENSRNOP00000073973
rno-miR-3557-5p	ADD2	0.033313	-0.445103	0.185752	ENSRNOP00000021491
rno-miR-665	ERMN	0.0335447	0.444583	0.186804	ENSRNOP00000029247
rno-miR-466b-5p	HNRNPH1	0.0335451	0.444582	0.186804	ENSRNOP00000068707
rno-miR-449a-5p	ALDH5A1	0.0335953	-0.444469	0.186964	ENSRNOP00000078818
rno-miR-323-5p	ESYT1	0.0336179	-0.444418	0.186968	ENSRNOP00000070299
rno-miR-449a-5p	NDRG2	0.0336645	-0.444314	0.187093	ENSRNOP00000042949
rno-miR-296-5p	GPHN	0.0336836	0.444271	0.187093	ENSRNOP00000083857
rno-miR-300-5p	ATP2B2	0.0337273	0.444174	0.187215	ENSRNOP00000091175
rno-miR-216b-5p	MAPK1	0.0337838	0.444048	0.187408	ENSRNOP00000002533
rno-miR-344g	BZW1	0.033813	-0.443983	0.187449	ENSRNOP00000019486
rno-miR-3552	PPP1R7	0.0338355	0.443933	0.187453	ENSRNOP00000081944
rno-miR-323-5p	TMOD2	0.0339153	0.443755	0.187595	ENSRNOP00000014124
rno-miR-485-5p	ESYT1	0.0339258	-0.443732	0.187595	ENSRNOP00000070299
rno-miR-27a-3p	PMM2	0.0339263	0.443731	0.187595	ENSRNOP00000003542
rno-miR-17-1-3p	PPP1CB	0.0339951	0.443578	0.187743	ENSRNOP00000006190
rno-miR-27a-3p	WDR1	0.0340013	0.443564	0.187743	ENSRNOP00000024012
rno-miR-199a-5p	LDHA	0.0340606	0.443433	0.187743	ENSRNOP00000017468
rno-miR-214-3p	YWHAH	0.0340829	-0.443383	0.187743	ENSRNOP00000075701
rno-miR-124-5p	RDH14	0.0340844	0.44338	0.187743	ENSRNOP00000006020
rno-miR-503-5p	AHCYL2	0.0340935	-0.44336	0.187743	ENSRNOP00000025165
rno-miR-344g	NDUFA12	0.0341054	0.443333	0.187743	ENSRNOP00000010117
rno-miR-17-1-3p	ATP6V0D2	0.0341306	0.443278	0.187762	ENSRNOP00000009334
rno-miR-1298	GPD1	0.0342619	-0.442988	0.188364	ENSRNOP00000074647
rno-miR-381-5p	G6PD	0.0343784	-0.442731	0.188884	ENSRNOP00000075297
rno-miR-23a-5p	SLC25A20	0.0344267	0.442625	0.189029	ENSRNOP00000027520
rno-miR-20b-3p	RAB7A	0.0344886	0.442489	0.189249	ENSRNOP00000016432
rno-miR-148a-5p	TMEM65	0.034525	-0.442409	0.189328	ENSRNOP00000093575
rno-miR-106b-3p	RTN4	0.0345673	0.442317	0.189409	ENSRNOP00000006443
rno-miR-19b-3p	VSNL1	0.0345838	-0.442281	0.189409	ENSRNOP00000007609
rno-miR-665	GPI	0.0347567	0.441903	0.190236	ENSRNOP00000029515
rno-miR-433-5p	ATP1A2	0.0348083	0.441791	0.190397	ENSRNOP00000054947
rno-miR-17-5p	NONO	0.0348631	0.441671	0.190576	ENSRNOP00000004911
rno-miR-23a-5p	NFS1	0.0349358	-0.441513	0.190842	ENSRNOP00000066678
rno-miR-130b-5p	ARHGAP35	0.0350298	-0.441309	0.190842	ENSRNOP00000075649
rno-miR-16-5p	NFASC	0.0350563	-0.441252	0.190842	ENSRNOP00000057594
rno-miR-16-5p	NFASC	0.0350563	-0.441252	0.190842	ENSRNOP00000091013
rno-miR-16-5p	NFASC	0.0350563	-0.441252	0.190842	ENSRNOP00000049964
rno-miR-18a-5p	PARK7	0.0350665	-0.44123	0.190842	ENSRNOP00000074942
rno-miR-18a-5p	PARK7	0.0350665	-0.44123	0.190842	ENSRNOP00000072068
rno-miR-490-3p	HPCA	0.0351086	0.441139	0.19091	ENSRNOP00000009153
rno-miR-3557-5p	DDB1	0.0351234	0.441107	0.19091	ENSRNOP00000028188
rno-miR-764-3p	CASK	0.0351777	0.440989	0.190991	ENSRNOP00000072295
rno-miR-199a-3p	ITGA6	0.0351967	0.440949	0.190991	ENSRNOP00000002075
rno-miR-1949	RPS16	0.0352048	-0.440931	0.190991	ENSRNOP00000026576
rno-miR-486	ELAVL1	0.0352743	-0.440781	0.191248	ENSRNOP00000001415
rno-miR-455-5p	GLS	0.0353283	-0.440665	0.191301	ENSRNOP00000071972
rno-miR-455-5p	GLS	0.0353283	-0.440665	0.191301	ENSRNOP00000075466
rno-miR-873-5p	IDH3A	0.0353989	0.440513	0.191563	ENSRNOP00000015102
rno-miR-433-5p	SURF4	0.0354865	-0.440325	0.191916	ENSRNOP00000069197
rno-miR-93-5p	HSPA12A	0.0355875	-0.440108	0.192342	ENSRNOP00000024548
rno-miR-455-5p	SLC25A22	0.0356543	-0.439966	0.192582	ENSRNOP00000051753
rno-miR-764-3p	STX1A	0.0356948	0.439879	0.192599	ENSRNOP00000096833
rno-miR-3552	LGI3	0.035702	0.439864	0.192599	ENSRNOP00000015104
rno-miR-1956-5p	SDHB	0.0357299	-0.439804	0.192629	ENSRNOP00000088032
rno-miR-3552	TPPP3	0.0357784	0.439701	0.19277	ENSRNOP00000022863
rno-miR-140-3p	LCP1	0.0358302	0.439591	0.192874	ENSRNOP00000014502
rno-miR-490-3p	ISOC1	0.0358594	0.439529	0.192874	ENSRNOP00000026706
rno-miR-449a-5p	EPB41L1	0.035888	-0.439468	0.192874	ENSRNOP00000071420
rno-miR-449a-5p	EPB41L1	0.035888	-0.439468	0.192874	ENSRNOP00000071547
rno-miR-667-3p	ATP1A2	0.0359095	0.439422	0.192874	ENSRNOP00000054947
rno-miR-130b-5p	LMNA	0.0359367	0.439364	0.1929	ENSRNOP00000026705
rno-miR-23a-5p	LRRC59	0.0359687	0.439296	0.192905	ENSRNOP00000004941
rno-miR-503-5p	CPM	0.0359825	-0.439267	0.192905	ENSRNOP00000078474
rno-miR-764-3p	CNP	0.0360101	0.439209	0.192933	ENSRNOP00000080276
rno-miR-17-5p	PRKCA	0.036061	-0.439101	0.193087	ENSRNOP00000051949
rno-miR-764-3p	TXNDC5	0.0361048	-0.439008	0.193201	ENSRNOP00000018310
rno-miR-503-3p	ARL3	0.0361334	-0.438947	0.193234	ENSRNOP00000093371
rno-miR-1956-5p	DNM2	0.0362152	0.438775	0.193552	ENSRNOP00000089994
rno-miR-543-5p	SNCB	0.0362571	0.438686	0.19365	ENSRNOP00000024357
rno-miR-129-2-3p	LONP1	0.0362923	0.438612	0.19365	ENSRNOP00000066618
rno-miR-329-5p	CTNND1	0.036301	-0.438594	0.19365	ENSRNOP00000082894
rno-miR-135a-5p	MTHFD1L	0.0363837	0.43842	0.193971	ENSRNOP00000026564
rno-miR-23a-5p	PMM2	0.0364468	0.438287	0.194188	ENSRNOP00000003542
rno-miR-199a-5p	PDHB	0.0365855	-0.437996	0.194807	ENSRNOP00000010545
rno-miR-15b-5p	PPP1R7	0.0366465	-0.437869	0.195004	ENSRNOP00000081944
rno-miR-199a-3p	NFS1	0.0366678	-0.437824	0.195004	ENSRNOP00000066678
rno-miR-1247-5p	SH3BGRL2	0.0367505	-0.437651	0.195324	ENSRNOP00000087955
rno-miR-28-5p	STRN	0.0368479	-0.437449	0.195583	ENSRNOP00000006527
rno-miR-490-3p	NDUFAB1	0.0369204	0.437298	0.195583	ENSRNOP00000024471
rno-miR-329-5p	KPNA4	0.0369255	-0.437287	0.195583	ENSRNOP00000014384
rno-miR-146a-5p	RSU1	0.0369638	0.437207	0.195583	ENSRNOP00000054637
rno-miR-206-3p	RAP1A	0.0369655	0.437204	0.195583	ENSRNOP00000040409
rno-miR-199a-3p	CAPZA1	0.0369667	0.437201	0.195583	ENSRNOP00000085539
rno-miR-466b-5p	HSPA12A	0.0370036	-0.437125	0.195583	ENSRNOP00000024548
rno-miR-296-5p	IDH3B	0.0370541	0.43702	0.195583	ENSRNOP00000009681
rno-miR-31a-3p	RHOT1	0.0370685	-0.43699	0.195583	ENSRNOP00000088068
rno-miR-31a-3p	RHOT1	0.0370685	-0.43699	0.195583	ENSRNOP00000074726
rno-miR-20b-3p	AP2M1	0.0370686	-0.43699	0.195583	ENSRNOP00000070202
rno-miR-15b-5p	RNPEP	0.0370714	-0.436984	0.195583	ENSRNOP00000009198
rno-miR-3552	PARK7	0.0371526	0.436816	0.195681	ENSRNOP00000074942
rno-miR-3552	PARK7	0.0371526	0.436816	0.195681	ENSRNOP00000072068
rno-miR-214-3p	CPM	0.0371581	-0.436805	0.195681	ENSRNOP00000078474
rno-miR-31a-5p	RHOT1	0.0372858	-0.436541	0.196114	ENSRNOP00000088068
rno-miR-31a-5p	RHOT1	0.0372858	-0.436541	0.196114	ENSRNOP00000074726
rno-miR-543-5p	NDUFAB1	0.0373372	0.436435	0.196265	ENSRNOP00000024471
rno-miR-129-2-3p	CALB2	0.0374724	0.436157	0.196546	ENSRNOP00000022943
rno-miR-6328	PTBP1	0.0374737	0.436154	0.196546	ENSRNOP00000043256
rno-miR-6328	PTBP1	0.0374737	0.436154	0.196546	ENSRNOP00000077281
rno-miR-764-5p	AKT3	0.0374818	0.436138	0.196546	ENSRNOP00000070231
rno-miR-17-2-3p	DSTN	0.037508	0.436084	0.196564	ENSRNOP00000007794
rno-miR-323-5p	NFASC	0.0377047	0.435681	0.197122	ENSRNOP00000057594
rno-miR-323-5p	NFASC	0.0377047	0.435681	0.197122	ENSRNOP00000091013
rno-miR-323-5p	NFASC	0.0377047	0.435681	0.197122	ENSRNOP00000049964
rno-miR-107-5p	HNRNPA3	0.037706	-0.435678	0.197122	ENSRNOP00000069876
rno-miR-1247-5p	GOT2	0.0377539	-0.43558	0.197253	ENSRNOP00000015956
rno-miR-221-3p	SNX2	0.0377978	0.435491	0.197275	ENSRNOP00000051352
rno-miR-214-3p	CSE1L	0.0378038	0.435478	0.197275	ENSRNOP00000010210
rno-miR-21-3p	PI4K2A	0.0378282	0.435429	0.197283	ENSRNOP00000019874
rno-miR-23a-5p	PSMD13	0.0378938	0.435295	0.197506	ENSRNOP00000019642
rno-miR-124-5p	CTTN	0.0379308	-0.43522	0.197579	ENSRNOP00000050255
rno-miR-17-5p	PTGES3	0.0379598	0.435161	0.197611	ENSRNOP00000096677
rno-miR-449a-5p	NDRG1	0.0379843	-0.435111	0.197619	ENSRNOP00000010811
rno-miR-1298	ITPA	0.0381705	0.434733	0.198468	ENSRNOP00000028838
rno-miR-28-5p	NAA50	0.0382465	0.434579	0.198743	ENSRNOP00000061273
rno-miR-27a-5p	HSPA9	0.0383062	-0.434459	0.198934	ENSRNOP00000026696
rno-miR-216b-5p	PGM1	0.0383834	0.434303	0.199215	ENSRNOP00000013785
rno-miR-214-3p	PYGB	0.0385809	-0.433906	0.200119	ENSRNOP00000010158
rno-miR-3552	ITPR2	0.0386571	-0.433753	0.200346	ENSRNOP00000043615
rno-miR-23a-5p	EHD4	0.0387524	0.433562	0.200346	ENSRNOP00000010701
rno-miR-23a-5p	CAMK2B	0.0387527	-0.433561	0.200346	ENSRNOP00000068938
rno-miR-23a-5p	CAMK2B	0.0387527	-0.433561	0.200346	ENSRNOP00000073205
rno-miR-1249	DYNLL2	0.0387929	0.433481	0.200346	ENSRNOP00000012279
rno-miR-1249	EPB41L1	0.0387957	0.433475	0.200346	ENSRNOP00000071420
rno-miR-1249	EPB41L1	0.0387957	0.433475	0.200346	ENSRNOP00000071547
rno-miR-20b-3p	VIM	0.0388103	0.433446	0.200346	ENSRNOP00000024430
rno-miR-152-5p	LGI3	0.0388481	-0.433371	0.200421	ENSRNOP00000015104
rno-miR-17-1-3p	CALB2	0.0389202	-0.433227	0.200673	ENSRNOP00000022943
rno-miR-344g	CUL1	0.0390046	0.433059	0.200774	ENSRNOP00000081597
rno-miR-490-3p	NCAM2	0.0390483	0.432972	0.200774	ENSRNOP00000002895
rno-miR-490-3p	NFASC	0.0390563	0.432956	0.200774	ENSRNOP00000057594
rno-miR-490-3p	NFASC	0.0390563	0.432956	0.200774	ENSRNOP00000091013
rno-miR-490-3p	NFASC	0.0390563	0.432956	0.200774	ENSRNOP00000049964
rno-miR-28-3p	GRB2	0.0390951	-0.432879	0.20085	ENSRNOP00000005347
rno-miR-485-5p	NFASC	0.0391861	0.432698	0.20085	ENSRNOP00000057594
rno-miR-485-5p	NFASC	0.0391861	0.432698	0.20085	ENSRNOP00000091013
rno-miR-485-5p	NFASC	0.0391861	0.432698	0.20085	ENSRNOP00000049964
rno-miR-3557-5p	AHCYL2	0.0392026	-0.432665	0.20085	ENSRNOP00000025165
rno-miR-449a-5p	OTUB1	0.0392624	-0.432547	0.20085	ENSRNOP00000088887
rno-miR-329-5p	G3BP1	0.0392686	-0.432534	0.20085	ENSRNOP00000018149
rno-miR-667-3p	PGD	0.0394017	-0.432271	0.20085	ENSRNOP00000082532
rno-miR-667-3p	PGD	0.0394017	-0.432271	0.20085	ENSRNOP00000074322
rno-miR-764-5p	DLG4	0.0394238	0.432228	0.20085	ENSRNOP00000074184
rno-miR-25-3p	ESYT2	0.0394496	0.432177	0.20085	ENSRNOP00000006582
rno-miR-28-5p	GOT1	0.0394699	-0.432137	0.20085	ENSRNOP00000080441
rno-miR-433-5p	CAPZB	0.0394782	-0.43212	0.20085	ENSRNOP00000010308
rno-miR-129-2-3p	RTN3	0.0394803	0.432116	0.20085	ENSRNOP00000028785
rno-miR-27a-5p	SEPTIN3	0.0395453	-0.431988	0.20085	ENSRNOP00000086729
rno-miR-485-5p	ADD2	0.0395507	0.431977	0.20085	ENSRNOP00000073973
rno-miR-485-5p	ADD2	0.0395507	0.431977	0.20085	ENSRNOP00000021491
rno-miR-129-2-3p	RRAS2	0.0395672	0.431945	0.20085	ENSRNOP00000017199
rno-miR-15b-5p	ARL8B	0.0395692	0.431941	0.20085	ENSRNOP00000091362
rno-miR-329-5p	NFASC	0.0395832	0.431913	0.20085	ENSRNOP00000057594
rno-miR-329-5p	NFASC	0.0395832	0.431913	0.20085	ENSRNOP00000091013
rno-miR-329-5p	NFASC	0.0395832	0.431913	0.20085	ENSRNOP00000049964
rno-miR-764-5p	OXSR1	0.0396125	-0.431856	0.20088	ENSRNOP00000018056
rno-miR-31a-5p	CLPTM1	0.0397027	0.431679	0.201031	ENSRNOP00000024779
rno-miR-6328	THRAP3	0.0397196	0.431645	0.201031	ENSRNOP00000013570
rno-miR-199a-3p	WDR1	0.0397208	0.431643	0.201031	ENSRNOP00000024012
rno-miR-18a-5p	NUTF2	0.0397384	-0.431608	0.201031	ENSRNOP00000080316
rno-miR-665	ISOC1	0.0397587	0.431569	0.201031	ENSRNOP00000026706
rno-miR-23a-5p	PC	0.0399037	-0.431285	0.201646	ENSRNOP00000026316
rno-miR-503-5p	ME1	0.0399381	-0.431218	0.201701	ENSRNOP00000071968
rno-miR-21-3p	GNAO1	0.0399867	-0.431123	0.201828	ENSRNOP00000026373
rno-miR-449a-5p	RRAS2	0.0400525	-0.430994	0.202043	ENSRNOP00000017199
rno-miR-23a-5p	DNAJC6	0.0400766	-0.430947	0.202046	ENSRNOP00000070257
rno-miR-129-2-3p	GPHN	0.0401302	0.430843	0.202186	ENSRNOP00000083857
rno-miR-323-5p	STX1A	0.0401698	0.430766	0.202186	ENSRNOP00000096833
rno-miR-344g	TUFM	0.0401876	0.430731	0.202186	ENSRNOP00000025203
rno-miR-296-5p	PDIA3	0.0402178	-0.430672	0.202186	ENSRNOP00000083210
rno-miR-322-5p	UBXN4	0.040232	0.430645	0.202186	ENSRNOP00000078558
rno-miR-322-5p	ME1	0.0402657	-0.430579	0.202186	ENSRNOP00000071968
rno-miR-16-5p	CAPZA1	0.0402817	0.430548	0.202186	ENSRNOP00000085539
rno-miR-214-3p	CNTN2	0.040296	-0.430521	0.202186	ENSRNOP00000012190
rno-miR-16-5p	AP2B1	0.0403153	-0.430483	0.202186	ENSRNOP00000070905
rno-miR-18a-5p	SNX3	0.0404866	0.430151	0.202599	ENSRNOP00000092005
rno-miR-142-3p	ETF1	0.0405036	0.430119	0.202599	ENSRNOP00000026398
rno-miR-503-5p	SAR1A	0.0405255	0.430076	0.202599	ENSRNOP00000081890
rno-miR-485-5p	RPS29	0.0405354	-0.430057	0.202599	ENSRNOP00000005577
rno-miR-300-5p	SFXN3	0.0405375	0.430053	0.202599	ENSRNOP00000084659
rno-miR-6328	ACTR1B	0.0405386	-0.430051	0.202599	ENSRNOP00000022779
rno-miR-221-3p	RAB8A	0.0406631	0.429811	0.202979	ENSRNOP00000073296
rno-miR-219a-1-3p	RAP1A	0.0407094	0.429722	0.202979	ENSRNOP00000040409
rno-miR-433-5p	NFASC	0.0407323	0.429678	0.202979	ENSRNOP00000057594
rno-miR-433-5p	NFASC	0.0407323	0.429678	0.202979	ENSRNOP00000091013
rno-miR-433-5p	NFASC	0.0407323	0.429678	0.202979	ENSRNOP00000049964
rno-miR-130b-5p	GSK3A	0.0408733	-0.429407	0.203433	ENSRNOP00000027677
rno-miR-329-3p	NFASC	0.0409177	0.429322	0.203433	ENSRNOP00000057594
rno-miR-329-3p	NFASC	0.0409177	0.429322	0.203433	ENSRNOP00000091013
rno-miR-329-3p	NFASC	0.0409177	0.429322	0.203433	ENSRNOP00000049964
rno-miR-323-5p	PARK7	0.0410088	0.429147	0.203651	ENSRNOP00000074942
rno-miR-323-5p	PARK7	0.0410088	0.429147	0.203651	ENSRNOP00000072068
rno-miR-665	ATAD1	0.0410703	0.429029	0.203712	ENSRNOP00000014684
rno-miR-6216	SERPINB12	0.0410954	0.428981	0.203712	ENSRNOP00000003501
rno-miR-322-5p	NDUFAB1	0.0411129	-0.428948	0.203712	ENSRNOP00000024471
rno-miR-3552	UBXN4	0.0411154	-0.428943	0.203712	ENSRNOP00000078558
rno-miR-130b-5p	KIFAP3	0.0411479	0.428881	0.203756	ENSRNOP00000063896
rno-miR-351-5p	OSBP	0.0412553	-0.428676	0.203926	ENSRNOP00000061365
rno-miR-503-5p	SUCLA2	0.0412679	-0.428652	0.203926	ENSRNOP00000060229
rno-miR-20a-5p	ME2	0.0412691	0.42865	0.203926	ENSRNOP00000041737
rno-miR-106b-3p	ITGA6	0.0412904	0.428609	0.203926	ENSRNOP00000002075
rno-miR-106b-3p	DAD1	0.0413006	0.42859	0.203926	ENSRNOP00000092852
rno-miR-214-3p	CAPZA2	0.0414193	0.428365	0.204241	ENSRNOP00000086194
rno-miR-23a-5p	PAICS	0.0414497	0.428307	0.204241	ENSRNOP00000061495
rno-miR-501-3p	DLD	0.0414537	-0.428299	0.204241	ENSRNOP00000008980
rno-miR-1247-5p	TUBB2B	0.0414713	-0.428266	0.204241	ENSRNOP00000073323
rno-miR-455-5p	NCAM2	0.041512	-0.428189	0.204241	ENSRNOP00000002895
rno-miR-28-5p	DYNC1I1	0.0415143	-0.428184	0.204241	ENSRNOP00000013184
rno-miR-106b-3p	AKT3	0.0415301	-0.428154	0.204241	ENSRNOP00000070231
rno-miR-93-5p	SPCS2	0.0415636	0.428091	0.204289	ENSRNOP00000024772
rno-miR-27a-5p	SLC6A5	0.0417159	-0.427803	0.204921	ENSRNOP00000043665
rno-miR-351-5p	HDLBP	0.0417503	0.427738	0.204973	ENSRNOP00000048476
rno-miR-466c-5p	PITPNB	0.0418023	-0.42764	0.205112	ENSRNOP00000078649
rno-miR-146b-5p	API5	0.0418778	0.427497	0.20533	ENSRNOP00000013914
rno-miR-433-5p	ITPR2	0.0418943	-0.427466	0.20533	ENSRNOP00000043615
rno-miR-31a-5p	SNAP25	0.0420777	-0.427122	0.205994	ENSRNOP00000007998
rno-miR-31a-5p	SNAP25	0.0420777	-0.427122	0.205994	ENSRNOP00000072612
rno-miR-485-5p	ITPR2	0.0421503	-0.426986	0.206233	ENSRNOP00000043615
rno-miR-130b-5p	ACTR1B	0.0422618	-0.426777	0.206661	ENSRNOP00000022779
rno-miR-329-5p	PIP4K2A	0.0423114	0.426685	0.206786	ENSRNOP00000022375
rno-miR-490-3p	LMNB1	0.042393	-0.426532	0.207006	ENSRNOP00000019351
rno-miR-199a-5p	CTNND1	0.0424042	0.426511	0.207006	ENSRNOP00000082894
rno-miR-23a-5p	IST1	0.04257	0.426203	0.207697	ENSRNOP00000020365
rno-miR-466b-3p	CAPZA1	0.042621	0.426108	0.207828	ENSRNOP00000085539
rno-miR-214-3p	NSF	0.0426485	-0.426057	0.20783	ENSRNOP00000006361
rno-miR-31a-3p	WDR1	0.0426696	0.426018	0.20783	ENSRNOP00000024012
rno-miR-433-5p	MTOR	0.042764	-0.425843	0.208088	ENSRNOP00000094256
rno-miR-344g	GRB2	0.0427707	0.42583	0.208088	ENSRNOP00000005347
rno-miR-455-5p	IPO7	0.0428207	0.425738	0.208151	ENSRNOP00000014004
rno-miR-665	DDX17	0.0428318	-0.425717	0.208151	ENSRNOP00000018185
rno-miR-351-5p	MACF1	0.0430326	0.425347	0.209009	ENSRNOP00000082051
rno-miR-93-5p	GLS	0.0431194	-0.425187	0.209195	ENSRNOP00000071972
rno-miR-93-5p	GLS	0.0431194	-0.425187	0.209195	ENSRNOP00000075466
rno-miR-124-5p	TRIM2	0.0431723	0.425089	0.209226	ENSRNOP00000060362
rno-miR-501-3p	DDX6	0.0431907	0.425056	0.209226	ENSRNOP00000073900
rno-miR-296-5p	CARS	0.0431987	-0.425041	0.209226	ENSRNOP00000050342
rno-miR-1949	NIPSNAP1	0.0432378	-0.424969	0.209298	ENSRNOP00000011158
rno-miR-296-5p	HGS	0.0432681	-0.424914	0.209327	ENSRNOP00000051849
rno-miR-351-5p	CPM	0.0433114	-0.424834	0.209419	ENSRNOP00000078474
rno-miR-140-3p	ESYT2	0.043348	0.424767	0.209452	ENSRNOP00000006582
rno-miR-148a-5p	CTBP1	0.0433823	-0.424704	0.209452	ENSRNOP00000080240
rno-miR-124-3p	PPME1	0.0433911	0.424688	0.209452	ENSRNOP00000023649
rno-miR-551b-3p	HNRNPU	0.0434759	-0.424533	0.209745	ENSRNOP00000046783
rno-miR-214-3p	CAMK1D	0.0435285	-0.424437	0.209831	ENSRNOP00000095984
rno-miR-1247-5p	MVK	0.0435612	-0.424377	0.209831	ENSRNOP00000077122
rno-miR-31a-5p	ADK	0.0436189	-0.424272	0.209831	ENSRNOP00000016709
rno-miR-92a-1-5p	GDAP1	0.0436588	-0.424199	0.209831	ENSRNOP00000007994
rno-miR-93-5p	EXOC2	0.0436597	-0.424197	0.209831	ENSRNOP00000072864
rno-miR-31a-5p	SLC44A1	0.0436674	0.424183	0.209831	ENSRNOP00000074317
rno-miR-31a-5p	SLC44A1	0.0436674	0.424183	0.209831	ENSRNOP00000071535
rno-miR-92a-3p	ARPC1A	0.0437108	-0.424104	0.209831	ENSRNOP00000077939
rno-miR-221-3p	TRIM2	0.0437127	-0.424101	0.209831	ENSRNOP00000060362
rno-miR-490-3p	ACTN4	0.0438212	-0.423903	0.209961	ENSRNOP00000027773
rno-miR-667-3p	ARPC3	0.0438436	-0.423863	0.209961	ENSRNOP00000011499
rno-miR-31a-5p	CCT8	0.0438522	0.423847	0.209961	ENSRNOP00000002169
rno-miR-17-1-3p	PIP4K2A	0.043884	-0.423789	0.209961	ENSRNOP00000022375
rno-miR-25-3p	PTBP1	0.0438922	0.423775	0.209961	ENSRNOP00000043256
rno-miR-25-3p	PTBP1	0.0438922	0.423775	0.209961	ENSRNOP00000077281
rno-miR-344g	EPB41L1	0.0439601	0.423651	0.209961	ENSRNOP00000071420
rno-miR-344g	EPB41L1	0.0439601	0.423651	0.209961	ENSRNOP00000071547
rno-miR-3547	VDAC1	0.0439631	0.423646	0.209961	ENSRNOP00000008477
rno-miR-433-5p	VPS26B	0.0439848	0.423607	0.209961	ENSRNOP00000064289
rno-miR-124-3p	RSU1	0.0440075	-0.423565	0.209961	ENSRNOP00000054637
rno-miR-1956-5p	FSCN1	0.044038	0.42351	0.20999	ENSRNOP00000093403
rno-miR-764-3p	PAICS	0.0441254	-0.423352	0.210291	ENSRNOP00000061495
rno-miR-142-3p	H1F0	0.0441981	0.423221	0.21052	ENSRNOP00000093399
rno-miR-214-3p	OXR1	0.0442865	-0.423061	0.210653	ENSRNOP00000074393
rno-miR-214-3p	OXR1	0.0442865	-0.423061	0.210653	ENSRNOP00000075440
rno-miR-31a-3p	HSPA12A	0.0442991	-0.423039	0.210653	ENSRNOP00000024548
rno-miR-296-5p	SEPTIN9	0.0444251	-0.422812	0.211019	ENSRNOP00000096445
rno-miR-296-5p	SEPTIN9	0.0444251	-0.422812	0.211019	ENSRNOP00000092999
rno-miR-223-3p	CPM	0.0445029	-0.422672	0.211272	ENSRNOP00000078474
rno-miR-21-5p	ENO2	0.0445623	-0.422566	0.211399	ENSRNOP00000093168
rno-miR-199a-5p	STRN	0.0445785	-0.422537	0.211399	ENSRNOP00000006527
rno-miR-329-5p	IMPACT	0.0446313	0.422442	0.211533	ENSRNOP00000078372
rno-miR-344g	ESYT2	0.0446994	-0.42232	0.211739	ENSRNOP00000006582
rno-miR-21-3p	KIFAP3	0.0447406	0.422247	0.211818	ENSRNOP00000063896
rno-miR-501-3p	FKBP4	0.0449803	-0.421819	0.212764	ENSRNOP00000008737
rno-miR-23a-5p	ALDH6A1	0.0449897	-0.421802	0.212764	ENSRNOP00000015545
rno-miR-93-5p	NUTF2	0.0450469	-0.4217	0.212816	ENSRNOP00000080316
rno-miR-21-3p	CAPZA1	0.0450501	0.421695	0.212816	ENSRNOP00000085539
rno-miR-130b-5p	H1F0	0.0451985	0.421431	0.213284	ENSRNOP00000093399
rno-miR-23a-5p	PARK7	0.0452323	-0.421371	0.213284	ENSRNOP00000074942
rno-miR-23a-5p	PARK7	0.0452323	-0.421371	0.213284	ENSRNOP00000072068
rno-miR-106b-3p	MYO1D	0.0452813	-0.421284	0.213284	ENSRNOP00000004609
rno-miR-466b-5p	KPNA4	0.0453088	0.421236	0.213284	ENSRNOP00000014384
rno-miR-451-3p	ABHD6	0.045321	-0.421214	0.213284	ENSRNOP00000012271
rno-miR-329-5p	PTGES3	0.0453221	-0.421212	0.213284	ENSRNOP00000096677
rno-miR-31a-5p	MARCKS	0.0453986	-0.421077	0.213527	ENSRNOP00000000707
rno-miR-23a-5p	ATL2	0.0455383	0.42083	0.213651	ENSRNOP00000008988
rno-miR-764-5p	ADAM23	0.0456	0.420722	0.213651	ENSRNOP00000042857
rno-miR-1249	GANAB	0.0456	-0.420721	0.213651	ENSRNOP00000036123
rno-miR-344g	DSTN	0.045611	-0.420702	0.213651	ENSRNOP00000007794
rno-miR-351-5p	DDB1	0.045641	0.420649	0.213651	ENSRNOP00000028188
rno-miR-203a-3p	ADK	0.045697	-0.420551	0.213651	ENSRNOP00000016709
rno-miR-16-5p	PRKAR2B	0.0457077	-0.420532	0.213651	ENSRNOP00000012415
rno-miR-21-5p	GJA1	0.0457275	-0.420497	0.213651	ENSRNOP00000093256
rno-miR-129-2-3p	MCU	0.0457502	0.420457	0.213651	ENSRNOP00000071314
rno-miR-146b-5p	ITGA6	0.0457624	0.420436	0.213651	ENSRNOP00000002075
rno-miR-124-3p	NFASC	0.0457812	0.420403	0.213651	ENSRNOP00000057594
rno-miR-124-3p	NFASC	0.0457812	0.420403	0.213651	ENSRNOP00000091013
rno-miR-124-3p	NFASC	0.0457812	0.420403	0.213651	ENSRNOP00000049964
rno-miR-23a-5p	EPB41L1	0.0457966	-0.420376	0.213651	ENSRNOP00000071420
rno-miR-23a-5p	EPB41L1	0.0457966	-0.420376	0.213651	ENSRNOP00000071547
rno-miR-490-3p	CAPZA2	0.0458333	-0.420311	0.213707	ENSRNOP00000086194
rno-miR-124-5p	HPCA	0.0458756	0.420237	0.213789	ENSRNOP00000009153
rno-miR-466b-3p	USP14	0.0459095	0.420178	0.213795	ENSRNOP00000069634
rno-miR-1249	AP2B1	0.0459265	0.420148	0.213795	ENSRNOP00000070905
rno-miR-466b-5p	RAB9B	0.0460946	-0.419854	0.214377	ENSRNOP00000066233
rno-miR-214-3p	LGALS1	0.0461013	0.419842	0.214377	ENSRNOP00000013538
rno-miR-124-5p	TARDBP	0.0462071	-0.419658	0.214753	ENSRNOP00000041889
rno-miR-503-5p	SIK3	0.0462436	-0.419594	0.214807	ENSRNOP00000067534
rno-miR-15b-5p	YWHAH	0.0465315	-0.419094	0.216028	ENSRNOP00000075701
rno-miR-124-5p	IMPACT	0.0465734	0.419021	0.216038	ENSRNOP00000078372
rno-miR-665	PAICS	0.0465838	-0.419003	0.216038	ENSRNOP00000061495
rno-miR-3557-5p	CAPN5	0.0466178	-0.418944	0.21608	ENSRNOP00000070614
rno-miR-323-5p	SPTBN4	0.0466675	0.418858	0.216194	ENSRNOP00000073706
rno-miR-6329	ATL2	0.0466974	0.418806	0.216217	ENSRNOP00000008988
rno-miR-130b-5p	AKT3	0.046743	-0.418728	0.216235	ENSRNOP00000070231
rno-miR-1247-5p	WDR37	0.0467515	-0.418713	0.216235	ENSRNOP00000022688
rno-miR-3552	ACSS2	0.0468293	0.418579	0.216393	ENSRNOP00000059987
rno-miR-6328	MYO1D	0.0468358	-0.418567	0.216393	ENSRNOP00000004609
rno-miR-1249	HPCA	0.0468831	0.418486	0.216495	ENSRNOP00000009153
rno-miR-490-3p	RTN3	0.0469518	0.418368	0.216601	ENSRNOP00000028785
rno-miR-1249	ATP2B2	0.0469634	0.418348	0.216601	ENSRNOP00000091175
rno-miR-153-5p	HNRNPA3	0.0469813	-0.418317	0.216601	ENSRNOP00000069876
rno-miR-433-5p	CPM	0.0470365	0.418222	0.21674	ENSRNOP00000078474
rno-miR-124-3p	TMED2	0.0471015	-0.41811	0.216924	ENSRNOP00000001397
rno-miR-503-5p	PITPNB	0.0471332	-0.418056	0.216954	ENSRNOP00000078649
rno-miR-764-3p	UBLCP1	0.0472442	-0.417865	0.217349	ENSRNOP00000006063
rno-miR-17-2-3p	ANXA6	0.0472884	0.41779	0.217436	ENSRNOP00000079087
rno-miR-381-5p	ESYT2	0.0473285	-0.417721	0.217461	ENSRNOP00000006582
rno-miR-486	PPP5C	0.0473442	0.417694	0.217461	ENSRNOP00000023078
rno-miR-17-5p	GOT1	0.047383	-0.417628	0.217523	ENSRNOP00000080441
rno-miR-17-5p	GLS	0.0474887	-0.417447	0.217591	ENSRNOP00000071972
rno-miR-17-5p	GLS	0.0474887	-0.417447	0.217591	ENSRNOP00000075466
rno-miR-15b-5p	MYO1D	0.0474945	-0.417437	0.217591	ENSRNOP00000004609
rno-miR-152-3p	ABCE1	0.0475353	0.417368	0.217591	ENSRNOP00000087185
rno-miR-92a-3p	PEX5L	0.0475549	-0.417334	0.217591	ENSRNOP00000094453
rno-miR-449a-5p	SLC25A20	0.0475609	0.417324	0.217591	ENSRNOP00000027520
rno-miR-107-5p	OXSR1	0.0475822	-0.417288	0.217591	ENSRNOP00000018056
rno-miR-3547	COPG2	0.0476253	-0.417214	0.217591	ENSRNOP00000038134
rno-miR-25-3p	EIF4G2	0.0476486	0.417175	0.217591	ENSRNOP00000086730
rno-miR-764-3p	CALB2	0.0476499	0.417172	0.217591	ENSRNOP00000022943
rno-miR-15b-5p	VDAC2	0.0477198	-0.417054	0.217732	ENSRNOP00000083875
rno-miR-329-5p	ARCN1	0.047771	-0.416967	0.217732	ENSRNOP00000076974
rno-miR-501-3p	ADD2	0.0477819	-0.416948	0.217732	ENSRNOP00000073973
rno-miR-501-3p	ADD2	0.0477819	-0.416948	0.217732	ENSRNOP00000021491
rno-miR-147	VCL	0.0478309	0.416865	0.217798	ENSRNOP00000015179
rno-miR-665	VDAC1	0.0478469	0.416838	0.217798	ENSRNOP00000008477
rno-miR-216b-5p	AKR1A1	0.0479742	-0.416622	0.218251	ENSRNOP00000023072
rno-miR-93-5p	CAPZA2	0.047997	0.416583	0.218251	ENSRNOP00000086194
rno-miR-532-5p	RPS6KA3	0.0481324	0.416354	0.218695	ENSRNOP00000008938
rno-miR-501-3p	PEA15	0.0481697	-0.416291	0.218695	ENSRNOP00000091255
rno-miR-93-5p	VDAC3	0.0481713	0.416289	0.218695	ENSRNOP00000026197
rno-miR-93-5p	HNRNPU	0.048196	0.416247	0.218695	ENSRNOP00000046783
rno-miR-221-3p	DCLK2	0.0482384	-0.416176	0.218724	ENSRNOP00000062805
rno-miR-29b-5p	EML2	0.0482532	-0.416151	0.218724	ENSRNOP00000046691
rno-miR-199a-3p	CPM	0.0482989	-0.416074	0.218816	ENSRNOP00000078474
rno-miR-92a-3p	AP2B1	0.0484553	-0.415811	0.219348	ENSRNOP00000070905
rno-miR-6328	NDUFAB1	0.0484815	-0.415767	0.219348	ENSRNOP00000024471
rno-miR-203a-3p	ALDH6A1	0.0485701	-0.415618	0.219348	ENSRNOP00000015545
rno-miR-20a-5p	NAA50	0.0485809	0.4156	0.219348	ENSRNOP00000061273
rno-miR-3552	STT3A	0.048589	-0.415586	0.219348	ENSRNOP00000097342
rno-miR-154-5p	NAPA	0.0485909	0.415583	0.219348	ENSRNOP00000002044
rno-miR-466b-5p	GNB2	0.0486268	-0.415523	0.219348	ENSRNOP00000001911
rno-miR-31a-3p	AHCYL2	0.0486369	-0.415506	0.219348	ENSRNOP00000025165
rno-miR-214-5p	GFAP	0.048645	-0.415492	0.219348	ENSRNOP00000032389
rno-miR-17-1-3p	TXNDC5	0.048697	0.415405	0.219467	ENSRNOP00000018310
rno-miR-17-1-3p	MYH9	0.0487748	0.415275	0.21955	ENSRNOP00000035440
rno-miR-147	HNRNPH1	0.0487845	0.415259	0.21955	ENSRNOP00000068707
rno-miR-129-2-3p	THRAP3	0.0488087	-0.415219	0.21955	ENSRNOP00000013570
rno-miR-543-5p	GLOD4	0.0488427	-0.415162	0.21955	ENSRNOP00000010386
rno-miR-543-5p	GLOD4	0.0488427	-0.415162	0.21955	ENSRNOP00000069279
rno-miR-153-3p	GPM6A	0.0490341	0.414843	0.220296	ENSRNOP00000014312
rno-miR-351-5p	TMED2	0.0491084	0.414719	0.220515	ENSRNOP00000001397
rno-miR-764-3p	EIF5A2	0.0491467	0.414655	0.220572	ENSRNOP00000015779
rno-miR-106b-3p	NEDD4	0.0492694	0.414452	0.221008	ENSRNOP00000074683
rno-miR-199a-5p	PAFAH1B2	0.049397	-0.41424	0.221421	ENSRNOP00000091075
rno-miR-667-3p	WDR47	0.0494325	0.414182	0.221421	ENSRNOP00000052715
rno-miR-3552	GPM6A	0.0494386	0.414172	0.221421	ENSRNOP00000014312
rno-miR-486	CAPN1	0.0494659	0.414126	0.221429	ENSRNOP00000028431
rno-miR-1306-3p	PSMA3	0.0495076	0.414057	0.2215	ENSRNOP00000084525
rno-miR-93-5p	DYNC1LI2	0.0495346	-0.414013	0.221506	ENSRNOP00000029646
rno-miR-28-5p	MBLAC2	0.0495846	-0.41393	0.221549	ENSRNOP00000021756
rno-miR-503-3p	CNTNAP1	0.0495956	-0.413912	0.221549	ENSRNOP00000027505
rno-miR-501-3p	NCAM2	0.0496494	-0.413823	0.221675	ENSRNOP00000002895
rno-miR-27a-5p	PTGES3	0.0497456	0.413665	0.221817	ENSRNOP00000096677
rno-miR-381-5p	UGT8	0.049761	0.41364	0.221817	ENSRNOP00000012676
rno-miR-503-3p	GLO1	0.0497775	-0.413612	0.221817	ENSRNOP00000000650
rno-miR-1249	TJP1	0.0497842	-0.413601	0.221817	ENSRNOP00000072324
rno-miR-20a-5p	MARCKS	0.0498215	-0.41354	0.221869	ENSRNOP00000000707
rno-miR-551b-3p	AHCYL1	0.0500433	0.413176	0.222568	ENSRNOP00000059145
rno-miR-31a-5p	VPS29	0.0500461	0.413171	0.222568	ENSRNOP00000097672
rno-miR-323-5p	CPM	0.05008	0.413116	0.222568	ENSRNOP00000078474
rno-miR-452-5p	MAP2K1	0.0500816	-0.413113	0.222568	ENSRNOP00000013933
rno-miR-532-5p	GNPDA2	0.0501489	0.413003	0.222676	ENSRNOP00000002992
rno-miR-758-3p	FKBP4	0.0501576	0.412989	0.222676	ENSRNOP00000008737
rno-miR-129-2-3p	AMT	0.0502107	0.412902	0.222719	ENSRNOP00000083744
rno-miR-31a-5p	DPYSL4	0.0502368	-0.412859	0.222719	ENSRNOP00000029334
rno-miR-541-3p	ACSL3	0.0502554	0.412829	0.222719	ENSRNOP00000020161
rno-miR-676	DSTN	0.0502706	0.412804	0.222719	ENSRNOP00000007794
rno-miR-329-5p	MYO1D	0.0503586	0.412661	0.222994	ENSRNOP00000004609
rno-miR-551b-3p	NEDD4	0.0504437	-0.412522	0.223257	ENSRNOP00000074683
rno-miR-124-3p	NCDN	0.0507436	0.412035	0.224329	ENSRNOP00000016229
rno-miR-541-3p	HSPA9	0.0507436	0.412035	0.224329	ENSRNOP00000026696
rno-miR-21-5p	CCT8	0.0507666	0.411998	0.224329	ENSRNOP00000002169
rno-miR-1249	GNAZ	0.0507901	0.41196	0.224329	ENSRNOP00000001779
rno-miR-27a-3p	NPM1	0.0508343	0.411888	0.22439	ENSRNOP00000006591
rno-miR-93-5p	PLCXD3	0.0508558	-0.411853	0.22439	ENSRNOP00000019524
rno-miR-27a-3p	ANXA5	0.0509412	0.411715	0.224516	ENSRNOP00000019552
rno-miR-490-3p	HAPLN4	0.0509624	0.411681	0.224516	ENSRNOP00000064949
rno-miR-146b-5p	OXSR1	0.0509624	0.411681	0.224516	ENSRNOP00000018056
rno-miR-485-5p	PFKP	0.0510131	0.411599	0.224536	ENSRNOP00000023252
rno-miR-92a-3p	MPZ	0.051041	0.411554	0.224536	ENSRNOP00000004279
rno-miR-3557-5p	GOT1	0.0510529	-0.411535	0.224536	ENSRNOP00000080441
rno-miR-764-5p	SIK3	0.0510712	0.411505	0.224536	ENSRNOP00000067534
rno-miR-1249	HSPA9	0.051124	0.41142	0.224652	ENSRNOP00000026696
rno-miR-155-5p	MAP1A	0.0511495	-0.411379	0.224652	ENSRNOP00000019320
rno-miR-764-3p	OXR1	0.0512851	0.411161	0.224763	ENSRNOP00000074393
rno-miR-764-3p	OXR1	0.0512851	0.411161	0.224763	ENSRNOP00000075440
rno-miR-501-3p	HSPD1	0.0512922	-0.411149	0.224763	ENSRNOP00000063666
rno-miR-17-5p	GLUL	0.0513179	0.411108	0.224763	ENSRNOP00000078038
rno-miR-764-3p	CLASP2	0.0513291	0.41109	0.224763	ENSRNOP00000012545
rno-miR-92a-1-5p	CCT6A	0.0513312	0.411087	0.224763	ENSRNOP00000092130
rno-miR-665	CNTN2	0.0513984	0.410979	0.224943	ENSRNOP00000012190
rno-miR-449a-5p	AKT3	0.0514603	-0.410879	0.225099	ENSRNOP00000070231
rno-miR-193a-3p	ARL8B	0.0514863	0.410838	0.225099	ENSRNOP00000091362
rno-miR-20a-5p	HSPA12A	0.051515	-0.410792	0.225111	ENSRNOP00000024548
rno-miR-130b-5p	NUTF2	0.0516233	-0.410618	0.22547	ENSRNOP00000080316
rno-miR-451-5p	LRRC47	0.0516526	0.410572	0.225483	ENSRNOP00000036336
rno-miR-130b-5p	LRRC8A	0.0517665	-0.41039	0.225866	ENSRNOP00000031726
rno-miR-542-5p	RHOG	0.0518907	-0.410192	0.226264	ENSRNOP00000086185
rno-miR-152-3p	NCDN	0.0519102	-0.410161	0.226264	ENSRNOP00000016229
rno-miR-665	DAD1	0.0519508	-0.410096	0.226284	ENSRNOP00000092852
rno-miR-15b-5p	KIFAP3	0.0519671	0.41007	0.226284	ENSRNOP00000063896
rno-miR-130b-3p	PITPNA	0.0520554	-0.40993	0.226293	ENSRNOP00000005368
rno-miR-129-2-3p	CP	0.0520797	-0.409891	0.226293	ENSRNOP00000016083
rno-miR-129-2-3p	CP	0.0520797	-0.409891	0.226293	ENSRNOP00000089330
rno-miR-93-5p	NEDD4	0.0520848	0.409883	0.226293	ENSRNOP00000074683
rno-miR-130b-5p	MFF	0.0521504	-0.409779	0.226293	ENSRNOP00000020705
rno-miR-130b-5p	MFF	0.0521504	-0.409779	0.226293	ENSRNOP00000074586
rno-miR-130b-5p	COPZ1	0.0521528	0.409775	0.226293	ENSRNOP00000092493
rno-miR-23a-5p	PPIB	0.0522093	0.409685	0.226424	ENSRNOP00000022828
rno-miR-323-5p	PFKP	0.0522786	0.409576	0.226514	ENSRNOP00000023252
rno-miR-450a-5p	GNAI2	0.0522826	0.409569	0.226514	ENSRNOP00000022550
rno-miR-129-2-3p	TOM1L2	0.0523594	0.409448	0.226629	ENSRNOP00000061635
rno-miR-532-5p	MDH1	0.0523956	-0.40939	0.226629	ENSRNOP00000011429
rno-miR-130b-5p	BCAS1	0.0524098	-0.409368	0.226629	ENSRNOP00000051984
rno-miR-20a-5p	CLASP2	0.0524164	-0.409358	0.226629	ENSRNOP00000012545
rno-miR-1247-5p	ALDH5A1	0.0524405	-0.409319	0.226629	ENSRNOP00000078818
rno-miR-152-3p	SNAP91	0.0524781	-0.40926	0.226678	ENSRNOP00000071379
rno-miR-148a-3p	HSPA4	0.0526053	0.409059	0.226865	ENSRNOP00000023628
rno-miR-764-5p	SACM1L	0.0526071	-0.409056	0.226865	ENSRNOP00000080652
[truncated: 6,627 more rows]
